# Supplementary material for: Alterations of transcriptome signatures in head trauma-related neurodegenerative disorders
Source: Sci Rep. 2020 Jun 1;10:8811. doi: 10.1038/s41598-020-65916-y (PMC7264177; doi:10.1038/s41598-020-65916-y)
Supplement: Supplementary file 2 — Supplementary Table 1. [file 41598_2020_65916_MOESM2_ESM.xlsx]

## Sheet: S1 Table
Supplementary Table S1. Clinical information on cases included in this study
Samples	Location	Diagnosis	Age/Sex	Exposure Hx	Stage	Age of Symptom Onset
CTE1	Anterior Temporal	CTE	84/M	NFL	CTE (Stage 4)	59
CTE2	Anterior Temporal	CTE	73/M	?	CTE (Stage 4)	NA
CTE3	Anterior Temporal	CTE	80/M	?	CTE (Stage 4)	NA
CTE4	Anterior Temporal	CTE	76/M	NFL	CTE (Stage 4)	25
CTE5	Anterior Temporal	CTE	93/M	NFL	CTE (Stage 4)	76
CTE6	Anterior Temporal	CTE	82/M	NFL	CTE (Stage 4 - Thal 4, Braak III, severe CAA)	67
CTE7	Anterior Temporal	CTE	66/M	NFL, NCAA	CTE (Stage 4)	56
CTE8	Anterior Temporal	CTE	69/M	NFL, NCAA	CTE (Stage 3 - No Aβ)	35
CTE/AD1	Anterior Temporal	CTE/AD	69/M	HS/College Football	CTE (Stage 4) and AD (Braak stage VI)	62
CTE/AD2	Anterior Temporal	CTE/AD	91/M	College Football	CTE (No stage given) and AD (Braak stage V)	83
CTE/AD3	Anterior Temporal	CTE/AD	63/M	College Football	CTE (suggestive) and AD (AD: Atypical: NIA Reagan High Likelihood, CERAD Frequent, Braak Vl/Vl)	NA
CTE/AD4	Anterior Temporal	CTE/AD	61/M	NCAA Football	CTE and AD (No stage given)	53
CTE/AD5	Anterior Temporal	CTE/AD	64/M	NFL	CTE and AD (No stage given)	59
CTE/AD6	Anterior Temporal	CTE/AD	69/M	NFL	CTE (Stage 4 with glial predominant tangles) and AD (No stage given)	52
AD1	Anterior Temporal	AD	80/F	Head injury during HS r/t sport or bicycle injury requiring hospitalization	AD: NIA Reagan High Likelihood, CERAD Frequent, Braak V/VI	Unknown
AD2	Anterior Temporal	AD	57/F	None	AD: NP Change: High (A3,B3,C3), Braak Vl/VI	Unknown
AD3	Anterior Temporal	AD	77/M	Not reported	AD: NP Change: Intermediate (A2, B3, C3), Braak Vl/Vl	Unknown
AD4	Anterior Temporal	AD	87/F	Not reported	AD: NP Change: Intermediate (A2, B3, C3), Braak Vl/Vl	Unknown
AD5	Anterior Temporal	AD	90/M	Not reported	AD: NIA Reagan: High Likelihood, CERAD Frequent, Braak Vl/VI	Unknown
AD6	Anterior Temporal	AD	95/F	None	AD: NP Change: Intermediate (A1, B3, C2), Braak V/Vl	Unknown
AD7	Anterior Temporal	AD	77/M	Concussion with LOC during HS	AD: NP Change: Intermediate (A2, B3, C3), Braak Vl/Vl	Unknown
AD8	Anterior Temporal	AD	89/F	Head injury without LOC due to fall at age 11	AD: NP Change: Intermediate (A2, B3, C3), Braak V/Vl	Unknown
AD9	Anterior Temporal	AD	80/F	None	AD: NP Change: High (A3,B3,C3), Braak Vl/VI	Unknown
AD10	Anterior Temporal	AD	96/M	Not reported	AD: NP Change: Intermediate (A1, B3, C3), Braak V/Vl	Unknown
NORMAL1	Anterior Temporal	Normal	82/M	Not reported
NORMAL2	Anterior Temporal	Normal	74/M	Not reported
NORMAL3	Anterior Temporal	Normal	87/F	Not reported
NORMAL4	Anterior Temporal	Normal	63/M	Not reported
NORMAL5	Anterior Temporal	Normal	83/M	Hx of horseback riding and repair of deviated septum
NORMAL6	Anterior Temporal	Normal	83/F	Not reported
NORMAL7	Anterior Temporal	Normal	89/M	Not reported
NORMAL8	Anterior Temporal	Normal	73/F	Not reported
NORMAL9	Anterior Temporal	Normal	81/F	Not reported
NORMAL10	Anterior Temporal	Normal	69/M	Not reported
