# Supplementary material for: Alterations of transcriptome signatures in head trauma-related neurodegenerative disorders
Source: Sci Rep. 2020 Jun 1;10:8811. doi: 10.1038/s41598-020-65916-y (PMC7264177; doi:10.1038/s41598-020-65916-y)
Supplement: Supplementary file 3 — Supplementary Table 2. [file 41598_2020_65916_MOESM3_ESM.xlsx]

## Sheet: S2 Table
Supplementary Table S2. Alignment statistics
Sample	Number of Input reads	Unique reads															Multi-mapping reads				Unmapped reads
		Average input read length	Uniquely mapped reads number	Uniquely mapped reads %	Average mapped length	Number of splices: Total	Number of splices: Annotated (sjdb)	Number of splices: GT/AG	Number of splices: GC/AG	Number of splices: AT/AC	Number of splices: Non-canonical	Mismatch rate per base	Deletion rate per base	Deletion average length	Insertion rate per base	Insertion average length	Number of reads mapped to multiple loci	% of reads mapped to multiple loci	Number of reads mapped to too many loci	% of reads mapped to too many loci	% of reads unmapped: too many mismatches	% of reads unmapped: too short	% of reads unmapped: other
CTE1	41487409	202	30269963	0.7296	199.33	4504691	4475176	4440688	37646	2582	23775	0.0116	0.0002	1.17	0.0001	1.22	6833241	0.1647	2910	0.0001	0	0.1047	0.0009
CTE2	38146269	202	29515356	0.7737	199.26	4741981	4715885	4673739	39527	3183	25532	0.0105	0.0002	1.2	0.0001	1.31	4448876	0.1166	8015	0.0002	0	0.1088	0.0006
CTE3	44124873	202	35757623	0.8104	180.32	6956410	6917254	6856306	46430	19645	34029	0.0122	0.0001	1.26	0.0002	1.2	4373010	0.0991	9419	0.0002	0	0.0898	0.0005
CTE4	47111652	202	34880165	0.7404	188.84	5448351	5397266	5319043	44506	1742	83060	0.0136	0.0004	1.1	0.0001	1.31	6836598	0.1451	13926	0.0003	0	0.11	0.0042
CTE5	40703506	202	26917471	0.6613	189.15	3457791	3426032	3367044	31038	1580	58129	0.0138	0.0002	1.15	0.0001	1.25	4764446	0.1171	3908	0.0001	0	0.2208	0.0007
CTE6	49954950	202	46723660	0.9353	200.56	17033835	16989020	16835146	141320	12623	44746	0.0033	0.0001	1.38	0.0001	1.39	2399860	0.048	13939	0.0003	0	0.016	0.0003
CTE7	52824172	202	46809244	0.8861	200.45	8967109	8934080	8858209	71889	5762	31249	0.0052	0.0003	1.12	0.0002	1.15	5115111	0.0968	6660	0.0001	0	0.0165	0.0004
CTE8	55370370	202	49871328	0.9007	200.4	14858404	14809830	14684521	117588	7915	48380	0.0039	0.0002	1.21	0.0001	1.3	4275210	0.0772	7833	0.0001	0	0.0217	0.0003
CTE/AD1	46752382	202	40877664	0.8743	200.04	8832208	8801406	8739286	59627	5516	27779	0.0038	0.0002	1.15	0.0001	1.35	3974939	0.085	6145	0.0001	0	0.0397	0.0008
CTE/AD2	46232640	202	41691307	0.9018	199.86	14927280	14877051	14751680	115255	10495	49850	0.0043	0.0001	1.32	0.0001	1.4	2213394	0.0479	10945	0.0002	0	0.0495	0.0006
CTE/AD3	50473054	202	43078724	0.8535	200.01	6533625	6503514	6460491	43721	3991	25422	0.004	0.0002	1.13	0.0001	1.27	5522383	0.1094	4132	0.0001	0	0.036	0.001
CTE/AD4	61886381	202	55406750	0.8953	200.21	10083571	10037797	9541364	472892	4935	64380	0.0033	0.0002	1.2	0.0001	1.55	4872884	0.0787	12375	0.0002	0	0.0248	0.0009
CTE/AD5	54655605	202	50575164	0.9253	200.47	18935939	18881328	18724846	144160	12816	54117	0.0033	0.0001	1.36	0.0001	1.53	3042286	0.0557	11526	0.0002	0	0.0178	0.001
CTE/AD6	61671568	202	55332941	0.8972	200.24	15138569	15079740	14705321	327858	9468	95922	0.0038	0.0002	1.28	0.0001	1.5	4874978	0.079	9350	0.0002	0	0.0232	0.0004
AD1	36882585	202	27492695	0.7454	198.37	5320535	5285260	5246054	38063	3205	33213	0.0112	0.0002	1.29	0.0001	1.32	4723338	0.1281	19046	0.0005	0	0.1255	0.0005
AD2	41996015	202	33524994	0.7983	198.66	5600774	5561643	5498505	58351	3582	40336	0.0111	0.0001	1.31	0.0001	1.31	3900406	0.0929	13010	0.0003	0	0.1079	0.0006
AD3	25942812	202	19992772	0.7706	198.37	4610110	4591147	4545939	43204	3278	17689	0.0109	0.0001	1.43	0.0001	1.32	2066057	0.0796	8142	0.0003	0	0.1488	0.0006
AD4	23324742	202	12318777	0.5281	198.9	2637697	2606307	2586687	21787	1816	27407	0.0079	0.0001	1.41	0.0001	1.33	5916854	0.2537	8632	0.0004	0	0.2173	0.0005
AD5	45096435	202	41782826	0.9265	200.24	11469302	11422304	11310327	94108	8235	56632	0.0037	0.0002	1.37	0.0001	1.55	2401429	0.0533	10076	0.0002	0	0.0196	0.0004
AD6	60643775	202	55742151	0.9192	200.4	18949570	18878707	18708520	135854	13360	91836	0.0043	0.0002	1.42	0.0001	1.54	3833867	0.0632	13252	0.0002	0	0.017	0.0004
AD7	58715584	202	54329009	0.9253	200.34	18181543	18124384	17956525	149383	12067	63568	0.0035	0.0002	1.34	0.0001	1.53	3190486	0.0543	12807	0.0002	0	0.0195	0.0007
AD8	67911469	202	61842078	0.9106	200.56	20080435	20014483	19858381	144019	13833	64202	0.0034	0.0002	1.35	0.0001	1.51	4947377	0.0729	16858	0.0002	0	0.0155	0.0007
AD9	45347879	202	41343905	0.9117	200.26	10692309	10657883	10553599	85702	9703	43305	0.004	0.0001	1.33	0.0001	1.36	3052966	0.0673	6222	0.0001	0	0.0204	0.0004
AD10	48903014	202	44975602	0.9197	200.36	13194062	13151879	13045717	97789	9517	41039	0.0034	0.0002	1.34	0.0001	1.39	3058874	0.0625	9533	0.0002	0	0.0172	0.0003
NORMAL1	42768325	202	31618770	0.7393	189.36	9595448	9556342	9487086	67051	7266	34045	0.0134	0.0001	1.41	0.0001	1.32	3091521	0.0723	11308	0.0003	0	0.1876	0.0006
NORMAL2	49725360	202	40355942	0.8116	188.51	13570013	13528058	13411879	106320	11382	40432	0.0138	0.0001	1.53	0.0001	1.33	2320607	0.0467	14636	0.0003	0	0.1411	0.0004
NORMAL3	30726584	202	27138658	0.8832	198.35	8011477	7983107	7883959	91242	3479	32797	0.0108	0.0002	1.38	0.0001	1.38	1287354	0.0419	12849	0.0004	0	0.0726	0.0019
NORMAL4	21645208	202	18577292	0.8583	198.1	4898413	4884513	4859674	20807	1545	16387	0.011	0.0002	1.26	0.0001	1.33	1136816	0.0525	22980	0.0011	0	0.0868	0.0014
NORMAL5	43280418	202	36430378	0.8417	199.64	10996857	10953799	10818936	128895	9538	39488	0.0071	0.0001	1.48	0.0001	1.36	2717093	0.0628	14164	0.0003	0	0.0947	0.0005
NORMAL6	53452381	202	44815585	0.8384	199.72	16329755	16282259	16133764	138253	14513	43225	0.0083	0.0001	1.48	0.0001	1.31	3612161	0.0676	13759	0.0003	0	0.0934	0.0004
NORMAL7	44233097	202	37439524	0.8464	199.8	12267493	12220079	12075891	138050	9842	43710	0.0071	0.0001	1.44	0.0001	1.32	2785201	0.063	14397	0.0003	0	0.0897	0.0006
NORMAL8	33868806	202	28017442	0.8272	199.7	9399551	9370591	9295784	69273	8366	26128	0.0075	0.0001	1.5	0.0001	1.36	2020202	0.0596	11577	0.0003	0	0.1122	0.0006
NORMAL9	44203951	202	41009945	0.9277	200.18	14252501	14203824	14084536	112151	11227	44587	0.0037	0.0001	1.45	0.0001	1.42	1838427	0.0416	13079	0.0003	0	0.0298	0.0006
NORMAL10	45956924	202	41511034	0.9033	199.75	10782112	10740566	10498063	188666	7344	88039	0.0042	0.0002	1.3	0.0001	1.43	2289180	0.0498	14150	0.0003	0	0.0462	0.0004
