# Supplementary material for: Alterations of transcriptome signatures in head trauma-related neurodegenerative disorders
Source: Sci Rep. 2020 Jun 1;10:8811. doi: 10.1038/s41598-020-65916-y (PMC7264177; doi:10.1038/s41598-020-65916-y)
Supplement: Supplementary file 4 — Supplementary Table 3. [file 41598_2020_65916_MOESM4_ESM.xlsx]

## Sheet: S4 Table
Supplementary Table S4. Total gene expression
		CTE								CTE/AD						AD										NORMAL
Ensembl_Gene	Official_Gene	CTE1	CTE2	CTE3	CTE4	CTE5	CTE6	CTE7	CTE8	CTE/AD1	CTE/AD2	CTE/AD3	CTE/AD4	CTE/AD5	CTE/AD6	AD1	AD2	AD3	AD4	AD5	AD6	AD7	AD8	AD9	AD10	NORMAL1	NORMAL2	NORMAL3	NORMAL4	NORMAL5	NORMAL6	NORMAL7	NORMAL8	NORMAL9	NORMAL10
ENSG00000000003	TSPAN6	8.17413	8.55307	8.3378	7.92393	8.30213	9.01264	8.5072	8.32897	8.66614	8.20183	7.92469	8.39007	9.1636	8.36088	8.27346	7.8529	9.1168	8.49039	8.02528	8.60437	8.76832	9.04199	9.39554	9.15569	8.44687	7.95665	7.93511	7.40133	7.95505	7.90496	8.50645	7.98272	8.50746	7.52271
ENSG00000000005	TNMD	1.53204	0.90792	0.875896	0.940835	0.966313	0.939303	1.31041	0.856454	1.0759	1.32911	0.929755	1.22338	1.11613	1.71176	0.884706	0.873201	0.899353	0.965872	1.19074	1.16023	0.830839	1.17267	1.1971	1.67218	0.994379	1.89505	1.03097	0.917323	1.07077	0.942927	1.54085	1.22633	1.03367	0.960106
ENSG00000000419	DPM1	8.54201	8.5038	8.61415	7.64889	8.43313	8.6167	8.32267	8.59186	8.5978	8.66943	8.08445	8.21966	8.54392	8.21477	8.22924	8.32155	8.51321	8.20262	8.74756	8.59153	8.53131	8.62138	8.59312	8.72495	8.65259	8.80174	7.8455	7.26619	8.64077	8.60464	8.40611	8.42284	8.69015	8.35885
ENSG00000000457	SCYL3	7.45146	7.41152	7.50262	7.05143	7.64305	8.3066	7.88378	7.67037	7.22898	7.62018	7.62837	7.4363	8.11868	7.83025	7.9643	7.67195	8.33255	8.52669	7.83467	8.01173	8.06511	7.85242	7.88315	7.94029	7.7459	7.98093	7.94738	8.07073	7.90013	8.01361	7.95051	8.05097	8.0753	7.93513
ENSG00000000460	C1orf112	6.69882	6.69417	6.82641	6.88129	6.57063	7.71319	6.77835	7.21974	6.89459	6.90234	7.08302	6.8958	7.41342	7.08066	7.08111	7.0258	7.59085	7.75059	6.85223	7.29166	7.31788	7.25337	7.12953	7.20996	6.86893	7.17168	6.96103	6.9448	7.28633	7.06195	6.66906	7.10284	7.43513	7.12924
ENSG00000000938	FGR	7.99122	8.88951	8.97174	8.44792	8.95147	8.47952	7.23833	8.28504	8.48481	7.0956	7.82705	7.98806	8.25367	6.56046	8.06731	8.48369	8.04151	7.99847	7.45287	7.33779	8.30457	8.23955	8.03166	8.00407	8.02706	7.83909	7.14758	7.42752	7.91422	7.51121	7.98562	7.48559	7.38082	7.50783
ENSG00000000971	CFH	9.53445	9.24012	9.40226	9.18632	9.68302	9.8294	8.55536	8.76061	9.01435	8.69577	9.35235	8.86238	9.87298	8.45279	8.1218	8.43529	8.75311	7.67983	8.30429	9.72364	9.55988	9.96759	9.19211	9.12258	9.21448	8.6575	9.11201	7.65402	8.30952	8.00225	9.13226	8.2132	8.7671	8.02314
ENSG00000001036	FUCA2	8.13187	8.08155	8.37306	8.43848	8.6494	9.18433	8.27244	8.55847	8.76409	8.47033	8.54535	8.46114	8.89622	8.53297	8.40896	7.99859	8.86992	8.26602	8.39019	8.80284	8.9288	8.94531	8.90627	9.18257	8.52264	8.50642	8.59938	8.99865	8.51974	8.57419	8.69773	8.4234	8.64369	8.67707
ENSG00000001084	GCLC	9.72177	9.40714	9.6143	9.31386	9.19706	9.91876	9.56311	9.74427	9.7263	9.30899	9.49108	9.77323	9.81397	9.60575	9.24198	9.03249	9.68042	9.99177	9.1309	9.73739	9.92283	9.98227	9.94016	9.75798	9.41631	9.63143	9.50848	9.10164	9.3933	9.49657	9.5681	9.29904	9.69646	9.00206
ENSG00000001167	NFYA	9.79239	8.28917	8.70858	8.11737	8.9129	8.83847	8.90461	8.7329	9.00039	8.29079	9.21142	8.69087	9.00382	9.11831	8.41653	8.6538	8.86006	8.45072	8.34038	8.51428	8.85428	8.69339	8.76861	8.90678	8.20679	8.2917	7.19677	7.27558	8.29912	8.45169	8.50605	8.06871	8.57723	8.0898
ENSG00000001460	STPG1	7.96617	8.48109	8.64261	8.25237	8.05206	8.3634	8.4897	8.37501	8.03759	8.39637	7.79248	8.3337	8.16256	8.34405	8.63128	8.59528	8.82709	8.47552	8.61736	8.32175	7.84375	8.16217	8.02259	8.37081	8.30824	8.93295	8.33324	7.86161	8.60665	8.65635	8.35071	8.80249	8.36803	8.53572
ENSG00000001461	NIPAL3	11.9916	10.9082	11.0901	11.1288	11.1722	10.6995	11.0787	11.9439	11.2213	10.8422	11.4146	11.373	10.8323	11.7894	11.3175	10.8196	11.2892	11.5137	10.7437	11.0219	10.9356	10.7791	11.1543	10.7688	10.6616	10.8452	10.9293	10.7433	10.8658	10.8974	10.8182	11.1014	10.9438	11.1417
ENSG00000001497	LAS1L	10.9045	10.2843	10.4287	10.9281	10.9305	10.28	10.7701	11.121	10.3154	10.5113	10.4395	10.6081	10.1841	10.8149	10.915	10.6096	10.5741	10.9494	10.4041	10.5827	10.3603	10.1253	10.5302	10.1737	10.5776	10.6858	11.1651	11.0506	10.7809	10.5251	10.5276	10.9117	10.7503	10.8205
ENSG00000001561	ENPP4	8.9577	9.08656	9.36422	8.38227	8.91121	9.2858	9.12604	9.12333	9.24521	8.99079	8.9369	9.00347	9.23645	8.89927	9.10046	9.37397	9.64791	9.58905	9.37937	9.52669	9.15281	9.50866	9.19036	9.34248	9.26193	9.553	8.70472	8.92895	9.51922	9.4244	9.40147	9.16286	9.55133	9.38657
ENSG00000001617	SEMA3F	6.63042	9.02897	8.11172	8.32841	8.88931	7.39846	7.39266	7.44855	7.70285	6.9803	8.21628	8.04488	7.74552	6.31485	8.45406	8.93226	8.03057	8.00966	7.59894	7.25185	7.2943	8.29355	7.72961	8.05572	8.04613	7.57562	7.70448	7.93843	8.16195	6.8627	7.99566	7.13459	7.26652	7.62475
ENSG00000001626	CFTR	4.67757	4.67465	4.29407	4.47805	4.90873	4.78202	4.94094	4.44716	4.18183	4.0578	4.31238	4.54854	4.50196	4.67745	5.05669	4.45806	4.495	5.97092	4.62227	5.31602	4.28116	4.03848	4.32921	4.4647	5.16804	4.73934	4.99495	4.90267	4.44599	4.41983	5.03036	4.51101	5.7377	4.86788
ENSG00000001629	ANKIB1	11.4274	10.2368	10.2943	9.64232	10.1491	10.4153	10.3032	10.4435	10.2935	9.85094	10.5704	10.4198	10.5744	10.6854	10.2905	10.1767	10.4895	10.6142	10.0777	10.2821	10.4136	10.488	10.667	10.645	10.0234	9.90014	9.00004	8.93475	9.91954	10.0977	10.38	9.79288	10.351	9.70678
ENSG00000001630	CYP51A1	4.17845	3.93386	4.72659	4.34282	3.94631	5.13429	4.63283	4.21009	4.17919	4.04922	3.74129	3.61209	4.38117	4.29474	4.18646	4.088	4.30854	4.84679	4.11848	4.7802	4.2668	4.30081	4.08808	4.74715	4.69591	4.83377	5.18714	5.55414	3.64663	5.12294	4.87948	4.20591	3.93753	3.63382
ENSG00000001631	KRIT1	8.50047	8.00308	8.43987	7.55469	7.71351	8.85925	8.25403	8.00562	8.4196	8.33919	8.27295	8.24364	8.70004	8.41687	8.28214	8.38372	8.88448	9.08923	8.51945	8.61447	8.57012	8.76103	8.55596	8.71807	8.55129	9.06127	7.64439	6.77199	8.70957	8.88952	8.7291	8.55572	8.73049	8.0771
ENSG00000002016	RAD52	7.17849	8.38742	8.35865	8.12835	8.11632	8.35929	7.56643	7.34087	7.69145	7.78837	7.65864	7.86795	7.93089	7.22648	8.28746	8.25703	8.73064	8.68361	7.89607	7.66064	7.97769	8.17998	7.31921	8.12129	7.85851	7.79153	7.84595	6.86811	8.32972	7.93378	8.08253	7.72316	8.29461	8.29493
ENSG00000002079	MYH16	1.29564	1.41038	1.47211	1.86272	1.27846	1.48265	1.47353	2.0419	1.1905	1.35317	1.23567	1.64387	1.61167	2.15831	1.74498	1.58269	1.38983	1.96846	1.47434	1.44091	1.47821	1.58446	1.61068	2.11416	1.60257	1.60958	1.16767	1.61142	1.75357	1.69356	1.25194	1.6058	1.61753	1.13206
ENSG00000002330	BAD	11.6088	11.7089	11.191	12.3667	11.8261	10.8506	11.5486	11.694	11.7417	11.3235	11.9871	11.638	11.1212	11.4625	11.6194	11.2976	10.945	10.8704	11.1281	11.0947	11.1595	11.2191	11.6623	11.0669	11.1686	10.7355	12.1305	12.3924	10.8791	10.8853	10.8389	10.9797	10.9024	11.2179
ENSG00000002549	LAP3	10.1139	9.88748	9.9589	10.1696	9.59225	10.2888	9.8943	10.1682	9.79931	10.001	10.0853	10.1312	10.8392	9.93844	9.05878	8.94745	9.19248	9.58796	10.2571	10.2754	10.377	10.1592	10.725	11.0645	10.1756	10.0372	9.50794	9.54867	9.61469	9.65796	9.99864	9.19882	9.92476	9.1242
ENSG00000002586	CD99	10.595	10.4621	10.105	9.97967	10.0421	11.0806	10.2519	10.7111	10.717	10.3577	10.2759	10.6601	11.1763	10.6041	9.23968	8.79502	10.3049	9.84024	10.1918	10.3838	10.7248	10.3661	10.9393	10.7883	10.4495	9.79802	9.42773	9.00672	9.53253	9.57054	10.0642	9.34192	10.2595	9.24009
ENSG00000002587	HS3ST1	6.15838	6.56404	7.10999	6.55908	7.48931	6.37025	6.38602	6.39736	6.87779	6.46289	6.40682	6.32543	6.1321	6.66406	6.78607	7.24293	5.82976	6.29779	7.20553	6.78461	6.22896	6.66151	6.59533	5.98996	6.37326	7.36956	6.5771	7.28886	6.66788	6.77919	6.41024	7.03048	6.7301	6.56986
ENSG00000002726	AOC1	-1.05676	-0.854655	-1.12805	-1.08259	-1.06616	-1.05855	-1.12772	-0.82159	-0.866719	-0.954327	-1.08986	-1.11891	-1.06053	-1.02207	-1.12131	-1.00519	-1.11062	-1.06644	-1.14545	-1.06973	-1.14829	-0.991148	-0.99996	-1.14473	-1.14409	-1.14844	-1.13167	-1.09817	-1.1464	-1.14789	-1.04371	-1.14398	-1.14823	-1.04592
ENSG00000002745	WNT16	3.26547	3.69513	2.85914	4.96962	2.97209	5.99157	3.6419	2.48162	3.19102	3.05481	3.00757	2.44579	2.81095	3.46247	3.14763	3.16309	3.70456	2.71154	3.98862	3.85794	4.12438	5.77948	3.21356	2.99497	3.25494	2.55556	2.7008	2.54929	3.30958	4.30113	3.31081	3.39129	3.42548	3.11646
ENSG00000002746	HECW1	7.95369	7.3683	8.52445	8.58585	7.56971	7.73354	8.81123	7.93227	7.71224	9.09821	8.07652	7.57211	7.23412	8.31915	8.53004	8.72242	7.33153	8.54736	8.87852	8.7113	7.78172	7.68563	7.67514	7.26605	8.88179	9.54719	9.20163	9.33423	9.24689	9.71038	9.03988	9.50821	8.99811	9.05402
ENSG00000002822	MAD1L1	9.00711	8.90747	8.81811	9.80976	9.65093	8.93842	9.40996	9.61121	9.06988	9.19538	9.14939	9.35544	8.97628	9.37076	9.37428	9.14421	8.79462	9.29816	9.01326	9.11339	9.06886	8.81606	9.24802	8.84149	8.98471	9.27697	10.083	9.68125	9.01181	9.0783	8.8662	9.4066	8.96246	9.44904
ENSG00000002834	LASP1	11.5007	11.6251	11.5727	11.4087	11.6136	11.5692	11.4323	11.2285	11.7237	11.5877	11.5374	11.3455	11.5179	11.6117	11.3313	11.5625	11.5034	11.1544	11.4703	11.35	11.5103	11.5704	11.551	11.3992	11.3134	11.2065	11.1869	11.3187	11.3921	11.6855	11.4551	11.444	11.2863	11.2886
ENSG00000002919	SNX11	9.503	9.63659	9.26059	9.84781	9.50963	9.04137	9.20963	9.46226	9.27935	9.21981	9.64703	9.59436	9.19529	9.40767	9.47904	9.23124	9.09227	9.21119	9.28283	9.19018	9.2272	9.22811	9.48596	9.47648	9.1541	9.06277	9.49389	9.39279	9.06182	9.03921	9.11343	9.18339	9.15853	9.47649
ENSG00000002933	TMEM176A	9.06738	10.1978	9.21904	10.814	8.97744	9.7631	9.18665	10.2118	9.74391	9.7398	9.75986	10.1752	10.1197	9.65254	9.84354	8.85295	9.73103	9.43857	9.66403	9.40826	9.98749	10.3421	9.99781	10.3702	9.6866	8.28863	9.56061	9.19241	9.27329	9.11302	9.55794	8.84419	9.39367	9.49467
ENSG00000003056	M6PR	9.45866	9.91627	9.47085	9.46106	9.52933	9.91782	9.75906	9.71923	9.87492	9.61874	9.62252	9.59741	9.93189	9.3754	9.66936	9.69255	9.90922	9.72141	9.64771	9.77837	9.76958	9.86554	9.77117	9.9323	9.52343	9.67638	9.45534	9.56882	9.46198	9.77872	9.63951	9.6643	9.69153	9.59654
ENSG00000003096	KLHL13	6.91986	6.38374	6.52674	5.59455	6.1409	7.12273	6.90286	6.70664	6.721	6.62012	6.57942	6.35069	6.82689	6.41904	6.56697	6.7051	6.78971	6.13711	6.84034	6.70402	6.31573	6.6143	6.30992	6.89969	6.40566	6.51626	6.12219	5.51434	6.22727	6.72271	6.24807	6.50931	6.44737	5.82916
ENSG00000003137	CYP26B1	7.7381	6.42655	7.76224	7.50652	6.9979	7.83684	8.63184	7.27842	7.91167	8.40687	7.88736	7.18802	8.24089	7.814	7.03981	8.38294	6.94302	7.50798	8.0836	8.25287	7.45134	8.04232	7.99877	7.61015	8.57377	7.99732	7.85266	8.12414	8.49685	9.26059	8.65883	8.78937	8.51189	7.76007
ENSG00000003147	ICA1	8.74154	7.93564	8.4916	8.93891	8.83292	8.4581	9.26442	8.48544	8.30413	9.23697	8.21508	8.20933	7.86445	8.70508	8.86299	8.97675	8.05933	8.77867	9.19357	9.03417	8.3905	8.26688	8.69479	7.62309	9.20092	9.99247	10.1367	9.73728	9.55445	9.6342	9.16791	9.83814	9.3753	9.3774
ENSG00000003249	DBNDD1	10.5864	10.6883	10.8912	11.1501	10.9685	10.2341	11.3851	10.5565	10.9372	11.0843	11.1356	10.8663	10.5369	11.175	10.7569	11.2395	10.0466	10.1298	10.9827	10.8416	10.5726	10.7261	11.0317	10.4754	10.8739	11.0511	10.9178	11.2168	10.99	11.2292	10.7912	10.9085	10.6615	11.0013
ENSG00000003393	ALS2	9.80416	9.06768	9.63649	8.8371	9.0812	9.51981	9.40458	9.37741	9.42297	9.6599	9.46459	9.33333	9.48173	9.40704	9.39958	9.64189	9.70707	9.81977	9.82651	9.45861	9.38071	9.61551	9.31391	9.38969	9.38646	9.79918	9.25026	8.91043	9.88756	9.84639	9.62885	9.87758	9.78012	9.74597
ENSG00000003400	CASP10	6.49212	7.27671	7.08253	7.01215	6.99103	6.99531	6.56403	7.17919	6.7755	6.47257	6.25958	6.37657	6.95039	6.34818	6.87505	6.94228	7.0699	7.6739	6.03355	6.76209	6.81819	7.18095	6.53155	7.10293	6.23185	6.70167	7.03294	6.69495	6.27522	6.56108	6.66252	6.3223	6.01165	6.77272
ENSG00000003402	CFLAR	10.2062	10.9843	10.8092	10.7023	10.7573	10.5101	9.85945	10.3234	10.385	9.73523	10.2784	10.0311	10.3181	9.88527	10.4187	10.3343	10.5766	10.4858	9.75115	10.0933	10.3305	10.4209	10.1024	10.5727	10.0266	10.0714	10.2925	10.4255	9.95413	9.85395	10.1336	9.83566	9.9351	9.92636
ENSG00000003436	TFPI	6.72209	6.33195	6.87796	6.31132	7.82623	7.06915	5.77893	6.51957	6.80084	6.08172	7.6059	6.90215	7.09772	6.75725	5.81953	6.00065	6.18584	5.34606	5.70065	7.07679	7.06151	7.32789	6.64083	6.57881	6.18459	5.71734	5.94417	5.67745	5.58063	5.54538	6.4029	4.9024	6.07002	5.57911
ENSG00000003509	NDUFAF7	8.37273	8.4342	8.39317	7.89791	8.07501	8.26039	8.08492	8.08193	8.25001	8.1594	8.10644	8.18368	8.18255	7.76801	8.32785	8.52385	8.28852	8.62128	8.63591	8.15373	8.26943	8.43591	8.18299	8.37615	8.21587	8.34478	7.97633	8.13184	8.37456	8.34358	8.25693	8.14836	8.46874	8.38137
ENSG00000003756	RBM5	10.634	11.173	11.1102	11.0013	11.127	11.515	11.2201	11.091	11.0402	11.3551	10.8705	11.1591	11.2427	10.9509	11.1072	10.9832	11.5366	11.8066	11.3664	11.3567	11.338	11.3079	11.0639	11.4085	11.3749	11.377	11.2935	11.0758	11.5137	11.2721	11.2509	11.3257	11.6957	11.339
ENSG00000003987	MTMR7	7.5675	6.70577	7.34416	6.61943	6.85999	7.59672	7.60383	7.39862	6.99726	7.62244	7.36581	7.05002	6.97313	7.31524	7.26958	7.47999	7.75784	8.47874	8.06853	8.00288	7.29729	7.52508	7.03219	7.08257	7.95916	8.44364	7.47654	7.85801	8.25262	8.86153	8.15235	8.28169	8.08757	7.47539
ENSG00000003989	SLC7A2	9.30738	10.7703	9.66211	8.78664	9.74295	11.4414	9.37347	9.1095	10.3976	9.10521	10.7764	10.665	11.2014	9.70392	9.54535	10.434	10.8233	9.41385	9.8457	9.88405	10.6911	11.2088	9.93272	11.3796	9.46594	9.37315	8.8349	8.43857	10.3207	8.95293	9.94326	8.86637	9.73437	9.57671
ENSG00000004059	ARF5	10.8583	11.0036	10.9192	11.647	11.022	10.898	11.2711	11.0561	11.1752	11.4777	10.9776	10.9765	10.8504	11.1061	11.1919	10.9813	10.7709	10.9495	11.3588	11.2589	10.8995	10.8932	11.24	10.751	11.4048	11.6369	11.7962	11.5654	11.4242	11.5417	11.0623	11.8316	11.3276	11.5166
ENSG00000004139	SARM1	9.54891	9.6876	9.71971	9.8427	9.72238	9.72852	10.0156	9.58996	9.56512	9.76254	9.52265	9.71866	9.75463	9.86983	10.0962	9.94339	9.79004	10.091	9.68945	9.82186	9.65998	9.67568	9.95989	9.95207	9.92743	9.68929	10.0721	10.2403	9.85738	9.99122	10.0445	9.85458	9.83098	9.83519
ENSG00000004142	POLDIP2	11.4272	11.5604	11.2779	11.4325	11.4505	11.0289	11.5237	11.2773	11.3602	11.4302	11.6197	11.5421	11.2246	11.3884	11.4421	11.334	11.244	11.1229	11.2683	11.2486	11.1845	11.2737	11.5862	11.2402	11.3281	11.3344	11.6738	11.6773	11.1652	11.3383	11.2527	11.5179	11.2689	11.2903
ENSG00000004399	PLXND1	10.3387	11.3577	11.082	11.4242	11.1615	10.7425	11.0216	10.7077	10.9892	10.8635	11.3064	11.0572	10.8224	10.7519	11.3669	11.178	11.4123	11.2285	10.6083	10.7602	10.6641	10.8529	10.9044	10.9325	10.9222	10.5042	10.9614	11.3556	10.9405	11.2383	10.9079	10.6436	10.7948	11.031
ENSG00000004455	AK2	10.6284	10.2346	10.0592	10.831	10.4315	10.4135	10.3081	10.6994	10.4406	10.2526	10.3223	10.6863	10.615	10.6393	10.3597	10.062	10.4796	10.4313	10.1933	10.3462	10.4464	10.3106	10.5519	10.7327	10.2006	9.99848	10.333	10.1831	9.91617	9.6737	10.0323	9.76537	10.2283	10.3863
ENSG00000004468	CD38	6.84112	6.08434	6.65048	6.3843	5.94191	6.86919	7.50089	6.82054	6.33046	6.82116	6.06757	6.52123	6.52417	7.18028	6.38173	5.82712	6.94715	8.1605	6.14534	7.10694	6.67238	6.31278	7.74085	6.75018	6.93087	6.82113	6.23604	7.23814	6.39067	7.01335	7.01962	6.2752	7.16192	6.28797
ENSG00000004478	FKBP4	11.0777	13.1311	12.1672	13.9479	12.1205	11.4528	10.9691	11.3984	12.9341	11.5269	12.0274	11.8935	11.7438	11.2272	11.4487	11.7636	11.5106	11.3515	12.2889	11.1359	11.3699	11.9434	10.8133	12.0729	11.3781	11.465	12.1623	12.4618	11.4461	11.416	11.282	11.5406	11.3439	11.9111
ENSG00000004487	KDM1A	9.69785	10.0145	9.97819	10.2087	9.86093	10.2006	10.1701	9.85707	10.2766	10.3077	9.96469	10.1693	10.1	9.93812	10.039	9.85393	10.0152	10.0574	10.2625	10.1375	10.1447	10.1262	10.0722	9.94981	10.0878	10.3966	10.7373	10.7723	10.2205	10.313	10.0664	10.394	10.1176	10.1886
ENSG00000004534	RBM6	11.4059	12.6606	11.9709	12.2997	12.3449	12.2106	11.9998	11.8041	11.8582	11.6879	11.6842	12.0872	11.951	11.669	12.0647	12.4898	12.669	12.3154	11.967	11.5812	11.9134	11.8741	11.5496	12.1776	11.8903	11.5822	12.0332	12.0234	12.0189	11.3658	11.8039	11.6178	12.0803	12.1778
ENSG00000004660	CAMKK1	9.81332	9.96059	10.498	10.1731	10.1739	10.4658	10.6884	10.3664	10.638	11.3414	10.6935	10.2984	10.2083	10.5957	10.8817	11.2546	10.093	10.4921	11.3487	10.8226	10.3054	10.3831	10.421	10.0298	11.4796	12.2368	12.355	12.1348	11.9323	11.9898	11.3168	12.0128	11.4031	11.2771
ENSG00000004700	RECQL	9.2195	8.64211	8.6119	7.67078	8.55395	9.0269	8.47231	8.84975	8.53889	8.37708	8.46749	8.46289	9.12979	8.62188	8.16986	8.23352	8.64829	8.67964	8.46952	8.7806	8.74645	8.92792	8.61341	9.02229	8.49396	8.69613	8.07718	8.26686	8.36565	8.39594	8.63003	8.29527	8.67798	8.44354
ENSG00000004766	CCDC132	8.16536	8.58201	8.49089	7.57186	7.9321	8.55844	8.3786	8.32159	8.51014	8.90806	8.24659	8.20236	8.6148	8.22572	8.30936	8.53991	8.53153	8.63293	8.81593	8.67252	8.47707	8.69752	8.70064	8.64143	8.76051	9.30417	7.78002	7.40236	9.08547	9.33058	8.81917	9.13727	8.92688	8.74363
ENSG00000004776	HSPB6	10.4471	10.6644	9.9968	11.001	10.7782	9.87618	10.7652	11.1003	10.1712	10.0702	10.4527	11.1978	10.4183	11.1756	10.7331	10.2005	10.4345	10.3201	9.87822	10.1257	10.377	9.84792	10.2639	10.6597	10.2104	10.3215	10.4651	10.7515	9.86341	9.49005	10.1081	9.6971	9.90183	10.3781
ENSG00000004777	ARHGAP33	9.83769	10.4741	10.5851	10.6211	10.7544	10.3359	10.6787	10.2029	10.3719	10.4203	10.4208	10.1403	9.98062	10.6058	11.1926	11.0365	10.8358	11.2664	10.4919	10.6057	10.274	10.0727	10.3178	10.206	10.8267	10.6654	11.1179	11.1291	11.1797	11.2443	10.7754	11.4203	10.7111	11.0014
ENSG00000004779	NDUFAB1	10.0944	9.9499	9.92228	10.1223	9.80672	10.0407	10.0806	10.3133	10.404	10.7199	10.1663	10.4456	10.2261	10.3308	9.69279	9.5881	9.57917	9.51963	10.418	10.3269	10.3451	10.3064	10.3082	9.99259	10.4818	10.5673	10.9658	11.0478	10.371	10.4814	10.1496	10.3983	10.3791	10.3576
ENSG00000004799	PDK4	10.6146	10.5054	10.697	10.1422	10.1275	11.0967	10.0011	10.6067	11.0597	10.104	10.3516	11.0091	11.5482	9.8991	10.9572	10.5267	11.6181	10.9113	10.1727	10.0299	11.2021	11.4206	11.3616	10.6418	10.1674	10.1906	9.76288	9.17408	10.3866	9.72458	10.349	9.72484	10.3517	9.91665
ENSG00000004809	SLC22A16	0.870522	1.19094	0.938454	0.831468	1.14611	1.02395	1.08639	1.55415	1.39937	0.857477	1.58356	0.966123	0.929429	0.748971	1.11427	0.764851	1.659	1.14508	0.989509	1.19728	1.30863	1.387	1.34642	1.37732	1.22647	0.928293	0.76297	0.808415	0.733837	0.939795	0.733954	1.01827	0.722998	1.06318
ENSG00000004838	ZMYND10	6.07813	8.19449	6.58651	7.91207	6.98813	7.07037	6.60316	6.6789	6.74297	6.42918	6.77116	6.95038	6.95358	6.61874	6.99841	7.35746	8.50694	6.62993	6.5857	6.62942	6.39641	6.55236	6.5581	7.79393	6.67345	6.28955	7.35019	7.78406	6.18115	6.547	6.21502	6.50932	6.53496	6.38671
ENSG00000004846	ABCB5	-1.23236	-1.2736	-1.2938	-1.25463	-1.24046	-1.31633	-1.29352	-1.09578	-1.284	-1.21873	-1.15318	-1.28593	-1.31652	-1.30702	-1.28799	-1.29563	-1.27878	-1.24071	-1.0315	-1.2419	-1.31644	-1.31707	-1.29112	-1.31117	-1.30839	-1.31656	-0.866093	-1.26805	-1.21754	-1.31612	-1.31492	-1.20019	-1.3164	-1.13309
ENSG00000004848	ARX	7.358	8.40124	8.10992	7.5672	7.6254	8.31329	8.27883	7.54868	7.7328	7.95566	8.14969	7.40679	8.03173	8.1167	7.72916	8.05261	7.95906	7.96071	8.27501	7.86142	7.99781	7.96214	7.92618	8.26237	8.15818	8.43179	7.5823	7.17913	8.2634	8.41169	8.33109	8.68674	7.95131	7.8235
ENSG00000004864	SLC25A13	7.27016	7.37852	7.53109	7.87191	7.44568	7.91975	7.81617	7.89111	7.58344	7.34267	7.44967	7.35546	7.80865	7.72772	8.25267	7.74362	8.0415	8.93535	7.04459	8.07609	7.91678	7.39952	7.60317	7.74663	7.86238	7.52063	7.56579	7.89119	7.10706	7.25175	7.69252	7.31713	8.23924	8.20523
ENSG00000004866	ST7	8.75301	9.26254	9.37169	9.16427	9.27132	9.24186	9.23982	8.83266	9.44639	9.09884	9.4029	9.37837	9.3307	9.03242	8.80754	9.20671	9.0746	9.02992	9.3013	9.16608	9.30054	9.41495	9.3118	9.36344	8.9593	9.01961	9.44242	9.1566	9.16105	8.95483	9.11674	9.10109	9.10624	9.18793
ENSG00000004897	CDC27	9.70968	9.35523	9.48859	9.12631	9.28116	9.68361	9.55901	9.48634	9.4786	9.70771	9.43223	9.45838	9.66273	9.57598	9.51527	9.6364	9.67417	9.85603	9.82314	9.83765	9.58488	9.46483	9.62431	9.64785	9.77022	9.98384	9.79159	9.59472	10.0391	10.1424	9.97236	10.0306	9.7734	9.75476
ENSG00000004939	SLC4A1	1.46366	1.2594	1.16271	2.2424	1.68793	1.35468	2.30563	1.95018	1.82702	1.1866	1.04591	1.38697	0.865589	1.71531	1.37398	0.949703	0.995881	1.4226	1.34286	1.30142	2.5067	1.6248	2.77581	1.36512	1.09678	1.00877	0.946223	1.02588	1.05156	1.14955	1.05197	0.917483	0.867498	1.04658
ENSG00000004948	CALCR	0.952127	1.09002	0.841567	0.910337	1.22779	1.79837	1.29329	0.820686	0.857648	0.930407	0.898703	0.854408	1.49988	0.821508	0.850983	0.838681	1.24151	0.936489	1.57191	1.2085	1.60922	0.893258	0.845868	2.26697	1.30428	1.09072	1.1465	0.885602	1.39484	1.46563	1.04521	1.56035	1.25412	0.803546
ENSG00000004961	HCCS	7.41576	7.48098	7.8073	7.46957	7.81039	7.9071	7.46726	7.92025	8.00402	7.93117	7.92239	7.59018	7.95732	7.75696	7.36771	7.51204	7.30156	7.4601	8.10462	7.85858	7.91962	8.01422	7.57638	7.69613	7.9304	8.27292	7.77194	7.76969	8.18915	8.30876	7.98526	8.23397	7.88881	7.7849
ENSG00000004975	DVL2	8.73987	9.55373	9.25204	9.06673	9.3747	9.31411	9.01563	8.98685	9.01943	8.83012	8.95467	8.99025	9.15839	8.80285	9.49734	9.63864	9.63822	9.64604	8.74199	9.0503	9.06361	9.12802	8.92677	9.0011	9.22075	9.39841	9.17065	9.08688	9.53667	9.10586	9.21847	9.2806	9.20447	9.06888
ENSG00000005001	PRSS22	-1.16104	-1.20146	-1.22126	-1.18286	-1.16898	-1.24058	-1.00981	-1.23478	-1.21166	-0.993865	-1.189	-1.21355	-0.966037	-1.23422	-1.21557	-1.22305	-1.20654	-1.16922	-1.23861	-1.24153	-1.24068	-1.10134	-1.21864	-1.23808	-1.23557	-0.967244	-1.22433	-1.19602	-1.23931	-1.24039	-0.921774	-1.23509	-1.162	-1.23948
ENSG00000005007	UPF1	10.6665	11.31	11.0856	10.8488	11.0828	10.9578	10.8225	10.8002	10.969	10.89	10.7811	10.8355	10.9031	10.6477	11.3291	11.3045	11.0749	11.1002	10.9054	10.6924	10.7715	10.8764	10.9699	10.9768	10.9413	11.0601	10.9302	10.7198	11.1647	11.0219	10.9058	11.0178	10.8979	11.0573
ENSG00000005020	SKAP2	9.30153	8.53779	8.86127	8.19459	8.40474	8.90379	8.7726	9.03965	8.18221	9.01573	8.3691	8.5956	9.20788	8.90119	7.94258	8.49677	8.51981	8.08319	9.38286	9.07484	8.86297	8.704	8.72164	9.02765	9.09148	9.10326	8.13529	8.43612	9.00843	9.30642	9.01158	8.85906	8.73418	8.48555
ENSG00000005022	SLC25A5	11.6075	10.662	11.0718	10.8501	10.8508	11.2184	11.692	11.2875	11.6492	11.4633	11.4293	11.7301	11.3615	11.5075	10.2152	10.5404	10.482	10.7563	11.2685	11.4651	11.5826	11.4358	11.7324	11.1498	11.41	11.6543	10.9456	11.2519	10.9525	11.389	11.2856	10.9558	11.2896	10.7526
ENSG00000005059	CCDC109B	6.53119	6.8934	6.31921	6.13773	6.36297	7.18364	6.28	7.1911	6.12012	6.49503	6.96099	6.29377	7.06558	6.29243	7.20343	6.13605	7.03046	5.97941	6.58674	6.86023	6.79785	6.86562	5.81094	7.80722	6.47826	6.14972	6.46208	6.80423	6.49253	6.19917	6.30974	6.58643	6.54757	6.29701
ENSG00000005073	HOXA11	0	0	0	0	0	0	0	0	0	0	0	0	0	0	0	0	0	0	0	0	0	0	0	0	0	0	0	0	0	0	0	0	0	0
ENSG00000005075	POLR2J	10.6219	10.7274	10.0339	11.3254	10.7893	10.1482	10.4583	10.6711	10.662	10.4196	10.5997	10.6426	10.3233	10.4191	10.6497	10.0412	10.124	10.1033	10.2254	10.1399	10.5295	10.3762	10.7066	10.2576	10.1735	9.70651	11.0194	11.1031	9.81122	9.68063	9.84207	9.9935	10.0917	10.295
ENSG00000005100	DHX33	8.92398	8.30902	8.56878	8.96736	8.73413	8.57905	8.73151	8.46212	8.57115	8.48323	8.67908	9.05031	8.66226	8.7483	8.8041	8.88212	8.7862	8.58338	8.82343	8.78962	8.59584	8.53466	8.94202	8.85242	8.58378	9.03736	8.90289	9.1566	8.83857	8.88699	8.68871	8.96605	8.65479	8.77417
ENSG00000005102	MEOX1	-0.439434	-0.700397	-0.556436	-0.667152	-0.453626	-0.536238	-0.733599	-0.740866	-0.718612	-0.746443	-0.678123	-0.721993	-0.750386	-0.740587	-0.540545	-0.561301	-0.185585	-0.454053	-0.607665	-0.752754	-0.750185	-0.751897	-0.731089	-0.742576	-0.741254	-0.750503	-0.178735	-0.690674	-0.617807	-0.531568	-0.746079	-0.592343	-0.750058	-0.746643
ENSG00000005108	THSD7A	7.49334	6.82397	7.28746	6.39213	7.25639	7.44615	7.82295	6.54699	7.32003	6.93998	6.94833	7.19882	7.73564	7.37232	6.03856	6.87978	6.95423	7.38209	7.83646	7.5599	7.52127	7.70786	7.5642	8.08728	7.28305	7.75718	7.04456	6.8126	7.33538	7.84035	7.71046	7.60444	7.25725	6.15092
ENSG00000005156	LIG3	7.55541	7.62909	8.20922	7.6367	7.73708	8.25814	8.24724	7.81024	8.01167	8.04244	7.80875	7.89498	8.28893	7.91909	8.15506	8.01751	8.09445	8.52862	8.09707	8.01549	8.1144	8.13281	7.77557	8.25617	8.19582	8.35577	7.64089	7.89466	8.32876	8.24589	8.14978	8.21053	8.38541	8.0759
ENSG00000005175	RPAP3	7.58752	7.27954	7.21201	7.91354	7.12455	7.84361	7.28816	7.36274	7.33732	7.53064	7.42807	7.46532	7.99676	7.79432	7.08051	7.11391	7.30632	7.29322	7.69942	7.68917	7.79444	7.81892	7.29008	7.91021	7.64621	7.75917	7.2819	6.96908	7.62071	8.06627	7.57185	7.46757	7.64104	7.28684
ENSG00000005187	ACSM3	5.87874	5.80539	6.1078	5.44306	5.57998	6.73422	6.06499	6.12045	5.7535	6.28588	5.51179	5.9728	6.50113	5.97639	6.32468	5.87442	6.5682	6.4907	5.89514	6.49957	6.37877	6.61935	6.47484	6.53167	6.15352	6.299	5.92531	6.42792	5.96501	6.24479	6.32481	6.00235	6.50484	6.3567
ENSG00000005189	AC004381.6	4.65504	5.17708	5.3533	5.59479	5.02907	6.00847	6.10305	5.83557	5.93209	6.26511	5.07526	5.31693	5.8916	5.47981	5.02313	5.40694	5.19391	5.98636	5.67983	5.64364	5.40725	6.01848	6.11563	5.47239	6.4055	6.02892	6.59758	5.47497	6.13225	6.25635	6.08056	6.2926	5.92374	5.8255
ENSG00000005194	CIAPIN1	8.95448	9.08782	9.05975	9.02445	9.01695	9.08602	9.06706	9.03057	9.15234	9.30082	8.98605	9.15583	9.11295	9.18959	9.0996	8.71339	8.95724	8.94237	9.15706	9.13984	9.12776	9.00915	9.12124	9.08958	9.11253	9.63679	9.61606	9.44019	9.2224	9.59395	9.12753	9.45519	9.16381	9.24496
ENSG00000005206	SPPL2B	9.76559	10.4108	10.2214	10.5518	10.5062	10.6294	10.7366	10.244	10.2191	10.3308	10.1001	10.5259	10.212	10.1879	10.7724	10.6041	10.6923	11.1429	9.9141	10.5099	10.3616	10.1935	10.48	10.2097	10.7413	10.7291	11.3811	11.2872	10.817	10.7842	10.6901	10.9347	10.639	10.5879
ENSG00000005238	FAM214B	9.99303	10.282	9.86221	10.5377	10.234	9.66852	10.0326	9.83828	9.9686	9.82367	10.1002	9.86651	9.90257	10.0045	10.415	10.1636	9.72426	10.2607	9.84021	9.90606	9.85393	9.75	10.1986	10.1333	9.89305	9.60417	10.7677	10.4927	9.96124	9.96546	9.7671	10.0893	9.70218	10.1099
ENSG00000005243	COPZ2	9.13426	8.294	7.53871	8.8608	8.68379	8.95193	8.29047	8.80757	8.64722	8.01843	8.85424	8.47615	8.69782	8.78587	8.25773	7.76484	8.54332	7.72925	7.64404	8.42355	8.6153	8.52317	8.69954	8.59114	7.86767	7.23838	8.43041	8.58745	7.31356	7.4512	7.45643	7.12577	7.97521	7.85027
ENSG00000005249	PRKAR2B	10.3779	10.0379	10.7201	9.81596	10.3572	10.1297	10.5789	10.2547	10.0856	10.3881	10.4394	10.0139	9.91375	10.2433	10.2946	11.0895	10.1307	9.71964	11.0389	10.4406	9.81537	10.2951	10.3767	9.95035	10.6975	11.0704	10.1107	9.61796	11.0405	10.9456	10.6754	10.7662	10.6825	10.4707
ENSG00000005302	MSL3	9.71658	9.5655	9.43829	9.76409	10.4142	9.54238	9.31298	9.38628	9.60671	9.43634	9.86047	9.28231	9.61679	9.44941	9.19805	9.47715	9.36297	9.01297	9.50302	9.27865	9.47541	9.49393	9.32564	9.45514	9.23863	9.53329	9.29205	9.03362	9.4612	9.36544	9.28385	9.35749	9.43337	9.46027
ENSG00000005339	CREBBP	10.4248	11.0007	10.7048	10.3701	10.6938	10.6707	10.2194	10.1526	10.6947	10.141	10.7399	10.4645	10.3888	10.2616	10.6265	10.908	10.7729	10.7474	10.4139	10.0928	10.2366	10.4831	10.3438	10.4435	10.1659	10.2099	9.98465	9.90782	10.3211	10.4209	10.3529	10.2937	10.2471	10.287
ENSG00000005379	BZRAP1	12.0321	11.1577	11.7384	11.4752	11.7573	11.7948	12.7805	11.5612	11.7667	13.0309	11.9039	11.4052	11.3792	12.5972	11.5833	11.6988	11.1459	11.6082	12.0481	12.3318	12.1822	11.9425	12.4902	11.7278	12.3319	11.9176	12.292	12.6231	12.2484	13.0619	12.6487	12.2367	12.2401	11.9583
ENSG00000005381	MPO	4.3354	3.94786	4.44527	5.14827	4.25571	4.84537	5.74883	5.82532	4.87023	5.27899	5.00006	4.9263	4.86624	5.47095	5.23544	4.62078	4.36915	5.09121	5.11283	5.12712	5.4153	4.95178	5.57073	5.49694	5.52808	5.60463	5.78431	5.58602	5.2257	6.13346	5.75014	5.5208	5.04247	4.64374
ENSG00000005421	PON1	5.19522	4.18847	5.17573	4.79469	4.1817	4.92428	4.71437	4.32945	4.37871	4.55383	4.57481	5.30761	4.80854	4.33735	4.08345	4.61238	3.53812	5.06612	4.19809	4.62496	4.97032	4.93869	6.25345	5.06841	5.11426	4.25322	4.82005	5.31628	3.92975	4.40238	5.07435	4.11387	4.7358	4.38557
ENSG00000005436	GCFC2	8.76127	8.56844	8.43271	7.82004	8.09565	8.34975	8.64407	8.26678	8.20697	8.25591	7.94314	7.95261	8.29238	8.35864	8.72533	8.48036	8.7328	8.71864	8.28757	8.51873	8.32618	8.28689	8.45194	8.45074	8.2812	8.56605	8.44761	7.70724	8.43517	8.32599	8.24715	8.24063	8.51388	8.41111
ENSG00000005448	WDR54	7.77015	7.98301	8.01872	8.34825	8.04155	8.19625	8.5305	8.46066	7.63849	8.89074	7.90376	7.84743	7.78849	8.15415	8.448	8.49229	8.3624	8.86988	8.55317	8.58439	8.13486	7.97854	7.84462	7.72006	8.79922	8.74362	10.2221	10.0933	8.8598	8.90512	8.48033	9.18004	8.76625	8.91982
ENSG00000005469	CROT	7.74115	7.37713	7.65657	7.08154	7.41056	7.98909	7.79448	7.70227	7.67758	7.76099	7.49332	7.6887	8.08629	7.55437	7.25229	7.34333	7.20268	7.03023	7.96115	7.91042	7.93395	7.91562	8.00545	8.09838	8.2093	8.1253	7.2382	6.83229	7.83027	8.09037	8.07311	8.13428	7.9284	7.31674
ENSG00000005471	ABCB4	4.26002	4.20597	3.77401	3.29845	4.31679	4.12778	3.1629	3.44115	3.59277	3.88469	3.08882	3.41607	3.66305	3.19327	3.30857	3.38621	3.65587	3.42984	3.46513	3.58088	3.91681	3.94464	3.08733	3.07912	3.31339	3.1964	3.56796	3.70743	3.20063	4.06462	3.45912	3.49218	2.92393	3.29821
ENSG00000005483	KMT2E	11.6767	10.9483	10.7486	10.3156	10.6209	10.5753	10.4643	10.7752	10.2428	10.1457	10.7156	10.4137	10.4129	10.5108	10.5261	10.6958	10.9108	11.1339	10.3609	10.2989	10.2568	10.2838	10.4166	10.2707	10.2997	10.4097	9.76754	9.68888	10.4854	10.5125	10.4221	10.3187	10.435	10.0838
ENSG00000005486	RHBDD2	11.9191	12.3439	12.2503	13.3826	12.3072	11.9432	12.5483	12.2431	12.5799	12.6491	12.3293	12.3796	11.8991	12.2945	12.6024	12.5887	12.0504	12.3042	12.8588	12.5592	11.9819	12.117	12.4867	12.0043	12.5314	12.454	13.7763	13.6599	12.9072	13.0349	12.4952	13.2243	12.4337	12.7137
ENSG00000005513	SOX8	11.6302	11.577	11.4752	11.6603	12.0243	11.0349	11.8456	11.7518	11.4811	10.5149	11.3706	11.8568	10.9542	11.1501	12.2009	11.8896	12.5214	12.2358	11.0143	11.2996	11.3391	10.6201	11.3989	10.764	11.0821	10.8427	11.5474	11.7172	11.3434	10.8825	10.864	11.3467	11.3799	11.8365
ENSG00000005700	IBTK	10.0143	9.04386	9.09702	9.23194	9.40399	9.67437	9.72971	9.6441	9.17062	9.41937	9.32448	9.44905	9.53244	9.72755	9.46592	9.36072	9.74705	10.0668	9.76066	9.74188	9.42876	9.29003	9.58344	9.71617	9.56328	9.91125	9.47521	9.67676	9.78656	9.64898	9.61368	9.69561	9.78775	9.6455
ENSG00000005801	ZNF195	8.64361	8.47336	8.58653	8.29972	8.68155	8.75312	8.76551	8.58524	8.40406	8.72947	8.28748	8.85506	8.6981	8.42426	9.09646	8.93481	9.2921	9.51396	8.87894	8.83054	8.69144	8.25819	8.4448	8.71116	8.70792	8.9233	8.95339	8.53	8.89627	8.82713	8.84113	8.99684	8.98137	9.007
ENSG00000005810	MYCBP2	10.855	10.3081	10.5362	9.8609	10.1216	10.4987	10.2139	9.90261	10.2823	10.6926	10.4663	10.0758	10.356	10.3421	10.334	10.3639	10.3691	11.1106	10.7741	10.4915	10.3542	10.4706	10.2889	10.3972	10.7109	11.2301	9.98412	9.9984	11.0704	11.5156	10.8509	11.1429	10.8011	10.4053
ENSG00000005812	FBXL3	10.1761	9.94305	10.1007	9.57681	9.87441	10.3218	9.61609	9.66029	10.0392	9.63548	9.97163	9.91404	10.1225	9.84531	9.28254	9.89348	10.0337	9.75573	9.93682	9.97464	10.1533	10.1945	10.1174	10.1882	9.77204	10.0582	9.06933	9.16161	9.771	10.0399	9.88272	9.55955	9.87727	9.58884
ENSG00000005844	ITGAL	6.40523	6.32143	5.66819	7.3652	7.14707	6.89911	5.45343	7.23013	6.42858	6.55639	6.70735	5.73662	7.52074	6.59688	7.09383	6.15635	6.34339	6.55677	6.82194	6.74593	6.96635	5.77391	6.13565	7.67694	6.34516	5.6907	6.03994	6.2227	5.34563	6.27687	6.17557	5.6317	5.75808	6.32395
ENSG00000005882	PDK2	11.2439	11.1893	11.0882	11.5367	11.1518	10.9359	11.5078	11.2611	11.4086	11.4679	11.3022	11.2378	11.0757	11.3689	11.3831	11.3001	11.0531	11.2052	11.2194	11.2557	11.259	11.1878	11.8012	11.208	11.3632	11.3314	11.8404	11.5974	11.5931	11.6229	11.3188	11.6777	11.2769	11.3051
ENSG00000005884	ITGA3	8.42997	9.22822	9.06791	8.87469	9.15983	9.23562	9.12206	9.02981	9.16348	9.16308	8.87107	8.65509	9.32869	8.73046	9.34442	9.44959	9.10903	8.96243	9.14473	9.17405	8.73278	8.79827	8.49571	9.29306	9.23015	9.41917	9.4575	9.26205	9.56128	9.52788	9.2641	9.73264	9.06526	9.21345
ENSG00000005889	ZFX	9.61426	8.9321	8.58816	8.32622	8.82756	9.03831	8.63425	8.8307	8.66541	8.2974	8.88611	8.71637	8.95322	8.93036	8.88682	9.06255	8.97986	8.60403	8.63431	8.57382	8.84616	9.28374	8.86091	9.45594	8.31053	8.47556	7.66032	7.59569	8.3056	8.39919	8.55152	7.87392	8.33277	8.26247
ENSG00000005893	LAMP2	11.3968	12.0183	11.9304	11.3788	11.732	12.1821	11.282	11.8732	11.6765	11.0777	11.6356	11.9303	12.1085	11.4187	11.9544	11.9279	12.7369	12.5051	11.4353	12.0087	11.8182	11.9407	11.6713	12.3148	11.6176	11.5753	11.0879	11.1203	11.6339	11.1839	11.7669	11.2778	11.9741	11.7268
ENSG00000005955	GGNBP2	10.7556	10.3924	10.2904	9.86984	10.0255	10.0972	9.7439	10.0099	10.1649	10.1446	10.2672	10.2159	10.2017	10.0778	9.93587	9.92893	10.1898	9.70058	10.1828	10.0033	10.3035	10.2545	9.98043	10.1679	10.1024	10.4089	9.66828	9.41823	10.3287	10.3543	10.1961	10.3796	10.0619	9.86518
ENSG00000005961	ITGA2B	5.71735	6.78503	6.72722	6.61932	6.78921	6.44046	6.45699	6.14703	6.4605	6.97138	6.11464	6.58551	5.89587	6.2589	6.85966	6.85467	6.37906	6.88136	6.34529	6.48979	6.30053	6.15398	6.34233	5.82069	6.6641	6.92766	7.83799	7.86379	6.95418	6.83211	6.75758	6.96655	6.81856	7.12189
ENSG00000005981	ASB4	6.84328	5.56771	6.41978	5.89974	6.27477	6.0329	5.63681	6.85401	5.76283	6.26159	6.35908	6.58374	6.79929	6.51284	6.20268	5.99344	6.29741	5.04663	5.8301	6.01736	7.08246	6.55244	7.66914	6.51747	6.47981	6.23909	5.51125	4.81245	5.86953	6.41863	6.5327	5.21913	6.32724	5.04763
ENSG00000006007	GDE1	11.6053	11.0465	10.93	11.0731	11.0264	10.7572	10.9724	11.3094	11.0885	10.9703	11.2217	11.1199	10.9405	11.2244	11.1082	10.9808	10.9488	10.8567	11.0092	11.049	11.0087	10.9433	11.2239	10.8268	10.9926	11.1081	11.3462	11.2946	10.9729	11.084	10.928	11.0148	10.9237	10.9516
ENSG00000006015	C19orf60	10.5953	10.4354	10.2357	11.4828	10.9775	10.6227	10.9885	11.2774	10.9075	11.3048	10.8218	10.7751	10.5036	10.8922	10.9691	10.4201	10.0655	10.7163	10.5801	10.8132	10.7389	10.4493	10.86	10.3644	11.0763	10.8654	12.1916	12.3314	10.6788	10.7243	10.5241	11.1398	10.89	11.2555
ENSG00000006016	CRLF1	9.76426	11.1695	10.6421	10.6653	10.2313	10.4828	10.0819	9.75754	11.2636	10.1945	9.85677	10.7374	10.5318	9.98989	10.0079	9.94988	9.45559	11.1246	10.522	9.88902	10.2678	10.2772	10.8861	10.1611	10.8358	10.3361	10.7284	10.6262	9.89496	10.4156	10.4694	10.5546	10.1689	10.2203
ENSG00000006025	OSBPL7	8.78634	10.0755	10.06	9.89561	10.2085	9.44011	9.40736	9.50698	9.49882	9.40914	8.98236	9.64787	9.22716	9.22804	10.4848	10.2853	10.2043	10.3352	9.25903	9.2372	9.58435	9.21266	8.99256	9.25587	9.84972	9.54626	10.0489	10.2533	9.96442	9.59878	9.73116	9.93722	9.78793	10.1632
ENSG00000006042	TMEM98	9.42387	8.87819	9.47096	9.13568	9.42251	9.30459	9.02471	9.74352	9.16697	8.65788	9.37848	9.61918	9.16018	9.70556	10.0223	9.44195	9.99541	10.7252	8.82406	9.593	9.10251	9.52351	9.32942	9.19949	9.03949	8.90014	9.0663	9.16446	9.11961	8.70431	9.06839	9.16964	9.83355	10.3975
ENSG00000006047	YBX2	5.25733	6.07475	6.30912	6.68532	5.82149	5.35472	6.20868	5.47119	6.1722	5.96035	5.90513	6.31126	5.58129	5.98064	6.08774	6.74763	5.74262	6.12465	5.79082	6.05482	5.87153	6.13839	5.87123	5.23661	5.97104	6.53349	6.3617	5.99563	6.63184	6.16402	6.18917	6.66008	6.05055	6.40362
ENSG00000006059	KRT33A	-1.93825	-1.95495	-1.96313	-1.94727	-1.94153	-1.97702	-1.96302	-1.96872	-1.95916	-1.97365	-1.9498	-1.95995	-1.97755	-1.96849	-1.96078	-1.96387	-1.91343	-1.94163	-1.9715	-1.98012	-1.97734	-1.97917	-1.96205	-1.97017	-1.96904	-1.97767	-1.9644	-1.95271	-1.97334	-1.93282	-1.9733	-1.96884	-1.97721	-1.97383
ENSG00000006062	MAP3K14	7.94843	8.79892	8.05738	8.65107	8.63245	8.50262	8.17675	8.6148	8.08028	8.08348	8.39949	8.23278	8.44972	8.09836	8.62518	8.27808	8.60157	8.53194	8.36317	8.00644	8.03169	8.46418	7.73355	9.19385	8.0434	8.27898	8.14758	8.74319	8.51946	8.02644	7.95712	8.07262	8.17858	8.26973
ENSG00000006071	ABCC8	9.00343	8.89645	9.80929	9.46242	9.58863	9.13552	10.1287	9.52805	9.42455	10.1753	8.78473	9.26105	8.89213	9.24731	10.1761	9.83077	8.86163	9.77002	9.72944	9.79668	9.06075	9.22787	9.33282	8.7101	9.76864	10.1898	10.6568	10.2314	10.4454	10.5098	10.078	10.5927	10.133	10.1574
ENSG00000006074	CCL18	-2.16646	-2.17436	-2.17823	-2.17072	-2.16801	-2.18479	-2.17817	-2.18087	-2.17635	-2.1832	-2.17192	-2.17672	-2.16441	-2.18076	-2.17711	-2.17857	-2.17535	-2.16806	-2.18218	-2.16563	-2.18494	-2.18581	-2.17771	-2.16092	-2.18102	-2.1851	-2.17882	-2.17329	-2.18305	-2.18452	-2.18303	-2.18093	-2.18488	-2.18328
ENSG00000006075	CCL3	3.97108	3.31675	2.95778	3.38327	2.85621	8.40937	3.49318	3.70804	2.73762	4.38336	3.60416	3.29422	5.07575	4.05365	3.26936	2.63833	3.69302	3.34449	3.89506	4.3297	6.68255	3.12081	3.23187	4.24394	3.21589	3.28638	3.36053	5.98487	3.36991	5.9433	3.54458	2.92986	2.49964	2.8979
ENSG00000006114	SYNRG	9.3065	9.21032	9.46135	9.04762	8.96576	9.50083	9.16201	9.10947	9.17993	9.06684	9.1517	9.16862	9.32017	9.09985	9.2353	9.30827	9.54658	9.75248	9.21709	9.20589	9.23496	9.39313	9.23965	9.29668	9.18932	9.15805	8.83289	8.92976	9.36485	9.33798	9.40077	9.14259	9.35897	9.14725
ENSG00000006116	CACNG3	8.90568	8.82244	9.79532	9.47932	9.07436	9.35087	10.2373	9.46335	9.29654	10.3197	9.36839	8.92521	8.70438	9.63066	9.98832	10.1923	8.94431	9.4282	10.7126	10.27	9.13448	9.73296	9.01093	8.63967	10.5762	10.4257	10.8738	10.5933	10.9315	11.2018	10.4943	11.254	10.2582	10.5575
ENSG00000006118	TMEM132A	11.2758	12.7512	12.3824	12.7208	12.1546	11.9296	12.4866	11.9011	12.4857	12.2792	12.0204	12.3507	12.0653	11.9717	12.0006	12.1942	11.8747	12.0469	12.1433	12.0725	12.0528	11.93	12.2597	12.1823	12.3179	12.0293	12.6327	12.6309	12.3265	12.538	12.2555	12.4387	11.9878	12.2382
ENSG00000006125	AP2B1	12.7007	12.2235	12.3867	12.4853	12.2584	12.4391	12.6144	12.4088	12.5466	12.6229	12.6203	12.6725	12.7168	12.7832	12.3707	12.2221	12.2857	12.3632	12.6631	12.6334	12.5462	12.6766	13.0023	12.8078	12.5449	12.5502	12.7158	12.4392	12.5592	12.7973	12.6145	12.7924	12.4936	12.5482
ENSG00000006128	TAC1	4.63969	5.13911	6.01003	5.8809	5.47915	6.22377	6.01484	4.87065	4.83061	6.74687	4.90042	4.92123	3.92618	6.37634	5.21641	4.89709	4.95659	6.06689	6.00012	6.55924	5.09517	5.53919	4.39923	4.65797	6.90921	7.43398	7.28897	6.94105	6.94771	7.89403	6.87249	7.3479	6.65208	6.69344
ENSG00000006194	ZNF263	9.75844	9.90377	9.76365	10.0438	9.92787	9.79314	9.68489	9.99897	9.79072	9.65885	10.1119	9.85455	9.87793	9.7749	10.0161	9.58135	9.63546	9.82251	9.85621	9.74692	9.9055	9.84925	9.68342	9.84656	9.65438	9.8145	10.1828	10.6124	9.70297	9.73591	9.56711	9.83621	9.72777	9.78216
ENSG00000006210	CX3CL1	9.80528	10.6684	10.5876	10.7774	10.482	10.3783	10.6812	10.4089	10.0724	10.7822	10.0631	9.88764	10.1531	10.2681	10.5974	10.9139	10.1498	10.1424	10.8234	10.6065	9.81448	9.98757	9.88462	10.5873	10.6473	11.0407	11.4324	11.3611	11.0245	11.5597	10.7092	11.5575	10.6424	11.0672
ENSG00000006282	SPATA20	10.8801	11.1197	11.02	11.018	11.0014	11.1461	11.2249	11.1809	11.0412	11.3094	10.7231	11.1696	10.8577	11.4726	11.3789	11.1529	10.7833	10.8615	10.7936	11.0327	10.7486	11.1482	11.4418	10.705	11.3156	10.7811	10.9017	11.055	11.1893	10.9635	11.2349	10.9317	11.0976	10.9893
ENSG00000006283	CACNA1G	7.89021	7.75061	8.55933	7.65411	8.48414	7.83094	8.97584	7.87646	7.5357	8.53375	7.8419	7.41264	6.94622	7.89043	8.25813	8.8315	7.63836	7.81285	8.38691	8.32675	7.28365	6.99199	7.75982	6.63773	8.40879	8.80699	8.53254	9.02858	8.77259	9.26487	8.81104	8.87174	8.7963	9.23346
ENSG00000006327	TNFRSF12A	7.46269	7.34101	6.59221	7.3779	6.66876	7.04727	5.43931	6.71374	7.24889	5.5614	7.05362	7.11947	7.04746	6.03464	6.14724	6.50707	6.60835	6.41287	6.52312	5.86363	6.36298	6.59953	5.64082	8.12882	5.74109	5.73452	4.9623	4.47955	5.71205	5.15898	5.63861	4.82406	5.36027	5.41359
ENSG00000006377	DLX6	4.03434	3.32682	3.99355	3.28188	3.78435	4.33675	5.10136	3.55483	3.38513	4.75609	3.7355	3.0774	3.27145	4.62807	4.62185	3.76204	3.95973	4.44286	5.44613	4.25015	3.5254	3.94198	3.54732	3.51793	4.66134	5.60183	5.41224	5.32235	5.26916	4.56538	4.72903	5.58672	4.16564	4.42714
ENSG00000006432	MAP3K9	8.91728	9.44093	9.52721	9.51322	9.08994	8.82148	9.60756	8.7695	9.03213	9.78983	9.48909	9.09943	8.49265	9.47314	9.49171	9.80384	8.71031	9.37354	10.0935	9.51925	8.74981	9.13102	8.96667	8.63589	9.52449	10.0019	9.806	9.73634	10.0053	10.0827	9.83117	10.3046	9.65171	9.88445
ENSG00000006451	RALA	10.7253	10.323	10.2667	10.6994	10.2957	10.0255	10.1547	10.4525	10.5071	10.0933	10.4911	10.3292	10.2912	10.409	10.198	10.1967	10.1875	9.88326	10.06	10.1401	10.1528	10.2748	10.3913	10.1989	9.9851	9.95593	9.85315	9.75246	9.94672	10.1113	10.04	9.96177	10.054	10.1449
ENSG00000006453	BAIAP2L1	5.6972	6.16759	6.36269	6.02212	6.42165	5.7358	5.52866	5.51644	5.1808	4.80134	5.71329	5.63338	5.62778	4.98578	4.76818	5.18529	5.63738	5.87541	5.06845	5.38617	5.368	5.54049	4.81326	5.81203	5.09203	5.0133	4.73381	4.99632	5.49066	5.39113	5.34711	4.42358	4.75026	4.76894
ENSG00000006459	KDM7A	8.06959	7.7036	8.21032	7.58894	7.83533	8.30318	7.77961	7.74928	8.15022	7.684	7.98596	7.63074	7.97164	7.50726	7.57411	7.76808	8.0609	8.03515	7.98831	7.77064	7.79586	8.15342	7.70545	8.44512	7.52991	8.00184	7.07769	7.28615	7.84253	8.01672	7.91614	7.7644	7.7521	7.56056
ENSG00000006468	ETV1	9.90381	8.93014	9.53573	9.0905	9.41305	9.35669	9.63955	9.02094	9.54188	9.50425	9.51424	9.52021	9.48187	9.68292	8.58234	8.97539	8.67602	9.08325	9.53985	9.56601	9.87742	9.90866	9.93553	9.38421	9.42257	9.19541	8.77829	8.11934	9.30241	9.85819	9.84558	9.44543	9.44257	9.19906
ENSG00000006530	AGK	9.12613	9.29036	9.42583	8.49067	9.18653	9.61523	9.2228	9.20754	9.28644	9.546	9.01613	9.20484	9.38191	9.38933	9.54523	9.86188	9.90888	9.82964	9.54912	9.50665	9.46929	9.33366	9.00843	9.22642	9.49552	9.85541	9.09941	8.80052	9.98062	9.95831	9.71004	10.0668	9.9334	9.74753
ENSG00000006534	ALDH3B1	7.60064	6.2596	6.74706	7.26936	7.23485	7.36007	7.47525	7.58056	6.67811	6.68692	6.80746	6.9032	7.11763	7.06901	7.2562	6.64915	6.95868	7.35276	6.34371	7.33516	7.28091	7.21984	7.70728	7.19679	7.05732	6.60223	7.59334	7.69881	6.87772	6.94724	7.37464	6.60344	6.95322	7.09058
ENSG00000006555	TTC22	2.9888	3.89471	3.06473	3.41063	3.54611	4.31784	3.70952	3.42279	3.69429	3.10277	2.83374	3.67116	4.46643	3.42907	3.57416	3.89834	4.52076	2.94299	3.78105	3.4794	3.56114	4.1227	2.96772	4.07116	3.58536	4.11427	4.54342	3.62917	3.89784	3.7304	4.10391	3.69172	3.73856	3.54163
ENSG00000006576	PHTF2	8.37129	8.21724	8.20389	8.22948	8.21777	8.39361	8.2369	8.10062	8.12852	8.09293	8.26977	8.12055	8.12695	8.07544	8.49135	8.445	8.47674	8.56602	8.5841	8.40252	8.09697	8.3759	8.2634	8.07894	8.48352	8.87271	8.5401	8.45334	8.81224	8.57423	8.44257	8.47072	8.5947	8.25875
ENSG00000006606	CCL26	1.76617	3.86061	3.08532	4.16067	2.55179	3.00356	1.7127	2.46462	3.62816	1.38727	2.53082	1.95523	2.8666	1.439	1.52087	1.48749	1.8055	2.32078	1.40845	6.35235	3.31572	2.6348	1.91499	1.60665	1.78576	1.34915	2.164	2.96582	1.39021	1.36052	1.9593	1.43532	1.50975	1.38544
ENSG00000006607	FARP2	9.01129	9.44668	9.34137	9.2026	9.36647	9.52779	9.36892	9.28928	8.71344	9.14208	8.80288	9.13639	8.87096	9.16975	9.68188	9.57513	9.58341	10.092	9.02371	9.18681	9.22209	9.16602	8.85021	8.97884	9.20496	9.01009	9.32462	9.43842	9.3847	9.15266	9.17263	9.35181	9.37962	9.57425
ENSG00000006611	USH1C	7.56416	7.95348	6.89678	7.69261	7.58053	8.81694	7.13722	9.1162	7.24827	6.82324	8.02366	7.89951	8.26981	6.73473	8.19359	7.0557	8.51558	8.7281	6.67212	6.93616	8.21544	8.35025	7.32382	8.67315	7.45667	7.68791	8.41351	8.71727	7.46391	6.99048	6.94578	7.5834	8.07682	7.96675
ENSG00000006625	GGCT	9.25389	9.12049	9.15952	9.06509	9.19846	9.09242	9.2395	9.35243	9.37721	9.7149	9.34279	9.33606	9.40005	9.24462	9.48844	9.31785	9.02391	8.77943	9.49381	9.37775	9.41123	9.57797	9.39914	9.33165	9.68961	9.76164	9.99208	10.009	9.79967	9.88297	9.50397	9.82164	9.50057	9.51108
ENSG00000006634	DBF4	6.04709	5.79702	6.1481	5.97301	5.66055	6.3272	6.0619	5.61159	5.71588	5.69347	6.059	5.71122	6.22946	5.56279	5.81908	6.56284	6.0335	6.3029	6.35325	6.16761	6.06281	6.46279	6.00213	5.95201	6.32693	6.38114	5.35782	4.74831	6.39705	6.16499	6.20767	5.95375	6.01734	6.19379
ENSG00000006638	TBXA2R	5.44582	5.38148	5.15151	6.10895	5.97523	4.31643	3.95725	4.57513	4.27424	4.12317	4.99576	5.12182	4.63683	4.28689	5.14398	5.37782	4.85812	4.93809	5.00885	4.45856	4.72432	4.57723	4.91935	4.58524	4.96216	4.26574	4.85984	4.67386	4.20948	4.59093	4.24732	4.46914	3.66656	4.42541
ENSG00000006652	IFRD1	9.74108	10.8241	10.3324	10.6523	9.9556	10.1521	9.51587	9.98218	10.3998	9.71173	9.98125	10.1512	10.2652	9.59311	10.2656	10.2582	10.6287	9.91931	10.1678	9.74963	9.9326	10.4422	9.99978	10.7109	9.81116	9.85688	9.7209	9.80461	9.77194	9.57001	9.61718	9.86203	10.0069	10.0827
ENSG00000006659	LGALS14	-2.09164	-2.10492	-2.11142	-2.09881	-2.09425	-2.12246	-2.11133	-2.11586	-2.10827	-2.0851	-2.10083	-2.10889	-2.12288	-2.11568	-2.10955	-2.11201	-2.10659	-2.09433	-2.11807	-2.12492	-2.12271	-2.12416	-2.11056	-2.08234	-2.11612	-2.12298	-2.04308	-2.10313	-2.11954	-2.122	-2.11951	-2.11596	-2.12261	-2.11993
ENSG00000006695	COX10	6.58365	6.89628	7.02881	6.95647	6.41937	6.90024	7.11406	6.86726	7.03829	6.95662	6.86721	6.48552	7.06423	7.08795	6.8332	6.92836	6.88536	6.97093	6.85489	7.05821	6.69054	6.83763	6.95217	7.07991	6.75153	7.32481	7.11342	6.63764	7.10952	6.9299	6.92046	7.20029	6.97829	6.8919
ENSG00000006704	GTF2IRD1	7.94603	8.58309	8.48942	8.14686	7.96363	8.39585	8.38962	8.18112	8.72856	8.1274	8.47482	8.1436	8.27904	8.20373	8.4874	8.67966	8.56116	8.61756	8.27854	8.28933	8.086	8.43928	8.43337	8.0173	8.33905	8.5583	8.01936	7.24926	8.6101	8.1064	8.46811	8.47819	8.33724	8.09006
ENSG00000006712	PAF1	10.7948	10.6132	10.4362	11.1409	10.7315	10.8958	10.7176	11.2411	10.8805	10.7894	10.7095	10.9594	10.7252	10.8899	10.7005	10.3125	10.6828	10.632	10.4525	10.6485	10.8668	10.6198	10.8705	10.6333	10.6275	10.5625	11.3691	11.4024	10.5896	10.5655	10.3862	10.707	10.6134	10.8384
ENSG00000006715	VPS41	11.1761	10.5438	10.8292	10.5896	10.4672	10.7219	10.8555	10.8415	10.823	10.7989	10.854	10.8483	10.8835	11.0312	10.5006	10.5519	10.4756	10.4028	10.7507	10.8861	10.9585	10.9648	11.2311	10.8178	10.6817	10.6996	10.5162	10.3333	10.6348	10.966	10.7437	10.7863	10.6375	10.6307
ENSG00000006740	ARHGAP44	9.17397	9.1913	9.48653	9.03611	9.08008	9.127	9.43826	9.09266	9.16896	9.69369	9.7594	9.40766	8.95317	9.53523	9.20082	9.80938	9.04154	9.05677	9.8191	9.38775	8.8879	9.27559	8.94664	8.80052	9.58538	10.2609	9.30135	9.25704	10.2594	10.4995	9.95546	10.212	9.71582	9.54583
ENSG00000006744	ELAC2	9.58823	9.68676	9.79786	9.57972	9.7469	10.0496	10.0188	9.92347	10.078	10.3045	9.71877	10.0625	10.1381	10.0684	10.1416	9.8426	9.9165	10.1609	9.77194	10.1656	10.1045	10.2409	10.2275	10.1657	10.0864	10.0149	10.0442	9.77359	10.1171	10.1576	10.0088	10.2151	10.0997	10.1118
ENSG00000006747	SCIN	8.432	7.47861	7.23635	7.17207	6.80798	8.89094	6.63299	8.50742	7.41584	8.26291	8.40313	7.08624	9.72202	8.21304	7.68257	6.57169	8.17922	7.02872	8.54468	9.03364	8.86136	8.40025	7.58974	9.49706	7.19113	6.33103	7.35805	6.39104	7.26367	6.36579	7.13512	6.59792	6.93336	6.67489
ENSG00000006756	ARSD	8.00972	8.01292	8.26595	8.28094	8.35146	8.18086	8.1403	7.99855	7.88481	7.99311	7.41541	7.98516	8.42088	8.25461	8.19172	7.56034	8.03576	8.41455	7.5963	8.35953	8.59132	7.97979	8.7178	8.40775	8.12136	8.18326	8.07081	8.53925	7.88818	7.83683	8.35989	7.93217	8.03729	7.94497
ENSG00000006757	PNPLA4	9.25261	8.32873	8.53575	8.42266	8.33777	8.66575	8.7258	8.51509	8.88231	8.82634	8.79301	8.70427	8.78271	8.98742	8.35064	7.82561	8.2162	8.23148	8.52115	8.70661	8.96286	8.92406	9.403	9.16688	8.39993	8.34225	7.9951	8.159	8.2646	8.47975	8.57961	8.17745	8.39416	7.88069
ENSG00000006788	MYH13	1.29644	1.20087	1.72329	1.24427	1.2775	1.63683	1.15856	1.52105	1.17825	1.54126	1.22973	1.17418	1.30839	1.28115	1.35357	1.15435	1.18947	2.68675	1.48049	1.44416	2.01678	1.37863	1.34107	1.26657	1.27627	1.30713	1.89287	2.53116	1.54606	2.08486	1.6303	2.29684	1.92454	1.62087
ENSG00000006831	ADIPOR2	11.9796	11.8441	11.5692	11.5036	11.8267	11.5835	11.0219	11.6932	11.7264	10.8906	11.5566	11.8428	11.4922	11.4212	11.8873	11.7634	12.3835	11.9747	11.017	11.2943	11.5867	11.4595	11.5193	11.3358	11.0654	10.9256	10.8611	10.9365	11.2931	10.7378	11.0929	11.0035	11.3892	11.5346
ENSG00000006837	CDKL3	5.47371	5.44559	5.45925	5.21003	4.88325	5.57691	5.46376	5.77241	5.66343	5.65724	5.41475	5.76006	5.68065	5.62252	5.28714	5.38341	5.77244	5.63414	5.50111	5.16645	5.51858	5.4454	5.37879	5.67141	5.43169	5.56143	5.8069	6.54102	5.24729	5.14791	5.58357	5.38336	5.59124	5.24636
ENSG00000007001	UPP2	6.78079	5.93705	6.49955	6.91159	6.69656	5.92784	6.5971	6.18303	6.78599	6.52849	6.65838	6.04444	6.58293	6.37745	6.6236	6.36766	5.83052	6.31877	7.14593	6.35813	6.25164	6.85305	6.86052	6.75725	6.67309	6.60072	6.8186	6.70819	7.19062	6.06504	6.5133	6.74319	6.41341	6.19917
ENSG00000007038	PRSS21	1.97093	1.82997	2.3198	1.89397	2.44045	2.34314	2.08071	1.99825	1.79649	3.40174	2.46092	2.3849	2.59108	2.39293	2.24869	3.0369	2.00781	1.9421	2.59501	1.65801	1.67322	2.59218	2.2257	1.85635	3.31413	1.97362	2.29463	3.0541	1.82414	3.0016	3.36421	2.30105	3.12342	2.34936
ENSG00000007047	MARK4	10.4438	10.1864	10.454	10.1747	10.3559	10.1513	10.5134	10.3253	10.3294	10.4471	10.6151	10.246	10.1211	10.4887	10.5036	10.5806	10.2677	10.2648	10.3905	10.2298	9.96024	10.2085	10.2648	10.0394	10.3721	10.4903	10.5883	10.5499	10.8483	10.8452	10.5867	10.829	10.3492	10.3977
ENSG00000007062	PROM1	6.92035	7.90569	7.51669	7.8194	8.25157	6.55185	8.06198	6.52803	7.01328	6.89586	6.61469	6.95909	6.81558	6.83823	6.40014	6.58303	6.32588	7.34298	6.16887	6.65875	6.82458	7.01542	7.08638	6.86855	6.85221	6.70051	7.06931	7.0308	6.19364	7.03301	7.06717	6.3699	6.81444	6.7653
ENSG00000007080	CCDC124	11.395	11.4955	11.0409	12.3426	11.6614	11.0452	11.382	11.8309	11.5333	11.5618	11.5549	11.6112	11.064	11.4158	11.3963	11.22	10.9182	10.8813	11.1977	11.0536	11.1134	11.0628	11.3478	10.9201	11.2982	10.9856	11.9482	11.8378	10.8969	11.06	10.884	11.2773	11.0492	11.3822
ENSG00000007129	CEACAM21	4.61364	4.22451	4.37734	4.8591	3.7566	5.05387	5.07726	4.93023	4.15447	4.77275	4.71024	4.39872	5.12524	4.50405	4.04079	4.26389	4.68122	3.57019	4.65128	4.62421	5.05275	5.15294	4.22852	4.41302	4.35767	3.70172	4.52447	4.65722	4.20858	3.89982	4.17743	4.05509	4.32346	4.09181
ENSG00000007168	PAFAH1B1	11.9954	11.5275	11.7886	11.6428	11.5803	11.8703	11.8219	11.9328	11.9545	12.0051	11.905	11.9648	11.8744	11.9679	11.5555	11.6797	11.726	12.021	11.966	11.9621	11.8645	11.9231	11.9065	11.8997	12.0501	12.2897	11.982	11.7937	12.1845	12.5438	12.1038	12.2865	12.0721	11.8977
ENSG00000007171	NOS2	5.79421	4.52927	5.56816	5.08141	5.09563	5.461	6.2683	5.52766	4.89499	6.42991	5.92954	5.71723	5.17923	6.49532	5.70822	6.13776	4.84397	5.41545	5.97914	5.75815	5.49127	4.94209	5.8901	4.95259	6.33129	7.26158	6.4384	5.98386	6.33481	6.5484	6.45882	6.68083	6.67064	6.1142
ENSG00000007174	DNAH9	7.34062	7.10583	6.75413	7.15445	6.32889	7.47041	6.61108	7.66489	6.94025	7.45693	6.81674	6.79878	7.47162	7.48542	7.01275	6.99589	7.65578	6.84336	7.22107	7.25115	7.21663	6.9643	7.03661	8.08113	7.27565	7.50849	7.45355	7.30667	7.32234	7.68273	7.59611	7.47855	7.27245	6.97403
ENSG00000007202	KIAA0100	10.8798	10.9776	11.0857	10.7845	10.9109	11.122	10.9584	10.741	11.454	11.1345	11.353	10.9984	11.3335	11.1249	10.9948	10.9322	11.1506	11.1768	10.8096	10.9833	11.201	11.4134	11.295	11.1006	11.1044	11.1185	10.8148	11.0597	11.1242	11.4566	11.2532	11.0458	10.9937	10.8589
ENSG00000007216	SLC13A2	-1.38684	-1.41872	-1.43433	-1.40405	-1.3931	-1.45486	-1.43412	-1.445	-1.42676	-1.45406	-1.40889	-1.42825	-1.45497	-1.36128	-1.42984	-1.43575	-1.42272	-1.39329	-1.4503	-1.1806	-1.45493	-1.45531	-1.43226	-1.44776	-1.44562	-1.455	-1.35348	-1.41443	-1.37234	-1.45473	-1.45375	-1.36197	-1.4549	-1.37398
ENSG00000007237	GAS7	12.95	11.2021	12.0024	11.9338	11.9695	11.5358	12.3135	12.6849	11.7296	12.4311	12.0267	11.8893	11.3095	12.5715	12.3783	12.3035	12.0421	12.503	12.2352	12.2685	11.565	11.3319	11.7161	11.3997	12.3076	12.7237	12.4152	12.3554	12.7179	12.9952	12.3609	12.8786	12.5135	12.5679
ENSG00000007255	TRAPPC6A	8.74711	8.21024	8.14136	9.73163	8.84953	8.56072	8.98788	9.28945	8.35514	8.87984	8.32342	8.92518	8.43985	9.07576	8.33333	7.82295	8.11626	8.86396	8.34238	8.73972	8.86756	8.36582	8.90509	8.63089	8.84951	8.33935	10.0613	9.864	8.36284	8.25223	8.38301	8.4708	8.65988	8.52472
ENSG00000007264	MATK	10.557	9.91036	10.5613	11.1655	10.9041	10.1804	11.2357	10.6276	10.7141	11.0336	10.874	10.6883	9.79333	11.1541	10.4298	10.9508	9.76578	9.93954	10.9578	10.6764	10.3673	10.2451	10.498	9.75365	10.6965	10.8786	11.5851	11.7738	10.6348	10.6948	10.4325	10.8073	10.531	10.9486
ENSG00000007306	CEACAM7	-2.17069	-2.17666	-2.17958	-2.17392	-2.17187	-2.18455	-2.17954	-2.18158	-2.17817	-2.18334	-2.17482	-2.17845	-2.18474	-2.1815	-2.17874	-2.17985	-2.17741	-2.1719	-2.18257	-2.18565	-2.18466	-2.18531	-2.1792	-2.1821	-2.1817	-2.18478	-2.18004	-2.17586	-2.18323	-2.18434	-2.18322	-2.18163	-2.18461	-2.18341
ENSG00000007312	CD79B	4.47477	4.22237	4.24059	3.90541	3.71796	3.85509	3.66658	3.96918	4.02359	3.69214	3.91968	4.35755	4.07098	4.08474	4.87877	3.57605	3.21006	2.96469	3.42455	3.83454	4.24973	4.32681	3.8179	4.18151	3.83892	3.35987	3.85109	3.98691	3.19414	3.71503	3.42943	3.30392	3.32436	3.79895
ENSG00000007314	SCN4A	1.50233	2.18526	2.26367	1.44463	1.48134	2.05212	1.35031	1.46515	2.36644	1.7209	1.42859	1.36746	2.13898	2.48037	2.53706	1.51114	1.89501	1.75994	1.44052	1.54694	1.7387	1.83761	2.43529	1.45214	1.88819	1.73314	1.98048	2.54225	1.42488	1.59351	2.14061	1.70099	1.74092	1.29673
ENSG00000007341	ST7L	7.83886	8.20643	7.97189	8.25079	7.85055	8.29984	8.1006	8.19024	7.96526	8.16548	7.78525	8.00719	8.29946	7.99531	8.22108	8.02048	8.40654	8.17922	8.02799	8.27384	8.21127	8.07773	8.13944	8.27681	8.05687	8.11496	8.58287	8.6698	8.13435	8.09709	8.13864	7.99744	8.21721	8.2477
ENSG00000007350	TKTL1	2.88165	1.65289	1.91639	1.71344	1.75949	1.91025	1.59317	2.74732	1.97713	1.7707	1.93078	2.53435	2.297	2.24193	2.67442	1.58717	1.63688	2.47043	2.88206	2.50518	2.30208	1.79376	2.77685	3.23315	1.9467	1.81467	2.13921	1.67034	2.13713	1.83224	1.65853	1.70373	1.90717	2.12695
ENSG00000007372	PAX6	10.3887	11.0607	10.5547	10.4504	9.79223	10.7235	10.1616	10.1199	10.6192	10.2076	10.579	10.5281	10.8865	10.5258	9.80673	9.7756	10.223	9.91805	10.0372	10.2112	10.7041	10.9122	10.7449	10.8065	10.0403	9.66499	9.50366	9.0963	9.68052	9.65876	10.3904	9.35697	10.0117	9.42623
ENSG00000007376	RPUSD1	8.97778	9.80837	9.13197	9.67103	9.65312	8.98724	9.33849	9.23064	9.56483	9.49416	9.57591	9.50791	9.19371	9.2607	9.69672	9.76048	9.29436	9.16093	9.28262	9.32434	9.25475	9.11627	9.51507	9.02711	9.35419	9.19148	10.2405	10.2256	9.27346	9.51138	9.09937	9.69341	9.16992	9.68808
ENSG00000007384	RHBDF1	8.66334	9.50309	9.18971	8.56117	9.25566	8.82853	9.03542	8.24074	9.18244	8.3409	8.1811	8.82037	8.61022	8.55704	9.09402	8.87018	8.98667	8.86411	8.21147	8.71922	8.83927	8.93469	9.23908	8.7486	8.77074	8.39857	8.28618	8.01262	8.93179	8.61086	8.79372	8.49923	8.49904	8.3763
ENSG00000007392	LUC7L	10.8893	11.0278	11.0466	11.1986	11.3402	11.2105	11.576	11.3185	10.8434	11.4004	10.9587	11.1963	10.8862	11.0221	11.5118	11.2638	11.2644	11.663	11.1298	11.2207	11.0134	10.9148	10.9796	11.0252	11.4188	11.4663	11.4554	11.3577	11.5906	11.0672	11.2992	11.508	11.5135	11.5979
ENSG00000007402	CACNA2D2	7.45355	8.04302	8.38597	7.90456	8.3389	8.0712	8.54147	7.87756	7.80279	8.08152	7.67946	7.89873	7.52101	7.85532	8.42694	8.79598	7.85952	8.00312	8.06847	7.73961	7.54433	7.78554	7.2881	7.30626	7.91382	8.78714	8.55856	8.6172	8.5405	8.44995	8.25317	8.71475	8.06061	8.32088
ENSG00000007516	BAIAP3	11.1331	12.1846	11.2351	12.0986	11.6521	11.9891	11.6645	11.8603	11.4147	12.1668	11.4715	11.0524	11.7746	11.598	11.9348	11.2732	12.4665	11.6261	12.13	11.941	11.2344	11.6003	11.7693	11.3471	12.3872	11.6705	12.8154	12.9152	12.5326	12.7389	12.2754	12.5609	12.0706	12.2774
ENSG00000007520	TSR3	11.1853	11.5999	10.8523	12.1735	11.6765	10.9412	11.3652	11.5547	11.3078	11.5155	11.6304	11.3721	11.1005	11.4179	11.5089	10.8923	11.3059	10.846	11.2367	11.2267	11.1555	11.1052	11.4123	10.9197	11.5042	10.7458	12.4879	12.5638	11.2892	11.2051	11.2095	11.3484	11.1677	11.5047
ENSG00000007541	PIGQ	10.7214	10.7639	10.8244	11.7042	11.2798	10.6581	11.3189	10.9505	11.0152	10.9584	11.0595	10.9528	10.6503	10.8342	11.4945	11.2735	10.5206	10.9237	10.7268	10.8963	10.7268	10.7761	11.1339	10.568	10.9225	10.9223	12.0758	12.0405	11.0364	10.9676	10.7785	11.1991	10.7886	11.1523
ENSG00000007545	CRAMP1L	7.81032	8.70414	8.68214	7.56609	8.26586	8.51618	8.15347	8.13044	8.18002	8.19977	7.98694	8.13625	8.39206	8.24517	8.28486	8.81151	8.85348	8.4555	8.45348	8.32827	8.33659	8.55045	8.0746	8.38335	8.4485	8.64387	7.63042	8.05849	8.89113	8.62999	8.46756	8.69272	8.55458	8.22341
ENSG00000007866	TEAD3	7.77487	7.41139	7.36048	6.91171	7.16084	7.41357	6.77813	6.69435	7.4935	6.54508	7.5332	7.2483	7.26413	6.88478	7.00118	6.94522	7.0884	6.90216	7.07348	6.99334	7.11309	7.56234	7.46319	7.44331	6.86064	6.63044	6.16072	5.42072	7.08738	6.24525	6.67818	6.21417	6.55519	6.22018
ENSG00000007908	SELE	5.97911	3.43458	3.37117	3.40736	3.85741	5.86481	2.71309	2.83312	3.58204	2.36159	3.59399	5.02254	3.1309	3.59628	2.59655	2.83275	2.46367	3.20263	2.9546	4.40458	4.35009	2.6729	2.57235	3.36349	2.82505	6.21552	2.68324	2.53295	3.78182	3.10463	2.72137	3.78293	3.35068	3.8004
ENSG00000007923	DNAJC11	10.4	10.5749	10.4432	10.7325	10.7515	10.1405	10.4419	10.3401	10.4308	10.2894	10.4522	10.2658	10.0925	10.3887	10.6473	10.631	10.4345	10.5396	10.2471	10.1342	10.0882	10.1097	10.3696	10.0783	10.2182	10.3304	10.7635	10.7302	10.4279	10.3898	10.3047	10.522	10.1811	10.5218
ENSG00000007933	FMO3	6.26428	5.94993	6.26851	5.01035	6.59801	5.44353	4.46245	5.17015	5.70849	4.62235	5.89246	5.8542	5.75425	5.81149	4.7736	5.38798	4.76837	4.54233	4.90677	5.28054	5.6235	5.10697	5.52609	5.46184	4.97653	4.95021	4.05785	5.31777	4.34304	4.24372	4.81505	3.62902	4.49758	4.46535
ENSG00000007944	MYLIP	8.99812	8.85152	8.45372	8.49004	8.72499	8.40744	7.89728	8.65355	8.58442	8.00124	8.66192	8.5215	8.38192	8.38453	8.72157	8.66156	9.13521	9.01188	8.41994	8.48549	8.31101	8.31671	7.8011	8.23334	7.8784	8.06544	7.73445	7.73905	8.25673	8.34316	7.9886	8.33903	8.26647	8.31771
ENSG00000007952	NOX1	4.7319	5.23062	5.09755	5.24571	5.51624	5.13436	4.78846	5.09756	5.40841	5.06128	5.00164	4.8608	4.89502	4.69654	5.56001	5.09589	5.14962	5.18501	4.94859	4.50787	4.36995	4.76401	4.92811	4.47189	5.29563	5.25326	5.37184	5.28291	5.01856	4.36873	4.96271	4.80192	5.22152	5.2169
ENSG00000007968	E2F2	1.07591	1.20697	1.12858	1.03052	1.05943	1.62466	1.72157	2.09873	1.16559	1.34377	1.26003	1.31846	0.901816	1.21112	2.02081	1.12192	1.1861	1.05893	1.46443	1.31999	1.72299	1.1839	2.12265	1.6461	0.93161	1.01296	0.950303	1.4194	1.04388	1.12444	1.04418	0.932378	1.01613	1.1514
ENSG00000008018	PSMB1	10.7779	11.001	10.6265	11.129	10.6617	10.9082	10.6946	10.9773	10.964	11.0815	10.7274	10.9442	10.9604	10.8567	11.0365	10.5633	10.9595	10.7657	10.8724	10.9824	10.9824	11.0535	11.0568	11.0007	11.0742	10.8633	11.8813	11.9734	10.9002	10.728	10.7121	10.9258	10.9442	11.0999
ENSG00000008056	SYN1	11.7975	12.154	12.5876	13.0954	12.3467	12.0761	12.8384	12.3401	12.2935	13.2013	12.5414	12.0364	11.5561	12.8585	13.1339	13.1351	11.8204	12.3957	13.1829	12.9201	12.1293	12.0538	12.2618	11.5682	13.0748	13.1243	14.0916	13.9702	13.7143	13.7713	13.1918	14.0853	12.8831	13.3153
ENSG00000008083	JARID2	9.54619	9.35353	9.37904	9.02039	8.8696	9.38303	9.48994	9.0231	9.2743	8.96558	9.26799	9.17699	9.06032	8.96321	9.24938	9.30416	9.40405	9.55059	9.15953	9.08594	9.09751	9.22848	9.45539	8.98873	8.9	9.17666	9.09288	9.19812	9.30523	9.0724	9.04176	9.16003	9.22266	9.15181
ENSG00000008086	CDKL5	4.52803	3.34339	3.94978	4.1238	4.10033	4.57769	4.06177	3.95845	3.74217	3.38474	3.31543	2.94385	4.18892	4.2051	4.60676	3.92478	3.88778	6.29871	2.96716	3.75965	3.66974	3.3923	3.72915	4.39291	3.51713	3.99866	2.9999	3.75666	3.75788	5.27037	4.18763	3.70563	3.22578	2.57782
ENSG00000008118	CAMK1G	8.19441	7.85799	8.68391	8.7846	8.7745	8.51421	9.05058	8.3327	8.53509	9.78079	8.6173	8.18376	7.91477	8.96726	9.51943	9.75317	8.29154	9.3163	9.42538	9.18466	8.45925	8.47844	8.90986	7.92759	9.46911	9.68595	9.95365	9.55859	10.0425	10.1361	9.60288	10.4232	9.47449	9.94144
ENSG00000008128	CDK11A	8.17706	8.47081	8.07241	6.72847	8.40702	7.98025	7.53424	7.833	7.30898	7.14987	7.01179	7.60752	7.54826	7.66614	7.57047	7.97727	8.51824	8.33399	6.48853	7.1152	7.4642	7.23845	6.91017	7.59108	7.50357	7.64565	6.43287	5.76386	7.85581	7.28342	7.52754	7.05356	7.54788	7.96359
ENSG00000008130	NADK	9.58322	9.75857	9.67798	9.18337	9.56317	9.72377	9.4373	9.35848	9.50226	9.23655	9.73275	9.242	9.49678	9.34402	9.27922	9.62782	9.40064	9.32827	9.23181	9.35456	9.53257	9.63073	9.38985	9.57645	9.35068	9.36541	9.00681	8.9449	9.4264	9.57981	9.41777	9.2722	9.15957	9.17461
ENSG00000008196	TFAP2B	-1.2611	-1.29925	-1.31793	-1.28169	-1.26859	-1.2599	-1.31767	-1.33068	-1.20924	-1.33805	-1.28749	-1.21102	-1.26165	-1.33015	-1.31256	-1.31962	-1.30404	-1.26882	-1.33703	-1.03609	-1.26096	-0.92636	-1.31545	-1.23452	-1.33143	-1.33933	-1.32082	-1.29411	-1.33795	-1.33896	-1.1644	-1.33097	-1.26053	-1.33811
ENSG00000008197	TFAP2D	-1.31833	-1.25822	-1.3739	-1.33847	-1.32566	-1.39617	-1.27623	-1.28896	-1.36504	-1.39511	-1.34414	-1.36678	-1.39633	-1.38585	-1.36865	-1.37555	-1.36032	-1.32588	-1.12799	-1.39704	-1.31735	-1.32323	-1.37148	-1.38961	-1.3871	-1.39636	-1.37672	-1.35061	-1.30327	-1.31435	-1.395	-1.38665	-1.39623	-1.39518
ENSG00000008226	DLEC1	9.69594	10.5282	9.88121	10.7911	10.1319	10.0731	10.1467	10.3207	10.106	10.1377	10.0421	10.2165	10.235	10.1217	10.7005	10.1576	10.4961	10.1274	9.80329	10.0131	10.2417	10.1786	10.3856	10.1206	10.0315	9.63082	10.5381	10.8081	9.68298	9.57844	9.74788	9.87648	9.9296	10.2794
ENSG00000008256	CYTH3	10.0667	10.0472	9.97483	9.73974	10.5708	9.58115	9.75752	9.33823	9.68499	9.58141	9.86493	9.39142	9.45771	9.73462	9.61101	10.1382	9.57934	9.59121	9.57753	9.41906	9.44314	9.4032	9.8201	9.54731	9.90381	9.96533	9.00721	9.11549	9.60918	9.94142	9.85106	9.60369	9.55619	9.50558
ENSG00000008277	ADAM22	10.3283	9.59422	10.1356	9.99596	10.0121	10.0006	10.4148	10.1084	10.0033	10.2011	10.0777	9.90705	9.90774	10.1321	10.0127	10.6558	10.0097	10.2275	10.6063	10.1916	9.77148	9.77725	10.1017	9.8816	10.3389	11.0194	10.2232	9.78385	10.7352	10.7662	10.4475	10.8023	10.4267	10.2825
ENSG00000008282	SYPL1	9.80961	10.1657	9.8929	9.93971	9.97028	10.1628	9.82943	9.66551	9.92951	9.30577	9.5227	9.7768	10.2142	9.48	9.48397	9.59127	10.3514	10.0717	9.5328	9.9537	9.98454	10.1835	10.1922	10.3922	9.68484	9.60434	9.14997	9.39577	9.51117	9.35058	9.79643	9.04574	9.7338	9.56936
ENSG00000008283	CYB561	8.96473	8.96033	9.60916	9.53036	9.11593	9.43849	9.11515	8.88611	9.33621	9.97824	8.96602	9.08953	9.18435	9.50682	9.68676	10.4525	9.55518	9.00716	9.77733	9.68285	9.23885	9.15409	9.20476	9.37788	9.79984	9.71233	10.4556	10.1928	9.83132	10.3336	9.83996	10.3912	9.74111	9.59529
ENSG00000008294	SPAG9	12.9471	11.8264	12.209	11.8105	12.0763	12.5224	12.2503	12.2899	12.4014	11.8933	12.6592	12.5178	12.4829	12.509	11.7887	11.9546	12.1698	12.3521	11.8877	12.0974	12.3264	12.2519	12.6761	12.4431	11.7828	11.7001	11.3581	11.5152	11.6298	11.8023	11.9722	11.3411	12.0319	11.6779
ENSG00000008300	CELSR3	9.0711	9.42214	9.98064	9.65239	9.84372	9.66306	9.84296	9.33529	9.4192	9.76794	9.54914	9.32512	9.01796	9.21411	10.1254	10.474	9.71965	9.82257	10.0077	9.64602	9.46852	9.56531	9.30798	8.87324	9.7795	10.072	10.1214	10.1077	10.4174	10.311	9.98811	10.2746	9.89921	10.1067
ENSG00000008311	AASS	7.31311	6.00291	6.88608	5.02653	6.48155	7.85868	7.27203	6.34901	6.40518	6.17722	6.22591	6.39092	7.2571	6.87609	6.5423	6.16768	7.08464	8.50329	6.15393	7.56752	7.43868	7.19058	7.6799	7.72249	7.36856	7.19507	5.84699	6.17484	7.25946	7.10697	7.64781	6.67726	7.58092	6.65407
ENSG00000008323	PLEKHG6	0.723338	0.0952289	0.0732903	0.125515	0.161143	0.663062	0.0735816	0.0598329	0.0836476	0.181551	1.28917	0.28067	0.0415811	0.215985	0.273955	0.401896	0.0893901	0.43144	0.615742	0.0369938	0.440984	0.246944	0.263924	0.723279	0.0590941	0.157262	0.0701211	0.10161	0.049794	0.0436495	0.803518	0.0595472	0.159945	0.0487923
ENSG00000008324	SS18L2	8.48569	8.98904	8.79117	9.39986	8.96902	8.73538	8.60406	8.87007	9.00304	9.115	8.88127	8.86606	8.64792	8.75187	9.15431	9.11012	9.17106	8.88928	9.05973	8.65446	8.83682	8.77821	8.55243	8.70578	8.97548	8.9819	9.61497	9.61741	8.92247	8.79731	8.67534	8.8873	8.99361	9.31497
ENSG00000008382	MPND	9.36368	8.87832	9.00288	9.96309	9.3313	8.97555	9.56099	9.74003	9.39933	9.72725	9.69549	9.44107	8.8728	9.98196	9.44795	9.21167	8.70047	8.96021	9.29919	9.64039	9.15994	9.02728	9.70918	8.91215	9.38826	9.15862	10.3603	10.5949	9.39115	9.63145	9.18825	9.52172	9.23881	9.53374
ENSG00000008394	MGST1	11.1682	11.0176	11.188	10.573	10.2931	10.8559	10.9131	11.0374	11.1045	11.1489	10.7458	11.2323	11.6182	11.0359	10.8288	10.1572	11.0704	10.7968	10.8382	10.9483	11.3783	11.7254	11.8754	11.8879	10.957	10.0476	10.1911	10.4595	10.5054	10.2319	10.92	9.95302	10.7646	10.4031
ENSG00000008405	CRY1	8.37983	8.51487	8.66555	8.37923	8.13873	8.74673	8.38557	8.46863	8.68982	8.04045	8.12756	8.58763	8.76633	8.17325	8.07039	8.55596	9.02889	8.05271	8.82006	8.27515	8.63781	8.86925	8.52686	8.94601	8.20506	8.32538	7.4749	7.85508	8.39337	8.251	8.08069	7.95001	8.04511	7.82807
ENSG00000008438	PGLYRP1	1.49727	1.28835	1.65185	3.39747	1.72426	0.898411	1.19182	0.946935	1.23723	0.917343	1.35235	1.0043	0.895546	1.13035	1.70184	1.75404	1.02416	2.81992	0.929976	1.0143	2.04471	0.886977	2.09663	1.11226	0.944918	0.894887	2.0314	2.7097	1.07925	1.392	1.07965	1.28086	1.04126	1.07429
ENSG00000008441	NFIX	12.4422	11.7455	11.9471	11.8975	11.9246	11.8541	12.0323	12.1426	11.7566	11.7909	12.0869	11.7888	11.775	12.1106	12.1177	11.9535	12.1197	12.44	11.1855	11.4929	11.6363	11.3493	11.7102	11.5476	11.6788	12.0334	11.7017	11.8353	11.7981	11.8508	11.881	11.842	11.6859	11.9166
ENSG00000008513	ST3GAL1	9.02643	9.56207	9.442	8.93905	9.18453	9.02919	8.96417	9.04142	8.88424	9.09633	9.10113	9.24586	9.09053	9.06029	9.07336	9.59406	9.14832	9.01255	9.18026	9.08808	8.93672	9.25891	9.00962	9.14761	8.94922	9.21533	8.95625	8.77827	9.259	8.92416	9.23558	9.12586	9.09933	9.25236
ENSG00000008516	MMP25	5.54924	6.30773	6.63774	5.90786	5.84055	6.02354	5.91622	6.70528	5.01877	5.90015	5.6166	6.76351	5.65051	5.67939	6.26448	6.44755	5.98344	6.01646	5.22558	5.81599	7.07374	5.36581	5.91955	5.54284	5.93053	5.99619	6.70998	6.73172	5.79402	6.24386	5.91419	6.24107	5.68756	5.58318
ENSG00000008517	IL32	7.69919	9.09148	7.93422	9.67255	8.46017	7.37081	6.55154	7.20487	6.69942	6.28191	6.00409	7.65363	6.7087	5.82622	7.05674	7.13076	6.23124	6.49912	6.53329	6.45916	6.58791	6.41662	6.80462	8.4553	7.07409	6.84995	6.99947	6.90421	6.63676	6.48458	6.72514	6.18209	6.18128	6.85709
ENSG00000008710	PKD1	11.2079	12.5632	12.4116	12.4495	12.4043	12.1322	12.3327	11.7811	11.8614	12.4295	11.8328	11.8412	11.5333	11.798	12.9631	12.8084	12.1964	12.784	12.0316	12.1297	11.7801	11.781	11.6947	11.6894	12.641	13.0701	13.5737	13.4173	13.0525	13.1121	12.7521	13.1471	12.6118	12.7864
ENSG00000008735	MAPK8IP2	12.3286	12.1039	12.4834	13.2844	12.6347	12.1307	12.7471	12.813	12.5661	13.3219	12.4282	12.3842	11.7214	12.9263	12.5983	12.7547	11.8813	12.4566	12.5984	12.7104	12.2531	12.118	12.5898	11.7919	12.7123	12.6676	13.5271	13.5479	12.8793	13.2337	12.7077	13.039	12.6147	12.8586
ENSG00000008838	MED24	10.134	10.6799	10.5284	9.91156	10.3716	10.3948	10.497	10.0967	10.3834	10.5242	10.1544	10.2303	10.2436	10.2791	10.7933	10.58	10.4336	10.6319	10.2962	10.5107	10.367	10.3151	10.2647	10.1836	10.499	10.4128	10.4256	10.0575	10.7464	10.8719	10.5592	10.8847	10.4915	10.5503
ENSG00000008853	RHOBTB2	10.799	10.5212	10.8324	10.5681	10.901	10.6989	11.4486	10.8338	10.5669	11.2576	11.0547	10.6658	10.6557	11.0788	10.9631	11.3622	10.8164	10.8027	11.0648	11.0171	10.6536	10.6369	10.7983	10.5127	11.2636	11.4065	11.4512	11.3591	11.3466	11.7855	11.3029	11.6804	11.1326	11.3312
ENSG00000008869	HEATR5B	8.58057	8.33671	8.72902	7.95255	8.08166	8.96894	8.62185	8.51261	8.55177	8.77077	8.59781	8.4787	9.0637	8.59527	8.57319	8.7901	8.79355	9.28279	8.87566	8.89293	8.70163	8.91871	8.60833	8.84354	8.72377	9.2027	8.24933	7.85787	9.16286	9.41149	9.01362	9.09444	9.13057	8.64207
ENSG00000008952	SEC62	13.5383	12.9439	12.8521	13.5716	12.4356	12.3333	12.5854	12.9731	12.837	12.7133	13.2038	13.4892	12.8268	13.2617	12.6993	12.6127	12.534	12.4691	12.8758	12.7998	12.7537	12.6921	12.8533	12.9126	12.309	12.2377	12.5037	12.6934	12.4555	12.4457	12.6293	12.4741	12.4696	12.8761
ENSG00000008988	RPS20	14.3951	13.4786	13.3137	14.9514	14.2996	13.4902	13.5625	14.5567	13.8032	13.9147	14.232	14.1442	13.5678	14.0119	13.685	13.205	13.2303	13.1747	13.4762	13.5858	13.7772	13.7262	13.8437	13.5256	13.4658	12.9969	14.3107	14.3832	13.0307	12.8291	13.0562	13.0342	13.2907	13.5087
ENSG00000009307	CSDE1	14.0728	12.7876	12.9258	13.2082	13.1802	12.9581	12.893	13.4779	13.1622	12.749	13.5471	13.3246	13.232	13.4239	12.586	12.6187	12.8244	12.7005	12.6326	12.7978	12.9406	12.9598	13.1094	13.042	12.6335	12.6557	12.6431	12.5787	12.4846	12.7297	12.7088	12.5526	12.5972	12.3144
ENSG00000009335	UBE3C	9.59241	9.16034	9.53449	8.24248	9.01883	9.70324	9.43339	9.27407	9.31766	9.40544	9.34963	9.18873	9.5797	9.45855	9.00112	9.47181	9.34084	9.50748	9.6735	9.5026	9.45105	9.50209	9.65474	9.76491	9.29324	9.64103	8.66297	8.0749	9.65841	9.96019	9.59118	9.52058	9.5135	9.23662
ENSG00000009413	REV3L	9.60048	8.74509	9.29097	8.48771	8.79807	9.15738	9.63507	8.88418	9.05106	8.9169	8.76916	8.94663	9.29005	9.09091	9.10054	9.0152	9.14896	9.76827	9.21853	9.30737	9.15936	9.30114	9.59798	9.38881	9.05929	9.05808	7.75563	7.74224	9.05619	9.27754	9.39044	8.80802	9.21058	8.41199
ENSG00000009694	TENM1	7.2567	7.28545	7.51511	7.39765	7.2436	6.70623	7.86364	6.99242	6.52819	7.23328	6.64773	7.0715	6.19344	7.04519	7.23739	7.54414	7.00449	7.87032	7.68341	7.37598	6.5975	6.73066	6.92158	5.89882	7.18995	7.46641	7.26257	7.26118	7.85029	7.97008	7.27129	7.85274	7.22521	7.41324
ENSG00000009709	PAX7	3.51802	3.81273	3.81241	3.12209	4.10488	2.88773	3.88455	3.34114	3.48709	4.60805	3.96807	3.07947	3.50126	4.34984	4.44532	4.59452	3.28695	3.21764	4.52913	3.86875	2.88216	3.45523	3.17862	3.30498	4.48764	5.18062	3.77325	3.22051	5.01469	5.88075	4.97023	5.45779	4.92258	4.79695
ENSG00000009724	MASP2	6.77497	6.99518	6.93262	6.10624	6.73721	6.95031	7.23276	6.96379	6.43067	7.09095	6.51938	6.73472	6.75175	6.79631	7.54923	7.61811	7.60551	7.99338	7.05489	7.25812	6.98947	6.504	7.22388	6.82175	7.22964	7.34452	7.53385	7.01023	7.54403	7.06047	7.25679	7.47913	7.28928	7.48728
ENSG00000009765	IYD	-0.127843	-0.733839	-0.749211	-0.692285	-0.658647	-0.770295	-0.55155	-0.589763	-0.741821	-0.76562	-0.707157	-0.743298	-0.770999	-0.757886	-0.535721	-0.750443	-0.737818	-0.659226	-0.762481	-0.774302	-0.770722	-0.7731	-0.747261	-0.760479	-0.758753	-0.771161	-0.0758161	0.246377	-0.765187	-0.769524	-0.76513	-0.758443	-0.640311	-0.225356
ENSG00000009780	FAM76A	8.24594	8.07567	8.18281	7.91634	8.26586	8.21273	8.30521	8.01997	7.80486	8.00398	7.66017	7.77187	8.02852	8.04739	8.25667	8.50302	8.5089	8.19245	7.98141	8.28972	8.09175	7.9111	8.18375	7.91096	8.124	8.36634	7.88717	7.88306	8.16969	8.27586	8.13654	8.31353	8.21026	8.31765
ENSG00000009790	TRAF3IP3	6.36512	6.22298	6.0361	6.72771	6.82089	7.08239	5.21097	7.03551	6.23368	6.80965	6.00202	5.97802	7.11884	6.72794	6.11502	6.29993	6.64672	6.22711	5.76669	6.65737	7.12533	6.47784	5.95356	6.90887	6.07108	5.76051	6.47657	5.79154	5.63423	5.95918	5.76815	5.82409	6.00525	6.05587
ENSG00000009830	POMT2	9.06774	9.95146	9.67725	9.9411	9.8517	9.38383	9.48036	9.54698	9.70484	9.35795	9.51666	9.76972	9.63375	9.35136	10.1331	9.57822	10.2083	10.33	9.31022	9.61272	9.65364	9.57993	9.5599	9.78205	9.58318	9.54375	9.98934	9.84552	9.48367	9.31762	9.56158	9.53652	9.7768	9.67384
ENSG00000009844	VTA1	9.46953	9.14017	9.2636	8.95035	8.89035	9.3869	9.32398	9.1656	9.16279	9.5171	9.11712	9.21153	9.3799	9.28342	9.07413	9.01715	9.32336	8.96449	9.30369	9.37232	9.2908	9.40181	9.39786	9.50846	9.45837	9.72225	8.82348	9.06162	9.3012	9.72267	9.38469	9.45648	9.43345	9.30979
ENSG00000009950	MLXIPL	9.99173	9.94729	10.2971	10.7597	10.4845	10.1365	10.1837	10.3104	9.67282	10.4276	10.2634	10.4163	10.1684	10.3994	10.8779	10.707	9.86665	9.94942	10.2883	10.2566	10.3242	9.92677	9.92023	9.929	9.86015	10.0592	11.4304	11.4976	10.355	10.0423	9.92868	10.6435	9.95722	10.4165
ENSG00000009954	BAZ1B	11.7102	10.974	10.9022	11.0894	11.3322	10.9568	10.7357	11.2196	11.0708	10.4543	11.2291	11.0315	10.9993	11.2316	10.7998	10.9187	11.0667	11.0812	10.6477	10.6279	10.8188	10.7098	10.9668	10.8141	10.567	10.6714	10.6216	10.5477	10.5718	10.5452	10.5517	10.5783	10.4943	10.4367
ENSG00000010017	RANBP9	10.5131	10.2041	10.4245	9.90759	9.92836	10.2966	10.2167	10.1942	10.3839	10.3612	10.2663	10.1876	10.399	10.3367	9.85875	10.2816	10.074	9.89957	10.6163	10.376	10.2962	10.5116	10.2919	10.5288	10.4051	10.4865	9.45754	9.77971	10.5061	10.6474	10.5297	10.3962	10.3918	10.1317
ENSG00000010030	ETV7	4.60939	3.55011	3.72106	3.75389	4.41419	4.38608	4.13666	3.86122	3.44383	3.74784	3.97695	3.09509	4.14432	3.86862	4.25729	3.81703	3.00466	3.46387	3.63947	3.93792	4.10574	3.54504	4.08024	4.61212	3.9732	3.62602	4.38187	4.35359	3.1198	3.86725	3.75839	3.89972	3.6398	3.88769
ENSG00000010072	SPRTN	6.71899	6.97849	6.9936	5.63747	5.88608	7.28698	6.69562	6.66842	6.74794	6.81771	6.48521	6.97863	7.01874	6.52527	6.98757	6.74035	7.18117	6.38018	6.70418	6.86353	7.20831	6.84514	6.81913	7.16661	6.62917	6.76279	5.83195	5.99234	6.52134	6.86647	6.92788	6.56676	6.67512	6.60445
ENSG00000010165	METTL13	8.58407	8.78778	8.63344	8.49384	8.45073	8.84304	8.68979	8.79824	8.91908	8.75892	8.75151	8.70293	9.22378	8.70055	8.33739	8.37935	8.55809	8.4647	8.57286	8.78404	8.90595	8.87661	8.70215	9.0765	8.63197	8.77849	8.82955	8.70415	8.58331	8.95053	8.62821	8.54298	8.39112	8.50886
ENSG00000010219	DYRK4	8.46021	8.79965	8.25992	8.93713	8.62991	8.54843	8.5236	9.05212	8.67877	8.64762	8.60479	8.47635	8.71788	8.59246	9.11321	8.52364	8.77399	8.89223	8.68402	8.80396	8.62446	8.68947	8.42581	8.57239	8.55361	8.49964	9.01632	8.63608	8.63977	8.33607	8.47688	8.78677	8.75524	8.92988
ENSG00000010244	ZNF207	10.6668	10.9104	10.7365	10.4692	10.5532	10.7728	10.5077	10.396	10.8308	10.297	10.6503	10.5506	10.7739	10.495	10.6609	10.6901	10.8181	10.7828	10.7628	10.6492	10.6841	10.9062	10.6794	10.8573	10.5827	10.7007	10.3104	10.0328	10.7922	10.6433	10.6115	10.564	10.7212	10.4746
ENSG00000010256	UQCRC1	11.259	11.4832	11.4157	12.4518	11.5375	11.5354	11.7991	11.5546	12.009	11.9483	11.5214	11.7616	11.5212	11.6597	11.5079	11.2993	11.2019	11.4218	11.5057	11.7036	11.6594	11.5963	11.7363	11.3435	11.7845	12.1026	12.5044	12.4991	11.7588	11.921	11.5992	12.0431	11.7203	11.9032
ENSG00000010270	STARD3NL	9.9011	9.71211	9.70841	9.46744	9.56281	9.64344	9.81827	9.71285	9.78717	9.74089	9.90605	9.81681	9.92345	9.83983	9.28866	9.29717	9.6526	9.55423	10.0246	9.79022	9.90652	10.0704	10.0463	10.064	9.65507	9.53535	9.46777	9.26327	9.46802	9.61293	9.64818	9.55182	9.62572	9.37717
ENSG00000010278	CD9	10.3967	10.2894	10.4903	9.70552	10.113	10.9803	10.3079	10.973	10.2071	9.72949	10.1281	10.2237	10.4781	10.3268	9.96321	9.57924	10.9594	10.4826	9.64154	10.5494	10.1026	10.2998	10.1448	10.8623	9.84267	10.0938	10.0178	9.71499	9.73686	9.46628	9.7772	9.67661	10.5929	10.2005
ENSG00000010282	HHATL	10.518	11.3005	10.6255	12.0922	11.0224	11.6754	11.5229	11.6245	11.1842	11.3785	10.83	11.7572	11.5605	11.3764	12.041	11.1045	11.3362	12.2997	10.7629	11.3865	11.6094	10.7211	11.6887	11.44	11.6697	11.1261	12.1052	12.4873	11.0905	10.7534	11.3902	11.1537	11.625	12.1232
ENSG00000010292	NCAPD2	8.90763	8.98319	9.29248	8.19099	9.11508	9.18958	8.64472	9.18835	8.79055	8.51572	9.13853	9.03055	9.26092	8.88019	9.11611	8.89483	9.47513	9.41467	8.50053	8.74228	9.00417	8.9755	8.50358	9.04427	8.63034	8.75603	8.02797	8.50064	9.04295	8.61376	8.80548	8.5845	8.89153	9.03476
ENSG00000010295	IFFO1	9.82745	9.8686	9.81147	9.21415	9.93284	9.97824	9.82188	9.92182	9.55696	10.0541	9.94234	9.60069	9.98341	9.91632	10.2864	10.1395	9.90183	9.9691	9.78746	9.97417	9.94918	9.95267	9.82181	9.91876	10.07	10.4243	10.1782	9.69296	10.2174	10.1186	9.98905	10.3297	10.1321	10.0128
ENSG00000010310	GIPR	5.28112	6.63819	6.56237	7.22443	7.25453	6.27061	6.0927	6.99262	6.09737	5.17742	6.3008	6.94372	5.7634	6.07675	6.80681	8.1627	7.47185	7.35039	5.06921	5.93373	6.34696	5.27698	4.87925	5.14328	6.12695	5.20519	5.61273	6.15448	6.71711	5.20936	5.32262	5.6856	6.6129	6.85896
ENSG00000010318	PHF7	5.6591	5.15115	5.19507	5.21081	5.69631	5.61914	6.14807	5.20741	5.27548	5.66168	5.51421	5.40427	5.12721	5.7518	5.1468	4.96638	5.31853	6.20562	5.15166	5.98656	5.78126	4.94142	5.32471	5.26613	5.53916	6.17356	5.48726	5.23089	5.90004	6.15299	5.88112	5.87331	5.88664	5.22842
ENSG00000010319	SEMA3G	6.66166	8.30582	8.44522	7.23583	8.50603	7.71171	7.73723	6.92956	7.51273	7.79872	7.92773	7.11263	7.9337	6.65688	7.20794	7.71465	7.42071	7.43664	6.24438	7.81027	7.46313	8.14904	8.10885	7.46798	8.08872	8.27952	6.85832	7.68101	7.46898	8.57022	8.43407	6.93303	7.15977	7.15379
ENSG00000010322	NISCH	11.3862	11.6823	11.8039	12.1516	11.7325	11.6834	11.7311	11.7524	11.9305	12.1596	11.8735	11.6882	11.5801	11.9684	12.0559	11.9499	11.6723	11.9006	11.9415	11.781	11.5316	11.7302	11.7593	11.6104	11.7903	12.2639	12.776	12.6152	12.3758	12.4554	11.8711	12.4165	11.8018	12.0641
ENSG00000010327	STAB1	10.4957	11.6149	10.2248	10.5124	11.1503	10.6502	9.08293	10.7777	9.84343	10.2979	10.9488	10.046	11.5479	10.093	11.3574	10.4985	10.6535	9.86488	11.165	10.5522	10.8651	10.6384	9.64906	11.264	10.3032	9.91956	10.9922	11.202	10.4559	9.58255	10.245	9.64592	9.98491	10.6861
ENSG00000010361	FUZ	10.3638	10.3328	10.3213	10.7077	10.5327	10.1942	10.4763	10.6875	10.3781	10.4149	10.578	10.5404	10.2634	10.4519	11.0044	10.5269	10.5145	10.435	10.1651	10.2651	10.2663	10.3748	10.4424	10.1567	10.3093	10.1528	10.8881	10.7494	10.3053	10.2295	10.241	10.5537	10.2133	10.4341
ENSG00000010379	SLC6A13	8.64794	7.94741	8.12825	8.72869	9.39059	9.02139	8.06675	7.83845	7.13142	7.40341	7.96785	7.50227	7.81839	8.45503	8.24774	7.97856	8.09592	8.42048	6.82361	8.23636	8.75048	7.96696	7.94923	7.56484	7.96084	7.30142	8.47579	8.5322	7.5376	7.27319	7.43597	7.23326	7.13197	7.45347
ENSG00000010404	IDS	14.2607	13.2085	13.8571	13.6694	13.8033	13.7981	14.3503	13.7033	13.869	14.6108	14.5712	13.8005	13.6939	14.7562	13.6888	13.9431	13.3952	13.3264	14.5463	14.3984	13.9173	13.8714	14.2491	13.882	14.3254	14.2705	14.1434	14.1009	14.4306	14.828	14.3834	14.3324	14.1623	14.0112
ENSG00000010438	PRSS3	8.22527	8.69291	8.63562	9.56511	8.58731	8.1458	8.7546	8.55969	9.05655	9.38888	9.02435	8.53414	8.10882	8.8142	8.96566	9.36713	7.89749	8.11733	9.28085	9.14187	8.25463	8.50733	8.5011	7.88144	9.29948	9.03537	10.2622	10.1504	9.17658	9.31192	9.03778	9.22741	9.25459	9.38292
ENSG00000010539	ZNF200	6.16679	6.474	6.30075	6.59155	6.30007	6.52734	6.57631	6.48239	6.06856	6.52685	6.59294	6.70767	6.84385	6.82917	6.5876	6.63786	6.17244	6.80638	6.94573	6.86792	6.69931	6.81314	6.69512	6.76255	6.22149	6.74693	6.23501	6.93694	6.5096	6.8157	6.69951	6.58678	6.53195	6.53353
ENSG00000010610	CD4	9.50378	9.2899	8.97476	8.92308	10.0531	9.63788	8.44882	9.58429	9.09375	9.37592	9.75897	9.17303	9.83132	9.62109	9.20296	8.7511	9.08235	9.07624	9.12526	9.36133	9.7885	9.48408	9.07145	9.56713	9.24785	8.79651	9.00598	8.76785	8.77248	8.55018	9.01177	8.64228	8.5313	8.72625
ENSG00000010626	LRRC23	9.70874	9.5828	9.24842	10.3252	9.09929	9.35153	9.56179	9.95582	9.40067	9.71513	9.67235	9.86454	9.65578	9.83669	9.52976	9.06393	9.66543	9.40476	9.17557	9.37198	9.73189	9.55104	9.58187	9.70858	9.4723	9.10321	10.1789	10.3661	8.80941	8.89126	9.12373	9.01573	9.24141	9.5301
ENSG00000010671	BTK	6.99853	6.34333	5.87322	6.36254	6.78389	7.24444	5.40798	7.5161	6.45423	7.1325	6.65715	5.90708	7.7631	6.73714	6.62078	5.73463	6.4673	6.44748	6.96486	6.98	7.22627	7.14448	6.31819	7.32751	6.29105	5.93984	6.49882	5.65785	6.02492	6.19588	6.30052	6.33179	6.18139	6.07231
ENSG00000010704	HFE	6.12726	6.17096	5.93244	5.90991	5.20465	6.80122	6.00173	6.05455	5.99261	5.84701	5.66517	5.24838	6.79656	6.01718	5.4992	5.38184	6.119	6.45076	5.49362	6.05906	6.29209	6.66515	6.47948	6.78341	5.76688	5.56671	4.67492	5.55355	5.59352	5.67514	6.29122	5.11893	5.80463	4.99705
ENSG00000010803	SCMH1	9.70732	9.30484	9.49154	9.40453	9.7072	9.41004	9.78088	9.20946	9.52984	9.50028	9.94076	9.37466	9.54095	9.73769	9.65325	9.66117	9.55137	9.33192	9.58522	9.42548	9.40558	9.58352	9.66289	9.485	9.32798	9.19661	9.02023	9.08297	9.57827	9.60767	9.48912	9.52388	9.24856	9.21461
ENSG00000010810	FYN	12.6304	12.5428	12.2925	11.9122	12.0283	12.6463	12.3125	12.3818	12.833	12.2974	12.726	12.5711	12.7686	12.5559	12.2631	12.1731	12.4962	12.0208	12.1987	12.1636	12.6012	12.9508	12.9515	12.6892	12.1659	11.7954	11.6264	11.3386	11.9337	12.0096	12.171	11.8038	12.2081	11.9282
ENSG00000010818	HIVEP2	10.4415	9.59504	9.96466	9.56357	9.59252	10.0625	10.0224	9.99957	9.75129	10.2018	10.1584	9.81086	9.91891	10.1241	9.75964	9.88403	9.85064	10.0581	10.1131	9.88501	9.8097	9.89023	9.9393	9.97461	10.0062	10.6119	10.1045	9.99226	10.2834	10.731	10.2441	10.4261	10.0513	10.134
ENSG00000010932	FMO1	1.41331	1.31692	1.43955	1.8102	1.67124	1.58933	1.58338	1.24827	1.63511	1.22764	2.21121	1.29035	2.17973	1.515	1.86195	1.8047	1.66461	1.6701	1.23636	2.72518	1.50504	1.30879	1.72425	1.37691	2.26861	2.04712	1.7952	1.32938	1.99354	1.92412	1.55721	1.51075	1.72837	1.79041
ENSG00000011007	TCEB3	9.78854	9.70048	9.49778	9.2841	9.4398	9.59514	9.40691	9.55062	9.66657	9.43232	9.50213	9.56762	9.70317	9.61588	9.55017	9.49105	9.61078	9.51322	9.59328	9.45116	9.57598	9.57287	9.58899	9.65968	9.28433	9.39424	9.34238	9.76195	9.2589	9.47744	9.54718	9.35678	9.46577	9.46968
ENSG00000011009	LYPLA2	9.4387	10.0301	9.57797	10.4583	10.0084	9.42658	9.91296	9.63291	9.7248	9.63458	9.6787	9.87198	9.59613	9.47234	9.69284	9.65196	9.34554	9.58641	9.87874	9.57825	9.61412	9.46154	9.53087	9.44632	9.55522	9.44925	10.4984	10.6482	9.61027	9.73935	9.43266	9.85813	9.53066	9.85647
ENSG00000011021	CLCN6	10.1298	10.4147	10.6184	10.5867	10.5437	10.5404	10.5718	10.2954	10.4719	10.6721	10.3533	10.1849	10.3169	10.5344	10.6585	10.7678	10.6115	10.721	10.5285	10.509	10.3567	10.4351	10.2757	10.4198	10.547	10.5551	10.4591	10.3575	10.8355	10.9325	10.8208	10.7905	10.6342	10.6597
ENSG00000011028	MRC2	8.7237	8.96567	8.35202	9.37643	9.38466	9.88471	8.31362	8.73325	7.99385	8.4677	8.63451	7.97263	8.14437	8.26009	8.74598	8.52805	9.12422	9.1268	7.41368	8.82687	9.14731	9.12433	7.76928	7.55546	8.37699	8.00663	8.25296	8.70729	8.07302	8.50204	8.08048	7.78882	8.06117	8.29087
ENSG00000011052	NME2	0	0	0	0	0	0	0	0	0	0	0	0	0	0	0	0	0	0	0	0	0	0	0	0	0	0	0	0	0	0	0	0	0	0
ENSG00000011083	SLC6A7	9.36469	9.01789	9.95125	9.91591	9.97125	9.17385	9.99223	8.91022	9.43463	10.3322	9.56625	9.04552	8.59804	9.40081	9.82948	10.7291	9.02767	9.41574	10.0224	9.78335	8.89066	8.90367	9.6872	8.92575	10.2551	10.8763	10.697	10.4226	10.7346	11.1089	10.4617	10.9788	10.2904	10.6212
ENSG00000011105	TSPAN9	8.49534	9.38602	9.04808	9.25682	9.62298	8.5806	8.71346	8.22318	8.53702	8.45444	8.59656	8.39928	8.30418	8.19507	8.60252	8.76998	8.49724	8.58103	8.31448	8.41524	8.28145	8.48404	8.83245	8.62241	8.51393	9.07774	9.10466	8.72675	8.5511	8.73709	8.66505	8.85686	8.18864	8.27612
ENSG00000011114	BTBD7	9.14653	9.29063	9.08726	8.67676	8.89547	8.92511	8.42867	8.55775	9.03358	8.10604	9.06166	8.27887	8.93511	8.51176	9.06524	9.11915	9.4416	9.21955	8.45829	8.61508	8.73907	8.77667	9.03388	9.05115	8.4695	8.34408	7.83355	7.44868	8.53013	8.41858	8.78046	8.35422	8.56317	8.49052
ENSG00000011132	APBA3	7.41929	8.63424	8.44734	8.10205	8.38628	8.30375	7.84509	8.10447	8.07049	7.71892	7.80358	8.12099	7.93039	7.43941	8.47066	8.10415	8.25187	8.5364	7.79739	7.88056	8.19672	7.98013	7.55388	8.20259	7.94421	7.80698	7.88201	7.95482	8.23565	7.81021	7.90662	8.22201	7.96002	8.31336
ENSG00000011143	MKS1	7.39855	7.76531	7.73045	8.12773	7.90892	7.83978	7.77198	7.72293	7.85111	7.64861	7.3948	7.89799	7.81619	7.73312	7.94105	7.66598	7.83076	8.25069	7.62204	7.78677	7.79462	7.75448	7.71243	7.88792	7.8185	7.70149	8.02181	7.89416	7.75658	7.5522	7.67751	7.54406	7.95104	7.84861
ENSG00000011198	ABHD5	7.30287	6.98547	7.35775	6.24035	6.59548	7.35988	7.04869	7.03947	7.53993	6.60138	7.60328	7.07266	7.5461	6.93702	6.97073	6.71781	7.35569	6.41988	6.70649	7.05114	7.39869	7.75057	7.1076	7.75752	6.90586	6.80432	5.91103	5.60387	6.79424	6.61783	7.06602	6.32249	7.10714	6.53157
ENSG00000011201	KAL1	7.60717	8.59993	8.60156	8.35733	7.41643	9.45178	8.7603	8.11136	8.5546	8.50439	7.90563	8.29685	9.40952	8.32278	8.1641	8.08795	8.78699	8.39701	8.9044	9.07662	9.02229	9.42774	9.03468	9.99041	9.0519	8.64111	7.06432	7.59389	8.66754	8.91124	9.34027	8.07756	8.93248	8.0397
ENSG00000011243	AKAP8L	11.1251	11.6812	11.3464	12.1708	11.8177	11.4777	11.6974	11.6443	11.6223	11.5501	11.6561	11.9126	11.3921	11.4173	11.7768	11.6196	11.4938	11.69	11.7784	11.3827	11.4945	11.586	11.3223	11.3108	11.6669	11.5277	12.4672	12.4133	11.8578	11.3087	11.3727	11.6087	11.5325	11.8589
ENSG00000011258	MBTD1	8.81495	8.3882	8.48775	7.95645	8.62832	8.60298	8.48988	8.46637	8.21604	7.96076	8.04386	8.24116	8.41332	8.53132	8.54078	8.7713	8.79776	8.78502	8.28507	8.50289	8.47589	8.22149	8.55233	8.35433	8.03544	8.34667	7.81086	7.68088	8.38476	8.08042	8.11687	8.29632	8.52014	8.19438
ENSG00000011260	UTP18	8.77286	8.49648	8.60087	8.85424	8.94145	8.94189	8.46464	8.88675	8.99284	9.00673	8.77061	8.76931	8.97032	8.83468	8.44895	8.64278	8.47285	8.62448	8.92377	8.78035	8.93804	8.84109	8.86963	8.94743	8.90289	9.02028	9.07464	8.83872	8.75295	8.91636	8.58776	8.7586	8.73876	8.52082
ENSG00000011275	RNF216	10.0238	10.294	10.1427	9.71442	9.77962	9.87223	10.004	9.58776	10.0565	9.72045	9.75254	9.88471	9.88508	9.78196	9.93384	10.313	10.0399	10.1474	9.89406	9.76694	9.66639	9.82744	9.85963	9.9321	9.79066	9.74664	9.47122	9.52205	9.96929	9.90402	9.85921	9.82735	9.72215	9.74521
ENSG00000011295	TTC19	10.1257	10.0043	10.0053	10.2073	9.85479	10.1545	10.3792	10.0346	10.1885	10.4433	10.0748	10.0865	10.1707	10.2445	10.1875	10.1867	9.98389	10.0266	10.3449	10.188	10.2624	10.3323	10.6221	10.2162	10.4454	10.6556	10.5619	10.715	10.4694	10.6655	10.4093	10.5331	10.4125	10.2763
ENSG00000011304	PTBP1	10.0431	10.8541	10.5351	10.5768	10.6064	10.6009	10.0578	10.2683	10.3917	9.80438	10.5066	10.2331	10.455	9.88679	10.5051	10.5203	10.7311	10.3653	10.0093	9.94036	10.1773	10.2429	9.97145	10.5151	9.98414	9.96391	9.98725	10.1537	10.1688	9.80034	10.052	9.7992	9.95632	10.1366
ENSG00000011332	DPF1	9.46759	9.74181	9.9795	10.3354	9.70943	9.04629	9.85966	9.43664	9.74645	9.87997	10.332	9.77347	9.09617	9.77245	9.6231	9.96044	9.08458	9.10023	9.91715	9.42439	9.36896	9.16171	9.5701	8.95121	9.57381	9.67019	10.3347	10.6483	9.785	10.1774	9.59401	10.0358	9.51035	9.92781
ENSG00000011347	SYT7	10.3697	10.4386	11.0557	11.0019	10.6728	10.5851	11.2787	10.7564	10.5891	11.4473	10.9262	10.5551	10.1057	10.9774	11.2418	11.5102	10.4345	10.9004	11.4415	11.3023	10.4122	10.5185	10.4476	10.0645	11.5673	11.5962	11.7608	11.8685	11.9069	12.1631	11.6691	12.0811	11.4198	11.5758
ENSG00000011376	LARS2	8.83896	8.9124	9.54023	9.0926	8.95979	9.29739	9.68198	9.51032	9.40524	9.60362	9.24398	9.63774	9.44212	9.65578	8.83115	8.82286	8.97664	8.85204	9.32776	9.49197	9.53466	9.62982	10.0081	9.53911	9.43128	9.16181	8.10368	8.21263	9.07909	9.50273	9.5072	8.90672	9.43043	8.80205
ENSG00000011405	PIK3C2A	10.6204	9.85791	10.1688	9.74892	9.74957	10.3004	10.2386	9.87057	10.1439	9.7023	9.6636	10.1104	10.4413	10.1357	9.46965	9.5877	9.95015	10.3254	9.92631	10.3063	10.3653	10.3477	10.9412	10.4529	10.3185	9.98243	8.83485	9.11318	9.76979	10.2642	10.7041	9.57443	10.2002	9.32294
ENSG00000011422	PLAUR	6.9996	7.43699	7.08937	7.52734	7.14295	7.15588	6.38546	7.49799	7.44655	6.14343	6.93843	6.96507	7.11351	6.39728	7.09837	6.5253	6.85537	6.91993	6.52118	6.92594	6.89754	7.61027	6.14485	7.18607	5.80334	6.16314	6.24393	5.39485	6.40984	5.8131	5.91963	6.03721	5.88164	5.96361
ENSG00000011426	ANLN	12.1428	10.5824	11.1779	10.4319	11.274	11.0671	10.5432	11.5608	10.8968	9.82334	11.6351	11.8414	11.2514	11.4121	11.4427	11.1294	12.4101	11.7704	10.5976	10.7696	11.0334	10.3994	10.7437	10.9458	10.1264	10.0043	9.22395	9.7249	10.4805	9.58622	10.2267	10.1321	11.0781	11.0894
ENSG00000011451	WIZ	10.7784	10.8839	10.9482	10.4748	10.9757	10.6631	10.8574	10.5017	10.9752	10.9498	11.1381	10.9548	10.8077	11.3436	10.9151	11.1907	10.7496	10.5663	10.9703	10.8506	10.6595	10.8201	11.2005	10.8792	10.7776	10.3345	10.1542	10.437	10.9848	11.1041	11.0537	10.6992	10.5092	10.4902
ENSG00000011454	RABGAP1	11.3922	10.5583	10.8251	11.1482	10.8787	10.9653	10.9191	11.0733	11.0285	10.8886	10.9983	11.038	10.9396	11.0914	10.6843	10.8648	10.8107	10.9601	10.747	10.8133	10.8715	10.8873	11.0254	10.8677	10.9921	10.7691	10.6359	10.5298	10.843	11.0144	11.0833	10.797	11.0121	10.7243
ENSG00000011465	DCN	11.1492	10.7988	10.8132	10.2348	11.1527	12.0231	10.1191	10.3174	11.0343	9.99919	11.3533	10.4715	11.0553	10.7086	9.37162	9.57342	9.80005	9.40519	9.76328	11.3812	11.2497	11.7554	10.6271	10.4843	10.1498	10.112	9.41998	9.28363	9.62364	10.3203	9.92778	8.95296	9.63588	8.81603
ENSG00000011478	QPCTL	7.64329	7.93031	7.74422	8.39488	7.97872	7.49271	8.0834	8.02745	7.46561	7.86655	7.42518	7.59551	7.26344	7.48237	8.08806	7.89101	7.34906	8.10609	7.96833	7.792	7.49002	7.40264	7.53439	7.15355	7.79473	8.00868	8.99021	9.26496	8.02085	8.01436	7.61358	8.15609	7.84303	8.2586
ENSG00000011485	PPP5C	9.46646	10.0389	10.0643	9.86059	9.76897	9.91668	9.93586	9.69851	10.3218	9.88277	9.7122	9.98734	9.98243	9.75635	9.75488	9.81838	9.77634	9.76838	9.97861	9.90925	9.96624	10.0659	10.1315	9.91515	9.95119	10.4035	9.6951	9.51603	10.2998	10.5094	10.0899	10.517	9.93166	9.8575
ENSG00000011523	CEP68	9.67913	9.21175	9.54463	8.96818	9.28712	9.47184	9.46991	9.47353	9.24955	9.64583	9.4577	9.11187	9.45278	9.61473	9.36457	9.61707	9.45809	9.55224	9.51716	9.6629	9.37709	9.52365	9.51961	9.44077	9.52444	9.93918	9.34409	9.23391	9.69125	10.0335	9.68542	9.885	9.66599	9.4787
ENSG00000011566	MAP4K3	9.30623	9.31154	9.2723	8.77207	8.95739	9.24988	9.19821	8.92172	8.98297	8.79288	8.96846	9.14742	9.15489	8.8922	9.07421	9.54585	9.37849	9.2574	9.58406	9.19881	8.9944	9.39053	9.39942	9.34514	9.17766	9.53438	8.31362	7.72645	9.57013	9.53833	9.3506	9.30985	9.36676	8.90533
ENSG00000011590	ZBTB32	2.42116	1.99539	2.44068	2.578	2.83059	2.28136	2.44321	2.52472	1.79882	1.83128	1.85091	2.41962	2.02578	2.07216	2.1911	2.14125	2.80826	3.09776	1.9415	2.11143	2.42816	1.93836	1.7847	2.13556	2.31519	2.37235	2.744	1.8338	1.9226	2.3999	2.61747	1.97029	2.52066	2.22148
ENSG00000011600	TYROBP	9.23042	9.3149	8.60019	9.9106	9.43195	9.69841	7.65864	10.3813	9.17907	9.39436	9.47453	8.5441	10.0064	9.28671	9.28405	8.49679	9.06485	8.51275	9.21891	9.4608	9.67612	9.66043	8.53061	9.61473	8.7715	8.05492	9.83281	9.33004	8.58042	7.94543	8.3343	8.63314	8.40829	8.85571
ENSG00000011638	TMEM159	5.94894	6.98481	6.51297	7.22062	6.33717	6.84006	6.51781	6.4229	6.64421	6.48929	6.39276	6.21608	6.24053	6.19345	6.70653	6.80231	5.98268	6.36954	7.23818	6.53133	6.27314	6.71683	6.29925	6.7563	6.41949	5.99094	6.87342	6.76839	7.19517	7.40545	6.2441	7.05489	6.30213	6.26095
ENSG00000011677	GABRA3	7.72293	7.33767	7.73642	7.60385	7.87842	7.80908	8.55483	7.57264	7.43381	9.04874	7.38319	7.64512	7.23514	8.18064	8.28755	8.52509	7.45165	7.88897	9.17218	8.73866	7.78008	8.05541	7.88399	7.26659	8.9587	8.95183	8.91026	8.57684	9.62497	10.0789	8.97131	9.9228	8.81257	8.82323
ENSG00000012048	BRCA1	7.63884	7.04853	6.85594	7.29435	6.86676	6.747	6.71073	7.27137	7.13846	6.84143	7.01655	7.37073	7.14283	7.12705	7.2112	6.56217	7.25921	7.44015	6.05653	6.82107	6.82792	7.3096	6.90302	6.96329	6.68253	6.38003	6.50437	7.11307	6.25545	5.94766	6.74461	6.38167	6.77676	6.60516
ENSG00000012061	ERCC1	10.7299	10.5853	10.3361	10.7927	10.5692	10.476	10.4472	10.6544	10.5553	10.561	10.5464	10.5162	10.5117	10.5737	10.4273	10.5234	10.6117	10.494	10.4104	10.4185	10.5386	10.4156	10.502	10.4316	10.3887	10.4616	10.8149	11.066	10.3488	10.3822	10.3586	10.4913	10.398	10.4467
ENSG00000012124	CD22	9.21735	10.5379	10.2679	9.77875	10.5831	9.87216	8.78916	10.2434	9.49609	8.84844	9.72801	10.7019	9.67757	9.34797	11.6472	10.8175	11.7684	11.9686	9.10721	9.98755	9.84252	9.33339	8.52493	9.92294	10.3566	9.27985	10.3009	10.5142	9.87471	8.52466	9.85929	10.0727	10.8403	11.1871
ENSG00000012171	SEMA3B	11.8724	11.7776	11.4651	12.2626	11.7456	11.8585	11.3692	12.2614	11.5297	11.1737	11.6204	11.8439	11.6742	11.9335	12.5671	11.2809	11.9249	12.8028	10.2905	11.6874	11.7242	11.4909	11.5903	11.7818	11.603	11.28	12.4584	12.198	11.282	10.892	11.2301	11.7011	11.8578	12.2385
ENSG00000012174	MBTPS2	6.74343	6.9098	7.39894	6.23096	7.10647	7.64603	7.97688	7.26154	7.45655	7.87538	6.55787	7.20342	7.54572	7.5442	7.46375	7.38825	7.28379	7.87364	7.51794	8.10026	7.72038	7.67401	7.66869	7.82352	7.80236	8.11858	7.76304	7.95572	7.58533	7.94265	8.04114	8.00528	8.02698	7.81198
ENSG00000012211	PRICKLE3	7.51926	8.40165	7.71131	7.92057	8.09809	7.92709	7.21789	7.9474	7.36101	7.19622	7.48798	7.82683	7.99769	7.50378	7.96419	7.43602	7.53319	7.70721	7.24353	7.45488	7.62787	7.67594	7.60626	8.28319	6.9172	6.82516	7.44301	7.54155	7.22385	6.61173	7.06923	6.80057	6.82065	7.07447
ENSG00000012223	LTF	3.5074	5.24536	3.42355	5.84204	4.44666	6.89453	3.54125	6.68821	3.65248	6.41804	4.45299	5.82543	7.3144	4.38714	5.34057	4.09672	4.6977	6.69981	3.09381	3.65602	4.12796	7.06766	6.03395	8.70964	3.6391	3.05339	4.54663	4.26305	3.05082	4.00737	3.88479	3.02728	3.39418	5.54359
ENSG00000012232	EXTL3	9.99702	10.4773	10.3933	10.4194	10.6886	10.3075	10.802	10.2877	10.3882	10.4963	10.6058	10.5128	10.1139	10.2571	10.2969	10.6422	10.4786	10.5854	10.5334	10.2352	10.2414	10.2243	10.458	10.2315	10.4819	10.5372	11.2463	11.036	10.7796	10.8352	10.5002	10.9143	10.4054	10.7518
ENSG00000012504	NR1H4	-0.163039	-0.249171	-0.265198	-0.209541	-0.179957	-0.286074	-0.264998	-0.274421	-0.258022	-0.158744	-0.22262	0.348945	-0.0833532	-0.27406	-0.261004	-0.0986391	-0.254015	0.0444821	-0.146602	0.965115	0.348242	-0.288684	-0.263285	-0.276634	-0.274924	-0.0843386	-0.102186	-0.237581	-0.157077	-0.0743494	-0.281167	-0.130766	-0.286309	-0.281897
ENSG00000012660	ELOVL5	10.4209	10.7061	10.8495	9.87801	9.96621	10.936	10.6874	10.3346	11.1871	10.2785	10.5546	10.8784	10.89	10.2518	9.86262	10.3499	10.66	10.6882	10.9311	10.8751	10.8749	11.3885	11.0384	11.2204	10.5791	10.4794	9.20951	9.32062	10.412	10.392	10.9394	9.85382	10.839	10.2358
ENSG00000012779	ALOX5	7.8475	7.29934	6.73568	6.01105	7.16424	7.87283	6.72868	8.24593	6.89989	7.444	7.58887	6.68665	8.49605	7.65994	6.97613	6.95245	7.63718	7.05166	7.54139	7.69726	8.05263	7.42529	7.29314	8.13637	7.31497	6.65013	6.7936	5.78956	7.62837	7.22549	7.21576	7.05937	7.02249	6.8603
ENSG00000012817	KDM5D	9.06967	9.25699	9.6069	8.70566	9.43239	9.97264	9.5698	9.34397	9.37546	9.57235	9.15145	9.16559	9.65796	9.27239	6.77886	6.41875	10.0338	10.4347	9.52251	9.75601	9.54998	6.52406	9.05124	6.5843	9.63713	10.068	8.92479	8.9576	10.0508	9.78852	9.78348	9.98777	10.1691	10.1069
ENSG00000012822	CALCOCO1	11.0176	11.344	11.3506	10.5206	11.0315	11.3028	10.8131	10.7993	11.0916	10.8727	10.7746	10.8443	11.0194	10.7334	11.385	11.262	11.7199	11.201	10.6281	10.9534	11.1651	11.2545	11.0702	10.9452	11.0115	11.3104	10.4498	10.3224	11.2548	11.1425	11.05	11.1883	11.1412	10.926
ENSG00000012963	UBR7	9.80106	9.51552	9.75557	9.16304	9.50375	9.78834	9.72046	9.64513	9.83311	9.61272	9.80518	9.65659	9.83055	9.84611	9.52184	9.67372	9.53118	9.49049	9.93044	9.82956	9.73026	9.82968	9.79826	9.73689	9.72559	9.77547	9.17468	9.31466	9.93412	9.89383	9.82735	9.81254	9.88198	9.5413
ENSG00000012983	MAP4K5	9.81325	9.88397	10.0564	9.27269	9.94223	10.5	9.94814	9.75857	9.9944	9.42141	10.0962	10.1471	10.2316	9.69117	10.1597	10.4198	11.0774	10.9308	9.98346	10.1225	10.121	10.1329	9.88068	10.17	9.85728	9.91757	9.1864	9.47835	10.1184	9.65715	9.92949	9.78509	10.3349	9.86132
ENSG00000013016	EHD3	10.4409	10.0961	10.4732	10.0579	10.2366	10.2288	10.7379	10.2672	10.5493	10.9471	10.5013	10.1763	10.224	10.4822	10.3886	10.9291	10.1491	10.0469	10.9388	10.6362	10.1344	10.278	10.2741	10.0191	10.8425	10.9398	10.3631	9.69919	11.1872	11.5215	10.9358	11.1895	10.9493	10.7881
ENSG00000013275	PSMC4	9.89905	10.0605	9.87892	10.0604	10.1012	10.1514	10.0997	10.1964	10.1189	10.134	10.0061	9.94315	10.0951	9.95818	10.2202	9.94502	10.2334	9.94289	10.1895	10.0536	10.1699	10.0285	9.92985	10.1336	10.1027	10.2833	10.3654	9.86274	10.147	10.2752	9.95684	10.4461	10.1999	10.539
ENSG00000013288	MAN2B2	9.44701	9.6721	10.0478	9.6153	10.0614	10.155	10.1108	9.93864	9.87549	10.192	9.59406	9.7564	10.0032	10.0218	10.1926	10.0897	10.1915	10.08	9.97649	10.2623	10.1918	10.0359	10.2288	9.98764	10.242	10.1579	10.3034	10.1446	10.198	10.4403	10.2651	10.3954	10.173	10.1569
ENSG00000013293	SLC7A14	8.56604	8.50105	8.82489	8.4786	8.44416	8.89125	8.913	9.06247	8.10771	9.49113	8.26183	8.42549	8.42262	8.85	9.66608	9.46652	8.75527	9.58713	10.2055	9.44881	8.50641	8.92915	8.45098	7.95411	9.64992	9.70722	9.5852	9.37751	10.0791	10.264	9.44317	10.2464	9.55998	9.64908
ENSG00000013297	CLDN11	10.101	10.8511	10.7763	10.6905	10.9407	11.184	9.84556	10.9351	10.3004	9.74567	10.4087	10.9204	10.5383	9.99417	12.1487	10.9807	12.3271	12.091	10.3507	11.1597	10.8879	10.6387	10.0063	10.845	10.6569	10.6789	11.3413	11.7881	10.9887	10.0381	10.3538	10.9659	11.3758	11.5905
ENSG00000013306	SLC25A39	10.7929	11.869	11.4834	12.0169	11.6225	10.8623	11.0553	11.3634	11.2412	11.2707	11.3231	11.2903	11.0477	11.1504	11.7206	11.2805	11.0694	11.2781	10.9022	10.9899	11.1653	10.9907	11.1486	11.096	11.0049	10.7686	11.511	11.4462	11.0029	10.8533	10.8307	10.9975	10.8418	11.2296
ENSG00000013364	MVP	9.86239	10.6728	10.259	10.6923	10.5332	10.6869	10.0212	10.7917	10.1457	10.0462	10.2625	10.3469	10.7443	9.67655	10.9633	10.0196	10.3214	10.6613	9.95209	10.3379	10.5197	10.7393	10.4107	10.9769	10.3497	10.0616	10.7333	10.6513	10.0567	9.60139	10.1222	9.8482	10.2906	10.4913
ENSG00000013374	NUB1	10.197	10.1086	9.9023	10.1763	10.0771	10.0836	9.99613	10.2674	10.1375	9.89364	10.1814	10.2042	10.1341	10.2086	10.127	9.92877	10.1793	10.0319	9.9047	10.0052	9.98784	10.1445	10.2697	10.1207	9.75803	9.99143	10.7356	10.7007	9.88264	9.92074	9.82211	9.917	9.86742	9.95084
ENSG00000013375	PGM3	9.23844	9.31563	9.73785	9.07056	9.30979	9.89487	9.91051	9.6087	9.66218	9.85035	9.50517	9.63259	9.74339	9.6745	9.62106	9.68964	9.75515	9.8406	9.91047	9.8883	9.86517	9.93687	9.79769	10.0742	9.89178	10.0466	9.54298	9.65227	10.0197	9.76184	9.99481	10.0173	10.0327	9.82343
ENSG00000013392	RWDD2A	8.03285	8.09186	8.19687	7.98839	8.04143	8.28073	8.3664	8.15886	8.42427	8.5495	7.96767	8.07944	8.06549	8.1124	8.00145	8.37576	7.87407	7.947	8.59151	8.43985	8.23446	8.24907	8.26849	8.23452	8.34488	8.86406	8.7636	8.5094	8.68001	8.78489	8.27433	8.81183	8.66009	8.56063
ENSG00000013441	CLK1	11.6334	12.4235	11.7015	11.9836	11.8465	12.1745	11.5417	11.412	12.226	11.4382	11.5006	11.6203	11.8134	11.3554	12.0975	11.9824	12.638	12.5614	12.1046	11.7715	11.9001	12.1179	11.267	12.1415	11.6859	11.5274	10.9278	11.0764	11.7787	11.3146	11.7989	11.5422	12.2413	12.0594
ENSG00000013503	POLR3B	6.52504	6.50725	6.88136	6.43246	6.98221	7.2256	7.07663	6.874	7.04973	7.11215	6.59993	6.79273	7.42971	7.10092	6.85282	7.01475	7.20077	7.28715	7.21117	7.39147	7.18821	7.30635	7.21463	7.1013	7.34486	7.25281	6.83825	7.74738	7.26964	7.49516	7.31837	7.26068	7.17824	7.20354
ENSG00000013523	ANGEL1	8.9832	9.16369	9.34612	9.15786	9.43814	9.51563	9.46857	9.45465	9.29893	9.10698	9.11069	9.40456	9.39899	9.25527	9.49086	9.38953	9.39816	9.7233	9.08262	9.34541	9.14354	9.33133	9.21211	9.41104	9.28315	9.23671	9.4954	9.84932	9.46299	9.37094	9.43145	9.20925	9.46471	9.53472
ENSG00000013561	RNF14	10.8796	9.87942	10.0282	10.1998	10.105	10.0859	10.153	10.3869	10.272	10.3427	10.559	10.2689	10.1067	10.5571	9.79264	10.0292	9.77866	9.80993	10.1367	10.2175	10.2394	10.1466	10.2686	10.0891	10.1226	10.2535	9.9964	9.93635	10.1679	10.3919	10.1448	10.2406	10.2179	10.3266
ENSG00000013563	DNASE1L1	8.68821	8.79343	9.1587	8.13289	8.73913	8.76292	8.7858	8.72243	8.79152	8.89894	8.48229	8.50085	8.62569	8.74743	8.76055	8.74996	8.65853	8.74892	8.58431	8.77221	8.83107	8.74608	8.69217	8.65988	8.87668	8.84261	8.73401	8.94614	8.77583	9.01414	8.71771	8.82278	8.72927	8.40487
ENSG00000013573	DDX11	6.44392	8.6801	8.24933	9.0529	8.56953	8.62366	7.70989	8.55715	8.53586	7.76947	7.88854	8.69613	8.51179	8.2985	8.97943	9.18264	7.90869	8.89168	7.74606	7.84705	8.11923	7.03543	6.72385	8.29818	7.53778	7.9657	9.20352	8.89292	8.5287	6.96851	7.57589	8.05013	7.58053	8.40803
ENSG00000013583	HEBP1	9.39095	9.42543	9.48881	9.37072	9.32503	9.50071	9.26253	9.49432	9.66982	9.57179	9.68301	9.81691	9.71839	9.54154	9.08534	8.92167	9.50201	9.16483	9.38122	9.4309	9.66689	9.68724	9.50829	9.66281	9.2875	9.1301	9.27331	9.42631	9.11532	9.06604	9.26216	9.10818	9.21539	9.18071
ENSG00000013588	GPRC5A	4.76959	5.25454	5.76519	5.75967	4.56048	5.97257	3.86113	4.41445	4.57095	3.41728	4.51698	5.23203	4.61919	3.37983	5.14662	3.97317	5.71659	3.37324	4.24192	6.36015	5.55976	5.81867	3.89064	6.10722	4.94189	3.91898	4.28669	4.18562	4.53744	3.0229	5.00817	3.46002	4.43896	3.92051
ENSG00000013619	MAMLD1	8.59622	8.50666	8.78805	8.58782	8.35716	8.80035	9.14269	8.09217	8.5617	9.09941	8.65621	8.41235	8.55719	8.82705	8.41344	8.78016	8.61176	8.61397	9.08101	8.87639	8.80193	8.80572	8.84212	8.46214	9.01907	8.65949	8.44726	8.50252	9.2477	9.42134	9.15531	8.96271	8.80524	8.61467
ENSG00000013725	CD6	4.07557	5.01185	3.67717	6.3959	5.03847	4.83054	4.31976	5.10696	5.46925	5.18345	4.81828	4.91062	4.79034	5.35834	4.87978	5.3005	4.84205	4.77846	4.72282	5.42131	5.00332	3.9931	4.83336	5.28948	5.24137	4.90228	6.88607	7.063	4.71122	5.89048	5.1272	4.90445	5.13627	5.41679
ENSG00000013810	TACC3	6.15291	7.2628	7.20712	7.70676	7.43574	7.05955	7.03046	7.02028	6.88116	6.99058	6.77307	7.06972	6.92953	6.99782	7.36104	7.27382	6.49477	6.94988	6.67549	6.57129	6.82018	6.85492	6.84361	6.7546	6.76295	7.02658	7.15768	7.36379	6.96615	6.26509	6.54511	7.10111	6.60662	7.35403
ENSG00000014123	UFL1	9.38576	8.89951	9.17423	8.81833	8.557	9.38372	8.99613	8.97171	8.71965	8.63423	8.35039	9.04953	9.42509	9.14483	8.94769	8.84005	9.44817	9.45311	9.19948	9.37735	9.15493	9.36818	9.30628	9.65653	9.25283	9.19213	8.48052	8.15066	9.15222	9.07999	9.4381	8.84394	9.23184	8.57999
ENSG00000014138	POLA2	7.53968	7.55247	7.53555	7.7553	7.55626	7.66187	7.40195	8.15803	7.3717	7.38411	7.50143	7.94745	7.66442	7.40353	8.3162	7.47219	8.14771	8.02927	7.29705	7.28779	7.49397	7.60426	7.5121	7.55657	7.44855	7.43141	8.77411	8.57987	7.38814	7.42244	6.98221	7.63222	7.49972	7.73028
ENSG00000014164	ZC3H3	8.65901	9.2424	9.14558	9.59129	9.26563	8.58321	8.78186	8.65599	8.76637	8.66609	8.66898	8.60637	8.55851	8.61671	9.41018	9.15609	9.15027	9.25186	8.7312	8.72894	8.49814	8.62014	8.71864	8.60626	8.82894	8.72945	9.27317	8.66793	9.10913	8.95009	8.86814	9.37672	8.60976	9.08168
ENSG00000014216	CAPN1	10.5577	10.7247	10.6894	10.3176	10.7706	10.8564	10.7352	10.6186	10.9514	10.6266	10.8176	10.6668	10.839	10.7786	10.6527	10.7829	10.6737	10.5593	10.4725	10.5757	10.6866	10.7553	10.9389	10.9093	10.6414	10.8647	10.3669	10.3749	10.8014	10.9217	10.6824	10.6995	10.5505	10.4278
ENSG00000014257	ACPP	2.59425	2.12326	2.01953	2.75492	2.03967	3.09895	2.02092	3.34466	3.15694	2.99859	2.38505	2.47124	3.70188	2.75926	3.27544	2.49126	3.01296	2.03877	2.33076	2.939	2.7246	2.25445	2.53195	3.3285	1.95112	1.96327	2.65495	1.93924	2.21062	2.49731	2.21133	2.38479	2.4794	2.4321
ENSG00000014641	MDH1	11.3793	11.0457	11.593	11.3221	11.0975	11.6725	11.7513	11.5335	11.6788	12.4213	11.4232	11.6216	11.4539	11.8381	11.1581	11.5267	11.1842	11.4683	12.3616	12.1172	11.6358	11.6947	11.6522	11.4322	12.4575	13.1483	11.8742	11.6706	12.7565	12.9622	12.3269	12.8965	12.4479	12.1262
ENSG00000014824	SLC30A9	10.9242	10.1097	10.4936	10.3145	10.3204	10.5756	10.7539	10.6962	10.5821	10.6273	10.6538	10.8285	10.7678	10.8792	9.93861	10.0968	10.2839	10.4869	10.5388	10.7006	10.6383	10.535	10.8115	10.6906	10.5115	10.9097	10.7875	10.7338	10.5577	11.023	10.6101	10.5785	10.5532	10.2991
ENSG00000014914	MTMR11	7.1296	8.33491	7.98358	7.8337	7.89448	8.53131	7.79029	7.8812	7.87336	7.55545	7.68234	7.47732	8.36833	7.73337	8.194	7.93743	8.55172	8.0194	8.06607	7.84306	7.77193	8.27726	7.13483	8.87644	7.78287	7.76279	7.23739	7.74583	8.24474	7.68589	7.95687	7.74296	7.93111	7.7055
ENSG00000014919	COX15	9.59678	9.08523	9.06141	9.49499	9.14245	9.34405	9.51688	9.44728	9.27931	9.43908	9.33171	9.39502	9.50066	9.79707	9.31529	8.87828	9.20465	9.63175	9.0599	9.50946	9.42323	9.49455	9.94658	9.57475	9.43384	9.42719	9.84347	9.78763	9.01431	9.25443	9.51587	9.36987	9.41695	9.18209
ENSG00000015133	CCDC88C	6.77012	7.70275	7.83265	7.44232	7.25072	7.37321	7.50358	6.73245	7.65022	7.384	7.10309	6.99168	7.38927	7.1465	7.15118	7.74361	7.69273	7.7561	8.00766	7.48693	7.45305	7.63014	7.16093	7.8545	7.96588	7.63555	7.07946	7.73547	7.76208	7.95314	7.85922	7.78558	7.42505	6.96793
ENSG00000015153	YAF2	9.67651	9.22407	9.25317	9.28308	8.96075	9.09206	9.34926	8.86952	9.21814	9.19507	9.17989	9.19888	9.13569	9.21478	8.74935	8.91956	9.03852	8.77394	9.39606	9.1792	9.28543	9.21663	9.34452	9.02615	9.27347	9.28157	9.25881	9.33426	9.15655	9.38412	9.21769	9.1257	9.09839	8.94103
ENSG00000015171	ZMYND11	12.3977	11.2354	11.5465	11.1912	11.7068	11.7077	11.6023	11.7662	11.6407	11.2999	11.9723	11.7107	11.8378	11.9829	11.106	11.3645	11.4136	11.3984	11.3741	11.5117	11.7452	11.5924	11.8646	11.6791	11.4043	11.4652	10.6388	10.5886	11.3512	11.5502	11.6384	11.2742	11.4262	10.9104
ENSG00000015285	WAS	7.85545	7.92909	7.37979	8.08031	8.32114	8.33068	6.69419	8.89126	7.59373	7.76606	8.00323	7.43167	8.47712	7.64391	8.39641	7.41166	8.06726	7.60247	7.79683	7.86326	8.25894	8.53471	7.21699	8.39839	7.59242	6.91929	8.46087	8.28905	7.61994	7.07875	7.52218	7.77396	7.24744	7.58376
ENSG00000015413	DPEP1	0.445962	0.754334	0.350979	0.395201	0.699224	0.520919	0.351264	1.04465	0.545831	0.327685	0.387611	0.359109	0.600419	0.338416	0.356934	0.879003	0.366869	0.424544	0.570406	0.57357	0.991206	0.317712	0.523673	0.583247	0.337192	0.599102	0.347883	1.07898	0.328274	0.429869	0.885907	0.799808	0.681617	1.00578
ENSG00000015475	BID	10.4896	10.7972	10.5763	10.5853	10.4197	10.493	10.3971	10.7006	10.7058	10.5848	10.9564	10.7127	10.6353	10.6925	10.4977	10.7519	10.4391	10.2454	10.563	10.3464	10.5834	10.5035	10.1007	10.4897	10.5512	10.6518	10.4387	10.211	10.8539	10.2771	10.3748	10.675	10.5544	10.6655
ENSG00000015479	MATR3	13.3457	12.5702	13.0948	12.8895	12.7779	12.9334	13.0455	13.0866	12.7639	13.1152	12.8499	12.8142	12.8436	13.2074	12.7424	12.8424	12.6266	12.7415	13.2728	13.1286	12.9006	12.9849	12.9564	12.7577	13.1494	13.4125	12.985	12.8022	13.1972	13.3395	13.1561	13.3121	13.1578	13.0072
ENSG00000015520	NPC1L1	2.70633	5.28423	4.29939	3.47856	3.25037	2.70813	2.28958	3.50122	3.36884	3.04435	3.3999	3.48235	3.35233	2.47013	3.24143	4.15497	3.58067	3.86987	3.26768	2.15394	1.95194	3.86433	2.11935	4.01468	2.19772	2.69149	2.42055	2.23413	2.93629	2.09374	2.13657	2.04098	2.70332	3.48138
ENSG00000015532	XYLT2	8.7104	9.41206	9.05532	9.32478	9.26585	8.8875	9.1847	8.89487	9.07676	9.10221	8.74748	8.88995	8.79943	8.78677	9.12974	8.82846	9.01654	9.09455	8.60204	8.74541	8.80589	8.70906	8.9926	8.72366	8.94844	9.0506	9.48316	9.50841	8.96672	8.84677	8.97138	9.16042	8.95245	9.06955
ENSG00000015568	RGPD5	1.53182	1.28107	1.17107	0.915856	1.4808	0.793995	1.17253	0.822271	1.36694	1.24123	0.903784	0.857633	0.792374	0.823136	1.67226	1.40591	2.02606	1.47927	0.812214	1.34674	0.793012	0.992479	0.848698	1.19723	1.49325	1.18087	0.839037	0.890167	1.15349	1.41692	2.04435	1.89606	0.793417	1.04592
ENSG00000015592	STMN4	11.3387	10.3042	11.4268	12.1086	11.0389	11.1424	11.7116	12.2769	11.3047	11.9988	11.5685	11.6213	10.7247	11.5074	12.4334	11.2073	10.6129	11.0383	11.9162	11.654	11.3595	10.9322	10.7695	10.2007	12.0049	12.087	13.6383	13.6353	12.2121	11.9789	11.5647	12.6497	12.2849	12.0591
ENSG00000015676	NUDCD3	11.8654	11.5524	11.7307	12.1718	12.0092	11.6685	12.0178	11.8458	11.8142	11.9919	12.0459	11.9248	11.69	11.9844	11.9176	12.0224	11.5881	11.8443	12.0695	11.8563	11.5515	11.6004	12.0542	11.7836	11.7936	12.1155	12.5492	12.4467	11.9994	12.2043	11.8029	12.209	11.8104	12.1713
ENSG00000016082	ISL1	-2.01618	-2.03285	-2.04101	-2.02518	-2.01945	-2.05487	-2.04089	-2.00305	-2.03705	-2.0515	-2.02771	-1.99429	-2.05539	-1.95928	-2.03866	-2.04175	-2.03494	-2.01955	-2.04936	-2.05796	-2.05519	-2.05701	-2.03993	-2.04803	-2.04691	-2.05552	-2.04227	-2.0306	-2.0512	-2.05429	-2.05116	-2.04671	-2.01152	-2.00815
ENSG00000016391	CHDH	10.7038	10.998	10.7249	10.108	10.3904	10.806	10.705	10.138	11.1025	10.6307	11.235	10.8626	11.1833	10.7401	10.2946	10.4166	10.75	10.3311	10.2933	10.289	10.8892	11.2164	11.3263	10.4161	10.3852	10.1087	10.0038	10.1184	10.1853	9.97545	10.4214	9.84493	10.2799	9.99582
ENSG00000016402	IL20RA	7.16468	7.10295	6.33983	5.37825	6.27413	6.9234	6.01274	6.43506	7.01372	6.73588	6.53574	6.91484	7.3954	7.16616	5.87188	5.75473	7.22864	6.47535	6.3732	6.39454	7.32328	7.28612	6.5022	7.18929	6.39182	6.59287	6.42615	7.03409	5.83254	5.68697	6.29709	5.57199	6.04438	5.41656
ENSG00000016490	CLCA1	-1.7112	-1.74159	-1.75647	-1.72761	-1.71717	-1.78173	-1.75626	-1.36979	-1.66988	-1.77559	-1.73222	-1.6713	-1.78269	-1.76621	-1.67282	-1.75782	-1.74541	-1.71735	-1.77169	-1.78462	-1.78231	-1.78441	-1.67513	-1.76927	-1.76722	-1.78292	-1.75877	-1.7375	-1.77505	-1.78069	-1.77497	-1.68749	-1.78207	-1.77594
ENSG00000016602	CLCA4	8.79284	7.16588	7.38076	6.26191	7.68985	7.16011	7.10772	8.19758	7.30122	6.6218	7.89293	7.96393	7.9683	7.96046	8.20192	6.80959	8.41697	8.39799	6.58745	8.02958	8.30791	7.45422	7.48639	7.1144	6.65811	6.79517	7.08083	7.529	6.86624	6.34694	6.73616	6.73166	7.54324	7.32598
ENSG00000016864	GLT8D1	9.21509	9.23846	9.43852	8.83437	9.04854	9.48428	9.50032	9.3152	9.39698	9.563	9.5057	9.42404	9.61541	9.39523	9.23294	9.1537	9.43208	9.3323	9.38563	9.59889	9.4494	9.49856	9.6644	9.52491	9.54439	9.72822	9.54251	9.38651	9.45978	9.5128	9.49672	9.45982	9.56319	9.39937
ENSG00000017260	ATP2C1	11.3544	11.2188	11.3729	11.5047	11.0815	11.0679	11.1762	11.1045	11.3622	10.9815	11.201	11.0909	11.0657	10.9547	10.9647	11.1501	11.1694	11.0433	11.3272	11.0059	10.8931	11.2057	11.1199	11.2659	11.0217	11.0511	10.5503	10.6127	11.1082	11.2613	11.1919	11.0964	11.0795	11.0432
ENSG00000017373	SRCIN1	11.4093	11.0516	11.4615	11.7887	11.4564	10.8041	11.3877	11.774	11.0088	11.4294	11.4346	11.2653	10.6129	11.5726	11.9447	11.7565	11.5874	12.3066	11.0084	11.3425	10.8007	10.3796	10.7287	10.5945	11.3774	11.254	11.8646	12.0218	11.4032	11.5988	11.3052	11.7371	11.5342	12.1262
ENSG00000017427	IGF1	5.84157	4.66934	5.11577	5.60156	4.12052	5.55131	5.58395	4.9636	4.16971	5.57632	4.84054	4.14901	4.91176	5.64473	5.42958	4.26462	3.91871	4.4252	6.09113	5.77597	4.60231	5.66755	3.91412	4.79587	5.44634	5.79295	5.18189	5.42144	5.64965	5.89656	5.25716	6.21073	5.07029	5.21906
ENSG00000017483	SLC38A5	8.88779	9.40534	8.70384	9.44482	10.2441	8.52053	8.51477	8.42532	8.76615	8.6922	8.5454	9.02637	8.62824	8.03461	8.4062	9.15753	8.78915	9.31213	7.52911	8.7519	8.90688	8.57657	8.65303	7.89181	8.98334	9.0918	9.26225	9.64154	8.5726	9.2972	9.01634	9.04085	8.37901	8.56472
ENSG00000017621	MAGIX	7.25328	7.50313	7.05159	7.97557	6.97556	6.89386	7.47266	7.7309	6.9028	7.37364	7.48735	7.29824	7.02628	7.35152	7.56737	7.1433	7.22991	7.13163	7.22427	6.92662	6.71859	6.75038	7.08017	7.08629	7.17112	6.77735	8.1088	8.55702	7.2124	7.21354	7.01734	7.09901	7.22445	7.1477
ENSG00000017797	RALBP1	11.7545	11.2201	11.0149	10.4954	10.4613	10.8444	10.5447	11.0983	11.2076	10.7486	11.6437	11.0246	11.2573	11.2546	10.474	10.508	10.7783	10.1508	10.6013	10.5533	11.0896	11.0795	10.8226	10.9696	10.0832	10.2987	9.43018	9.29577	10.3848	10.574	10.4557	10.2701	10.3587	10.297
ENSG00000018189	RUFY3	12.1421	11.4214	11.6375	11.5901	11.5533	11.5966	11.7135	11.8634	11.6049	11.837	11.6034	11.6313	11.4625	11.8843	11.832	11.6114	11.7592	11.9291	11.89	11.8277	11.5345	11.5972	11.415	11.6094	11.8469	12.0262	11.7392	11.5549	12.0506	12.1428	11.9313	12.201	11.9557	11.8634
ENSG00000018236	CNTN1	11.8821	11.7574	12.1327	11.7424	11.5588	12.2039	12.2261	11.7905	12.2264	12.199	11.7627	12.258	12.1998	12.1157	11.7389	11.9312	11.9649	11.9272	12.3782	12.3831	12.2121	12.3751	12.6929	12.2696	12.4219	12.338	11.5138	11.151	12.2745	12.4417	12.5593	12.2984	12.3553	11.9087
ENSG00000018280	SLC11A1	9.34739	7.96501	7.2727	8.97515	8.4842	8.6781	7.61247	10.5908	8.3593	7.88007	9.57385	8.54326	9.61821	7.75578	9.46761	8.02973	8.81406	7.93145	9.3364	8.01686	9.06405	10.0905	8.29344	10.0348	8.3831	7.89739	10.1558	8.56805	9.0864	7.0029	8.16085	7.91584	8.16254	8.39817
ENSG00000018408	WWTR1	10.7413	10.1096	10.0201	9.77447	10.1408	10.317	9.41657	10.258	9.93167	9.29279	10.5135	9.68857	10.363	9.81084	9.45236	9.69479	10.0506	9.11491	9.35011	9.52535	9.97315	10.2014	10.1481	10.8943	9.32282	8.86877	8.61396	9.11387	9.18107	9.02853	9.42106	8.04785	9.18168	8.60255
ENSG00000018510	AGPS	9.56843	8.77346	9.1342	8.69173	8.92289	9.08674	9.16112	9.03539	9.06738	8.84229	8.99244	9.02205	9.16149	9.08073	8.9029	8.99233	8.91744	9.06347	9.05885	8.98683	9.0285	9.17241	9.21324	9.33979	8.88845	8.97993	8.74672	8.37521	8.98305	9.13566	9.11183	8.90676	9.03903	8.87496
ENSG00000018607	ZNF806	3.19946	2.53618	3.20113	2.42786	3.65811	3.24452	2.68132	2.84273	3.38311	2.98326	2.78995	2.6118	3.07253	2.99222	3.02967	3.0357	3.21353	3.54271	2.91832	2.91892	3.11982	3.21644	2.80893	2.7324	3.36221	2.51488	2.40872	2.37126	3.27606	3.39862	3.76209	3.41315	3.37468	2.65925
ENSG00000018610	CXorf56	8.5151	7.96018	7.94189	8.41344	8.28308	8.50714	8.41892	8.45801	8.27129	8.51107	8.07022	8.18169	8.36641	8.6621	7.8684	8.01233	7.76705	8.10734	8.41313	8.58287	8.42812	8.46162	8.41156	8.23565	8.38282	8.72773	8.29996	7.84485	8.43705	8.66097	8.36325	8.55995	8.24267	8.13775
ENSG00000018625	ATP1A2	14.682	14.3345	14.7675	14.3901	14.5684	14.9662	15.219	14.0738	15.2552	14.9215	14.4506	15.0413	15.0371	14.8089	13.3947	14.2182	14.2663	14.5126	14.5918	14.9237	15.1848	15.091	15.5817	15.1401	15.1453	14.7314	13.5967	13.8163	14.3702	14.7129	15.2987	13.7437	14.8017	14.0577
ENSG00000018699	TTC27	6.71604	7.26417	6.81985	7.28925	6.48314	7.08353	6.8737	7.0254	6.8358	6.68003	6.408	6.9457	7.14451	6.94132	7.23562	6.7376	7.2803	7.24565	7.06941	7.0425	7.06943	6.98526	6.66737	7.13891	6.96529	7.04225	7.27989	6.92709	6.82594	6.66374	6.97407	6.94676	7.13226	6.96737
ENSG00000018869	ZNF582	6.73119	6.06475	6.6298	5.99418	6.53417	6.7157	6.72967	6.87059	6.58932	6.62961	6.48962	6.81032	6.84882	6.6774	6.5999	6.71291	6.65062	6.78228	6.6938	6.64484	6.72861	6.56834	6.59547	6.65376	6.73312	6.70895	6.97485	7.2467	6.65614	6.38981	6.31805	6.41222	6.76563	7.05588
ENSG00000019102	VSIG2	5.73706	6.89014	6.17347	7.25174	6.99133	5.51945	6.17844	5.60553	6.34663	5.30669	5.81104	5.99978	5.10706	5.35748	6.03435	6.51165	5.55838	5.71824	5.46135	5.41146	5.65333	5.22152	4.93983	5.2723	5.21884	6.2292	6.47843	5.95739	5.8283	5.52879	5.4431	5.87733	5.29447	5.67275
ENSG00000019144	PHLDB1	12.521	12.2555	12.2172	12.5778	12.5016	11.9999	12.0943	12.5449	11.9088	11.6003	12.0128	12.6561	11.9016	12.2856	13.3242	11.9914	12.9545	13.5562	11.599	12.3127	12.1993	11.7292	11.9486	12.3779	12.1615	11.6259	13.0015	12.8989	12.0101	11.5621	12.0818	12.1566	12.5455	12.6853
ENSG00000019169	MARCO	3.62472	6.523	4.9224	5.43662	3.96358	8.43905	4.07342	4.40819	4.46644	5.26707	4.52762	4.31451	6.4944	4.28486	4.4641	3.11167	5.0657	3.55559	4.42036	7.62671	7.01825	6.81166	4.17533	5.99497	5.03521	5.7339	7.42475	4.34264	3.53757	4.53773	4.81193	3.27907	4.13851	4.0957
ENSG00000019186	CYP24A1	1.35334	2.16732	1.20911	1.94478	1.33363	1.14573	1.9766	1.67451	1.42212	1.40008	1.2839	1.41406	1.14368	1.33162	1.2215	1.52054	1.24195	1.61867	1.93786	2.04139	1.14449	1.87981	1.54516	1.17478	1.17997	1.67567	1.36972	1.26682	2.63425	1.88701	1.16093	1.92745	1.75023	1.15868
ENSG00000019485	PRDM11	8.2359	8.64831	8.26599	8.82587	8.86122	7.83337	8.17363	8.14279	8.57393	8.15257	8.99412	8.19414	8.09895	8.01023	8.1301	8.46125	7.97897	7.71793	8.24385	7.90827	7.7968	8.19619	8.12668	7.9156	7.98588	7.82502	8.21627	8.76083	8.08145	8.29821	7.9944	7.67076	7.5996	8.00811
ENSG00000019505	SYT13	9.35263	9.50213	10.2225	10.7921	9.63542	9.93959	10.4148	9.91626	10.1822	11.1572	10.1626	9.48969	9.46614	10.0902	10.4334	10.8095	9.25188	9.63148	11.0987	10.5917	9.53228	9.86024	9.69442	9.03594	11.1217	11.4517	11.7773	11.7457	11.388	11.6115	10.9295	11.6552	11.053	11.2326
ENSG00000019549	SNAI2	5.46032	4.96993	4.85605	4.20966	4.86779	5.50364	4.75538	4.55602	4.77433	4.77068	4.14329	5.10355	5.32395	4.45447	4.48407	5.56543	4.93383	4.68829	5.7877	5.40232	5.17407	5.25768	4.71336	4.63486	4.57885	4.66819	4.74189	4.69695	5.38915	5.32292	4.63669	5.29208	4.84107	5.12509
ENSG00000019582	CD74	13.4372	13.1828	12.5821	13.3466	13.1026	14.1281	11.6718	14.0946	12.7411	13.3232	13.165	12.181	13.9955	13.2621	13.4379	12.7926	13.2634	12.6902	13.2728	13.8903	13.763	13.8095	12.4022	14.0533	12.9863	12.1839	13.423	12.9238	12.6592	12.6373	12.7667	12.732	12.4963	12.7754
ENSG00000019991	HGF	6.90773	7.46175	8.5769	7.10965	7.42384	8.71718	7.23878	7.01294	7.94686	6.41065	8.40364	8.21066	8.58461	7.55079	7.15424	7.68628	6.85509	7.14387	8.7782	7.59531	8.05152	9.14724	8.51014	9.16376	7.75697	7.27347	5.88642	6.69856	7.28102	6.93825	8.05467	5.95607	7.47358	7.09751
ENSG00000019995	ZRANB1	11.1385	10.9598	10.7381	10.8614	10.8409	10.7682	10.6802	10.9237	10.9592	10.587	11.2262	10.8481	10.7919	10.9211	10.5924	10.6802	10.8144	10.7015	10.5942	10.4132	10.728	10.8885	10.7833	10.7289	10.4002	10.6977	10.7466	10.7819	10.642	10.5202	10.4983	10.5288	10.5729	10.5397
ENSG00000020129	NCDN	12.6089	12.622	13.1679	12.9182	12.9554	12.906	13.1889	12.7614	13.1305	13.4505	13.3892	12.693	12.4394	13.2357	13.4601	13.887	12.588	12.8977	13.807	13.2532	12.6374	12.9444	12.9999	12.6031	13.4842	14.0901	13.9527	13.6542	14.042	14.1075	13.4455	14.2273	13.4292	13.704
ENSG00000020181	GPR124	8.68219	9.92742	9.65704	9.27239	9.99137	9.25369	8.87642	8.76021	9.04683	8.96815	8.58478	8.59067	8.75603	8.67025	9.07486	9.42483	9.00863	8.78965	8.93209	9.2773	8.87271	9.1407	8.98456	8.68911	9.23113	9.42581	9.17387	8.74534	9.05238	9.60555	9.21118	9.32761	9.06976	9.0305
ENSG00000020219	CCT8L1P	-0.959901	-1.00607	-0.908098	-0.984829	-0.96897	-0.888953	-1.02837	-0.832411	-1.01771	-1.04271	-0.99184	-1.01987	-0.89214	-1.04026	-1.02218	-1.03073	-1.01187	-0.969243	-1.04174	-0.97317	-1.04424	-0.970125	-0.784509	-1.0411	-0.931662	-0.89287	-1.03218	-0.999861	-1.04258	-0.960909	-1.04256	-0.930786	-0.822589	-1.0428
ENSG00000020256	ZFP64	6.88696	7.45836	7.19739	7.56149	6.93197	7.33811	7.30084	6.81578	7.56137	7.2933	7.16258	7.22408	7.34777	7.43333	7.22346	7.11751	7.0349	7.41483	7.34992	7.38455	7.34973	7.48382	7.39969	7.70199	7.53596	7.34242	7.20481	7.07062	7.60442	7.93277	7.52424	7.68661	7.35912	7.28962
ENSG00000020426	MNAT1	8.20667	8.0157	8.25082	7.9808	7.72248	8.22163	8.34918	8.2721	8.31228	8.43506	8.17591	8.22555	8.26134	8.27099	7.78952	8.18398	7.94587	8.24471	8.49075	8.25897	8.27068	8.37785	8.31411	8.37254	8.35535	8.23262	8.13757	8.29469	8.32653	8.23889	8.29719	8.21412	8.43722	8.48372
ENSG00000020577	SAMD4A	11.462	10.9331	10.7874	10.9036	11.2618	10.9305	10.4343	11.141	11.4416	10.0929	12.2902	11.0681	11.5824	10.9588	10.5501	11.2423	11.0994	10.2054	11.0609	10.1366	10.7082	11.1063	11.01	11.8199	10.036	9.41527	9.06349	9.18092	10.1131	9.93368	10.3107	9.5376	9.96808	9.91875
ENSG00000020633	RUNX3	5.83686	7.0701	6.31845	6.77123	6.22804	5.4796	5.06298	6.0823	6.19077	4.51654	5.89135	6.14192	5.51221	4.58873	5.05091	5.53738	5.29722	4.47736	4.95305	5.46525	5.25479	5.48542	4.24234	5.68887	5.37736	4.57848	4.46386	3.6294	4.73333	4.8328	4.95194	3.76008	4.66944	4.12101
ENSG00000020922	MRE11A	7.20169	6.5311	6.10847	6.14324	5.5231	7.01111	5.83585	6.60875	6.28805	6.07095	6.36552	6.01816	7.03868	6.11981	6.20459	6.14149	7.04528	6.95447	6.25098	6.35745	6.7603	6.75549	6.36116	6.8957	6.31376	6.41271	5.38654	6.29046	6.2215	6.26103	6.27738	5.98491	6.31805	5.90509
ENSG00000021300	PLEKHB1	15.9897	14.7365	14.7175	15.835	15.5339	14.6637	15.1658	15.8934	15.3949	14.876	15.5681	15.7575	15.213	15.7361	14.7717	14.4413	14.8256	14.7151	14.5417	14.9025	15.2358	14.8146	15.6652	15.034	14.503	13.8158	14.3561	14.7804	14.152	14.1206	14.3607	13.7662	14.4391	14.4083
ENSG00000021355	SERPINB1	9.20847	8.70562	8.56225	8.36356	8.95602	9.28897	8.18318	9.16267	8.84763	8.54015	8.85641	8.94808	9.48416	8.4415	9.03268	8.65955	8.80699	8.96296	8.3701	8.84853	9.26011	9.54962	8.85151	9.44543	8.62005	8.5661	8.97694	8.5187	8.67679	7.875	8.46812	8.09473	8.52989	8.6839
ENSG00000021461	CYP3A43	1.83301	1.43794	1.55597	1.48436	1.52024	1.70086	1.55708	2.14797	1.41393	1.66512	1.46875	1.99154	1.69313	1.50629	1.72865	2.10579	1.61769	2.52359	1.59357	2.22185	1.69617	1.59454	2.38287	1.49167	2.14042	2.00757	1.38601	1.45122	1.83687	2.03416	1.91159	2.00015	2.1203	1.90149
ENSG00000021488	SLC7A9	4.70933	5.91046	5.67205	5.65539	5.14021	5.57093	4.78979	5.53497	5.33211	4.94375	5.32083	5.45744	4.34066	4.56333	5.60137	6.42398	6.05264	5.27038	6.27988	5.13002	5.41632	5.55837	4.50257	4.935	5.0504	4.98275	4.95164	4.81234	5.64103	4.83985	4.84377	5.3649	5.1894	5.6643
ENSG00000021574	SPAST	9.9378	9.34301	9.33879	9.53204	9.47907	9.30399	9.32569	9.62838	9.33381	9.18713	9.44183	9.54121	9.36846	9.57243	9.33095	9.40721	9.50705	9.62211	9.4711	9.37287	9.38602	9.26879	9.31996	9.37086	9.35823	9.35016	9.17106	9.26317	9.38992	9.47332	9.35988	9.40187	9.39648	9.33285
ENSG00000021645	NRXN3	9.57633	9.34833	10.2034	9.68157	8.9625	9.50383	10.7041	9.64052	9.29812	10.1954	9.82601	10.1234	9.25053	10.3528	9.51552	9.74617	8.99236	10.1147	10.9554	10.4015	9.65241	9.78901	9.48774	9.18927	10.045	10.39	10.2728	10.1585	10.3951	10.8549	10.2386	10.6843	10.4021	10.5592
ENSG00000021762	OSBPL5	8.41313	8.69828	8.8204	8.45474	9.03852	8.7716	8.68107	8.59873	8.37908	8.46625	8.31746	8.49712	8.50323	8.23959	8.92514	9.08792	8.60497	9.2676	8.07428	8.59977	8.49871	8.52318	8.53055	8.42257	8.67164	9.21322	8.73342	8.74121	8.82219	9.02198	8.75399	9.15462	8.76174	8.56795
ENSG00000021776	AQR	8.29499	8.20394	8.19797	7.31193	7.36771	8.50476	8.16154	8.03536	8.28854	7.83816	7.90788	8.06173	8.56612	8.27673	7.86895	7.74639	8.45738	8.3592	7.91915	8.06909	8.23439	8.48226	8.66536	8.66206	8.14066	8.03615	7.21426	7.18061	7.87969	8.03843	8.48273	7.82104	7.96667	7.55536
ENSG00000021826	CPS1	7.12732	6.91872	6.9222	6.76258	6.65573	7.20239	6.48785	7.07247	6.99312	7.04249	7.50147	7.00708	7.58326	6.91528	6.78699	6.18649	7.03507	6.86544	6.65405	7.15256	7.31462	7.5278	6.95176	7.71699	6.85574	6.5499	6.29233	6.15884	6.2994	6.52042	6.9814	6.21588	6.89041	6.56366
ENSG00000021852	C8B	-2.30646	-2.31208	-2.31484	-2.30949	-2.30756	-2.31951	-2.3148	-2.31672	-2.3135	-2.31838	-2.31035	-2.31376	-2.31969	-2.31664	-2.31404	-2.31509	-2.31279	-2.30759	-2.31765	-2.32056	-2.31962	-2.32023	-2.29978	-2.3172	-2.31683	-2.31973	-2.31526	-2.31132	-2.31827	-2.31932	-2.31826	-2.31676	-2.31958	-2.31844
ENSG00000022267	FHL1	11.8444	11.5537	11.6092	10.9012	11.2361	11.9845	11.8403	11.2749	11.9184	11.9609	11.8656	11.7194	11.9891	12.0363	11.2336	11.3824	11.4613	11.2333	11.9736	12.0508	11.943	12.0302	12.307	12.0376	11.9341	11.9676	10.9589	10.7821	11.8917	12.0937	12.0119	11.9323	11.855	11.2574
ENSG00000022277	RTFDC1	11.7474	11.1874	11.126	11.7425	11.417	11.2958	11.4416	11.6914	11.6881	11.4243	11.6724	11.6838	11.5861	11.7812	11.161	11.0716	11.2239	11.1567	11.2103	11.3165	11.4992	11.5243	11.7199	11.4998	11.2768	11.1585	11.2794	11.3854	11.0453	11.1576	11.2159	10.9849	11.1851	11.1438
ENSG00000022355	GABRA1	9.00704	8.99384	10.0114	9.3391	9.29218	9.61333	10.2977	9.4471	9.43273	10.6117	9.16423	8.9696	8.6135	9.69051	9.99974	10.5481	9.17524	9.8017	10.7922	10.2318	9.01488	9.35728	9.27205	8.58343	10.6492	11.5377	10.9191	10.573	11.1316	11.3022	10.6995	11.3999	10.7598	10.9308
ENSG00000022556	NLRP2	4.47514	4.56488	5.14984	4.22982	4.23695	5.10224	4.09894	5.18351	4.91155	6.66364	3.88611	4.10015	4.41393	4.31239	5.9785	4.60958	4.62719	4.63248	5.21617	5.90707	4.35642	5.77858	4.67237	4.09943	5.12537	6.42061	5.89211	6.58763	4.91284	6.74572	5.00365	6.06965	5.43225	5.78727
ENSG00000022567	SLC45A4	8.66485	9.2415	9.67555	9.36764	9.45903	9.15967	9.41111	8.95511	9.1867	9.86221	9.19601	9.09656	8.80378	9.44371	9.55122	9.95867	8.94062	9.2079	9.60202	9.34389	8.98598	9.35384	9.13885	8.80755	9.35125	9.86911	9.61983	9.58477	9.5963	9.6992	9.49795	9.58712	9.36068	9.8415
ENSG00000022840	RNF10	11.9008	11.842	11.9066	11.7788	11.7911	11.5684	11.6291	11.9127	11.7531	11.7349	12.0259	11.7944	11.6868	11.9752	11.841	11.6523	11.7716	11.6671	11.7899	11.6444	11.6812	11.6143	11.5519	11.6052	11.7536	11.7876	11.696	11.7044	11.8015	11.8627	11.6571	12.0478	11.6536	11.7826
ENSG00000022976	ZNF839	9.03003	8.44014	8.45865	7.95003	8.60592	8.64375	9.18068	8.89587	8.53983	9.0143	8.4021	8.36385	8.74708	8.88404	9.19986	8.93587	8.97739	9.02763	8.64856	8.99808	8.68367	8.54367	8.9546	8.63318	8.93493	8.98162	9.1021	9.02448	8.82752	9.05114	8.95906	9.20731	8.97066	9.05083
ENSG00000023041	ZDHHC6	9.13442	8.73444	8.95569	8.35716	8.70152	9.0423	8.84735	9.03801	8.86761	9.01645	9.0855	8.79669	9.27356	9.02855	8.69706	8.61611	9.12944	8.94521	8.96818	8.95534	9.13869	9.21436	9.11638	9.07554	8.79543	9.14155	8.64919	8.64489	8.88218	8.90867	8.84003	8.83228	8.8888	8.73707
ENSG00000023171	GRAMD1B	10.3327	10.5497	10.9767	10.6101	10.9003	10.5523	10.9448	10.2902	10.7318	10.8875	10.5418	10.6606	10.38	10.6905	10.67	11.0581	10.406	10.7691	10.9133	10.5906	10.5013	10.6496	11.0357	10.4151	10.7155	11.2232	10.727	10.5886	11.0952	11.186	10.9201	11.1264	10.7567	10.992
ENSG00000023191	RNH1	10.7115	11.2307	10.9897	11.4384	11.0449	11.1888	10.985	11.3624	11.3082	11.0373	10.7596	11.1101	11.0196	10.9117	11.0589	10.7068	10.9662	11.5643	10.7555	11.1921	11.0351	11.0497	11.0273	11.145	11.1982	10.977	11.5082	11.3613	10.8616	10.9594	10.9752	10.9802	11.1779	11.2222
ENSG00000023228	NDUFS1	10.7128	10.3506	10.7261	10.4439	10.4815	10.5914	10.8322	10.5596	10.9329	10.8536	10.4943	10.7879	10.6999	10.8422	10.3721	10.6155	10.3872	10.7721	10.7229	10.7866	10.6342	10.9444	11.0472	10.6611	10.971	11.2532	10.4871	10.5205	10.924	11.2075	11.0583	10.9132	10.8877	10.5738
ENSG00000023287	RB1CC1	11.8397	11.0542	11.5428	11.1898	11.6936	11.3484	11.3513	11.6082	11.1955	11.7729	11.0313	11.4016	11.0727	11.6964	10.8506	11.247	10.9828	11.1938	11.2045	11.5162	11.594	11.5601	11.4865	11.0825	11.3837	11.5545	10.4139	10.7223	11.2512	11.6634	11.663	10.9162	11.5696	11.2441
ENSG00000023318	ERP44	9.04594	9.35211	9.2615	9.01464	9.12734	9.35417	9.05012	8.97066	9.29125	9.11242	9.00918	8.93329	9.50309	8.87872	9.04202	8.86079	9.36429	8.92444	9.3913	9.11379	9.22775	9.39206	9.05027	9.70759	9.27274	9.30369	8.80189	8.45007	9.17517	9.14906	9.17202	8.98514	9.21497	9.21178
ENSG00000023330	ALAS1	8.60238	8.76742	9.02817	8.44753	8.62617	9.06338	8.78912	8.75345	9.06821	9.17986	9.11252	8.91156	9.08606	8.7765	8.36746	8.57636	8.35188	8.61356	9.12225	8.86275	8.9206	9.29276	8.68958	9.08017	8.98676	9.67926	8.45122	8.38704	9.14102	9.51705	9.20601	9.28714	8.93399	8.55506
ENSG00000023445	BIRC3	7.61798	7.45848	6.98437	7.29743	6.41648	7.33781	5.90132	7.32364	6.53386	6.41619	6.50504	6.81523	7.34416	6.67598	6.89247	6.53387	8.02426	6.4813	6.51426	6.80606	6.62061	6.65438	5.89155	8.14147	6.18714	5.89399	6.79115	6.08049	6.63682	6.44872	6.37805	6.45777	6.32684	6.60888
ENSG00000023516	AKAP11	11.4588	10.7241	11.0471	10.6228	10.8192	11.1404	11.1619	11.1357	10.7208	11.0033	10.752	10.9335	11.0524	11.2428	10.7693	11.1002	10.9067	11.2311	11.4166	11.2545	10.8643	11.0778	10.8601	11.1344	11.2592	11.6353	10.9332	10.6278	11.362	11.9677	11.5775	11.4356	11.1554	10.6369
ENSG00000023572	GLRX2	7.52883	7.84324	7.78414	8.09453	7.98259	7.36373	7.53576	7.79077	7.71005	8.12552	7.94015	7.73198	7.33351	7.70384	7.40506	7.68955	7.01873	7.28782	7.95506	7.59125	7.51036	7.46165	7.01351	7.15204	7.67509	8.13825	7.86408	7.78664	7.61319	7.61814	7.73704	7.89907	7.71077	8.13044
ENSG00000023608	SNAPC1	6.89139	6.70532	6.62775	6.78857	5.9839	6.72978	6.44538	6.48177	6.65891	6.53872	6.62254	6.65006	6.73238	6.18354	6.34074	6.35782	6.44595	6.49303	6.87326	6.52661	6.71581	6.90067	6.5724	6.61147	6.49634	6.60916	6.6156	6.46174	6.52211	6.21696	6.59599	6.36603	6.64606	6.82681
ENSG00000023697	DERA	8.547	8.16901	8.16443	7.89968	8.17837	8.77998	8.37129	8.74355	8.57375	8.24363	8.69538	8.47996	8.91086	8.74511	8.16196	7.75169	8.27155	8.42839	7.79958	8.33601	8.65868	8.62748	8.73224	8.77099	8.14453	8.04742	7.88782	8.25072	7.98721	7.65248	8.10452	7.65245	8.30957	7.96605
ENSG00000023734	STRAP	11.5032	10.9895	11.1038	11.028	11.1119	10.9666	11.1154	11.2127	11.4247	11.1826	11.4039	11.3721	11.2112	11.3144	10.6822	10.9408	10.8317	10.7465	11.2512	11.0655	11.2336	11.2874	11.2698	11.1665	11.1339	11.3332	10.8108	10.6668	11.059	11.3986	11.0608	11.139	11.0416	10.7893
ENSG00000023839	ABCC2	2.58657	3.71836	3.75917	2.48158	2.79956	4.21412	2.84193	3.72415	3.22032	2.44037	2.66643	3.7248	3.95068	3.69576	3.69664	3.93225	3.6495	3.83473	3.35238	2.76912	3.61413	3.99997	2.62492	3.60136	2.96423	2.82451	2.44994	2.41956	3.29643	2.7907	2.63366	2.72051	3.18283	3.08886
ENSG00000023892	DEF6	8.12229	8.07596	7.63621	8.88503	8.42797	8.24809	7.05128	8.59211	7.72429	8.16423	7.86279	7.20546	8.58146	8.17562	8.42827	7.60985	8.00289	7.64085	7.7664	8.06717	8.28855	7.89888	7.24142	8.17079	7.45348	7.36607	8.33439	8.52185	7.23592	7.07729	7.36271	7.553	7.34225	7.93397
ENSG00000023902	PLEKHO1	11.177	11.66	11.3356	12.0591	11.6638	11.2194	11.3883	11.4223	11.3692	11.3296	12.0535	11.3993	11.3421	11.4865	11.5098	11.2948	10.9433	10.8988	11.3515	11.112	11.3449	11.3887	11.5762	11.2845	11.1217	10.8401	11.8436	11.9373	10.9692	10.7669	10.8654	11.0231	10.9239	11.4499
ENSG00000023909	GCLM	8.71424	8.63155	8.79865	8.10297	7.75388	8.77973	8.28133	8.61767	8.55915	8.24936	8.34495	8.37864	9.03683	8.61531	8.17494	8.36139	8.42016	7.71685	8.73569	8.36066	8.48861	9.13999	8.74518	9.32603	8.47582	8.63637	7.21117	6.13514	8.3119	8.65251	8.59892	8.15937	8.30109	7.68227
ENSG00000024048	UBR2	9.25366	9.66234	9.74085	9.28416	9.11871	9.66898	9.46091	9.47567	9.52215	9.37591	9.22077	9.31463	9.60409	9.28423	9.5462	9.58767	9.71763	10.2537	9.9056	9.54744	9.38174	9.71002	9.69213	9.7782	9.42897	9.69581	8.93958	8.78648	9.72229	9.62592	9.80104	9.56247	9.81749	9.52529
ENSG00000024422	EHD2	9.84945	10.5282	10.5836	10.5	10.8179	10.0174	9.79115	9.71089	10.2166	9.57757	9.76939	9.76147	9.9215	9.50028	10.4288	10.0107	10.1092	9.70867	9.24847	9.57893	9.79354	10.0716	9.98662	10.2736	9.89959	9.53904	9.99356	9.89894	9.35054	9.42146	9.99157	9.10383	9.45444	9.48108
ENSG00000024526	DEPDC1	1.55479	1.44749	1.94917	1.49605	1.5334	1.92303	1.8386	1.51321	2.02566	1.92207	1.47975	1.41773	1.6252	1.51533	1.59064	2.28735	1.79637	1.53276	2.33652	1.97383	1.85238	1.93937	1.40575	1.72702	1.51026	1.77782	1.69349	1.46141	2.33673	2.20832	1.92872	1.51207	1.33165	2.11285
ENSG00000024862	CCDC28A	9.38425	9.79091	9.61263	9.79204	9.52889	9.69189	9.48586	9.75151	9.78889	9.92217	9.64568	9.48939	9.68406	9.57521	9.47553	9.65315	9.66606	9.46677	9.84816	9.52272	9.50987	9.83632	9.52193	9.89933	9.75397	9.70997	9.57242	9.57544	9.84572	9.79077	9.6076	9.91148	9.80404	9.78552
ENSG00000025039	RRAGD	10.525	9.6565	9.63321	10.6203	10.1627	9.48055	9.76604	10.5346	9.74012	9.51852	10.0628	10.0142	9.47318	10.0971	9.29845	9.61468	9.63487	9.4906	9.66799	9.53069	9.60091	9.25162	9.76732	9.6395	9.65435	9.48783	9.41969	9.61352	9.37668	9.64333	9.62389	9.37208	9.68764	9.67556
ENSG00000025156	HSF2	8.27519	8.49518	8.26031	8.26248	8.13488	8.59919	8.3621	8.34916	8.47788	8.11559	8.42989	8.31396	8.36075	8.20093	8.44684	8.61546	8.59182	8.61231	8.60737	8.31462	8.381	8.55638	8.43676	8.3729	8.54378	8.90652	7.78038	7.57742	8.73447	8.69433	8.49263	8.74974	8.61756	8.33038
ENSG00000025293	PHF20	10.3224	10.1255	9.92333	10.0617	9.54892	9.74628	9.48624	9.7314	9.77401	9.53636	9.88937	9.69425	9.83078	9.79701	9.77554	9.43521	9.83687	9.63869	9.65298	9.50261	9.61757	9.68449	9.46223	9.83158	9.55988	9.7703	9.59828	9.43623	9.63238	9.78355	9.60887	9.64442	9.4862	9.58241
ENSG00000025423	HSD17B6	8.66066	7.77899	8.64529	8.49298	8.27356	8.63181	9.29626	8.22032	9.15141	8.78789	8.29375	9.03174	8.89698	8.7676	7.49592	7.64599	8.23339	7.90549	8.81239	9.3025	8.99322	9.32916	9.76809	8.54731	9.19797	8.3843	7.93655	8.30352	8.1273	8.47961	9.16486	7.76843	8.84606	7.64501
ENSG00000025434	NR1H3	9.17988	8.98733	8.76927	9.73723	9.0524	8.9099	8.75544	9.13748	9.15573	9.11541	9.33818	9.38361	9.36421	8.84536	9.35672	8.6733	8.65716	8.77217	8.35911	8.90633	9.13458	8.96677	9.24004	8.79724	8.84173	8.41319	9.29992	9.78982	8.50282	8.48265	8.63211	8.24268	8.61466	8.55829
ENSG00000025708	TYMP	7.95928	7.68865	7.21769	8.09309	8.63205	8.16163	7.24031	9.57114	6.91805	7.9319	8.6986	7.77685	8.76704	7.48816	8.46716	7.787	7.89089	8.025	9.01743	8.20723	8.52953	9.40481	7.33204	9.40811	8.3386	7.19376	8.72814	8.54853	8.25425	6.67773	7.96149	7.51638	7.82488	8.5142
ENSG00000025770	NCAPH2	9.9772	10.1057	9.81808	10.6843	10.2097	9.99897	10.0571	10.2676	9.91828	10.3363	9.74283	10.0534	9.81468	10.1165	10.4568	9.88448	10.1746	10.4952	9.9721	10.0527	10.0548	9.82456	9.94704	9.9114	10.2036	10.0474	11.1801	11.0823	10.1255	10.2002	9.99571	10.4751	10.1886	10.4149
ENSG00000025772	TOMM34	9.62434	9.68957	9.66337	10.087	9.72341	9.37846	9.64271	9.55928	9.55222	10.0875	9.57813	9.44264	9.30241	9.83518	9.80489	10.0721	9.36435	9.25887	10.493	9.81623	9.25017	9.46793	9.45679	9.46441	10.0429	10.504	10.2025	9.72081	10.4745	10.3264	9.91078	10.3338	9.97591	10.0373
ENSG00000025796	SEC63	11.1871	10.2428	10.3755	10.3387	10.5429	10.7065	10.4936	10.5427	10.5896	10.4001	10.7806	10.6459	10.658	10.708	10.1086	10.219	10.5018	10.4571	10.4432	10.5251	10.6066	10.5207	10.7714	10.8043	10.5015	10.5974	9.97222	9.67099	10.4498	10.6768	10.5888	10.537	10.4882	10.1926
ENSG00000025800	KPNA6	10.1372	10.351	10.2442	9.61778	9.79131	10.0383	9.7841	9.77528	9.9317	10.063	9.76591	10.0071	9.87657	9.89084	9.76089	10.0047	10.1068	10.28	10.1626	9.89458	9.85614	9.95829	9.99995	9.9289	9.95286	10.1217	9.461	9.61888	10.2106	10.2998	10.0245	10.0712	10.0543	9.72394
ENSG00000026025	VIM	14.2526	14.3462	14.0748	13.7978	13.6017	14.724	13.3444	14.2098	14.4371	13.6611	14.04	14.1707	14.468	14.0321	13.6638	12.9147	13.9156	13.1991	13.437	14.0852	14.152	14.7444	14.4736	14.9129	13.8855	12.8919	13.5228	12.8977	12.7298	13.0868	13.7156	12.8125	13.5357	12.993
ENSG00000026036	RTEL1-TNFRSF6B	4.55241	6.15139	5.95314	4.67083	5.97037	6.18626	4.94969	5.22919	5.04323	5.376	4.92513	4.82993	4.90631	4.68644	5.90128	5.78924	6.35416	7.00081	4.50999	5.31497	5.50251	5.19473	5.23307	5.17471	5.83227	6.73007	5.0135	4.07364	6.79037	6.92866	6.29624	6.55633	6.22429	5.78957
ENSG00000026103	FAS	7.23194	7.66048	8.00711	7.47352	6.97444	7.90932	7.8851	7.41987	7.5412	7.42826	7.83456	7.36853	8.59075	7.27079	6.97125	6.97107	7.34652	6.9704	7.46369	7.98848	7.75556	8.0887	7.1806	9.53009	7.61173	6.80522	6.30811	5.01545	7.27238	6.83219	7.66981	6.36578	7.47988	7.30873
ENSG00000026297	RNASET2	11.0231	11.0181	10.7099	11.5547	11.3018	10.9296	10.4704	11.861	10.6792	11.0183	10.6999	10.2518	11.445	10.8709	11.318	10.8075	10.973	10.6197	10.986	10.8384	11.218	11.1121	10.3015	10.6802	10.81	10.1766	11.8426	11.6951	10.3173	10.1678	10.4253	10.6197	10.5078	10.7889
ENSG00000026508	CD44	8.89307	10.2119	8.63769	8.87922	8.41706	10.7465	8.11867	10.2721	8.968	8.54131	9.42728	9.39691	11.1818	8.8461	10.4947	8.91681	11.0641	10.0698	9.24872	8.91844	9.20277	10.2074	8.91954	12.1957	9.16616	8.57162	8.02218	8.77565	9.13426	7.63253	8.81685	7.77303	9.87537	9.67377
ENSG00000026559	KCNG1	6.53294	9.03714	8.329	8.15127	7.16868	8.55882	7.86429	7.02358	8.0564	8.28989	8.10316	7.05019	7.38292	7.19338	7.57025	8.054	8.26492	7.16482	8.53316	7.66701	7.31833	7.79407	7.20939	7.06086	8.47135	7.11617	8.09901	7.59721	8.54945	9.22588	8.12357	8.72349	7.83988	8.30743
ENSG00000026652	AGPAT4	9.4568	9.47438	9.71697	9.75007	9.59916	9.84124	9.91237	10.0444	9.60995	9.9968	9.6175	9.96072	9.48315	9.80726	10.6722	10.2471	10.3574	11.235	10.2627	10.1414	9.76882	9.68556	9.37402	9.59705	10.2333	10.1792	10.8516	10.7897	10.5713	10.3345	10.0635	10.6454	10.6788	10.849
ENSG00000026751	SLAMF7	1.08032	1.70741	1.13068	2.70534	1.06244	1.86351	0.947752	1.44171	1.34223	1.03652	1.01687	1.91976	1.29594	1.98693	0.958826	0.943612	0.977953	1.0619	1.05438	1.7373	1.45323	0.994093	0.952515	1.81697	1.07567	0.884735	1.27029	2.37755	0.901468	1.2235	1.15977	0.920588	1.11653	0.899491
ENSG00000026950	BTN3A1	8.60973	7.66327	7.77691	7.69823	7.7883	8.20726	8.54759	8.52494	8.0848	8.05901	8.08047	8.17315	8.59797	8.07962	7.98811	7.90834	8.17026	8.05747	7.84316	8.53954	8.16347	8.14536	8.22629	8.62297	7.67439	7.61297	7.44418	6.95185	7.56448	7.71604	7.82737	7.45227	7.749	7.68904
ENSG00000027001	MIPEP	6.60849	6.83421	6.84073	7.03177	6.79731	7.19698	7.04702	7.15311	7.05992	7.27063	6.46846	6.90184	7.29709	6.82966	6.79895	6.64809	6.93221	6.92262	7.03747	7.25794	6.92306	7.27484	7.10583	6.99236	7.3888	7.28471	7.17032	7.13119	7.30909	7.2454	7.28588	7.62838	7.10872	6.82951
ENSG00000027075	PRKCH	8.0408	8.07782	8.49088	7.58694	8.76249	8.06389	7.31899	7.10459	8.02449	7.24409	7.69361	7.80478	7.93242	6.68969	7.17802	7.70885	7.60268	7.12684	6.81352	7.29612	7.95072	8.03711	7.50486	7.98461	7.83467	7.34217	6.91325	6.62151	7.19753	7.65373	7.90056	6.67576	7.33262	6.81757
ENSG00000027644	INSRR	2.05545	3.64716	2.60361	1.67009	2.01014	3.47572	2.98356	1.49801	1.57088	1.72729	1.64854	1.93247	2.33617	1.80016	2.30564	2.7851	3.43825	2.00877	1.75694	1.90065	3.07362	2.56617	2.03954	2.53747	1.91346	1.67449	2.93792	1.62406	1.94069	1.44623	2.19111	1.49711	1.78079	1.60244
ENSG00000027697	IFNGR1	10.6616	10.5465	10.2526	9.84263	10.3837	10.4672	9.8318	10.1875	10.4408	9.88801	9.98598	10.0369	10.6622	10.0787	10.0391	10.072	10.4745	10.1782	10.0128	10.1746	10.6016	10.3873	10.2629	10.3465	9.96388	10.1497	9.49984	9.03873	9.89359	9.57591	9.93401	9.84722	9.94752	9.88042
ENSG00000027847	B4GALT7	8.50971	8.80925	8.56346	9.76278	9.19922	8.72443	9.02131	9.03837	8.92246	9.16339	8.87108	8.8012	8.71801	8.90197	9.54264	8.97852	8.4202	9.01589	9.00718	9.08743	8.83566	8.71976	9.25973	8.99461	9.12888	8.80322	10.0727	9.91709	9.09278	9.11456	8.76436	9.15906	8.81116	9.21398
ENSG00000027869	SH2D2A	3.72809	3.60578	3.87724	3.93011	4.45373	3.87656	3.29634	4.14469	3.19653	3.49486	3.93573	5.07591	3.77293	3.60304	4.10082	3.43269	3.2467	3.89793	2.92477	3.12341	3.34159	3.74757	2.59788	4.46906	3.68368	2.94832	3.88319	3.35276	3.5924	3.21731	3.35606	3.06882	3.19749	3.48923
ENSG00000028116	VRK2	9.49025	9.51057	9.09692	9.12829	9.27363	9.16145	9.0713	9.6361	8.8935	9.12742	8.94129	9.30125	9.13672	8.85231	9.85257	9.56282	9.845	9.75622	9.38685	9.1398	9.07124	9.16009	8.77606	9.27158	9.27868	8.86522	9.28108	8.75629	9.36922	8.87006	8.82587	9.37896	9.48722	9.77558
ENSG00000028137	TNFRSF1B	9.57225	9.76672	9.356	9.35947	9.84848	9.5088	8.39586	10.3004	9.32729	8.85973	9.86921	9.34704	9.78227	8.82385	9.40119	9.06374	9.3935	8.83061	9.16337	9.18832	9.44044	10.5524	8.58741	10.1319	9.00963	8.55591	9.69884	9.53415	9.03913	8.57861	8.63877	8.35577	8.43011	8.86271
ENSG00000028203	VEZT	9.97867	9.19905	9.54335	9.68725	9.37412	9.59758	9.83497	9.65064	9.31703	9.56629	9.53006	9.8298	9.50635	9.81406	9.41688	9.27264	9.27264	9.80333	9.56311	9.84338	9.69631	9.68388	10.0618	9.84397	9.68821	9.83866	9.62213	9.55678	9.53855	10.0117	9.85841	9.8141	9.80223	9.35348
ENSG00000028277	POU2F2	9.49077	8.94204	9.10846	9.10091	8.67245	8.48355	8.74813	9.22744	8.23713	8.62429	9.26548	8.7294	8.95982	8.9564	9.20441	8.85456	8.52421	8.36249	9.16966	9.05745	8.95338	8.45957	8.62973	9.13006	8.33524	8.19043	8.9562	8.73314	8.60577	8.18964	8.65771	8.90506	8.41246	8.98743
ENSG00000028310	BRD9	10.4149	9.86183	9.85164	10.3477	9.96945	9.70069	10.0456	10.1419	9.77263	9.97892	10.0972	10.2675	9.82223	10.3957	9.86659	9.3819	9.51891	9.98922	9.55186	10.0315	9.93035	9.70721	10.2983	9.77864	9.78842	9.95411	10.2482	10.1973	9.75418	9.96896	9.81691	10.1384	9.86356	9.80798
ENSG00000028528	SNX1	11.3242	10.6004	10.6434	10.214	10.7084	11.043	10.9653	11.0223	10.9204	10.5871	10.8713	10.8608	11.0571	11.1112	10.6697	10.5277	11.0105	11.1099	10.6528	10.8009	11.055	10.8545	11.2674	10.9599	10.6282	10.6116	9.98457	10.0347	10.5663	10.593	10.6969	10.4948	10.8948	10.541
ENSG00000028839	TBPL1	9.23954	9.68484	9.78865	9.90827	9.51176	9.18831	9.46446	9.28169	9.52823	9.53332	9.24556	9.34987	9.14376	9.08156	9.37073	9.75576	9.2883	9.00409	10.087	9.43077	9.18677	9.51287	9.32274	9.11928	9.57282	9.78579	9.49319	9.49908	9.78398	9.82715	9.56496	9.85437	9.54323	9.6786
ENSG00000029153	ARNTL2	6.03022	5.16123	6.74438	4.83493	5.41038	5.99339	6.35169	4.42596	5.39829	6.05965	4.91861	5.23266	5.14423	5.6343	4.76381	5.5413	4.93717	6.23411	5.7669	5.93316	5.50417	5.72237	5.08333	5.42226	6.06538	6.07641	5.20412	5.68067	6.09992	6.99867	6.43898	6.15005	6.22472	5.61766
ENSG00000029363	BCLAF1	11.2318	10.7462	10.8764	10.4882	10.6356	11.2107	10.7858	10.8479	10.7126	10.8413	10.7915	10.7074	11.133	10.8391	10.9928	11.0111	11.1765	11.1751	11.0347	11.0128	10.959	10.9692	11.2071	11.004	10.9477	11.2738	10.6374	10.414	11.1241	11.2155	11.0556	11.1173	11.0129	10.802
ENSG00000029364	SLC39A9	9.7805	9.93795	9.90653	9.47678	9.80449	10.098	10.0846	9.79158	10.0046	9.99527	9.79634	9.98789	10.1169	9.97492	9.86728	9.83249	9.97915	10.0182	10.0396	10.0914	10.0823	10.1134	10.2304	10.2664	10.1283	10.0655	9.65507	9.49236	10.074	10.1088	10.1752	10.0986	10.1862	10.0197
ENSG00000029534	ANK1	7.68375	7.19532	7.89643	7.28491	7.87014	7.7965	8.09267	6.57778	7.15027	7.66721	7.97295	6.86655	7.15236	8.01237	7.3638	7.68198	6.58178	7.80228	7.77308	7.1096	6.90935	6.6262	7.53048	7.00838	7.37609	9.52852	7.74546	7.7713	7.67707	7.94926	7.58459	8.44267	7.26035	7.97209
ENSG00000029559	IBSP	-0.955095	-1.0037	-1.0275	-0.981336	-0.964642	-1.04409	-1.02717	-1.03991	-1.01595	-0.945253	-0.988716	-1.01823	-0.883669	-1.03977	-1.02066	-1.02965	-1.0098	-0.964929	-0.936297	-1.04538	-0.959412	-1.045	-1.02434	-1.04071	-1.04009	-0.96061	-0.904247	-0.997159	-1.04237	-1.04383	-1.04235	-0.434815	-1.04417	-1.04261
ENSG00000029639	TFB1M	7.00196	7.36671	7.67797	6.63577	7.28954	7.72528	7.771	7.46942	7.77616	7.622	6.97457	7.30738	7.31962	7.37884	7.62517	8.06027	7.39442	7.82161	8.25447	7.50931	7.41801	7.62422	7.29402	7.2333	7.86998	8.24549	7.56153	7.62819	7.83993	7.62301	7.73778	7.77773	7.91413	8.13444
ENSG00000029725	RABEP1	12.5382	11.4787	11.5037	11.9399	11.871	11.4443	11.5732	12.1335	11.7326	11.4933	12.1687	11.9543	11.8254	12.0169	11.474	11.4355	11.4828	11.3962	11.4679	11.4346	11.6348	11.3716	11.8277	11.6775	11.3367	11.3392	11.2829	11.5289	11.3293	11.4826	11.4251	11.2915	11.3595	11.2267
ENSG00000029993	HMGB3	9.43771	7.86363	8.24155	8.93804	8.88187	8.77831	9.20674	9.04316	8.71711	9.07432	9.13577	9.27644	8.94719	9.56311	8.01008	8.10618	8.47975	8.36927	8.30041	8.96161	9.37631	8.83002	9.5446	8.88331	8.88187	9.03733	9.0875	9.40984	8.75504	8.92524	8.772	9.05505	8.71076	8.24152
ENSG00000030066	NUP160	8.66898	8.06598	8.40716	7.2446	8.36069	8.77305	8.01561	8.10867	8.05023	7.83916	7.96181	8.24436	8.65814	8.23916	8.20712	8.18247	8.51714	8.88005	8.4056	8.42475	8.43807	8.55242	8.75645	8.85733	8.09112	8.25096	7.46863	7.79411	8.28885	7.98148	8.28391	7.63425	8.31289	7.94485
ENSG00000030110	BAK1	8.10416	7.7948	7.8269	8.14053	7.96803	7.63602	7.70864	7.90215	7.44204	7.55199	7.94012	8.01347	7.86366	7.75368	8.12154	7.91322	7.887	7.47025	7.65702	7.56333	7.68464	7.77189	7.74588	8.05524	7.39417	7.73189	7.90252	8.1138	7.58425	7.59434	7.53123	7.94468	7.43321	7.84891
ENSG00000030304	MUSK	1.69366	1.27993	2.18126	2.51952	1.65412	2.288	1.23287	2.11022	1.45059	1.1789	1.9339	1.74756	1.77699	2.1808	1.43341	1.55035	2.42572	2.79254	1.45164	2.0372	1.38438	1.45423	1.42018	1.68152	1.4821	1.55835	1.39625	2.02281	1.53357	1.28723	1.31333	1.35325	1.56551	1.42384
ENSG00000030419	IKZF2	7.38822	7.61905	7.21938	7.46582	7.0776	8.07294	6.79899	7.1204	7.70973	6.7575	7.48279	7.69157	7.84322	7.02795	7.79352	7.45623	8.37353	8.44821	7.45997	7.39174	7.61514	7.96469	7.51953	8.38531	7.28561	7.07304	6.80872	6.74942	7.30488	6.77933	7.23303	6.99854	7.38861	7.23816
ENSG00000030582	GRN	9.8012	11.1496	10.4497	11.0141	10.7764	10.9227	9.88237	10.7539	10.762	10.3853	10.2538	10.0536	10.6543	10.0313	10.133	10.2255	10.513	10.4047	9.9759	10.3746	10.5714	10.7117	10.1973	10.3827	10.2581	10.0185	10.926	10.6807	10.2361	10.2883	10.044	10.3986	9.91935	10.159
ENSG00000031003	FAM13B	10.4094	9.10899	9.33927	8.89465	9.10927	9.62918	8.93951	9.30326	9.29265	9.47404	9.55592	8.94847	9.39771	9.60245	9.59238	9.66065	9.68306	9.76942	9.52877	9.55215	9.492	9.1729	9.42899	9.18739	9.37266	9.73443	8.88399	8.84597	9.57559	9.86499	9.45718	9.79066	9.42548	9.33499
ENSG00000031081	ARHGAP31	9.57326	9.63699	9.93857	9.42807	9.50405	9.93387	9.53569	9.11597	10.0338	9.11632	9.87422	9.52456	10.0871	9.50994	9.31691	9.3268	9.29209	9.23803	9.23431	9.34546	9.96386	10.1857	10.1499	9.77335	9.20871	9.00324	8.84666	8.79323	9.09824	9.33281	9.57064	8.774	9.06966	8.66686
ENSG00000031544	NR2E3	2.9683	3.12361	3.88478	2.60249	3.11955	3.31829	3.84625	3.32214	3.72693	2.73109	2.57288	3.01032	3.48238	2.62779	3.87822	3.89974	3.85316	2.91226	3.95496	3.81492	2.80608	3.36564	2.9643	2.48802	3.51534	3.94442	2.91414	2.53956	3.9407	2.82445	3.65212	3.76658	3.82767	3.56587
ENSG00000031691	CENPQ	6.80136	6.64784	6.90234	5.64449	6.38084	6.93332	6.66051	6.88142	6.74863	6.54106	7.23431	6.89685	6.85572	6.79311	6.50333	6.21731	6.70212	6.37691	6.4553	6.91087	7.01167	7.40948	7.29361	7.09879	6.57649	6.51905	5.66945	5.35954	6.26887	6.54573	6.53324	6.4447	6.87087	6.31394
ENSG00000031698	SARS	11.3514	11.1254	11.0504	11.8186	11.1479	11.134	11.2042	11.3155	11.2712	11.4282	11.2758	11.3644	11.1493	11.4062	10.9981	10.8046	10.8534	11.208	11.3717	11.3034	11.1253	11.1206	11.2705	11.3544	11.2983	11.8314	12.1194	11.9171	11.4519	11.7576	11.2472	11.7284	11.2645	11.3283
ENSG00000031823	RANBP3	10.8632	11.1548	10.7907	11.0683	10.9515	10.7659	10.8011	10.8969	10.972	10.7093	11.0272	10.8583	10.7607	10.9048	10.8789	11.0214	10.8614	10.7979	10.6819	10.635	10.6999	10.6619	10.8803	10.5977	10.6238	10.5667	10.8864	10.7765	10.6309	10.6365	10.5376	10.734	10.5554	10.7209
ENSG00000032219	ARID4A	10.7653	10.0798	9.9768	9.02045	9.29948	9.17363	9.10346	8.82012	9.16964	8.80031	9.25194	9.12019	9.23312	9.21786	9.35616	9.51528	9.28632	9.28047	9.51247	9.16581	9.09669	9.21134	9.53616	9.05978	9.10793	9.18427	8.70769	8.35073	9.27344	9.30358	9.13884	9.11022	9.05159	8.88816
ENSG00000032389	TSSC1	9.50367	9.03809	9.10396	9.26838	9.13832	9.15327	9.73705	9.39639	9.58914	9.57347	9.54646	9.43176	9.29558	9.53423	9.28828	9.30441	9.16873	9.10409	9.587	9.39884	9.29489	9.39725	9.78709	9.39826	9.62191	9.56098	9.89012	9.6102	9.7292	9.87694	9.50998	9.91296	9.50525	9.39796
ENSG00000032444	PNPLA6	10.6564	11.986	11.543	12.1663	11.8491	11.4908	11.2305	11.4636	11.7353	11.4349	11.5324	11.4653	11.485	11.0775	11.9196	11.8933	11.7774	11.4983	11.2713	11.1297	11.3532	11.4441	10.9348	11.1311	11.5037	11.3901	12.1719	12.163	11.6446	11.4869	11.2936	11.5619	11.3017	11.7132
ENSG00000032742	IFT88	8.53939	8.23516	8.20524	8.23483	8.44596	8.58585	8.39118	8.87181	8.47448	8.39847	8.65492	8.45427	8.58987	8.68804	8.52207	8.26128	8.868	8.6665	8.30501	8.47611	8.49186	8.51777	8.85594	8.75945	8.54081	8.38443	7.90024	8.25056	8.04062	7.86497	8.22292	8.04552	8.57276	8.42282
ENSG00000033011	ALG1	8.45704	8.75938	8.56787	9.35398	8.55076	8.81867	9.16214	8.76393	9.07253	8.97948	8.41293	8.87531	8.94075	8.76156	8.89007	8.61534	8.66104	8.99555	9.01449	9.04354	9.01578	8.67969	9.02105	8.75874	8.8258	9.03366	9.53263	9.52987	8.69148	8.91532	8.73866	8.90616	8.98081	9.07246
ENSG00000033030	ZCCHC8	8.21102	8.86144	8.62932	7.97013	8.23675	8.92636	8.18215	8.30805	8.6179	8.171	8.36058	8.29658	8.41663	8.07696	8.50092	8.6985	8.97138	8.66966	8.79602	8.31333	8.36844	8.71068	8.20811	8.64174	8.18461	8.32089	7.2205	7.15652	8.75812	8.07408	8.52122	8.36256	8.50765	8.51573
ENSG00000033050	ABCF2	10.0448	10.0313	10.104	9.9762	10.2009	9.96482	10.0096	10.0292	10.0574	10.0158	10.1768	10.159	10.0665	10.1342	9.81968	10.0705	9.87397	9.99623	10.099	9.80817	10.0886	9.96799	9.82472	9.99682	10.029	10.2342	10.1711	10.238	10.0575	10.1617	10.0066	10.1196	9.93894	9.97079
ENSG00000033100	CHPF2	8.25794	9.34912	8.95746	9.12197	9.23131	8.68023	8.70048	8.49571	8.7657	8.82105	8.3804	8.56988	8.55786	8.44284	9.03731	9.26045	8.74788	8.9633	8.97499	8.77548	8.35698	8.54747	8.60636	8.75232	8.88771	8.99318	9.08448	8.72047	8.98287	9.34071	8.9512	9.48563	8.83232	8.95231
ENSG00000033122	LRRC7	9.11492	8.47284	9.06638	8.78354	8.5806	8.73478	9.52571	8.79334	8.52389	9.24095	8.6412	8.82856	8.4682	9.02948	9.22163	9.66682	9.30256	9.30896	10.028	9.38581	8.47461	8.78841	8.8859	8.31551	9.46537	9.70024	9.22893	8.80566	10.0188	10.1846	9.68253	9.97094	9.76806	9.40027
ENSG00000033170	FUT8	9.69823	9.71458	9.72964	9.35099	9.31267	9.84992	9.64471	9.64651	9.60845	9.44917	9.37783	9.86901	9.86399	9.91487	9.78777	9.21565	10.3079	10.174	9.3964	9.81668	9.92317	9.91806	10.0058	9.89026	9.62405	9.50275	9.20132	8.93421	9.44209	9.49109	9.73129	9.42266	9.80987	9.52267
ENSG00000033178	UBA6	9.36993	9.20718	9.43839	9.06461	9.34058	9.60109	9.39516	9.24535	9.19591	9.05179	9.0004	9.27629	9.41148	9.22823	9.33106	9.38034	9.78235	9.91332	9.4404	9.42428	9.29936	9.6807	9.36075	9.69027	9.23557	9.50818	9.08202	8.9139	9.44505	9.35173	9.41694	9.31096	9.59327	9.46276
ENSG00000033327	GAB2	13.1137	11.0288	11.1138	12.0126	12.3334	11.0783	11.5493	12.5755	11.4242	11.1642	11.986	11.7192	11.1562	12.2727	11.4557	11.1323	11.4157	11.6392	10.783	11.0466	11.0832	10.8311	11.6249	11.0675	10.7355	10.0108	10.221	10.4107	10.4857	10.5966	10.8173	10.437	11.035	10.9122
ENSG00000033627	ATP6V0A1	12.1163	12.3293	12.2359	13.2815	12.4186	11.9455	12.6545	12.3109	12.3173	12.6387	12.336	12.402	11.8164	12.3222	12.5966	12.6042	12.0275	12.3977	12.5643	12.4073	12.0372	11.9856	12.3885	12.0616	12.4702	12.4814	13.9039	13.7532	12.7738	12.9034	12.5155	13.0722	12.3233	12.7903
ENSG00000033800	PIAS1	8.14301	8.18518	8.27888	8.49156	7.8003	8.57696	8.06021	7.95166	8.56284	7.71126	8.33957	8.17852	8.54084	8.16774	8.09095	7.9133	8.43735	8.16509	8.33016	8.17574	8.34886	8.61561	8.03524	8.41824	7.85678	8.19094	7.71443	7.5985	8.19504	8.38957	8.10136	7.93127	8.07217	7.68091
ENSG00000033867	SLC4A7	8.39003	7.95815	7.80491	7.55	7.02381	8.25661	7.10506	7.39219	7.24884	7.29775	7.97747	7.73656	8.13089	7.54135	7.09416	6.55427	6.81567	8.12324	8.12101	7.83202	7.6323	7.97484	7.24023	7.74372	6.96485	7.40652	6.99333	6.67944	7.43297	7.57614	7.15332	7.07655	7.05171	6.91903
ENSG00000034053	APBA2	11.0489	11.0947	11.2775	11.4662	11.2707	11.2629	11.6631	11.4553	11.5308	11.8726	11.7673	11.372	11.2084	11.5194	11.6284	11.694	11.2677	11.5324	11.6886	11.6003	11.2804	11.1952	11.4207	10.8086	11.6618	11.9229	12.2605	11.9895	11.9211	12.0758	11.7262	12.1555	11.7559	12.0583
ENSG00000034063	UHRF1	6.74756	6.8101	6.61112	6.16969	6.95974	6.88175	5.79913	6.37912	6.22356	5.11796	6.45591	6.87316	6.43708	5.54292	6.35385	6.99229	6.83093	6.6691	6.03338	5.64543	6.51258	5.98539	6.08451	5.39826	5.55938	6.16331	5.13414	4.89538	5.99724	4.8759	5.44834	4.91509	6.04431	5.84633
ENSG00000034152	MAP2K3	8.50585	9.04295	8.75475	9.00325	9.00332	8.74862	8.55695	8.77678	8.99977	8.40977	9.33584	8.7705	8.84175	8.45908	8.98358	9.35374	8.80431	8.5516	9.30439	8.43635	8.49278	8.82975	8.55801	9.28964	8.44016	8.571	8.88793	8.97565	8.74494	8.42031	8.41567	8.41096	8.3796	8.71793
ENSG00000034239	EFCAB1	5.80697	6.42932	5.76303	6.02013	5.25081	6.11036	5.26487	6.08889	6.16323	6.65853	5.81224	5.90959	7.03973	6.29673	5.65569	6.31727	7.87308	6.08777	6.92502	6.34447	6.07096	5.78477	5.91162	7.07751	6.74828	5.25315	6.08305	6.49022	7.10021	7.23992	6.35933	6.00424	6.59779	6.36054
ENSG00000034510	TMSB10	13.9019	13.8744	13.6838	14.7362	14.1454	13.6018	13.5196	14.0237	13.8036	14.6589	13.9869	13.8856	13.5459	14.053	13.8756	13.68	13.0794	13.0879	14.1909	14.1651	13.8677	13.7686	13.8294	13.6262	14.2219	13.5509	15.5661	15.7742	14.0556	13.941	13.8539	14.2355	14.024	14.3952
ENSG00000034533	ASTE1	8.13208	8.1943	8.10315	7.81968	8.07514	7.98318	8.03346	8.17721	8.09535	8.12548	8.17084	8.11595	8.07899	7.93184	8.28163	8.15226	8.26815	8.38206	8.40252	8.25721	8.15793	8.15029	8.45477	8.03417	8.17201	8.41607	7.84945	7.55188	8.54206	8.33489	8.30098	8.65401	8.32095	8.46846
ENSG00000034677	RNF19A	10.5172	10.5262	10.2431	9.45559	9.3358	11.142	9.85156	10.01	10.2501	9.78607	10.4607	9.96582	11.2718	10.0691	10.1013	9.92259	10.8997	10.2497	10.0019	10.0126	10.3246	10.912	10.589	11.3078	9.96403	10.2239	9.03835	8.75353	10.1285	10.0422	10.1708	9.7575	10.224	9.60251
ENSG00000034693	PEX3	6.96198	6.91769	7.1523	6.74505	7.13902	7.58789	7.61414	7.12462	7.10506	7.45574	6.78432	7.35416	7.58184	7.30063	7.16419	7.33181	7.29486	7.64355	7.42539	7.73013	7.5404	7.5906	7.84055	7.68737	7.64893	7.82825	7.00389	6.17874	7.33136	7.91233	7.58253	7.39868	7.5615	7.26481
ENSG00000034713	GABARAPL2	12.3505	11.6156	11.7897	11.7651	11.7206	11.9423	11.9455	12.1273	12.073	12.1745	12.0993	12.1645	12.0705	12.2936	11.502	11.3657	11.6854	11.7084	11.9037	11.9765	12.2295	12.1164	12.4145	12.0424	12.0413	12.0879	12.0016	11.8532	11.8616	11.9497	11.8686	11.8411	11.9141	11.7441
ENSG00000034971	MYOC	-0.697345	-0.756162	-0.507817	-0.7291	-0.708898	-0.410179	-0.784563	-0.790025	-0.77099	-0.793586	-0.738031	-0.620129	-0.549629	-0.789845	-0.776685	-0.786029	-0.763551	-0.709245	-0.792095	-0.449251	-0.622819	-0.712057	-0.781146	-0.569556	-0.790275	-0.796133	-0.311155	-0.748248	-0.793382	-0.70144	-0.359574	-0.790122	-0.795855	-0.690421
ENSG00000035115	SH3YL1	9.87894	9.69573	9.68307	9.19575	9.76521	9.71035	9.68966	9.84022	9.52718	9.65407	9.73978	9.70291	9.81974	9.62441	9.6065	10.0373	10.0979	9.70338	9.97737	9.66217	9.837	9.84162	9.63796	9.85177	9.70726	9.79866	8.83774	8.76476	9.74678	9.65955	9.7667	9.63808	9.86452	9.54011
ENSG00000035141	FAM136A	8.76033	8.74628	8.87633	8.9265	8.81713	8.76802	8.8171	8.75358	8.89646	9.09296	8.96944	8.93223	8.96832	8.9996	8.44128	8.71617	8.4113	8.38795	9.04062	8.81737	8.86961	8.727	8.62099	8.72791	8.72024	8.93961	9.34566	9.07244	8.7652	8.88821	8.64715	8.9121	8.81847	8.65139
ENSG00000035403	VCL	9.45089	9.7427	9.56702	9.29192	9.22208	9.92089	9.21971	9.07633	9.75587	9.05647	9.00675	9.12738	9.45766	8.93863	9.07811	9.22498	9.23711	8.86096	8.97911	9.66166	9.33572	9.72718	9.28659	9.92972	9.19788	9.3554	8.39399	7.9459	9.06143	9.23473	9.27848	9.03085	9.06898	9.0215
ENSG00000035499	DEPDC1B	3.31651	2.81255	3.53763	3.43059	2.79971	3.25137	3.40163	3.24656	3.24536	2.74074	3.07565	3.63424	2.96431	3.02308	3.53917	4.06016	5.04373	4.14698	4.04737	3.33622	3.24263	3.85155	3.17426	2.58251	3.53206	3.52119	3.72983	4.00255	4.44385	2.98941	3.06302	3.4855	3.73138	3.43622
ENSG00000035664	DAPK2	8.16223	7.96803	7.97048	8.3666	8.30117	7.36538	8.02437	8.3985	7.93991	7.83975	7.61464	8.51096	7.21416	8.13734	8.59934	7.95128	8.72559	9.06276	7.19604	7.77154	7.9857	7.75869	7.98628	7.48968	8.01027	7.63106	8.27596	7.98468	7.72165	7.32323	7.84191	8.13335	8.40595	8.53378
ENSG00000035681	NSMAF	9.08132	8.82361	8.89735	8.34973	9.03576	9.20484	9.08937	8.87968	9.02322	8.97416	8.97408	8.84767	9.32988	8.76679	8.84514	8.72824	9.24291	8.99644	9.13326	8.88635	9.00799	9.0878	8.73722	9.22607	8.8709	9.14035	8.49179	8.33787	9.01267	8.86236	8.91724	9.05317	9.05665	9.14324
ENSG00000035687	ADSS	9.46767	8.91011	9.2794	8.58777	9.07637	9.66742	9.34487	9.32711	9.13915	9.42129	8.99358	9.26211	9.41168	9.44036	9.30215	9.26415	9.79274	9.79963	9.59105	9.86683	9.38581	9.19659	9.41897	9.58899	9.53185	9.67012	9.07764	8.78235	9.80932	9.99365	9.59722	9.7454	9.78922	9.24607
ENSG00000035720	STAP1	0.223011	0.149642	0.289159	0.172522	0.204642	0.110582	0.28993	0.470714	0.316738	0.413715	0.161262	0.311154	0.109887	0.123367	0.137479	0.416231	0.332198	0.204089	0.804208	0.274662	0.110161	0.199048	0.435358	0.24534	0.122442	0.371516	0.28079	0.154626	0.227751	0.211891	0.417472	0.561064	0.110334	0.323219
ENSG00000035862	TIMP2	12.0511	12.1107	11.9887	12.2981	11.9791	12.6405	12.0769	12.1845	11.9878	12.2603	12.0102	11.889	12.1961	12.2733	12.0699	11.8093	12.4833	12.2475	12.0203	12.393	12.2167	12.1153	12.075	12.5075	12.357	11.832	12.4999	12.8917	12.16	12.4864	12.4097	12.2499	12.306	12.1357
ENSG00000035928	RFC1	10.18	9.66215	9.62599	9.27469	9.60033	10.0308	9.70219	9.7623	9.80021	9.39097	9.9426	9.83128	9.96055	9.88277	9.53297	9.43756	9.93457	10.0647	9.45102	9.72491	9.77464	9.84425	9.98968	9.94769	9.52865	9.53502	9.48437	9.32383	9.42429	9.38551	9.57952	9.26635	9.78735	9.29009
ENSG00000036054	TBC1D23	9.35805	8.85674	9.07413	8.25564	8.62518	9.10925	8.98109	8.83396	8.95297	8.70887	8.87747	8.64377	9.07233	8.85607	8.68151	8.74286	9.07059	8.98784	9.05316	9.01054	8.93115	9.12274	8.99555	9.1025	8.9953	9.03996	8.32192	8.30127	8.92318	9.01927	8.9057	8.80046	8.98237	8.73013
ENSG00000036257	CUL3	10.5962	10.4393	10.325	10.0133	10.2722	10.6364	10.1759	10.7014	10.7076	10.3308	10.6685	10.3276	10.8676	10.3118	10.1146	10.1602	10.546	10.0919	10.5116	10.2242	10.3826	10.6982	10.4137	10.5779	10.3765	10.5566	10.0781	10.2772	10.307	10.643	10.4962	10.4515	10.4142	10.1094
ENSG00000036448	MYOM2	9.0649	9.14864	9.26308	8.5616	9.28832	8.92738	9.19725	9.21204	8.98339	9.5255	8.96393	9.21938	9.10386	9.57475	9.29406	8.91677	8.76128	8.9965	9.52711	9.08086	8.93202	8.93794	9.14297	9.04853	9.3372	10.103	10.2388	10.1895	8.90148	9.44208	9.29778	9.33696	9.49042	9.61711
ENSG00000036473	OTC	1.97108	2.63692	1.94676	2.85676	1.65347	2.25478	1.6765	3.09188	1.87689	1.87259	1.82703	2.41867	2.64338	2.21359	1.70039	1.50304	1.7418	1.65277	1.90844	2.35393	1.64246	2.33805	2.59035	2.4295	1.95094	2.01727	2.22588	1.57502	1.68784	1.74413	1.78794	1.61798	1.43245	1.8695
ENSG00000036530	CYP46A1	10.6388	11.278	11.1361	11.9637	11.161	10.5613	11.6156	10.8465	11.7214	11.1162	11.1511	11.1617	10.6115	10.8016	11.1916	11.2637	10.7605	10.967	11.7057	11.1863	10.7898	11.1258	11.1812	10.7112	11.6329	11.5202	12.4295	12.1684	11.8669	12.0523	11.3466	11.9886	11.146	11.2681
ENSG00000036549	ZZZ3	9.78701	9.29633	9.36268	9.53936	9.37389	9.36259	9.19396	9.27888	9.37239	8.9122	9.45457	9.21386	9.41283	9.2922	9.41801	9.44883	9.65923	9.64282	9.21502	9.24128	9.27484	9.20568	9.21746	9.38494	9.04084	9.06354	8.56577	8.83962	8.98087	9.06849	9.20749	8.94023	9.15727	9.06924
ENSG00000036565	SLC18A1	0.845631	0.991316	1.20273	1.47805	1.13027	1.09066	1.32389	0.999722	0.950566	0.827693	1.04337	0.943217	0.68239	2.33282	1.0989	0.730235	0.758679	1.12922	1.07776	0.782966	2.1013	1.2687	1.0823	0.706533	0.863474	0.682024	1.05225	0.777941	0.829937	0.685735	0.830234	0.711288	0.802259	0.694031
ENSG00000036672	USP2	8.91707	9.72514	9.47003	9.45202	9.19171	9.30085	9.364	9.37053	9.16875	8.98126	9.19806	9.20168	9.03509	9.07002	9.47598	9.65035	9.64031	9.59673	9.27069	9.20246	9.0813	8.83869	9.22905	9.01102	9.32469	9.84369	9.9734	9.45816	9.76239	9.35077	9.31472	9.62786	9.40092	9.50267
ENSG00000036828	CASR	-1.72643	-1.74743	-1.75771	-1.73777	-1.73055	-1.72032	-1.70272	-1.76474	-1.75272	-1.71608	-1.74096	-1.75371	-1.77584	-1.76444	-1.75476	-1.75864	-1.75007	-1.73068	-1.76823	-1.77724	-1.66762	-1.72462	-1.75635	-1.76656	-1.76514	-1.77599	-1.7593	-1.7446	-1.7157	-1.66476	-1.7705	-1.76489	-1.77541	-1.77117
ENSG00000037042	TUBG2	11.4082	11.1103	10.9023	11.4094	11.4091	10.9877	11.6107	11.3607	11.1012	11.5758	11.3886	11.3244	10.9601	11.4278	11.2176	11.3322	11.1206	11.3749	11.23	11.1881	10.9333	10.7971	11.125	10.7839	11.5796	11.4399	11.4969	11.7054	11.5049	11.5059	11.4552	11.5334	11.4064	11.5176
ENSG00000037241	RPL26L1	8.26852	8.18225	7.69383	7.89309	7.74272	8.0973	7.97605	8.22969	8.11326	8.13461	8.16243	8.1757	8.21254	8.15184	7.65881	7.72042	7.94895	7.88015	8.07671	8.15973	8.12576	8.14924	7.84821	7.85878	8.16892	8.20701	8.41806	8.60597	7.95451	8.15737	7.95919	8.17198	8.10408	7.97056
ENSG00000037280	FLT4	5.04292	8.04268	7.44222	7.26968	7.97793	6.66588	5.46796	5.51706	6.41955	5.97031	5.99832	5.25919	6.00858	5.54756	6.84604	7.4118	7.36418	6.51907	5.55719	5.92234	6.14939	7.04698	5.83656	5.64443	6.38548	6.84113	6.10879	5.67483	6.81026	6.64325	6.40224	6.27075	5.29432	5.96267
ENSG00000037474	NSUN2	9.16822	8.98386	9.32109	9.34218	9.06142	9.40463	9.14438	9.31644	9.17992	9.64259	8.88813	9.46798	9.42332	9.27578	9.59951	9.27345	9.95931	9.41079	8.93872	9.20848	9.33263	8.91136	9.25716	9.44162	9.20487	9.26873	8.817	8.34496	9.08505	9.3211	9.33285	9.61941	9.57938	9.35541
ENSG00000037637	FBXO42	8.65824	9.50695	9.30123	9.04835	9.1146	9.32612	9.21245	9.07789	9.35016	9.13673	8.94271	9.22246	9.10713	8.88787	9.42447	9.53167	9.52321	9.50483	9.48523	9.04849	9.04992	9.23833	9.09948	9.31097	9.28249	9.38325	9.38036	9.27552	9.51506	9.3112	9.31197	9.45628	9.36501	9.58944
ENSG00000037749	MFAP3	8.31772	8.57263	8.64789	7.9686	8.45715	8.64892	8.08509	8.06	8.54504	8.21979	8.51668	8.45288	8.6996	7.7983	8.13277	8.58191	8.55128	7.90292	8.54229	8.18121	8.50921	9.142	8.43092	8.82232	8.3859	8.14829	7.36247	6.98185	8.35135	8.17408	8.55357	8.12191	8.34204	8.11904
ENSG00000037757	MRI1	8.47701	8.6599	8.55015	8.10754	8.25214	8.8854	8.42045	8.44837	7.52131	8.51684	8.0197	8.11415	8.58954	8.14501	8.0736	8.65009	8.64858	9.24079	8.28199	8.68252	8.46768	8.74807	8.13304	8.77826	8.41326	8.84214	8.31108	8.16483	8.83797	9.23993	8.45002	9.02966	8.73179	9.03292
ENSG00000037897	METTL1	6.76939	6.7926	6.72314	7.65996	6.81215	6.66551	6.98448	7.06958	6.29813	7.14949	6.16163	7.12699	7.04496	6.93179	7.32782	6.76734	6.79136	6.5692	7.18189	7.02665	6.7648	6.61943	6.79053	7.21562	7.12225	6.81086	7.9426	8.01403	7.02875	6.92532	6.93671	7.32532	6.91746	7.37536
ENSG00000037965	HOXC8	-0.873786	-0.933881	-0.963313	-0.906231	-0.88559	-0.982835	-0.962899	-0.976344	-0.949031	-0.862843	-0.915356	-0.270243	-0.789129	-0.976142	-0.507055	-0.965972	-0.327499	-0.885945	-0.97868	-0.984888	-0.983056	-0.984278	-0.652067	-0.845274	-0.976626	-0.983284	-0.967865	-0.925794	-0.980142	-0.982434	-0.980111	-0.976453	-0.982965	-0.980517
ENSG00000038002	AGA	7.17598	7.16666	7.28346	7.29496	7.43927	8.17879	7.311	7.59765	7.77611	7.67883	7.02589	7.49502	7.85129	7.7336	7.34458	6.97712	7.66545	7.94511	7.15792	7.98544	7.92933	7.53864	7.84133	8.01431	7.47154	7.13603	7.67653	8.37756	7.00325	7.37107	7.68418	7.3445	7.90167	7.78867
ENSG00000038210	PI4K2B	7.32678	7.22781	7.65784	7.02013	7.33676	7.67549	7.30762	7.05319	7.47206	7.23859	7.35105	7.43708	7.74808	7.17161	7.35699	7.14702	7.44688	6.90857	7.0886	7.49198	7.64243	7.48019	7.61366	7.9311	7.24583	7.06368	6.30982	6.42495	6.81813	7.07107	7.38558	6.65658	7.06127	6.90058
ENSG00000038219	BOD1L1	11.3827	10.6323	10.386	9.60481	9.71078	10.0163	9.6523	9.68053	9.59589	9.67971	9.82613	9.69968	9.9811	10.0632	9.73722	9.84893	10.0275	10.6715	9.88986	9.85834	9.78617	9.5777	9.83176	9.94837	9.81851	10.0577	8.79235	8.68297	9.82567	10.1429	9.99838	9.89029	9.91648	9.48432
ENSG00000038274	MAT2B	9.98314	9.93019	10.0774	9.49108	9.56037	10.0368	9.6631	9.43531	9.9314	9.94924	9.95269	9.64468	9.87667	9.76019	9.3007	9.78228	9.89592	9.41551	9.93369	9.82678	9.95384	10.0893	9.96631	9.92422	9.92551	10.4185	8.93447	8.883	10.1615	10.3342	10.0317	10.0983	9.91725	9.4844
ENSG00000038295	TLL1	4.31416	4.31858	4.48809	3.79503	3.77923	4.25232	4.7092	4.58384	3.38355	5.12828	4.07921	3.94832	3.80265	5.07221	4.24291	4.60935	3.66956	4.21275	5.0352	5.08818	4.90403	3.93832	3.3238	3.05565	4.6273	4.42611	4.2241	3.19048	5.1127	5.65428	5.02482	5.03881	4.92385	3.67366
ENSG00000038358	EDC4	7.73664	8.43633	8.73699	7.07651	8.02322	8.70146	8.05566	7.69666	8.458	8.48291	8.25937	7.91835	8.47186	8.19732	8.28142	8.13002	8.63573	9.11203	8.44185	8.38583	8.53281	8.75273	8.22596	8.39061	8.54106	9.18409	6.99429	6.60718	9.09453	9.32821	8.86815	8.93419	8.81828	8.37247
ENSG00000038382	TRIO	10.2587	10.3553	10.7141	9.73054	10.4026	10.6353	10.7958	10.0857	10.4025	10.6914	10.4915	10.0784	10.3153	10.5119	10.3776	11.0799	10.5287	10.7156	10.9589	10.5772	10.3034	10.5637	10.4236	10.3985	10.7118	11.0069	10.108	9.64788	11.2093	11.2104	10.9535	10.9348	10.8166	10.6559
ENSG00000038427	VCAN	10.5783	10.6562	10.0783	9.67738	10.4238	11.0246	10.6063	10.2819	10.7942	9.57591	9.91895	10.6982	10.8663	10.2086	10.0466	10.5302	11.2393	11.0549	10.3127	10.4317	10.6606	10.507	10.4788	10.992	10.2217	9.85809	8.74123	9.14258	10.0451	10.0769	10.3973	9.44448	10.599	9.48466
ENSG00000038532	CLEC16A	9.09558	9.74089	9.6909	9.44596	9.66257	9.639	9.66058	9.54851	9.58946	9.48976	9.59407	9.50989	9.54415	9.41825	9.92041	10.1006	9.94865	10.022	9.66198	9.44141	9.53764	9.7035	10.085	9.83147	9.55721	9.81575	9.73857	10.0138	9.97417	9.86672	9.80243	9.87595	9.69454	9.82323
ENSG00000038945	MSR1	6.39613	6.76546	6.3378	7.03639	6.62825	7.75646	4.76052	8.20748	6.63727	6.82117	6.86173	5.7043	8.16839	6.71324	6.1044	5.47277	6.18642	5.64576	6.86646	7.31642	7.20853	7.61876	5.64899	7.61398	6.05972	5.63164	6.85533	5.62691	5.74881	5.75586	5.84506	5.0186	5.59636	5.6412
ENSG00000039068	CDH1	5.93677	5.5427	5.25797	5.08382	5.75683	7.64272	5.50249	5.79652	4.5655	4.84838	5.99366	5.46802	5.43402	5.80628	6.06066	5.82962	6.68441	6.99314	5.081	6.66277	6.57377	6.85309	5.41341	5.29027	5.73958	5.28667	5.26785	3.93363	5.18979	5.34973	5.74751	5.6557	6.01626	6.17275
ENSG00000039123	SKIV2L2	10.3225	10.5735	10.366	9.84253	10.3925	10.4828	10.2039	10.2371	10.7444	10.2027	10.3384	10.4395	10.4803	10.0812	10.3891	10.3701	10.634	10.6386	10.2526	10.3337	10.3828	10.5793	10.3716	10.4082	10.3015	10.4649	10.301	10.0719	10.3487	10.2636	10.2347	10.3077	10.3799	10.3359
ENSG00000039139	DNAH5	4.95072	4.70266	4.59477	5.09016	4.52336	5.51	5.80057	5.11081	4.44181	5.78941	4.6625	4.5966	5.5415	5.91969	4.25633	5.22525	6.2966	5.23238	5.50249	5.09911	5.35587	4.96725	5.84238	6.93871	5.51457	4.98966	5.39295	3.85184	5.13791	5.64925	5.42793	5.52284	5.34863	5.44745
ENSG00000039319	ZFYVE16	10.322	9.64989	10	9.58207	9.81835	10.1234	10.1331	9.94468	9.72629	9.78646	9.56237	10.0847	10.044	9.96942	10.1598	10.0244	10.0829	11.2062	10.1185	10.5263	10.0383	10.0504	10.0751	10.3667	10.1905	10.2085	10.0174	10.4834	10.2041	10.0021	10.3265	10.0556	10.6428	10.263
ENSG00000039523	FAM65A	10.5133	11.1002	11.1442	10.8982	11.1268	10.7548	11.058	10.6609	10.8351	10.9871	10.9952	10.5493	10.5941	10.7654	10.9805	11.2895	10.771	10.9293	10.8576	10.7567	10.4925	10.7482	10.5433	10.7629	10.9666	11.1092	10.9352	10.8149	11.2856	11.3946	11.1402	11.356	10.8686	11.1187
ENSG00000039537	C6	0.969255	0.868294	0.818238	0.915767	1.27259	2.63676	1.20114	1.56827	0.842316	0.917681	0.900183	0.837535	1.80119	0.968976	1.38999	1.01759	2.76914	0.949666	0.93862	1.7346	1.008	0.98598	1.36749	2.75106	0.783711	1.58376	1.01193	0.882229	1.38143	0.743738	1.0589	0.784844	1.65387	0.915876
ENSG00000039560	RAI14	9.70683	8.37256	8.66105	8.45992	9.35919	8.45868	8.38739	8.81754	8.68402	8.12089	8.91908	8.67111	8.51075	8.87887	8.08815	8.47465	8.60744	8.31409	7.67315	8.14303	8.39106	8.19859	8.71693	8.72675	7.7091	7.64163	6.99171	7.30293	7.23667	7.51018	7.74053	7.25376	7.99905	7.94679
ENSG00000039600	SOX30	0.624213	0.925313	0.948642	0.581434	0.602707	0.77703	0.535296	1.13045	0.545632	0.724024	0.573408	0.543478	0.602088	1.05632	0.541207	0.68747	0.899483	0.876137	0.926649	0.993194	0.603193	0.593772	0.700865	0.756267	0.652021	1.09022	0.531777	0.56445	0.625467	0.859429	0.6257	0.872387	0.8497	0.722349
ENSG00000039650	PNKP	8.63272	9.28066	8.97183	9.68407	9.1934	9.08538	9.24535	9.2581	9.01846	9.2154	8.89321	8.68719	8.77349	9.05123	9.26053	9.04346	8.98275	9.27751	8.72085	9.04106	8.91151	8.7204	9.14378	8.70245	9.1787	8.84698	9.83216	10.2404	9.16196	9.14958	9.13241	9.39291	9.11759	9.39788
ENSG00000039987	BEST2	0.19359	1.03786	0.762366	0.139274	0.436577	0.175177	0.0912293	0.353483	0.100499	0.0689718	0.5794	0.0985737	0.270375	0.0791355	0.699749	1.00422	0.105809	0.173234	0.610868	0.24914	0.173418	0.0594757	0.426342	0.447388	0.0779792	0.171608	0.0880546	0.117164	0.0695314	0.0639754	0.0696055	0.224962	0.174143	0.19347
ENSG00000040199	PHLPP2	8.7537	8.77505	9.08568	8.38981	8.70308	8.99246	8.83784	8.71211	8.77585	8.78661	8.58875	8.60179	8.94579	8.54028	9.00119	9.37271	8.87871	9.36712	9.24981	8.9933	8.62443	9.0507	8.89378	8.90927	9.0012	9.34166	8.51112	8.31538	9.51121	9.53978	9.39159	9.34776	9.28969	8.95076
ENSG00000040275	SPDL1	8.63682	6.84351	7.20385	6.87853	7.6387	7.47452	7.44433	7.69711	7.24893	7.24667	7.48158	7.42494	7.28668	7.60234	7.0895	7.00234	6.897	7.19596	6.94878	7.23581	7.31388	7.23658	7.52979	7.03113	6.71597	7.03551	6.63436	6.31153	7.03709	7.17575	6.86622	6.81904	7.03719	6.70698
ENSG00000040341	STAU2	10.2933	9.50356	9.96279	9.38945	9.76375	9.84914	10.0166	9.74917	9.81298	10.3382	10.0572	9.8447	9.8202	10.1135	9.5485	9.95425	9.44654	9.39176	10.1434	10.1348	9.75136	9.99657	9.88295	9.75367	10.1105	10.6132	9.71681	10.0232	10.4101	10.7913	10.4349	10.4241	10.2315	9.86153
ENSG00000040487	PQLC2	8.55235	9.08537	8.43593	9.21355	8.69566	8.59408	8.74103	8.67348	8.76961	8.65248	8.48688	8.85433	8.68851	8.48058	9.25193	8.9166	8.77327	9.06188	8.42892	8.59976	8.68769	8.63156	8.74625	8.46977	8.55052	8.5178	9.73512	9.91803	8.71258	8.41887	8.45768	8.82213	8.67307	8.99791
ENSG00000040531	CTNS	7.89177	8.75236	8.30572	8.55125	8.45079	8.65173	8.25532	8.24092	8.39994	8.31116	8.2858	8.38061	8.49413	8.20259	8.92201	8.46971	8.91137	8.84627	8.02117	8.40707	8.69937	8.44096	8.52815	8.62111	8.31197	8.10025	8.42779	8.7917	8.11699	7.88326	8.18148	8.34793	8.24765	8.18329
ENSG00000040608	RTN4R	8.99624	9.5634	9.83478	9.68288	9.50214	9.07094	10.1212	9.30113	9.66834	10.0522	9.44213	9.17654	8.90397	9.35646	9.61411	10.0347	8.58844	8.89077	10.0552	9.84313	9.00954	9.25897	9.60587	8.81717	9.99156	9.78504	9.96709	9.85724	9.77322	10.6556	9.831	10.5029	9.6979	9.9127
ENSG00000040633	PHF23	9.50901	9.45052	9.3882	9.14834	9.44583	9.21166	8.84003	9.29498	9.34993	9.28959	9.57603	9.22304	9.3068	9.37029	9.1102	9.3057	8.99094	8.67507	9.3072	9.06997	9.40452	9.1832	9.29515	9.18435	9.13049	9.1813	8.99384	9.49348	9.16443	9.37448	9.12232	9.12015	8.99785	9.11178
ENSG00000040731	CDH10	8.08499	8.34475	8.8934	8.31021	8.10122	8.28839	9.19494	8.03076	8.85848	8.84005	8.04167	8.43756	8.03926	8.33702	8.09903	9.03471	8.15306	8.41229	9.06338	8.66787	8.39065	8.68837	8.80346	8.18541	8.77806	8.76377	8.38881	8.41933	9.17275	9.37846	9.03417	9.27224	8.9396	8.60254
ENSG00000040933	INPP4A	9.45507	9.52197	9.77329	9.22977	9.44394	9.79098	9.77839	9.61204	9.60442	10.1033	9.39632	9.24116	9.63523	9.73209	9.76918	10.031	9.67323	9.82813	10.2249	9.93687	9.57293	9.89819	9.51353	9.88527	10.1511	10.5042	9.52926	9.43405	10.5662	10.7267	10.2552	10.5581	10.171	10.0355
ENSG00000041353	RAB27B	7.5083	6.75305	7.59451	7.25415	7.123	7.17118	7.74037	7.0835	6.95631	8.52892	7.20343	6.82699	6.53537	7.65391	7.51705	7.91203	6.67746	7.09329	8.42527	8.18291	7.10241	7.31616	7.00684	6.39398	8.52874	7.88346	8.35971	8.28623	9.05352	9.58169	8.83247	9.18512	8.46336	8.18028
ENSG00000041357	PSMA4	9.90124	10.0699	10.0529	9.96538	9.89715	10.1165	9.8829	10.1949	10.1302	10.2578	10.2266	10.1974	10.2562	9.92709	10.1462	9.96637	10.1039	10.0451	10.2902	10.2158	10.1533	10.1212	9.8965	10.2163	10.1146	10.5026	10.6323	10.4801	10.3691	10.3078	9.98486	10.3964	10.233	10.5235
ENSG00000041515	MYO16	6.64414	6.3493	6.64332	6.99961	6.3254	6.32141	7.49448	6.2827	6.56604	6.99019	6.29059	6.6887	6.29196	7.19651	6.54454	6.74541	6.69793	6.57767	7.20701	7.02221	6.50286	6.27027	6.92306	5.59949	6.99692	7.51008	7.44736	7.12493	7.7343	7.85083	7.33092	7.53542	6.82529	6.86982
ENSG00000041802	LSG1	8.54613	8.80108	9.06444	9.03942	8.72271	8.91132	8.63627	8.79528	9.15996	8.82126	8.54274	8.54799	9.18013	8.71756	9.03051	8.745	8.96507	8.92108	8.83061	8.72465	9.04699	8.94297	8.89824	9.10776	8.96532	8.81304	9.04041	8.26893	8.73274	9.0848	8.77515	9.07204	8.87397	8.86786
ENSG00000041880	PARP3	9.00479	8.50274	8.34919	8.69166	9.03483	9.0771	9.07786	8.63665	9.0447	9.06489	8.75856	8.85218	8.90993	9.18036	8.41438	8.80327	8.64403	8.61487	8.49185	8.68216	9.27846	8.78943	9.06129	9.0564	8.78522	8.77718	8.34033	8.45968	8.71397	8.9189	8.82868	8.63339	8.83491	8.64647
ENSG00000041982	TNC	6.30297	7.33422	4.96358	7.05103	6.22608	9.08708	6.23796	8.45597	6.52711	7.65126	5.96378	6.86677	8.52319	7.50013	6.78477	6.90755	9.30892	8.80498	5.88045	7.35738	7.41707	6.71586	5.0498	10.0081	7.06099	7.15183	4.4967	5.69006	6.86463	7.02948	6.76317	6.23774	8.29878	7.9242
ENSG00000041988	THAP3	10.3506	10.7372	10.4284	11.0458	10.6891	10.1251	10.5646	10.4774	10.4157	10.4394	10.2764	10.5182	10.086	10.3866	10.8013	10.6656	10.4896	10.4874	10.405	10.1766	10.1344	10.0769	10.3586	10.0685	10.3588	10.4019	11.2389	11.3011	10.501	10.2799	10.2841	10.6328	10.2345	10.6917
ENSG00000042062	FAM65C	7.85605	9.16459	8.11587	7.76232	9.45877	6.96503	5.8807	7.14097	7.60112	6.02316	7.63353	7.05106	7.26639	6.667	7.37674	7.86592	7.79698	6.78374	6.15768	5.90347	6.59905	6.65021	6.59561	6.95635	6.69467	6.66938	5.75781	4.61513	5.98235	6.34078	6.67943	6.03994	6.10941	6.20231
ENSG00000042088	TDP1	6.9532	6.73494	7.02928	6.39121	7.30635	7.46485	7.40167	7.25032	6.75446	7.31915	6.86738	6.93781	7.2035	7.27186	7.17383	7.18133	7.31662	7.70492	7.33207	7.39275	7.1881	7.03798	7.27531	7.14099	7.24769	7.71434	7.60891	7.46924	7.72805	7.61347	7.03695	7.84609	7.25009	7.43338
ENSG00000042286	AIFM2	8.74796	8.50697	8.61955	8.69493	8.64639	8.15537	8.56289	8.42587	8.2902	8.54957	8.64961	8.47333	8.39863	8.6903	8.79327	8.62556	8.35354	8.28369	8.49294	8.44723	8.528	8.61792	8.80368	8.52989	8.52917	8.70748	8.88799	9.31819	8.48271	8.49715	8.58728	8.68663	8.54684	8.59987
ENSG00000042304	C2orf83	-0.202941	0.121917	-0.129902	-0.25098	-0.220418	-0.334576	-0.311289	0.185654	-0.303688	-0.198482	0.188022	0.333329	-0.335312	-0.321242	-0.306931	-0.135175	1.03469	-0.220944	-0.185627	-0.338734	-0.219145	-0.228686	-0.309418	-0.324086	-0.322195	-0.119269	-0.138889	-0.279948	-0.196715	-0.333767	-0.32911	-0.0367443	-0.334838	-0.329921
ENSG00000042317	SPATA7	8.17605	7.44657	7.64333	7.32875	7.40097	8.3401	7.80607	8.03195	7.66626	8.30861	8.02862	7.72508	7.85198	8.06917	7.99741	7.8679	8.01954	8.48251	8.02497	8.12771	7.90071	8.17595	7.94705	7.86537	7.86429	8.38022	9.00145	8.34238	8.04943	8.33581	7.83537	8.3154	8.01047	8.28513
ENSG00000042429	MED17	8.09769	8.69356	8.37258	7.52671	8.04574	8.31637	8.23426	8.01108	8.11279	8.28224	8.26556	8.21257	8.41976	8.01013	8.26182	8.36259	8.3903	8.64802	8.6177	8.44741	8.47981	8.38259	8.22205	8.44325	8.44501	8.56939	7.75041	7.07634	8.29796	8.53647	8.51995	8.27982	8.49694	8.09791
ENSG00000042445	RETSAT	9.76253	8.88876	9.54976	9.25157	9.3709	9.914	9.8507	9.42492	9.6929	9.87297	9.28492	9.47908	10.0103	9.80378	9.30884	9.01708	9.54126	9.96373	9.48264	10.0709	10.1101	9.95243	10.1566	10.2693	9.85809	9.87786	9.07846	9.01391	9.51358	10.022	9.91097	9.63625	9.82929	9.48774
ENSG00000042493	CAPG	10.2841	9.8025	9.2064	11.0409	10.1116	10.5859	10.1544	10.5947	10.5438	10.5059	10.6161	10.2203	10.8496	10.8264	10.1592	9.23836	9.70256	10.0565	10.0344	10.2396	10.6165	10.1948	10.838	10.4607	10.3073	9.1722	10.8786	10.9356	9.24761	9.48628	9.9454	9.59183	9.98865	9.77916
ENSG00000042753	AP2S1	10.5667	10.7085	10.3934	11.8762	10.8037	10.4337	10.7127	10.914	11.0349	11.3321	10.9894	10.6827	10.4358	10.7463	10.9238	10.656	10.1955	10.4209	10.9679	10.9044	10.6936	10.4991	10.579	10.218	11.045	10.8961	12.294	12.2593	11.0498	11.0592	10.7066	11.3587	10.8384	11.3832
ENSG00000042781	USH2A	3.25048	3.40399	3.01747	2.47672	2.78784	2.63967	3.10264	3.15703	3.02044	3.02681	2.99297	2.89868	3.30909	3.10188	3.07529	3.29231	3.42144	4.21954	3.33353	2.58315	3.12192	2.83878	3.04397	3.41796	2.71146	3.49625	3.55405	4.10293	3.32113	3.00737	2.85402	2.8834	3.35405	3.52825
ENSG00000042813	ZPBP	-1.46751	-1.49634	-1.51047	-1.48308	-1.47317	-1.46384	-1.51027	-1.52011	-1.50361	-1.4538	-1.48745	-1.50496	-1.46532	-1.36908	-1.50641	-1.51174	-1.49997	-1.47334	-1.5249	-1.53109	-1.5306	-1.53093	-1.50859	-1.52261	-1.52067	-1.53066	-1.43734	-1.49246	-1.52809	-1.3993	-1.52802	-1.52033	-1.34631	-1.52894
ENSG00000042832	TG	6.10814	5.05061	4.13976	4.63147	5.29334	4.96187	5.04541	3.98087	5.35196	5.20522	4.78641	5.32008	4.68872	3.7581	5.06513	5.31803	4.05049	4.03323	6.8732	5.18385	5.27095	5.53484	5.41748	5.68404	6.07299	4.5311	7.40704	8.18943	5.52046	5.32187	5.8515	5.7151	5.77121	5.23181
ENSG00000042980	ADAM28	8.8764	7.8972	7.46275	7.26954	8.04989	8.69293	6.84363	8.76544	7.16643	8.05589	7.75613	6.88876	8.897	8.101	7.83321	7.39033	8.32759	7.49006	7.71024	8.26073	8.51635	8.66347	7.61209	8.38536	7.38913	7.23009	8.17612	7.79018	7.47801	7.29883	7.17086	7.39221	7.10781	7.0512
ENSG00000043039	BARX2	2.75823	3.41041	2.76	2.39766	3.25473	3.32377	3.2454	3.026	2.59751	2.90181	2.58232	2.71256	3.40088	2.65345	3.00367	3.22108	3.55234	2.45711	2.59694	2.97916	3.09513	2.82313	2.7825	3.92586	2.72975	3.1639	2.91645	2.34178	3.50639	3.57686	3.40607	2.88861	2.33142	3.00659
ENSG00000043093	DCUN1D1	10.0139	9.72564	9.97	9.87152	9.64357	9.64249	9.71999	9.67884	10.055	9.32076	9.81721	10.1219	9.82429	9.77866	9.39464	9.61978	9.71741	9.68888	9.81721	9.6734	9.96081	10.0969	10.2465	9.84778	9.60473	9.73914	9.025	9.1359	9.60555	9.70186	9.68587	9.37588	9.65169	9.32947
ENSG00000043143	JADE2	9.82465	10.411	10.0197	10.34	10.2736	10.2458	9.42403	9.99546	10.1319	9.84267	10.2878	9.87554	9.92213	9.67253	10.0639	10.5499	10.7576	10.2453	10.0692	9.61835	9.79778	9.91214	9.49546	9.61696	9.79302	9.92283	10.165	9.89421	10.1288	10.2365	9.81869	10.2552	9.75829	9.98917
ENSG00000043355	ZIC2	8.78485	10.3782	9.65549	9.67728	9.78945	9.91015	8.79774	8.59286	9.89663	8.90226	8.8206	9.36705	9.6437	9.0194	8.8194	9.36545	9.38485	9.0105	8.49722	9.03116	9.7596	9.69209	9.57146	9.32005	9.07588	8.77032	8.96134	8.94194	8.6781	8.63607	8.97534	8.45827	8.66467	8.6701
ENSG00000043462	LCP2	9.04954	7.80251	7.62593	7.31123	8.09752	8.29232	7.3271	8.50523	7.14471	7.42316	8.27071	7.65604	8.54731	7.83044	7.61937	7.44635	7.79722	7.37245	7.86981	8.00648	8.29224	7.77057	7.19358	8.3172	7.54516	7.95379	6.56608	6.66682	7.65051	7.19252	7.67329	7.13598	7.32131	7.35315
ENSG00000043514	TRIT1	7.53508	8.14042	8.16343	7.72334	7.72057	8.22619	8.53989	8.27551	7.91591	8.41803	7.81846	8.12878	8.3329	7.73408	8.5776	8.45402	8.63599	8.6375	8.42288	8.22987	8.03345	8.11084	7.90077	7.97863	8.13007	8.34503	8.51033	7.97564	8.60657	8.15706	8.05579	8.43145	8.51977	8.48552
ENSG00000043591	ADRB1	7.63439	8.31051	8.73623	8.35341	8.0971	7.72274	8.05918	7.6626	8.42955	7.90439	8.443	8.18631	7.74659	7.35654	8.27541	8.69916	7.64899	7.26261	8.42227	7.86481	7.67078	8.36363	8.34181	8.0592	8.46384	8.65529	8.21821	8.39185	8.55297	8.56868	8.49753	8.29074	8.33521	8.51452
ENSG00000044012	GUCA2B	-2.01569	-2.03275	-2.0411	-2.0249	-2.01904	-2.05528	-2.04098	-2.0468	-2.03705	-2.05183	-2.02749	-1.9933	-2.05582	-2.04657	-2.0387	-2.04185	-2.03489	-2.01914	-2.04964	-2.01389	-2.05561	-2.05747	-2.03999	-2.04828	-2.04714	-2.05594	-1.99784	-2.03045	-2.05153	-2.05469	-2.05148	-2.00238	-2.05547	-2.05203
ENSG00000044090	CUL7	8.41638	9.28109	9.11812	9.32878	9.00516	9.34226	9.05732	8.78916	9.23547	9.01923	9.04032	8.99062	9.20059	8.88654	8.88474	9.2293	8.96509	9.13332	9.07657	8.99809	8.96818	9.06474	8.86835	9.13039	9.27657	9.10964	9.08976	9.38678	9.44928	9.50647	9.24398	9.21083	9.2503	9.17515
ENSG00000044115	CTNNA1	12.1522	11.7659	12.0345	11.5886	11.9028	12.2841	11.8282	12.2722	12.166	11.8844	12.1956	12.1139	12.1837	12.054	11.6989	11.4738	12.2758	11.9224	11.7922	11.9723	12.1926	12.3103	12.3797	12.1906	11.8715	11.8316	11.3338	11.4203	11.539	11.6378	11.9427	11.4579	11.9272	11.5171
ENSG00000044446	PHKA2	8.8017	9.40975	9.09678	9.69464	9.25226	9.38963	9.19473	9.25863	9.24588	9.27143	9.00976	9.15783	9.32184	8.98839	9.8134	9.08523	9.68841	9.79403	8.76372	9.15506	9.25822	9.33329	9.30958	9.32382	9.18949	9.28781	9.58315	9.55976	9.09177	8.79728	9.23334	9.07548	9.42382	9.39822
ENSG00000044459	CNTLN	7.12588	6.73566	6.50392	6.51185	6.58977	7.29175	6.61247	6.80398	6.79024	6.44125	6.71834	6.57603	6.95461	6.56691	6.79445	6.23138	7.13359	6.67007	6.6965	6.79799	6.95984	6.93466	7.0492	7.25151	6.62895	6.47812	5.75108	5.93337	6.27182	6.26	6.4232	5.79278	6.20389	6.12181
ENSG00000044524	EPHA3	6.14804	6.25143	6.53689	5.51534	5.40545	5.64654	5.73777	5.88206	5.91281	5.91363	5.65576	5.55424	5.841	6.16298	5.10018	5.96976	5.35144	5.77505	6.68551	6.1833	5.59561	6.05878	5.61132	5.63331	6.15075	6.37911	5.36176	5.86277	6.32355	7.005	6.22571	6.26668	5.8651	5.64931
ENSG00000044574	HSPA5	11.2484	12.2467	12.74	12.3958	11.8657	12.2852	11.4544	11.3109	12.1792	11.7239	11.6798	12.2248	12.6229	11.2343	11.5958	11.5726	11.6712	11.266	12.901	11.7691	11.8399	12.3197	11.4447	13.4	12.1534	12.0549	11.5145	11.8571	11.7525	11.9308	12.0606	11.8771	11.9773	12.1146
ENSG00000046604	DSG2	2.33578	2.59045	2.38822	2.18691	2.28189	6.16231	3.04832	2.86222	1.77238	1.77461	2.55689	1.7634	3.20592	2.47233	1.75383	2.78498	3.6419	2.28026	2.07977	3.9366	3.90251	4.80561	1.73942	2.67704	1.84047	1.84733	3.19629	1.84762	2.43224	2.08828	1.77936	1.99789	1.5795	1.61264
ENSG00000046647	GEMIN8	8.14329	8.40633	8.05155	8.53788	7.96466	8.50213	8.45745	8.22184	8.14176	8.32258	7.70955	8.48214	8.32181	8.16645	8.16724	7.89454	8.1494	8.60072	8.15281	8.44598	8.56194	8.50521	8.85291	8.83106	8.514	8.226	8.59355	8.72664	8.30467	8.12668	8.43496	8.54572	8.60484	8.43503
ENSG00000046651	OFD1	9.51463	9.96586	9.62156	9.92852	9.90821	9.61053	9.21651	9.99419	9.34921	9.44892	9.28287	9.62215	9.56484	9.40421	10.2261	9.91957	10.443	10.2216	9.36764	9.22507	9.40154	9.52533	9.17163	9.78339	9.57706	9.15945	9.35803	8.88598	9.37502	8.98694	9.4165	9.3018	9.98929	9.82506
ENSG00000046653	GPM6B	14.607	14.7519	14.6359	15.028	14.0957	14.6962	14.644	14.3914	14.5719	14.3721	14.1332	14.6973	14.7917	14.6852	14.3077	14.1665	14.6744	14.5287	14.5204	14.7409	14.9103	14.7254	15.229	14.9055	14.5855	14.2167	14.1811	14.1742	14.1862	14.4895	14.8094	14.0319	14.5001	14.1427
ENSG00000046774	MAGEC2	-2.30463	-2.31142	-2.31474	-2.30829	-2.30596	-2.32038	-2.31469	-2.31701	-2.31313	-2.31901	-2.30932	-2.29573	-2.32059	-2.31691	-2.31378	-2.31504	-2.31227	-2.306	-2.31813	-2.32163	-2.32051	-2.32125	-2.3143	-2.31759	-2.31714	-2.32064	-2.31525	-2.3105	-2.31888	-2.32014	-2.30115	-2.31706	-2.32045	-2.31908
ENSG00000046889	PREX2	10.2383	9.74995	10.3361	9.38318	9.47124	10.1412	10.5309	9.21438	10.1104	9.95174	9.94446	10.3288	10.4317	10.1821	9.11719	9.36239	9.59186	10.42	10.1342	10.1027	10.2937	10.5604	11.0175	10.6522	9.97726	9.48312	7.83221	8.0676	9.65636	10.1114	10.5876	9.00582	10.0464	9.15815
ENSG00000047056	WDR37	9.272	8.89842	9.1983	8.55611	8.71962	9.04765	9.22652	8.99381	8.84963	9.37258	9.11031	9.03431	9.10892	9.17018	8.91662	9.01403	9.11487	9.42832	9.21621	9.17161	9.15996	9.14947	9.30437	9.28047	9.16667	9.35579	8.70388	8.37703	9.35421	9.57733	9.31737	9.22774	9.3157	9.13394
ENSG00000047188	YTHDC2	8.8546	8.96641	9.15892	8.52717	8.6883	9.09832	9.14654	8.48765	8.78349	8.76726	8.04675	8.45045	9.02099	8.96386	8.40697	9.31012	9.25176	9.35524	9.35102	9.12421	8.9623	9.04969	9.0539	9.0178	9.0845	9.55964	8.38899	7.94594	9.18766	9.45937	9.18711	9.25829	9.15717	8.74521
ENSG00000047230	CTPS2	8.27164	7.76019	7.92497	8.37953	7.72827	8.1459	8.1187	7.91723	8.07295	7.76776	8.2442	8.11335	8.32644	7.8789	8.07122	7.61843	8.1926	8.41081	7.73238	8.12195	8.07528	8.31063	8.25007	8.46128	7.89924	7.83413	7.41422	6.79027	7.79088	7.48748	7.93263	7.78821	8.07696	8.11077
ENSG00000047249	ATP6V1H	10.4966	10.4953	10.8346	10.8081	9.96281	10.9112	10.8721	10.7204	10.9933	11.3981	10.6515	10.5833	10.7494	10.72	10.5757	10.7547	10.3643	10.7276	11.665	11.1635	10.801	11.2032	11.0556	10.7098	11.6744	11.6862	11.4781	10.8696	11.9214	11.967	11.4472	11.8375	11.4094	11.1192
ENSG00000047315	POLR2B	10.5479	10.4878	10.2923	10.2589	10.6696	10.3799	10.2403	10.2084	10.3732	10.2404	10.0814	10.2192	10.4754	10.2257	10.2875	10.2213	10.455	10.2403	10.1739	10.4734	10.3975	10.4472	10.3844	10.4836	10.5382	10.5865	9.47059	9.10194	10.4108	10.5631	10.4961	10.3424	10.4488	10.1167
ENSG00000047346	FAM214A	9.16291	8.64823	8.56356	7.55048	8.39567	8.81752	8.38322	8.74207	8.77919	8.36203	8.44481	8.62893	8.64967	8.59372	8.74563	8.65438	8.89997	8.74639	8.52029	8.73258	8.75782	8.60052	9.14462	8.4531	8.26381	8.77614	7.59588	7.95654	8.45274	8.53727	8.51903	8.29038	8.49154	8.22644
ENSG00000047365	ARAP2	11.2924	10.2254	10.6848	10.5059	10.5597	10.7614	10.3021	10.5372	10.6285	10.2833	11.0716	10.6747	10.8689	10.6683	10.9387	10.8074	11.5076	11.6687	10.3407	10.604	10.5061	10.6415	10.6669	10.9393	10.4418	10.4712	9.96356	10.1823	10.394	10.4049	10.6832	10.3051	10.8279	10.389
ENSG00000047410	TPR	11.091	9.73839	10.2804	9.88993	10.1822	10.417	10.1916	10.4439	10.229	10.081	10.3154	10.2802	10.6143	10.5984	10.077	9.78225	10.1879	10.7042	9.90671	10.2304	10.3825	10.3624	10.6717	10.4697	10.2732	10.2316	9.20978	8.93032	9.92046	10.3161	10.3976	10.0301	10.101	9.73712
ENSG00000047457	CP	10.3469	10.1526	10.2604	9.2056	10.251	10.4959	9.31329	10.4105	9.31564	9.02258	9.55962	9.1128	10.7192	8.61411	10.7471	9.28794	11.1015	9.51715	9.80422	9.61618	9.97589	10.3143	9.68595	11.7712	10.5844	9.64107	9.74238	9.31775	9.19602	8.2599	10.3681	8.89962	10.5558	9.55639
ENSG00000047578	KIAA0556	9.22981	9.18977	9.17896	9.04461	9.21614	9.30271	8.9115	8.99704	9.13738	8.76321	9.00176	9.16324	9.24671	8.94504	9.60673	9.31257	9.71086	9.70125	8.77522	8.99051	9.27506	9.13097	9.36772	9.28735	9.17142	8.95905	8.81057	8.5975	9.2565	9.11231	9.18301	9.2668	9.17867	9.06391
ENSG00000047579	DTNBP1	10.3102	9.86006	9.67432	10.4992	10.1707	9.63868	9.92639	10.4547	10.1737	10.2087	10.2667	10.0371	9.85917	10.2328	9.44401	9.53105	9.34028	9.19791	10.1808	9.86628	10.0327	10.0421	9.97039	9.65888	10.0197	9.60199	10.5757	10.3782	9.95246	10.2065	9.6986	10.2815	9.62882	9.52799
ENSG00000047597	XK	6.23469	5.97539	6.55679	5.86168	5.95575	6.54582	6.78912	6.44429	5.51182	7.37781	6.29021	5.35927	6.24551	6.4861	6.56113	6.95694	6.32405	5.95231	7.59126	7.21615	6.33066	6.45676	5.80814	6.58226	7.23306	7.9239	6.62319	6.59966	8.00078	8.14191	7.40095	8.16836	7.37801	7.21817
ENSG00000047617	ANO2	5.93487	6.4903	6.54413	5.81606	7.01184	6.79766	5.67938	5.21546	5.65822	5.47894	5.60418	5.84571	5.79267	5.22406	5.08055	6.18619	6.48846	6.25017	5.48508	5.51461	6.14011	6.39416	5.36202	5.84149	5.85011	5.50866	5.45093	4.63179	6.3585	5.02369	5.75914	4.99964	5.1818	5.47148
ENSG00000047621	C12orf4	7.73241	8.38118	8.20594	8.2194	7.89277	8.21877	8.30281	8.27538	8.27454	8.43637	8.07719	8.02316	8.23043	8.20109	8.51183	8.19334	8.26345	8.35414	8.64305	8.34069	8.21303	8.477	8.06091	8.48303	8.45436	8.61915	8.74707	8.74291	8.33829	8.40013	8.39837	8.4313	8.65589	8.7512
ENSG00000047634	SCML1	8.24235	7.96709	8.16916	7.55882	7.75563	8.36095	8.32393	7.52747	8.32602	7.8555	8.20275	8.09654	8.03631	7.98526	7.50258	7.97239	7.63363	8.05872	8.39554	7.97413	8.18377	8.58725	8.55858	8.3866	8.12392	8.1206	7.32479	7.56305	7.97933	8.00899	8.2934	7.73871	8.08017	7.53231
ENSG00000047644	WWC3	9.92149	9.97095	10.0045	9.80392	10.1705	9.76695	9.4301	10.0135	9.96595	9.33251	9.94196	10.0188	9.71764	10.0047	9.58791	9.77275	10.016	9.88018	9.34285	9.34797	9.75551	9.62038	9.77504	9.70038	9.42995	9.2508	8.64472	8.36727	9.45581	9.3211	9.58861	9.13852	9.41491	9.59205
ENSG00000047648	ARHGAP6	6.89455	7.77408	6.91704	7.20491	7.45403	7.3874	6.98913	7.48217	7.02126	6.59965	7.27993	6.66632	7.73173	6.95186	6.97452	7.46236	7.32793	6.72997	7.80535	7.08714	7.19542	7.63787	6.67859	7.53792	7.82754	7.23579	7.50637	7.39462	7.83915	7.86077	7.51523	7.32451	7.30842	6.78101
ENSG00000047662	FAM184B	9.6502	9.21316	9.32978	8.79505	9.39291	9.00478	9.36705	9.199	9.08395	9.08197	9.20332	9.27809	9.0958	9.28353	9.20865	9.35285	9.51977	9.45917	9.13246	8.98183	9.01006	9.07535	8.94546	9.15174	8.96722	8.91216	9.14364	8.84105	9.26568	9.20429	9.20391	9.17519	9.18355	9.29147
ENSG00000047849	MAP4	15.5016	14.1947	14.3513	15.9525	15.3182	14.0148	14.5916	15.5331	14.6753	14.2356	15.019	15.0894	14.3137	15.0735	14.3337	14.0763	14.0835	14.204	13.8358	13.9897	14.2107	14.0418	14.7688	14.332	13.9715	13.443	13.7541	14.0607	13.4569	13.6953	13.8659	13.4639	13.8727	13.9823
ENSG00000047932	GOPC	9.66637	9.64541	9.7905	9.02521	9.52089	9.75273	9.6565	9.54477	9.46513	9.70734	9.35975	9.45537	9.68661	9.54002	9.60792	9.83935	9.73732	9.84448	9.93171	9.75215	9.56043	9.66213	9.57969	9.92705	9.79845	10.1824	8.99969	8.76166	10.0268	10.0121	9.87884	9.86618	10.132	9.7691
ENSG00000047936	ROS1	2.70202	2.20412	2.28621	2.30003	2.37189	3.39949	2.44416	2.46341	2.3491	3.36802	2.87699	2.33655	2.19343	2.0449	2.32322	3.91521	3.43177	3.52875	3.04712	2.62773	1.95316	2.71312	2.46239	2.02658	3.05762	5.225	2.4185	2.23197	4.4858	3.45278	3.37963	3.61582	3.65937	3.75896
ENSG00000048028	USP28	7.56727	7.68704	8.17999	8.05067	8.07991	8.40047	8.24551	7.85611	8.05073	7.88598	8.1272	7.88964	8.27057	7.72791	7.76905	8.44336	8.21061	8.30929	8.22089	8.2859	8.21719	8.21058	7.96544	8.19537	7.98573	8.63128	7.85404	8.11828	8.55264	8.22948	8.26203	8.12765	8.24257	8.06494
ENSG00000048052	HDAC9	8.63916	7.93197	8.2195	8.05467	7.9752	8.50389	8.91419	8.57943	8.3974	8.39822	8.26114	8.26416	8.42079	8.33116	8.04833	8.36905	8.54814	8.45383	8.87081	8.57563	8.22537	8.09952	7.87335	8.04862	8.48531	8.75553	8.30424	7.83952	8.5607	8.88178	8.74065	8.62015	8.47712	8.18216
ENSG00000048140	TSPAN17	9.57089	10.1973	9.90129	10.2177	10.3176	9.42746	9.72983	9.641	9.97916	9.98949	10.0337	9.86468	9.63642	9.53423	10.0902	10.0614	9.47358	9.41553	10.1215	9.59631	9.53589	9.8755	9.65502	9.89646	10.056	9.79217	10.512	10.7643	9.91636	10.105	9.80831	10.1203	9.70853	9.97471
ENSG00000048162	NOP16	9.70935	9.43276	9.32683	9.62872	9.60306	9.47631	9.63585	9.54181	9.85306	9.83095	9.78473	9.84111	9.60893	9.83051	9.09151	9.18351	9.1144	9.09294	9.5334	9.47663	9.70268	9.59882	9.65901	9.62296	9.40256	9.46471	9.12541	9.01653	9.37152	9.3643	9.30665	9.52903	9.48312	9.49326
ENSG00000048342	CC2D2A	8.84527	8.27674	8.28902	8.56202	8.20951	8.70118	8.49134	8.44143	8.63444	8.3779	8.59709	8.52141	8.67544	8.88166	8.2989	7.95973	8.33154	8.42683	8.1198	8.50288	8.78001	8.9209	9.23193	8.52779	8.35699	8.14454	8.55485	8.54008	7.77518	8.23477	8.38243	7.9586	8.20355	8.04264
ENSG00000048392	RRM2B	9.66034	9.16054	9.30938	8.8024	9.06588	9.38866	9.26062	9.42671	9.07778	9.17222	9.24194	9.28942	9.62417	9.42328	9.03875	9.22246	9.33696	9.19291	9.44561	9.45554	9.45502	9.596	9.54262	10.0375	9.26939	9.74433	8.55356	8.53169	9.28067	9.37733	9.44595	9.23136	9.24935	9.10112
ENSG00000048405	ZNF800	7.64495	7.78682	7.40032	7.68115	7.56358	7.52827	7.06617	7.13748	7.42459	7.15843	7.58993	7.2267	7.45097	6.97845	7.8234	7.6628	7.8762	8.15113	7.48338	7.42467	7.35089	7.48434	7.49928	7.9167	7.13672	7.41262	7.10165	7.24419	7.35602	7.19362	7.2594	7.2527	7.01506	7.30888
ENSG00000048462	TNFRSF17	-0.807002	-0.864885	-0.893234	-0.687079	-0.818371	-0.908351	-0.892835	-0.902584	-0.879477	-0.906172	-0.695869	-0.882186	-0.908673	-0.772829	-0.885082	-0.74776	-0.569811	-0.818713	-0.78778	-0.746803	-0.908546	-0.909623	-0.479951	-0.781314	-0.775677	-0.908747	-0.897618	-0.857096	-0.698928	-0.907997	-0.90594	-0.902681	-0.908466	-0.702677
ENSG00000048471	SNX29	9.774	9.03948	8.71802	8.61185	9.2531	9.23871	9.208	9.47089	9.22607	8.89242	9.46595	9.38318	9.30908	9.65288	9.17176	8.99086	9.23304	9.57149	8.53345	9.05179	9.04279	9.08287	9.44093	9.08168	8.78362	8.61991	8.56962	8.29183	8.74323	8.93481	9.03126	8.79444	8.88268	8.81754
ENSG00000048540	LMO3	12.3275	11.8031	12.0971	12.1536	11.7222	11.9821	12.2684	11.8933	12.1422	12.4115	11.9858	12.1556	11.8974	12.4544	11.7327	12.0506	11.5667	11.8825	12.343	12.3733	12.2597	12.1244	12.5924	11.7358	12.3678	12.2832	12.7372	12.4121	12.5243	12.7907	12.3735	12.5204	12.2852	12.2091
ENSG00000048544	MRPS10	9.15774	8.94877	9.13694	9.15825	9.00558	9.00363	8.81585	8.91414	9.02571	9.13363	8.9204	8.8602	9.05503	9.06701	8.97001	9.03268	8.88766	8.96387	9.28308	9.23309	9.11096	9.02916	8.84968	9.03981	9.35727	9.36577	9.15422	9.13671	9.32929	9.51992	9.33005	9.39161	9.14478	8.93917
ENSG00000048545	GUCA1A	5.39617	4.46721	4.70702	5.36157	5.04928	4.94634	5.86141	5.65354	5.13628	5.98388	5.60511	5.55502	5.09485	6.04293	5.33649	4.53382	4.55712	5.20303	5.95353	6.79409	5.38775	5.17698	5.51803	4.81328	5.07864	4.50554	6.04599	6.2931	5.5758	6.07779	5.43656	6.15811	5.25249	5.33763
ENSG00000048649	RSF1	11.161	10.574	10.4162	10.2781	10.0744	10.1878	10.1067	10.1275	10.2623	9.81683	10.2666	10.2012	10.1575	10.259	9.91636	10.1132	10.2246	10.27	10.0668	10.0683	10.0122	10.2349	10.2734	10.118	10.0011	9.98536	9.43941	9.5266	9.97727	10.1704	10.2469	9.80383	10.0145	9.70359
ENSG00000048707	VPS13D	10.6409	10.4875	10.7967	10.4442	10.5246	10.9241	10.7084	10.5336	10.7307	10.8326	10.7573	10.6189	10.8491	10.7651	10.766	10.7412	10.7953	11.3137	10.5983	10.6682	10.7266	10.7577	10.703	10.7627	10.7656	10.8661	10.6292	10.6632	10.9457	11.0202	10.9677	10.9089	10.9468	10.8941
ENSG00000048740	CELF2	11.5831	11.4876	11.5887	11.3972	10.9155	11.5719	11.5155	11.122	11.2841	11.5977	11.1765	11.1584	11.4975	11.5146	11.1809	11.6307	11.1185	11.2145	11.9051	11.4523	11.3191	11.5707	11.4931	11.6064	11.5296	11.5888	11.2949	11.0485	11.727	12.0278	11.7513	11.8767	11.6228	11.5181
ENSG00000048828	FAM120A	10.8376	10.855	10.7185	10.6832	10.6795	10.7931	10.5274	10.7656	10.8247	10.652	10.6471	10.5371	11.0303	10.6787	10.824	10.4855	10.6498	10.7617	10.7474	10.7507	10.8054	10.9508	10.758	11.0001	10.8372	10.7487	10.6395	10.8641	10.6551	10.9622	10.8777	10.7288	10.7569	10.7977
ENSG00000048991	R3HDM1	10.0197	9.8079	10.6461	9.90725	10.1029	10.3971	10.8919	10.1516	9.98038	10.9373	10.3273	10.11	10.0022	10.4488	10.637	10.967	10.0845	10.6015	11.2476	10.717	10.2211	10.2096	10.08	9.75803	10.9837	11.5953	11.4176	11.3038	11.3254	11.4478	11.0344	11.4307	11.1133	11.1533
ENSG00000049089	COL9A2	11.8822	10.8674	10.9942	11.7382	11.817	10.9668	11.5202	11.8861	11.2177	10.8921	11.2739	11.5433	10.7875	11.8552	11.1911	10.97	11.5899	12.1152	10.6669	11.2006	11.4034	10.9459	11.2368	10.7665	11.1759	10.467	11.1254	11.3089	10.6496	10.774	10.9175	10.8332	11.4224	11.6357
ENSG00000049130	KITLG	7.45473	8.49032	7.76399	7.19209	7.39242	8.87845	7.82443	7.83063	7.44029	7.85969	7.7675	7.42712	8.91108	7.38632	7.40258	7.99787	8.46768	7.96828	8.58395	7.78588	7.67632	8.68769	7.57386	8.92812	8.32942	9.01655	7.66423	7.6045	8.58783	8.89026	8.22065	8.55257	8.26188	7.46297
ENSG00000049167	ERCC8	7.18232	6.94857	7.00283	6.97371	6.71642	6.73851	6.91911	7.05837	7.05712	7.02535	7.26106	7.09781	6.95814	7.26912	6.89695	6.86406	6.88463	6.52314	7.28903	7.09065	7.33248	7.1069	7.39931	7.28864	6.82236	7.01113	6.75439	6.87537	6.75584	6.7913	6.91973	6.79162	7.05307	6.51228
ENSG00000049192	ADAMTS6	3.11594	4.94459	5.11205	2.9851	3.94496	3.58883	4.12451	3.88873	4.34961	3.73228	4.00818	3.70185	3.48756	4.35554	3.21581	3.34869	4.23477	4.17077	3.56044	3.99064	4.08766	3.35123	4.01191	3.96464	3.73715	4.21591	2.89875	4.87173	3.99876	4.11932	3.78379	3.96931	3.95861	3.32508
ENSG00000049239	H6PD	9.01341	9.18436	9.178	9.10976	9.19315	9.59055	9.34829	9.33532	8.90312	9.02035	8.94016	9.12349	9.43068	9.37668	9.90481	9.18668	9.89123	10.0011	8.94248	9.27603	9.53287	9.36595	9.50704	9.83128	9.33543	9.06647	9.42094	9.18927	9.35937	9.19465	9.44505	9.13557	9.34521	9.36259
ENSG00000049245	VAMP3	11.6828	10.8875	10.8431	11.1236	11.2235	11.1379	10.9949	11.5921	11.208	10.9773	11.3977	11.4755	11.5303	11.6518	10.7645	10.6871	11.2522	11.1889	10.7247	11.2384	11.3457	11.2418	11.2749	11.5057	10.8131	10.4268	10.7466	11.0188	10.3566	10.2378	10.7463	10.1174	10.8573	10.6982
ENSG00000049246	PER3	9.88923	9.74151	9.81019	9.45801	9.38868	9.86713	10.1745	9.68031	9.68927	9.4216	9.73688	9.55884	10.0639	10.0072	9.62548	9.73938	9.61791	10.2172	9.60369	10.0305	9.77323	9.73616	9.99733	9.85368	9.79191	10.043	9.02662	9.05906	9.78645	10.0276	10.0858	9.62492	9.87439	9.14987
ENSG00000049247	UTS2	7.1751	6.23071	6.75256	5.25271	6.06782	6.86628	7.18273	6.40249	6.65477	6.32391	6.79031	6.60855	7.20478	6.88337	6.26741	6.65837	7.04869	7.14536	6.51172	6.93251	6.91846	6.9545	6.98701	7.16652	6.76314	7.39753	4.99713	5.80149	7.04368	7.34631	7.41387	6.98815	6.98675	5.93493
ENSG00000049249	TNFRSF9	-2.01895	-2.03641	-2.04495	-2.02838	-2.02238	-2.05946	-2.04483	-2.05079	-1.99522	-2.05594	-1.98544	-2.04162	-2.06001	-2.05055	-2.0425	-2.04573	-2.0386	-2.02248	-2.05369	-1.97154	-2.01421	-2.0617	-2.04382	-2.0523	-2.05113	-2.06014	-2.04628	-2.03406	-2.05562	-2.05886	-2.05558	-2.05092	-2.05966	-2.05613
ENSG00000049283	EPN3	5.00709	4.75302	5.95599	4.52457	5.33893	5.8509	5.25206	5.32949	5.72895	5.46119	5.61291	5.33433	5.08447	5.21835	5.9341	6.63992	4.87661	6.41798	6.33502	5.38037	4.60671	5.08163	5.86249	5.27462	5.92228	7.62528	6.16052	5.86336	6.58303	6.09266	5.85109	5.87791	5.69963	5.61708
ENSG00000049319	SRD5A2	-1.17245	-1.21389	-1.23418	-1.19482	-1.18059	-1.25477	-1.2339	-1.04021	-1.22434	-1.25352	-1.20111	-1.22627	-1.25495	-1.24746	-0.795435	-1.23602	-1.21909	-1.18083	-1.25266	-1.25579	-1.17357	-1.11	-1.23149	-1.25163	-1.24885	-1.10121	-1.12909	-1.20831	-1.25341	-1.09371	-1.25339	-1.24835	-1.0984	-1.2536
ENSG00000049323	LTBP1	8.28972	8.97594	8.62394	7.62142	8.40259	9.52527	8.21896	8.37222	8.73759	7.76971	8.29378	8.47972	9.14061	8.24866	8.08045	7.87737	8.45361	8.64205	8.33032	9.25257	8.92924	8.63256	8.80684	9.63684	8.54071	8.15984	7.33434	7.70666	7.68645	7.78541	8.69571	7.48487	8.36713	7.88265
ENSG00000049449	RCN1	9.51856	10.4084	10.0132	10.5182	9.87	10.3976	9.95837	9.76898	10.4927	10.0306	9.90284	10.3136	10.4501	9.70196	9.8127	9.54919	10.0914	9.26895	10.5068	10.0104	10.1918	10.4757	10.339	10.7238	10.3816	10.4507	11.0174	10.6376	10.0965	10.2528	10.0673	10.1966	10.0947	9.79325
ENSG00000049540	ELN	8.02823	9.96235	8.86986	8.77926	9.43417	9.62872	8.8033	8.92331	8.831	8.25695	8.23763	8.17879	9.1587	8.21758	9.24276	9.13204	9.63168	9.63458	8.07582	9.36777	9.01504	8.64447	8.53749	9.3352	8.76346	9.01284	8.52583	8.76014	8.37881	8.46035	8.78021	8.55702	8.72886	8.7284
ENSG00000049541	RFC2	8.35322	7.89952	8.01643	8.39487	8.42282	8.28303	8.13017	8.61009	8.53892	8.52284	8.56522	8.41579	8.44078	8.63951	8.37491	7.97822	7.94674	8.48639	8.39227	8.31844	8.33759	8.32662	8.58941	8.40416	8.34436	8.41678	9.10516	9.37106	8.37695	8.32959	8.11603	8.62963	8.07572	8.32277
ENSG00000049618	ARID1B	9.98215	9.80785	9.93143	9.49773	9.3721	9.81299	9.58609	9.36796	9.66436	9.60893	9.68235	9.43965	9.70375	9.78934	9.66208	9.73995	9.95591	10.3	9.87691	9.68012	9.6231	9.84593	9.48726	9.6259	9.78996	10.0128	9.27545	9.18983	10.0071	10.0881	9.97186	9.9022	9.6735	9.48486
ENSG00000049656	CLPTM1L	9.93488	10.2785	10.1657	10.1547	10.1356	10.0072	9.90245	10.1226	10.2056	10.0966	10.2804	10.0104	10.0543	9.93631	10.0516	10.1493	9.91062	9.76931	10.159	9.90424	9.98019	9.94315	9.87865	10.0048	9.94749	10.0888	10.1283	10.2161	10.0106	10.1644	9.84764	10.1208	9.9267	10.1767
ENSG00000049759	NEDD4L	10.7407	11.1485	11.0798	11.2787	10.904	10.7697	10.9415	10.7457	11.0327	11.1946	11.1431	10.9244	10.54	10.9942	11.157	11.6471	10.6908	10.966	11.6082	11.0787	10.7843	10.9592	10.9822	10.4967	11.1392	11.1047	11.9587	11.7731	11.5581	11.5181	11.2326	11.6079	11.1271	11.3104
ENSG00000049768	FOXP3	5.28108	5.25042	5.11324	6.2008	5.70352	5.3754	5.61048	5.86256	5.00102	5.46347	4.93517	5.75445	5.52696	5.98626	6.02764	5.35562	5.47807	5.79056	5.32205	5.54205	5.33667	5.4854	5.62867	5.17726	5.48518	5.35086	6.44524	6.92628	5.47522	5.52392	5.59968	5.38405	5.27235	5.65302
ENSG00000049769	PPP1R3F	10.0385	10.2564	10.1484	9.85938	9.93977	10.0706	10.1566	10.1747	10.2538	10.4089	10.6531	10.2606	10.0069	10.5241	10.0625	10.1796	10.0973	10.1265	10.3579	10.1827	9.99353	10.1343	10.0924	9.90107	10.261	10.3989	10.0265	10.0343	10.5642	10.6675	10.2723	10.4872	10.3322	10.2685
ENSG00000049860	HEXB	9.474	9.60323	9.4953	9.4573	9.38912	9.94366	9.51008	9.80477	9.65582	9.76902	9.42844	9.36171	9.70185	9.29898	9.43055	9.29221	9.51927	9.36584	9.8067	9.71763	9.64629	9.96122	9.49901	9.65618	9.73661	9.80861	9.82323	9.94873	9.74291	10.0107	9.61948	9.83694	9.80061	9.60506
ENSG00000049883	PTCD2	6.26824	5.88435	6.41704	6.3291	5.95543	6.38017	6.39584	6.34741	6.6365	6.6908	6.04745	6.33504	6.50329	6.60399	5.83081	5.74138	6.13579	6.672	6.51604	6.29872	6.30101	6.45263	6.6412	6.85053	6.78059	6.91806	5.89262	6.51543	6.55064	7.01062	6.59449	6.74622	6.80474	6.1683
ENSG00000050030	KIAA2022	7.39058	7.25768	7.77982	7.63857	7.30238	7.60243	7.99805	7.43189	7.65017	8.21642	7.63407	7.33791	7.23687	7.81235	7.64188	8.01817	6.91534	6.88668	8.34616	7.95772	7.43075	7.63537	7.59402	7.08744	8.1233	8.05791	8.59705	8.55894	8.13236	8.4885	8.12701	8.35438	8.09356	8.06885
ENSG00000050130	JKAMP	8.33278	9.09653	9.05684	8.37178	8.65322	9.35854	8.7827	8.87389	9.12162	9.03265	8.50617	8.82536	9.20144	8.71377	8.69066	8.93306	9.18362	8.99768	9.18817	9.15429	9.11748	9.34094	9.20987	9.41819	9.14653	9.28731	8.43039	8.07282	9.03545	9.27705	9.18808	9.11137	9.24666	8.89921
ENSG00000050165	DKK3	13.0471	13.4882	13.5282	13.445	12.9714	13.7607	13.5325	13.4014	14.1387	13.8422	13.7841	13.7564	14.0694	13.5283	13.0125	13.4397	13.2732	13.1941	13.8921	13.8384	13.8428	14.208	14.0983	14.0543	13.9881	13.8434	13.7649	13.5106	13.8207	14.0008	13.9566	13.9048	13.8513	13.4972
ENSG00000050327	ARHGEF5	5.72761	4.78548	4.87613	5.51076	5.50013	5.35853	4.62762	5.83991	5.06258	4.59915	5.36953	5.43146	5.60955	5.46622	5.63562	4.87947	5.35531	4.89509	4.98004	4.88329	5.17702	5.97243	5.84874	5.711	4.68461	3.65157	4.69239	4.5124	4.78035	4.09635	4.66312	4.21094	3.9949	3.62298
ENSG00000050344	NFE2L3	6.23108	6.6756	5.75226	6.61001	6.54215	6.92025	6.56194	6.31105	6.70477	6.07803	6.31476	6.11171	6.66018	6.02909	6.611	7.05416	7.14485	7.85623	7.07827	6.73826	6.44898	6.69657	6.17439	6.7241	6.20528	6.64403	6.2066	5.91285	6.42858	6.48696	6.19687	6.71599	6.59684	6.77895
ENSG00000050393	MCUR1	10.5592	9.93117	10.1976	9.59833	10.0011	10.009	10.0407	10.0503	10.3607	10.0831	10.332	10.5524	10.3966	10.5864	9.3685	9.86293	9.79349	9.62186	10.0918	10.0471	10.3576	10.3375	10.3747	10.164	10.0635	9.7533	9.02808	9.53651	9.91651	10.0468	10.1374	9.56051	9.89625	9.52375
ENSG00000050405	LIMA1	9.31693	8.36354	8.69163	7.97382	8.72377	9.23282	9.04425	8.61619	8.73703	8.50895	9.05281	8.72635	9.01199	9.0101	7.98355	8.24105	8.55448	9.06812	8.46097	9.15465	9.12253	9.12169	9.15742	8.84301	8.83248	8.43092	7.78417	7.17294	8.08118	8.58556	8.81291	8.27216	8.86824	8.2958
ENSG00000050426	LETMD1	10.19	9.64468	9.78266	9.96887	10.0821	10.0017	10.2936	10.1198	9.59373	10.4105	10.012	10.1337	9.90096	10.3725	9.84001	9.96603	9.78989	10.2929	10.2763	10.3276	10.1861	9.87959	10.2128	9.91758	10.2454	10.4597	10.4484	10.1948	10.4916	10.5066	10.3298	10.5686	10.3007	10.2449
ENSG00000050438	SLC4A8	7.97726	6.59872	7.3623	7.35998	7.38659	7.33985	7.88336	7.67297	7.37956	7.80416	7.28648	7.57853	7.12418	7.74753	7.77376	7.60398	7.31235	9.25654	7.87431	7.94036	7.28875	6.97813	7.74649	7.2237	7.76789	8.09811	8.00334	8.08057	8.12232	8.53616	7.91534	8.26822	7.9583	7.81134
ENSG00000050555	LAMC3	8.21582	8.28473	7.81138	8.24033	8.70908	6.36257	7.30359	7.17604	7.02774	6.49348	7.22652	7.29758	6.83911	6.89001	7.87633	7.19453	7.14997	7.48433	6.1909	6.61223	6.81426	6.55487	7.37413	6.48126	7.40837	7.46576	7.32252	7.68673	6.87854	7.15386	7.19076	7.11503	6.64027	6.70689
ENSG00000050628	PTGER3	4.70442	5.6237	6.03625	5.39495	4.87179	5.23888	5.70518	5.41391	5.63952	5.68681	5.12197	5.1367	5.60713	5.32984	6.35819	5.75428	5.36315	5.07656	7.71733	6.12101	4.96039	6.70632	5.10362	4.93114	7.6462	4.85111	6.32285	6.08613	7.59272	7.36663	6.81771	7.36736	6.51609	5.44893
ENSG00000050730	TNIP3	1.98534	2.23622	2.07228	2.76639	1.66949	1.66114	1.83555	2.21967	1.54868	2.62403	1.6112	2.13436	1.6554	1.97373	1.86724	1.82371	2.06582	1.66879	1.47732	2.282	2.30619	1.44108	1.70191	1.74112	1.96391	1.55665	2.04833	1.59126	2.11831	2.32863	1.59294	2.28783	1.65909	2.83306
ENSG00000050748	MAPK9	11.0568	10.3193	10.7392	10.311	10.3748	10.6576	10.9494	10.8401	10.5801	11.2861	10.8808	10.4207	10.3576	10.9119	10.5921	11.089	10.5119	10.6427	11.1444	11.0804	10.591	10.5173	10.5043	10.3015	11.166	11.6599	10.9875	10.958	11.4668	11.7442	11.3057	11.7099	11.3042	11.2356
ENSG00000050767	COL23A1	7.57439	7.16505	8.33842	8.55059	7.75113	7.75625	8.70444	7.70962	8.92838	8.18464	8.36451	8.24762	7.17597	7.81108	7.75676	8.24382	7.04247	7.43772	8.01228	7.70047	8.01232	8.34725	8.97008	7.62537	8.11852	8.08437	9.36627	8.73988	8.3658	8.48863	7.97092	8.37455	7.68375	7.45907
ENSG00000050820	BCAR1	10.0143	10.9768	10.7373	10.8086	10.8276	10.3368	10.4878	10.6575	10.7829	10.396	10.6457	10.5857	10.2272	10.167	10.9741	10.9238	10.8303	10.902	10.7346	10.4063	10.198	10.4633	10.1863	10.3635	10.6189	10.5036	10.9977	11.0761	10.7058	10.7799	10.4756	10.8964	10.6455	10.9865
ENSG00000051009	FAM160A2	8.46399	8.85349	8.71473	8.47255	8.91421	9.01957	9.1471	8.70055	8.46673	9.11959	8.42477	8.85447	8.91752	8.87748	9.07813	8.68555	8.88615	9.43952	8.73529	9.06218	8.87444	8.56161	8.74139	9.23676	9.14574	9.11927	9.31148	9.09735	9.15302	9.41665	9.18255	9.51138	9.21054	9.2307
ENSG00000051108	HERPUD1	10.4658	10.6543	10.7191	10.3636	10.5178	10.8731	9.68652	9.93094	10.5953	10.0013	10.4204	10.1576	10.7536	9.71898	9.87647	10.2297	10.4834	9.85148	10.7191	10.4682	10.6546	10.7568	10.2227	11.0146	10.0048	10.3787	10.2687	10.1167	10.1202	10.4605	9.89914	10.0163	9.97245	9.97437
ENSG00000051128	HOMER3	10.1575	10.4703	9.87996	11.2914	10.4652	10.2246	10.1817	10.6538	10.6484	10.0998	10.7928	10.6102	10.3828	10.4872	9.93579	9.74816	9.964	10.0753	9.72317	9.9302	10.6334	10.11	10.239	10.1374	9.77282	9.252	9.97467	10.5706	9.16662	9.10476	9.3907	9.09372	9.69304	10.1326
ENSG00000051180	RAD51	3.50059	3.77997	3.6538	4.02493	3.70882	3.72828	3.16185	3.67813	3.15105	3.19192	3.78199	3.75247	3.86983	3.72807	4.11088	3.5133	3.08231	3.25003	3.45783	3.54158	3.59584	3.86192	3.84592	3.1517	3.36882	3.19551	3.76973	3.92029	3.49441	3.44473	3.07909	3.25097	2.79711	3.12899
ENSG00000051341	POLQ	3.34651	2.573	3.12129	3.6251	2.94293	3.29895	3.05081	3.10393	2.87273	2.6874	3.19237	2.85711	2.50513	2.92253	2.93578	3.10241	3.2016	2.52228	3.55292	2.5886	3.22255	2.70815	2.81613	3.1724	2.91011	3.60881	3.21901	2.43551	3.13426	3.248	2.75774	2.98005	3.11491	2.86692
ENSG00000051382	PIK3CB	9.46989	9.08851	9.47351	8.80152	9.04535	9.40701	9.27967	9.42786	9.17843	9.65368	9.59061	9.36019	9.48523	9.53571	9.36637	9.74869	9.32128	9.44388	9.63625	9.42531	9.17873	9.38419	9.07967	9.30126	9.57172	10.0657	9.77029	9.27097	9.77171	9.95624	9.70985	9.75307	9.6517	9.55193
ENSG00000051523	CYBA	9.56293	9.74334	9.12782	10.7478	10.1167	10.0404	8.51151	10.3501	9.71753	9.52139	9.9208	9.20869	10.4143	9.49025	9.52832	8.84536	8.80027	8.8084	9.68442	9.56857	10.014	9.94968	9.08079	9.82735	9.25066	8.75928	10.3898	10.2449	8.8878	8.4532	8.7548	8.89232	8.72586	9.328
ENSG00000051596	THOC3	6.65565	6.35131	7.11845	6.77006	6.29041	7.40351	6.29925	6.79762	6.7525	7.53468	7.07875	6.18535	6.91478	6.67583	7.0769	6.31608	6.33766	6.41142	8.57357	7.60018	7.03223	6.67584	5.89678	6.80032	7.1794	7.94407	7.58511	6.81348	7.83003	8.02766	7.09412	8.10372	6.99682	6.91849
ENSG00000051620	HEBP2	9.74997	9.96332	9.68775	9.805	9.67185	9.50213	9.12286	9.46408	9.82471	9.58541	9.99956	9.91957	9.70637	9.74771	9.64066	9.48056	9.38357	9.09983	9.41403	9.13276	9.65537	9.87504	9.61201	9.79409	9.42559	8.97136	9.17033	9.75854	8.94545	8.59272	9.25041	8.78781	9.25042	9.24137
ENSG00000051825	MPHOSPH9	8.26296	8.33304	8.09647	8.62479	8.55976	8.26854	8.19977	8.25805	8.50283	8.24265	8.42698	8.24344	8.14749	7.89205	8.44768	8.66396	8.29382	8.9512	8.43534	8.04183	7.9065	8.17793	8.12567	8.40717	8.00568	8.32779	8.54101	8.5669	8.11427	8.04297	8.10538	7.94579	8.31741	8.57555
ENSG00000052126	PLEKHA5	9.24761	8.73042	8.959	7.89434	8.06943	9.16722	8.41643	8.46614	8.38643	8.58013	8.53482	8.01354	8.91292	8.38292	8.54585	8.8402	9.17425	9.08595	9.0047	8.73336	8.31805	8.87477	8.44325	9.22378	8.76611	9.47693	7.80803	8.37401	9.37373	9.35667	9.01617	9.39174	9.10554	8.40431
ENSG00000052344	PRSS8	2.47404	2.13204	2.80635	3.3335	1.68079	1.84318	1.84843	1.63316	2.80463	2.06622	1.85762	2.37864	1.54717	1.99399	2.14628	2.28394	1.56084	2.57608	2.50248	1.62324	1.54905	1.80843	1.86302	1.86045	2.51462	1.65146	3.01748	2.56266	1.90571	1.66611	1.99341	1.63184	1.42988	1.80287
ENSG00000052723	SIKE1	8.72523	8.32661	8.6956	8.4971	8.471	8.52573	8.5498	8.37231	8.4915	8.38959	8.32589	8.37882	8.65515	8.42525	7.98943	8.5054	8.21924	8.18563	8.48537	8.64422	8.50647	8.51858	8.59061	8.64672	8.39003	8.6635	7.41838	8.35929	8.27126	8.55481	8.66278	8.34759	8.42816	8.08639
ENSG00000052749	RRP12	8.67955	9.19004	9.19447	9.72966	9.19159	9.05185	9.20561	9.07689	8.93088	9.6744	8.82329	9.20244	9.13167	9.04265	9.75156	9.50076	9.14578	9.31954	9.42994	9.18325	8.96888	8.83637	8.81703	9.11401	9.25175	9.66384	10.016	9.83178	9.46581	9.59443	9.17556	9.60306	9.34076	9.6494
ENSG00000052795	FNIP2	9.97882	9.65375	9.69403	9.65708	9.75293	9.77214	9.43179	9.7157	9.39883	9.49354	9.66644	9.48263	9.43836	9.54938	10.161	10.0895	9.89942	10.0561	9.92762	9.63082	9.38655	9.3532	9.27203	9.45388	9.69466	9.80842	9.54008	9.68486	9.96344	9.88953	9.68102	9.77975	9.87901	9.70561
ENSG00000052802	MSMO1	10.0945	9.84574	10.5988	10.5833	10.0085	10.3289	10.3403	10.2251	9.97198	10.5462	9.79655	9.99638	9.84885	10.0479	9.84889	10.2847	10.2959	10.1442	10.4591	10.5282	9.84977	10.2041	9.96405	10.4074	10.4131	10.7953	10.4349	10.5743	10.4935	10.79	10.6665	10.2973	10.6767	10.5633
ENSG00000052841	TTC17	9.34567	9.59619	9.63682	9.48291	9.43474	9.83518	9.64056	9.34264	9.59967	9.45883	9.28813	9.57528	9.6845	9.29124	9.84279	9.82078	10.1005	10.1447	9.66719	9.66163	9.61881	9.85873	9.53107	9.87694	9.53003	9.77412	9.29303	9.28617	9.80934	9.45942	9.58198	9.69746	9.81457	9.71743
ENSG00000052850	ALX4	2.6269	4.03056	3.10178	3.51032	3.4637	5.26938	3.10523	3.06959	3.14027	2.07132	2.8091	2.71188	3.25133	2.94444	2.06662	2.91831	4.03706	2.8022	2.23133	3.56518	3.8676	4.1629	2.77439	2.82552	2.27288	2.62937	3.32709	2.16117	2.59002	2.66027	1.93271	2.27631	2.13983	2.19299
ENSG00000053108	FSTL4	6.43307	6.38776	6.82915	7.22756	6.68089	8.46874	7.6771	6.541	6.59864	7.91817	7.39907	5.8774	6.22675	6.92825	7.08563	7.60676	5.60273	7.3463	7.71518	7.5755	7.01247	7.54145	6.73838	6.47446	7.89492	8.35933	8.28774	8.11958	8.05317	8.64694	7.86957	8.34198	7.97666	7.83685
ENSG00000053254	FOXN3	10.4444	10.5785	10.3609	10.0629	10.2747	10.409	9.94803	9.94523	10.5924	9.79952	10.6629	10.3179	10.5162	10.1477	9.67198	10.1493	10.17	9.95495	10.0568	9.84198	10.2761	10.4175	10.1869	10.1806	9.62862	9.63146	9.09672	9.15631	9.80457	9.82781	9.93884	9.54059	9.70379	9.5568
ENSG00000053328	METTL24	4.41271	2.88676	3.53248	2.80401	3.90573	4.38745	3.83441	3.23979	3.84792	3.6305	4.5543	3.38545	4.41566	4.05976	2.79337	3.63933	3.91699	2.87954	3.69858	3.9219	4.23205	4.16339	4.05872	4.71129	3.64202	3.98508	2.59093	2.73288	2.98274	3.50433	3.92224	3.23663	3.8465	3.11468
ENSG00000053371	AKR7A2	10.1832	10.0734	9.76414	10.5488	9.80373	9.84157	10.0584	10.3261	10.4812	10.1905	10.1118	10.47	10.2186	10.4418	9.61485	9.44298	9.72816	9.78852	9.57517	10.1184	10.2091	10.1929	10.5339	10.2928	10.0161	9.43651	10.2911	10.6516	9.56504	9.53341	9.82621	9.61587	9.89899	9.72072
ENSG00000053372	MRTO4	9.59333	9.16653	9.3498	9.78147	9.43	9.36369	9.77787	9.52588	9.37053	10.04	9.40358	9.76472	9.32058	9.79656	9.67749	9.54715	8.93349	9.4257	9.80108	9.78744	9.50759	9.34181	9.95941	9.32481	9.88075	9.92365	10.7535	10.8084	9.73676	9.96972	9.72671	10.0434	9.72354	9.93106
ENSG00000053438	NNAT	9.66958	9.00227	9.39429	9.75064	9.29487	10.731	9.74923	9.27126	9.59491	10.8835	9.89737	9.14157	9.5148	9.67318	9.51246	10.1068	10.2087	9.25426	10.4605	10.0433	10.2201	9.55864	9.38429	8.70761	10.8217	10.5149	11.2539	11.4515	10.6067	11.4972	10.5031	11.0871	10.4279	10.6207
ENSG00000053501	USE1	10.1688	10.1101	9.91479	10.7691	10.4445	9.721	9.98622	10.3998	10.3354	10.2936	10.3492	10.3392	9.93406	10.3583	10.0415	9.91878	9.4861	9.78427	9.83517	10.0009	10.1337	9.94452	10.1564	9.75944	9.90609	9.52483	10.4397	10.7573	9.7772	9.74383	9.69609	9.77926	9.83922	10.157
ENSG00000053524	MCF2L2	11.6838	9.51504	10.5905	9.31195	10.4165	10.6742	10.3709	10.2383	10.351	10.5805	10.699	9.55528	10.5865	11.0738	9.35774	9.79561	9.37953	9.99939	10.1561	10.349	10.5871	10.5174	11.1325	10.6066	10.2802	10.0333	8.7679	8.65173	9.83468	10.4414	10.8794	9.5462	10.2297	9.16512
ENSG00000053702	NRIP2	7.73763	8.03853	7.77254	7.83312	8.67857	8.31569	7.63845	8.20936	8.17556	7.78489	8.54423	7.83107	7.77731	7.88872	8.51926	8.97411	8.7099	8.62152	7.38896	7.89948	8.07143	7.61466	7.26007	7.21208	7.47345	7.88126	8.69318	9.04301	7.70398	7.3248	7.3518	7.69492	7.82809	8.68372
ENSG00000053747	LAMA3	5.55193	7.89434	8.29191	6.52373	7.8101	7.57276	7.32451	6.19379	7.88536	7.44742	7.15721	6.87217	7.24336	6.58073	6.94932	7.70958	7.65359	7.22443	7.35477	7.11203	7.2488	7.75979	7.01577	7.44985	7.49169	7.51107	6.06519	5.42228	7.64104	7.54583	7.62676	7.20649	7.41698	6.93889
ENSG00000053770	AP5M1	9.00332	8.48678	8.89799	7.95584	8.33116	8.69195	8.63625	8.51029	8.79395	8.71766	8.7038	8.50124	8.79293	8.73653	8.34426	8.52278	8.72507	8.6308	8.77137	8.80768	8.71232	8.90827	8.79413	8.95225	8.76236	9.13674	7.95048	8.23415	8.8398	9.12384	8.96116	8.69522	8.65978	8.41271
ENSG00000053900	ANAPC4	9.33703	9.46556	9.40859	9.27757	9.49837	9.47586	9.53362	9.55611	9.25759	9.63387	9.11433	9.36805	9.48521	9.22431	10.1815	9.52116	9.78402	9.93657	9.50508	9.46142	9.54774	9.49583	9.31972	9.42709	9.61292	9.76586	9.62959	9.76548	9.41254	9.1426	9.49473	9.56444	9.75122	9.82223
ENSG00000053918	KCNQ1	6.35321	6.54691	6.10605	6.73534	6.6948	6.98911	5.54201	6.91368	6.45071	6.5423	7.05091	5.7862	7.0619	6.53263	6.21977	6.1366	6.47071	6.47747	6.38442	6.59215	6.72626	6.72508	6.08554	6.3903	5.75462	5.75952	6.29176	5.87557	6.11501	5.96719	5.79648	5.84336	5.36417	5.707
ENSG00000054116	TRAPPC3	9.51124	9.64906	9.5864	9.62609	9.88218	9.90774	9.70855	9.73271	9.95348	9.97669	10.0019	9.84791	9.94675	9.56625	9.84558	9.82875	9.97961	9.67132	9.85735	9.77316	9.80877	9.92681	9.66246	9.7853	9.77154	9.93169	10.0838	10.0644	10.0204	9.77844	9.66319	9.91856	9.89981	10.0702
ENSG00000054118	THRAP3	11.1519	10.5975	10.7718	10.5439	10.7709	10.8313	10.7029	10.7847	10.4724	10.759	10.6902	10.5393	10.7829	10.9211	10.7234	10.6248	10.8228	10.8097	10.604	10.7138	10.662	10.5651	10.8832	10.5752	10.6952	10.9537	10.843	10.9238	10.84	10.8725	10.7847	10.8481	10.6683	10.5895
ENSG00000054148	PHPT1	11.4343	11.5886	11.0814	12.6037	11.8182	11.1599	11.5204	11.9381	11.7954	11.5404	11.6909	11.7742	11.2574	11.4782	11.5919	11.2613	11.0001	11.1575	11.1928	11.2348	11.4184	11.3058	11.6348	11.2887	11.5087	10.8432	12.5163	12.7238	10.9591	10.7777	10.93	11.0282	11.2757	11.5036
ENSG00000054179	ENTPD2	8.63454	9.99105	9.08444	9.38329	9.0164	10.2014	8.98074	9.02495	9.02074	8.96578	8.76585	8.84346	9.58327	9.23636	9.68351	9.3717	10.3967	9.95851	8.692	9.22599	9.42784	9.01974	9.32361	10.2355	9.8107	9.16324	8.99332	9.4314	9.5178	8.73381	9.72215	8.79274	9.49574	9.0836
ENSG00000054219	LY75	5.95212	5.671	4.92378	5.37653	4.76728	5.80026	5.11124	5.47876	4.60616	4.9027	5.31972	4.8566	6.02504	5.16435	4.74283	4.96065	5.43055	5.22537	5.18173	5.33909	5.41017	5.39946	4.82054	4.9427	4.88355	4.88915	4.94105	3.61237	4.80109	5.13461	5.1627	4.24863	4.92461	4.3105
ENSG00000054267	ARID4B	10.792	10.0427	9.90552	10.0773	9.92459	9.79694	9.59958	9.9186	9.7484	9.40719	9.83787	9.76796	9.64127	9.77905	9.93688	9.81495	10.0763	10.2658	9.70213	9.73719	9.60409	9.57206	9.78812	9.72367	9.59426	9.79951	9.22445	9.51424	9.612	9.65281	9.73536	9.672	9.68637	9.54585
ENSG00000054277	OPN3	7.45343	7.66861	8.43849	6.98414	7.92595	8.34434	8.70101	7.72661	8.12326	8.65954	8.35669	7.95427	8.08108	8.19384	8.01138	8.72341	7.80504	7.84838	8.98359	8.50536	8.00243	8.55257	7.68613	7.90723	8.80581	9.38357	8.76205	8.31755	9.36198	8.99846	8.72624	9.12403	9.02635	9.01897
ENSG00000054282	SDCCAG8	10.4156	10.2091	10.0092	10.3368	10.1655	10.0432	10.1288	10.2669	10.0078	9.90604	10.1951	10.3111	10.1945	10.1439	10.2213	10.0992	10.1553	10.1846	10.1074	9.95618	9.94059	10.016	10.0452	10.2334	10.1404	10.0506	10.3788	10.2042	9.97544	9.71408	9.84267	9.92491	9.97682	10.1703
ENSG00000054356	PTPRN	10.2575	10.3807	10.6477	11.5109	10.7776	10.0674	10.9541	10.1574	10.9574	11.2512	11.1666	10.0831	9.62917	10.6897	11.1424	11.4064	10.0924	10.8389	11.2105	10.7587	9.89537	10.1111	10.6185	9.91629	11.1753	11.5839	12.4572	12.1517	11.9136	12.0838	11.1446	12.1185	10.9202	11.2967
ENSG00000054392	HHAT	5.96771	5.51868	5.95869	5.29754	4.97975	6.37137	6.24171	6.06745	5.5045	6.68373	6.13349	5.37606	6.32235	6.01313	5.47679	5.98009	6.13367	6.32221	6.43569	6.67035	6.58314	6.22624	6.92984	6.09024	6.57493	6.40535	5.18755	4.99353	5.90177	6.54134	6.72706	6.23374	6.43777	5.71768
ENSG00000054523	KIF1B	13.5552	12.6997	13.1706	12.911	13.0402	13.0995	12.9254	13.0214	12.9845	13.3038	13.1311	13.0523	12.9199	13.6686	12.9171	12.921	12.9175	13.3678	12.9566	13.0783	12.9555	12.9004	13.2439	12.9383	12.9691	12.8379	12.3091	12.4742	13.0568	13.2939	13.2318	12.9152	12.9866	12.8263
ENSG00000054598	FOXC1	8.01983	8.81425	8.76757	7.62733	8.53531	9.14029	7.13555	6.86796	8.26265	6.93756	8.48939	7.515	7.95081	7.10757	6.8149	7.68245	7.87928	7.698	6.8009	8.53073	8.61646	8.96186	7.66584	8.00502	7.61371	7.7935	6.8084	7.0668	7.4032	7.23946	7.5126	6.98012	6.99476	7.13419
ENSG00000054611	TBC1D22A	9.26287	9.427	9.33192	9.70028	9.65805	9.39045	9.2304	9.31691	9.13757	9.39913	9.45858	9.36829	9.23568	9.51737	9.4895	9.31281	9.21027	9.63914	9.16194	9.33575	9.36697	9.18163	9.53456	9.15763	9.24786	9.07939	10.1491	9.98277	9.21045	9.38089	9.14658	9.33891	8.96287	9.25982
ENSG00000054654	SYNE2	8.89756	9.39004	9.25893	8.81565	9.49929	9.33568	8.39875	8.07104	8.89116	8.30294	8.45865	8.14653	8.65726	8.27169	8.61326	8.90627	9.06556	8.77796	8.38662	8.52191	8.70936	8.90417	8.60094	8.96351	8.5214	8.80675	7.69967	7.30438	8.57911	8.81516	8.79905	8.44204	8.33351	8.03293
ENSG00000054690	PLEKHH1	11.3746	11.4324	11.4097	10.878	11.5218	11.3965	10.8674	11.5726	10.8185	10.569	11.0337	11.4191	11.2325	11.1449	12.5249	11.5712	12.8652	13.2508	10.4099	11.7909	11.4595	10.6882	10.5898	11.2997	11.5747	11.2	11.5266	11.7157	11.4397	10.6946	11.4552	11.5543	12.3934	12.3116
ENSG00000054793	ATP9A	11.8086	11.6191	11.8141	11.6804	11.4449	11.8747	11.8501	11.9982	11.8645	12.2715	11.8495	11.7234	11.9609	12.0415	12.0708	11.9437	12.044	12.2305	12.1909	12.2143	11.7629	12.0694	12.1138	12.1121	12.1828	12.2683	12.5394	12.5537	12.5846	12.7258	12.3477	12.5466	12.26	12.1691
ENSG00000054796	SPO11	-2.30527	-2.31165	-2.31477	-2.30872	-2.30653	-2.32007	-2.31473	-2.3169	-2.31326	-2.31878	-2.30968	-2.2969	-2.30362	-2.31682	-2.31387	-2.31505	-2.31245	-2.30656	-2.31796	-2.32125	-2.32019	-2.32089	-2.31436	-2.31746	-2.31703	-2.32032	-2.31526	-2.31079	-2.31867	-2.31985	-2.31865	-2.31695	-2.32014	-2.31886
ENSG00000054803	CBLN4	6.8842	5.34952	6.88686	5.40139	6.21309	6.87772	7.5674	6.07698	6.18228	7.68228	7.0258	6.26549	6.23903	6.63468	6.05094	7.24634	5.77671	6.43312	8.40634	7.3244	6.18583	7.07251	6.39446	5.91809	8.34448	8.7849	6.65713	6.4732	8.18345	8.9947	8.09327	8.18241	7.94546	6.95616
ENSG00000054938	CHRDL2	2.15335	2.51218	2.36179	2.304	2.12427	2.42808	3.08145	2.86213	2.65669	2.56242	2.26976	3.39095	2.21443	2.68367	3.41079	2.09406	2.59487	2.78309	2.54562	2.66163	2.05228	2.25927	1.95199	2.50248	2.79588	2.28488	2.54184	2.02698	2.88499	2.79973	2.50608	2.85872	2.77932	2.72709
ENSG00000054965	FAM168A	12.2142	11.74	12.1174	11.8206	11.8611	11.9835	12.2483	11.7049	12.1012	12.1392	12.0104	11.8422	12.1293	12.2103	12.0458	12.1207	11.8251	12.0795	12.0374	12.1282	11.9795	12.1657	12.4587	12.1467	12.1404	12.1607	11.6382	11.4184	12.1353	12.2979	12.3615	12.0653	12.1595	11.8851
ENSG00000054967	RELT	7.6525	8.14772	7.93615	7.73311	8.01481	8.47896	7.81554	8.22046	8.17731	7.92863	7.89176	7.79187	8.25128	7.64371	8.05399	8.36701	8.60466	8.28027	8.0984	7.94468	8.06329	8.28604	7.73868	8.60304	7.93394	8.35272	7.97997	8.02013	7.92091	7.81548	7.85407	7.99242	8.11463	7.96383
ENSG00000054983	GALC	9.68198	9.37729	9.63458	9.23541	9.2509	9.96228	9.73031	9.49434	9.77727	9.63374	9.48906	9.63805	10.0416	9.56156	9.45407	9.42139	9.96971	9.99176	9.67177	10.0294	9.87133	9.91781	10.0664	10.0536	9.89125	9.86168	9.14654	9.18035	9.72313	9.7689	10.0599	9.66465	10.0308	9.66645
ENSG00000055044	NOP58	10.2955	10.159	9.85119	10.3099	9.29714	9.42207	9.54177	9.49357	9.8284	9.81321	9.8922	9.91141	9.54283	9.84864	9.75063	9.86283	9.55987	9.68927	10.2695	9.77739	9.51461	9.63607	9.48363	9.69653	9.62601	9.81426	9.44493	9.23593	9.80321	9.66408	9.60669	9.93894	9.62535	10.024
ENSG00000055070	SZRD1	11.6617	11.1698	10.9811	11.3867	11.539	11.1378	11.0827	11.095	11.1254	10.6919	11.6299	11.3982	11.3336	11.4356	11.0713	10.9644	11.2144	10.887	10.7115	10.7959	11.186	11.0417	11.5441	11.1544	10.6567	10.2955	10.4957	10.5652	10.4228	10.297	10.6565	10.2161	10.5029	10.5134
ENSG00000055118	KCNH2	8.56474	9.50365	9.09566	8.82496	8.97458	8.93732	9.08167	8.75893	9.3318	9.10567	9.47874	8.98572	8.97776	8.92048	9.27392	9.48055	9.13375	8.82926	9.12429	8.77856	8.71487	9.20756	9.04703	8.66768	8.97608	9.41557	9.13145	9.20032	9.48841	9.56546	8.98333	9.46604	8.85426	9.09074
ENSG00000055130	CUL1	10.2946	10.2218	10.2387	10.0123	10.0702	10.2876	10.0755	10.2899	10.3271	10.2769	10.3789	10.0674	10.2981	10.2237	10.0774	10.1706	10.2029	10.051	10.5028	10.1529	10.0957	10.358	10.0057	10.3153	10.2998	10.5402	10.2469	10.1711	10.4149	10.4522	10.197	10.478	10.3634	10.3677
ENSG00000055147	FAM114A2	7.56132	7.87973	7.71461	7.42015	7.84424	8.07533	7.88687	7.78519	8.13431	8.04603	7.52517	7.93545	8.27527	7.83454	7.5563	7.8156	7.89619	7.91485	7.86989	8.07058	8.0439	8.31001	7.9582	8.30031	7.96338	7.97457	7.41686	6.25973	7.62531	7.82128	7.90256	7.45282	7.87306	7.67958
ENSG00000055163	CYFIP2	11.8374	11.9786	12.1926	12.443	11.9476	11.905	12.3756	12.114	12.382	12.4569	12.4524	12.3479	11.9977	12.4352	12.0499	12.2359	11.7076	11.8796	12.4584	12.398	11.9473	12.2245	12.3877	12.0547	12.465	12.56	12.5746	12.4329	12.6121	12.8757	12.496	12.6251	12.2877	12.2473
ENSG00000055208	TAB2	11.1283	10.7032	10.8298	10.1542	10.3908	11.3118	10.4344	10.6908	11.0924	10.6033	11.4729	10.8877	11.5398	10.9179	10.3642	10.385	10.8458	10.3115	10.7345	10.7013	11.2395	11.6505	11.0916	11.4029	10.4689	10.1621	9.53334	9.55349	10.2852	10.3114	10.6663	9.91946	10.3211	10.0493
ENSG00000055211	GINM1	10.0764	9.28909	9.53619	9.37585	9.78329	9.60972	9.72867	9.75786	9.6242	9.4067	9.63281	9.69756	9.55467	9.55054	9.26338	9.49374	9.93128	9.70387	9.42328	9.63941	9.80414	9.7703	9.93929	9.62265	9.57339	9.53089	9.32566	9.1162	9.45175	9.23242	9.59491	9.29411	9.5534	9.50267
ENSG00000055332	EIF2AK2	10.1957	10.0355	10.2693	9.51945	9.79784	10.0886	10.0182	9.94364	10.1021	9.9302	10.0717	9.95225	10.1875	10.178	9.83505	10.0321	9.89275	9.95115	10.2851	10.0525	10.0826	10.139	10.0216	10.2648	9.89854	9.95898	9.36657	9.49531	9.81391	10.0115	10.0879	9.83786	9.91532	9.85181
ENSG00000055483	USP36	9.62451	9.738	9.50463	9.89861	9.87503	9.75976	9.56987	9.49125	9.47206	9.39219	9.27061	9.54586	9.35041	9.49003	9.91041	9.77038	9.87866	10.2783	9.38462	9.55434	9.34986	9.30076	9.40833	9.53984	9.57876	9.68834	10.1949	10.178	9.66007	9.66924	9.61306	9.70325	9.67202	9.74376
ENSG00000055609	KMT2C	10.7751	10.7405	10.7786	10.4137	10.5092	10.6563	10.4595	10.3051	10.6848	10.0889	10.5534	10.486	10.7541	10.3628	10.7417	10.746	10.9456	11.5491	10.5127	10.4186	10.4471	10.6121	10.8107	10.8611	10.5122	10.3386	9.37874	8.92634	10.4384	10.5053	10.754	10.1364	10.6186	10.2462
ENSG00000055732	MCOLN3	1.55571	1.12074	1.42621	1.17066	1.20797	3.36244	1.07061	1.77853	1.30625	1.01165	2.11914	1.75887	1.23623	1.03905	1.08415	1.4155	1.94466	1.76838	1.79758	1.5414	2.64171	2.82427	1.07644	1.82855	1.03598	1.58909	1.06243	1.13522	1.15971	1.35398	1.82833	1.34603	0.994216	1.15519
ENSG00000055813	CCDC85A	5.54664	4.13178	5.13426	4.2452	4.64894	5.34958	4.84716	4.93957	4.33307	5.20128	5.23729	3.89349	5.2354	4.60704	4.46931	3.79117	3.73886	5.5684	5.29079	4.87188	4.87218	4.20147	4.84606	4.85638	5.05195	5.81851	4.29086	4.68726	5.32567	7.11328	5.58376	5.34951	5.02191	3.62594
ENSG00000055917	PUM2	11.3899	11.3174	11.3049	10.7897	11.1936	11.1601	10.9794	10.8417	11.1673	10.9971	11.1627	11.1046	11.1421	11.1002	11.1928	11.4	11.3597	11.243	11.3674	11.1092	11.043	11.1416	11.0623	11.1404	11.0684	11.2816	10.7919	10.6894	11.2534	11.2771	11.2204	11.1721	11.0704	11.0849
ENSG00000055950	MRPL43	10.1628	10.4534	10.1638	10.2599	10.2419	10.1863	10.2418	10.4044	10.4375	10.2	10.364	10.4534	10.2937	10.2725	10.4093	10.2294	10.2276	10.2091	10.1478	10.1372	10.307	10.3761	10.3996	10.073	10.224	10.0549	10.4389	10.6066	10.0311	9.82025	10.0365	10.0085	10.1064	10.2627
ENSG00000055955	ITIH4	3.85621	4.24499	4.55432	4.49953	4.32454	4.29954	4.16459	4.42146	3.51736	4.39298	3.73534	4.02018	3.29601	4.13033	5.04308	4.4124	3.87005	4.69387	4.29119	4.64296	4.2095	3.90722	3.88817	4.15762	4.50288	5.05762	5.69902	5.52862	4.82182	4.93812	4.80503	4.8829	4.38962	4.85552
ENSG00000055957	ITIH1	-0.0517757	0.255504	-0.151657	-0.0998475	-0.069265	-0.173431	-0.151447	0.10407	0.576081	-0.168811	-0.113368	0.0395835	-0.0686024	0.106334	0.187359	0.38752	-0.139954	0.395298	-0.165644	0.286418	-0.173847	-0.0764878	0.417688	0.0901525	-0.161812	-0.174274	0.00844819	-0.128835	-0.0464671	-0.0630271	-0.16832	-0.0201599	-0.173675	0.237822
ENSG00000056050	C4orf27	9.14146	8.67805	8.86395	9.27898	8.72541	8.76855	8.99794	9.19892	9.07272	9.26964	8.89612	9.25101	8.81843	9.15143	8.78429	8.56766	8.78706	9.04352	8.81879	9.13158	8.88308	8.88867	9.08156	8.90317	9.0153	9.40382	9.01461	8.98713	9.03224	8.82582	8.9006	9.14742	9.00139	9.15579
ENSG00000056097	ZFR	12.3446	11.264	11.5115	11.2465	11.5284	11.6208	11.4852	11.612	11.7705	11.3852	12.0253	11.6434	11.7804	11.7658	11.2592	11.4851	11.517	11.1775	11.9431	11.5137	11.6135	11.732	11.7987	11.5614	11.4054	11.3785	10.9108	10.988	11.6547	11.6088	11.5125	11.1592	11.4411	11.1019
ENSG00000056277	ZNF280C	6.08899	5.45862	5.788	4.03408	5.2684	6.00995	5.6999	5.31129	5.11869	5.20666	4.98738	5.65518	5.74518	5.13104	5.44728	5.89062	5.56514	6.09821	6.04094	5.94362	5.49151	5.82146	5.69982	5.83489	5.16107	5.58412	4.89806	3.93789	6.00835	5.81057	5.95349	5.97505	6.10539	5.87137
ENSG00000056291	NPFFR2	1.65015	2.51615	1.79582	1.58846	1.62768	1.41682	1.48809	2.10409	1.69478	1.66315	1.99441	2.09463	1.99421	1.83598	2.18388	1.78573	2.26576	1.90074	2.18647	2.00146	1.41543	1.68729	1.81083	1.44914	1.82751	1.78624	1.77861	1.55212	2.36881	2.54005	1.85428	2.31426	2.40194	2.91427
ENSG00000056487	PHF21B	8.02382	8.82292	8.57923	8.55608	8.35516	8.42103	8.67893	8.03906	9.18675	8.21474	8.5938	8.62337	8.45054	8.23939	8.27591	8.20306	8.61089	8.32363	7.82586	8.02336	8.34288	8.90531	8.64053	8.11118	8.23176	7.84814	8.05838	7.67333	8.13488	7.60346	8.18433	7.57546	8.14333	7.59051
ENSG00000056558	TRAF1	9.1861	8.78962	8.93673	8.78763	8.90557	8.93812	8.44732	9.37713	9.05921	8.88076	8.48485	9.16904	9.16054	9.04478	9.26817	8.53507	9.41117	9.41786	8.40457	9.14866	9.05163	9.01267	8.70092	9.51824	8.7088	8.52434	8.76769	8.76537	8.84439	8.26954	8.81632	8.80593	9.18218	9.04052
ENSG00000056586	RC3H2	9.86339	9.40283	9.26081	9.5332	9.55365	9.79921	9.47974	9.55561	9.77083	9.72141	9.92882	9.5237	9.75626	9.62854	9.34803	9.16804	9.35465	9.70953	9.75185	9.58577	9.66325	9.84624	9.74753	9.67792	9.76799	9.90643	9.77731	9.975	9.76878	9.9755	9.8289	9.41182	9.68029	9.13805
ENSG00000056661	PCGF2	9.68939	9.86415	9.82353	9.81803	10.2363	9.47611	9.85045	9.30117	9.50976	9.59956	10.1504	9.55649	9.19405	9.67905	9.7186	10.095	9.54234	9.35031	9.51281	9.42403	9.54476	9.34196	9.43573	8.72424	9.56159	9.64554	9.95949	9.84156	9.63231	9.59956	9.54867	9.62326	9.36062	9.56696
ENSG00000056678	KIFC1	0	0	0	0	0	0	0	0	0	0	0	0	0	0	0	0	0	0	0	0	0	0	0	0	0	0	0	0	0	0	0	0	0	0
ENSG00000056736	IL17RB	9.20788	10.2374	10.277	9.26132	9.61144	11.1619	9.92238	9.31998	11.0035	9.363	9.69776	10.2334	10.9919	9.45272	9.41309	10.1653	10.2426	9.64325	10.1063	9.76219	10.5576	11.1834	10.0583	9.78686	9.84453	9.81127	9.18741	8.67787	9.85661	9.26832	9.87662	9.12024	9.81058	9.37366
ENSG00000056972	TRAF3IP2	9.19946	8.9402	8.8617	8.54075	8.77648	9.08753	9.00394	9.01147	9.13439	8.69589	9.04884	9.04143	9.42699	8.95663	9.09761	8.55263	8.89937	8.59585	8.66676	8.94147	9.28976	9.56013	9.5576	9.25931	8.5856	8.084	7.97248	7.49909	8.49324	8.17935	8.75766	8.04787	8.57425	8.45928
ENSG00000056998	GYG2	8.82684	8.32689	8.23778	7.88726	7.81911	8.877	8.13018	9.36688	8.46401	8.72145	8.68432	8.89555	9.41183	9.10338	8.6036	7.6631	9.3913	8.06336	8.65086	8.73899	9.0072	9.07871	9.04189	9.74042	8.62184	8.13821	8.27686	8.45797	8.14321	8.28196	8.38701	7.67304	8.65246	8.47649
ENSG00000057019	DCBLD2	8.16204	8.86707	8.23196	7.84702	8.13638	8.47457	8.26328	8.03741	8.13029	7.98727	7.71953	7.98113	8.22856	8.13196	8.36359	8.48344	8.5959	8.53382	8.4565	8.43985	7.92788	7.94172	7.88019	8.55272	7.97312	8.77203	7.85935	8.03441	8.2395	8.19783	8.06488	8.42759	8.14918	8.33162
ENSG00000057149	SERPINB3	-2.38054	-2.38265	-2.38369	-2.38168	-2.38095	-2.38545	-2.38368	-2.3844	-2.38319	-2.38502	-2.382	-2.38329	-2.38552	-2.38437	-2.38339	-2.38378	-2.38292	-2.38097	-2.38475	-2.38584	-2.38549	-2.38572	-2.38355	-2.38458	-2.38444	-2.38553	-2.38385	-2.38237	-2.38498	-2.37985	-2.38498	-2.38441	-2.38547	-2.38505
ENSG00000057252	SOAT1	8.55396	8.57329	8.58618	8.49518	8.55425	8.81887	7.99355	8.44464	8.45665	8.04734	8.76812	8.34771	9.11912	8.14058	8.26144	8.38421	8.67485	8.13546	8.71547	8.39364	8.52428	8.69345	8.56949	9.26181	7.89954	8.1913	8.09454	7.51689	8.28713	7.89332	8.32287	7.81608	8.05659	8.33857
ENSG00000057294	PKP2	6.10513	4.97136	4.79796	5.65136	4.16742	8.67768	6.20985	5.47571	5.55518	5.02545	6.25047	5.08592	6.53899	5.35969	4.87727	5.25581	6.0005	4.97199	5.69487	7.15487	7.65289	7.64098	5.91975	6.12336	5.22159	6.04222	5.60959	5.16005	5.03649	5.6327	5.5169	5.71602	5.19868	4.5744
ENSG00000057468	MSH4	3.12037	2.40437	3.23226	3.61461	3.90055	2.92232	2.62269	3.70625	3.1696	4.74786	2.87955	2.52409	3.11972	2.52539	3.80636	4.03356	3.12283	3.04902	4.75176	3.70024	3.07685	3.02603	2.99585	2.96482	2.51584	3.24958	2.29154	3.54321	2.64413	2.5825	2.73179	2.91901	3.34438	3.70306
ENSG00000057593	F7	3.05389	2.81362	3.2189	2.92249	3.00594	3.45704	4.29496	3.80321	3.31251	4.01455	2.88607	3.05335	2.53893	4.09685	4.11837	4.37044	3.36376	3.23863	3.99121	4.15473	3.35194	3.19999	3.86165	2.74894	3.79273	5.15461	4.59198	4.64607	3.70011	4.59977	4.05713	4.41852	4.36271	4.2545
ENSG00000057608	GDI2	11.3592	10.7665	11.0144	11.1351	10.6111	11.224	10.9838	11.2304	11.1804	11.1323	11.2183	11.0298	11.276	11.0659	10.8284	10.5623	10.8762	10.7941	11.0241	11.1349	11.2328	11.4334	11.2081	11.265	11.0935	11.1962	11.2911	11.195	10.877	11.0646	11.0664	10.9677	11.075	11.0129
ENSG00000057657	PRDM1	6.15683	5.57673	5.60328	6.12129	5.56974	6.58415	5.54316	5.80721	6.15915	5.26806	5.57248	6.2659	5.82734	5.55824	4.62347	5.46411	5.22062	6.01553	5.03382	5.87425	5.70345	6.8103	5.33095	6.1552	4.92945	5.52684	5.84205	5.10767	5.69169	5.73046	5.01665	5.45453	5.151	4.61147
ENSG00000057663	ATG5	8.87046	8.74379	9.07841	8.46146	8.98671	9.07526	8.74923	8.98743	9.16197	9.13284	8.89175	8.74949	9.20205	8.8103	8.68019	8.84972	8.75767	8.24976	9.24591	9.07429	9.10101	9.17871	8.65838	9.06784	9.08608	9.34261	8.70603	8.78654	9.18525	9.24885	9.08769	9.11552	9.12503	9.03746
ENSG00000057704	TMCC3	9.83272	8.67796	8.91537	8.78751	9.24891	8.94758	8.98216	9.90826	8.94826	8.20095	9.09408	9.33515	8.85784	9.35291	9.05254	8.75588	9.73108	9.74378	8.53168	8.96301	8.92582	8.83986	8.89141	8.75096	8.59613	8.33312	8.04182	9.06876	8.70057	8.40962	8.53211	8.24287	8.94267	9.13043
ENSG00000057757	PITHD1	11.0512	10.9388	10.981	10.9322	10.906	11.01	10.9482	11.1213	11.0551	11.6175	11.0892	11.0417	10.8874	11.2756	11.1013	10.9826	10.926	10.9798	11.3225	11.3035	11.0982	11.0138	10.9958	10.9333	11.3935	11.582	11.7152	11.6734	11.522	11.69	11.2434	11.8076	11.3965	11.5215
ENSG00000057935	MTA3	10.7179	10.2633	10.3998	10.4145	10.3458	10.2768	10.6787	10.3698	10.6581	10.6246	10.8263	10.2968	10.2487	10.6144	10.4491	10.5772	10.2846	10.2504	10.6419	10.6024	10.2401	10.481	10.5786	10.151	10.6564	10.5562	10.5483	10.3573	10.8687	11.0862	10.6642	10.8606	10.5237	10.4995
ENSG00000058056	USP13	7.95985	7.43346	7.63615	7.34188	7.59814	7.75527	7.76211	7.76512	7.47242	7.70579	7.17531	7.44735	7.47809	7.85276	7.60788	7.27537	7.50368	8.24055	7.64308	7.83786	7.71878	7.21279	7.6047	7.75174	7.5397	8.17878	7.95409	8.3122	7.813	7.89142	7.59922	8.08008	7.73863	7.87752
ENSG00000058063	ATP11B	8.23633	8.55544	8.59453	8.10493	8.0094	8.80904	8.1626	8.19992	8.42595	7.92446	8.44106	8.56004	8.63019	8.07102	8.50867	8.44945	8.83819	8.67064	8.58562	8.31104	8.46387	8.71284	7.88027	8.6092	8.22225	8.50644	7.20273	7.08727	8.51853	8.53205	8.22949	8.30354	8.64169	8.07381
ENSG00000058085	LAMC2	2.44762	3.44403	2.90748	3.07331	3.05456	3.31768	3.13967	2.92263	3.00411	3.11814	3.52478	2.89063	2.37935	2.29781	3.12847	2.60048	2.43942	2.66203	3.6201	3.51075	2.66177	2.56393	2.84271	2.27926	3.34313	3.44325	3.39299	2.66842	2.81138	3.53667	2.92893	2.77606	2.72377	3.59782
ENSG00000058091	CDK14	10.1203	9.37386	10.1633	9.7142	9.4054	9.75789	10.2196	9.70136	9.59573	10.5235	9.8209	9.44528	9.60414	10.2847	9.96868	10.4319	9.21169	9.68973	10.4727	10.2778	9.72616	9.81942	9.87479	9.51436	10.3884	10.8237	9.76541	9.51144	10.6393	10.8508	10.4126	10.7372	10.464	10.4396
ENSG00000058262	SEC61A1	10.9678	11.778	11.3467	11.7544	11.6276	11.3516	11.4007	11.1431	11.5141	11.0193	11.2836	11.4774	11.5299	11.1432	11.433	11.3037	11.4954	11.3051	11.2434	11.2626	11.4224	11.337	11.7516	11.7545	11.1322	10.9858	11.447	11.4338	11.012	11.066	11.1522	11.0913	11.0292	11.2562
ENSG00000058272	PPP1R12A	11.2744	10.972	10.7636	10.5046	9.80412	10.2091	10.1011	9.93831	10.3003	10.3489	10.7167	10.5029	10.3018	10.459	9.86237	9.96813	9.70521	10.17	10.6828	10.3775	10.3484	10.4061	10.1542	10.3225	10.0248	10.2241	9.59093	9.42983	10.2046	10.4345	10.3084	10.1199	10.1928	10.1987
ENSG00000058335	RASGRF1	7.9864	8.84965	9.34389	8.833	8.8796	8.98505	9.7559	8.9666	8.40049	9.73752	8.48708	8.67442	8.43795	8.79291	9.50864	9.71396	9.78115	10.0259	9.65115	9.29018	8.40241	8.23852	8.42444	7.98068	9.76695	10.7874	9.53746	9.74747	10.0284	10.8104	9.8677	10.4906	9.94556	10.3191
ENSG00000058404	CAMK2B	12.8085	12.9485	13.2065	13.7004	13.0302	12.5795	13.3897	13.1217	13.0575	13.293	13.3754	13.1754	12.5559	13.2571	13.4052	13.6173	12.3358	12.7786	13.3757	12.9858	12.8257	12.7766	13.0859	12.4717	13.0359	13.2649	13.8134	13.6924	13.6027	13.4226	13.1815	13.4877	12.9952	13.4527
ENSG00000058453	CROCC	10.0146	10.7263	10.1527	10.2421	10.5436	10.4296	10.1175	10.0953	9.99346	10.0956	9.94209	9.86195	9.91331	9.7968	10.7959	10.7516	10.6792	10.3331	9.68024	9.95624	10.0491	10.1131	9.86765	10.9652	10.0674	10.0296	10.314	10.3191	10.2284	10.0302	9.9583	10.5651	10.0661	10.4117
ENSG00000058600	POLR3E	8.76602	9.11703	8.91839	8.70041	8.99303	9.38491	8.99452	8.99336	8.89348	9.01522	8.85963	8.78188	9.09756	8.74305	9.04017	9.10573	9.36799	9.31462	9.03957	9.0461	9.10487	9.12363	8.70701	9.10088	8.99292	9.18663	8.81807	8.76142	9.24	9.17414	9.14497	9.24653	9.30333	9.25577
ENSG00000058668	ATP2B4	10.9103	11.5877	11.7121	11.5521	11.3446	11.5843	11.5912	11.2345	11.7314	11.7785	11.456	11.2829	11.6467	11.1981	11.6601	11.911	11.5379	11.5612	12.2246	11.819	11.4167	11.9161	11.7496	11.789	12.0223	11.6777	11.8593	11.6225	12.246	12.2457	11.9614	12.2516	11.9897	11.9236
ENSG00000058673	ZC3H11A	11.0366	11.39	11.251	10.762	11.0345	11.4321	10.9363	10.9389	11.3851	10.8076	11.217	11.1516	11.4508	10.9161	10.9786	11.3176	11.6704	11.5014	11.3142	11.0856	11.2688	11.5243	11.1155	11.5161	10.9333	10.9654	10.4128	10.3112	11.1511	10.9905	11.1358	10.8716	11.3475	11.1209
ENSG00000058729	RIOK2	8.32992	8.10582	8.04031	7.54645	8.20292	8.07088	7.82028	8.11141	8.32265	7.84395	7.81195	8.086	8.19886	8.06693	8.03453	8.14895	7.93424	8.22795	8.42257	8.09121	8.1046	8.24803	8.24994	8.12519	8.02228	8.33836	7.59607	7.36802	8.11853	8.01993	8.04442	8.00386	8.14827	8.18154
ENSG00000058799	YIPF1	8.32301	9.35625	9.09725	9.78329	9.07366	8.79163	8.65672	8.96071	9.32157	8.96096	9.28888	9.31344	9.30465	8.91134	9.25117	8.70929	8.93603	8.93088	9.319	8.9704	9.20636	9.45203	8.99523	9.47506	9.02988	8.84786	9.23726	9.0505	8.96568	8.89253	8.79179	8.94967	8.997	9.33366
ENSG00000058804	NDC1	7.13411	7.36742	7.38085	7.984	7.19503	7.65135	7.35734	7.15871	7.48622	7.54398	7.34103	7.60774	7.63071	7.17503	7.4823	7.61983	7.60124	7.47904	7.53157	7.70798	7.53685	7.48807	7.81556	7.66317	7.53792	7.71672	7.79488	7.34259	7.64711	7.76104	7.54387	7.80602	7.80474	7.70183
ENSG00000058866	DGKG	9.36112	8.64106	9.47073	9.05595	9.04769	9.06334	9.20366	9.08166	9.39016	9.1915	8.93276	9.64851	9.41089	9.10746	9.5123	9.51789	9.06273	9.54582	9.98275	9.44526	9.49087	9.34308	10.1413	9.64465	9.37894	9.57799	9.78482	9.34605	9.7751	9.53903	9.40851	9.51349	9.51626	9.5264
ENSG00000059122	FLYWCH1	10.4724	11.0816	10.8732	10.9163	10.778	10.717	10.9696	10.6708	10.7614	10.7477	11.0132	10.8306	10.5224	10.6737	10.8715	11.1121	10.7643	11.1854	10.7978	10.6633	10.2863	10.4669	10.6213	10.8011	10.9953	10.9369	11.4919	10.9825	10.8564	11.0018	10.9018	11.0632	10.9495	10.7673
ENSG00000059145	UNKL	9.69693	9.74534	9.638	9.91342	9.73312	9.64823	9.9175	9.74079	9.50636	9.73837	9.47144	9.48068	9.56473	9.79123	10.0171	9.83535	9.82904	10.0195	9.5908	9.60336	9.61142	9.52448	9.74427	9.83092	9.76905	9.67562	9.87165	10.0795	9.82703	9.74383	9.79235	9.70342	9.89257	9.90351
ENSG00000059377	TBXAS1	8.54266	8.38797	7.6683	8.22303	8.38122	8.52163	6.78032	8.9411	7.91093	8.2299	8.28406	7.37401	8.90428	8.07603	8.05743	7.61889	8.29033	7.82398	7.9821	8.26984	8.60662	8.66444	7.5599	8.44908	7.68528	7.42366	8.63591	7.89659	7.84193	7.34362	7.42704	7.74074	7.44702	7.55249
ENSG00000059378	PARP12	8.05979	8.73108	8.0578	8.70668	8.74087	8.10464	7.93041	8.05877	7.9455	7.58855	7.75701	7.73178	8.21867	7.80991	8.30281	7.8076	8.11366	8.22627	7.50058	7.97799	7.90801	7.7574	8.20404	8.24193	7.5484	7.29412	8.31571	8.38812	7.30253	7.47252	7.32925	7.39852	7.42522	7.66508
ENSG00000059573	ALDH18A1	9.15759	8.98952	9.24869	8.96847	9.38638	9.13033	9.43463	9.35514	9.41927	9.22015	9.24132	9.39694	9.2436	9.13328	9.16482	9.18141	8.98921	8.85379	9.40402	9.17399	9.09731	9.3717	9.51233	9.39195	9.06588	9.0035	9.19723	9.34333	9.09257	9.05706	9.22364	8.98261	9.28585	9.28804
ENSG00000059588	TARBP1	9.30039	8.37243	8.95811	7.99694	8.6237	9.18117	9.82893	8.79911	8.77848	9.51471	8.39555	8.44867	8.93934	9.26946	8.97434	9.08676	8.97606	9.91806	9.46057	9.79602	9.04721	9.17837	9.20791	9.0174	9.7033	10.5436	9.43199	9.0738	10.1989	10.446	9.90469	10.57	10.1716	9.58646
ENSG00000059691	PET112	9.52236	9.61464	9.58699	9.86326	9.42345	9.58155	9.64692	9.7087	9.9459	9.95673	9.67352	9.79229	9.84564	9.65348	9.63853	9.60489	9.47977	9.65681	10.4311	9.92324	9.64908	10.0576	9.96664	9.76302	10.2482	10.136	10.1376	9.99287	10.4118	10.129	9.99195	10.4119	10.1382	10.2488
ENSG00000059728	MXD1	7.78855	9.01919	8.70871	9.04492	8.31679	8.66826	8.2676	8.94074	9.41553	8.10434	8.60643	8.54492	8.47234	7.86992	8.46089	8.95677	8.61218	8.63298	8.97518	8.29889	8.75866	8.92566	8.47921	8.87693	8.30744	8.49199	8.02422	8.13598	8.66606	8.56806	8.47473	8.48297	8.64662	8.65584
ENSG00000059758	CDK17	10.0625	10.0602	10.2072	9.5154	9.90745	10.3423	9.98255	10.0672	9.77843	10.013	9.66585	9.90605	9.97611	9.89506	9.9962	10.2388	10.3291	10.2148	10.6137	10.3257	9.8022	10.1838	9.77409	10.1331	10.429	10.4808	9.65234	9.79072	10.5667	10.8648	10.4905	10.4031	10.4217	9.93729
ENSG00000059769	DNAJC25	6.7596	6.72122	7.03843	6.64549	6.4944	7.16181	6.75158	6.86865	6.99943	6.79132	6.5903	6.621	7.09443	6.56775	6.73013	7.13055	6.8742	6.94909	7.16271	7.0963	6.87786	7.23903	6.94412	7.29063	6.98829	7.23372	6.86233	6.90769	7.056	7.19902	6.84377	6.9496	7.08889	7.28817
ENSG00000059804	SLC2A3	10.407	9.62388	10.4849	9.95295	10.4166	10.3055	10.076	10.0948	9.98139	10.0971	10.1857	10.3914	9.92327	9.21087	9.48523	10.1798	9.91279	9.15026	10.238	10.5898	9.94917	10.337	9.10927	10.5614	10.5608	10.3992	10.3888	10.0313	10.2307	10.4883	10.4731	10.3943	10.1343	9.82104
ENSG00000059915	PSD	13.761	13.1389	13.3811	14.1368	13.9521	13.2522	14.1145	13.2706	13.9897	14.097	14.4604	13.6432	13.1904	14.3403	13.6946	13.8103	12.8092	12.9368	14.2125	13.8727	13.5217	13.5543	13.8682	13.2696	13.9881	13.8083	14.542	14.7227	13.983	14.1516	13.6739	14.0028	13.617	13.7542
ENSG00000060069	CTDP1	8.21708	8.60303	8.39305	8.52835	8.4814	8.43146	8.42801	8.32707	8.43353	8.23848	8.34	8.31851	8.42134	8.08582	8.59214	8.57179	8.72207	8.79239	8.26835	8.2398	8.08051	8.34063	8.26255	8.26595	8.22699	8.30743	8.29949	8.24439	8.3971	8.41685	8.17962	8.29642	8.41094	8.62053
ENSG00000060138	YBX3	10.6002	10.2601	10.3934	9.96359	10.3522	10.4626	9.48545	10.0929	10.02	8.75038	10.6765	10.0043	10.3578	8.9639	9.607	9.56959	9.72551	9.5913	10.2965	9.68501	10.0291	10.9759	9.49244	10.8609	9.75696	9.37608	9.19659	8.87183	10.098	8.46005	9.70815	8.50315	9.27432	9.14381
ENSG00000060140	STYK1	4.6037	3.91841	5.1722	4.89914	4.99338	4.94085	5.80457	4.5837	5.04298	6.14754	5.2269	4.64235	4.23114	5.09848	5.15111	5.85994	4.85824	5.08428	6.48733	5.72087	4.72783	5.18957	5.58641	4.58302	6.07218	7.11022	6.65407	5.86544	7.2168	7.65969	6.3094	7.46533	6.3636	5.7342
ENSG00000060237	WNK1	14.2978	12.5857	12.8287	13.2916	13.3314	12.6991	13.0538	13.8168	13.1264	12.566	13.6843	13.4884	12.9613	13.6636	12.8915	12.9155	12.9249	13.1144	12.4056	12.642	12.7836	12.5855	13.1092	12.8902	12.3654	12.1254	11.8967	12.3125	12.2988	12.423	12.6007	12.0354	12.5806	12.313
ENSG00000060303	RPS17P5	-2.15341	-2.1703	-2.17857	-2.11842	-2.15672	-2.19261	-2.17845	-2.18421	-2.17455	-2.18919	-2.16509	-2.17534	-2.19314	-2.18398	-2.17619	-2.13521	-2.17242	-2.15682	-2.18702	-2.19574	-2.19293	-2.19478	-2.13336	-2.18568	-2.18454	-2.19326	-2.17985	-2.16802	-2.18889	-2.19203	-2.18885	-2.18434	-2.1928	-2.14528
ENSG00000060339	CCAR1	11.4569	11.2078	10.7898	10.9385	10.0441	10.3956	10.0902	10.377	10.7752	10.3153	11.3809	11.4272	10.702	11.0472	10.5068	10.1849	10.6274	10.5366	10.7534	10.4123	10.8164	10.7716	10.6271	10.7015	9.99686	10.2709	9.6583	9.48687	10.3098	10.0661	10.2477	10.2902	10.3308	10.4831
ENSG00000060491	OGFR	10.3563	11.0396	10.8113	11.131	11.0656	10.6724	10.8524	10.8107	10.6213	10.8403	10.7778	10.6025	10.4238	10.4913	11.3276	11.2333	10.825	11.0485	10.6268	10.6356	10.4352	10.3886	10.4595	10.3793	10.9238	10.9784	11.6977	11.6397	11.127	10.9752	10.9168	11.4022	10.9173	11.2604
ENSG00000060558	GNA15	7.51382	7.39435	6.66989	8.04374	7.51139	7.26674	6.43086	7.50614	7.04678	7.2634	7.76549	7.03359	7.71096	6.92154	7.12915	7.15721	6.81424	6.52108	7.22827	7.47067	7.44938	7.41827	6.99252	7.69886	6.59668	7.27437	6.96517	7.4579	7.25027	7.03198	6.83171	6.64374	6.60452	7.34684
ENSG00000060566	CREB3L3	3.03519	3.2763	2.97592	4.20311	3.22308	3.61261	4.20387	4.88957	3.40192	3.44024	3.531	3.85445	2.72761	3.53108	3.61915	4.65368	3.88007	3.59478	4.16879	3.68996	2.63289	3.23868	2.99657	2.60181	3.3871	3.92045	4.23151	4.49679	3.80696	3.70607	3.50214	4.45724	4.49263	4.69394
ENSG00000060642	PIGV	8.01649	8.63518	8.13467	8.13098	8.02759	8.43141	8.09457	8.22641	8.40714	8.13168	8.15076	8.07132	8.61021	7.9306	8.17271	7.88525	8.41715	7.78706	8.19454	8.00702	8.52817	8.74973	8.55993	8.53695	8.03161	7.99491	7.96489	7.57839	8.15756	8.08842	8.13431	7.94872	8.04559	8.0484
ENSG00000060656	PTPRU	9.00235	9.5055	9.57373	9.10079	9.53348	9.83457	9.27362	9.24477	9.05697	9.49933	9.16919	9.34393	8.83177	9.28971	10.0176	10.2797	9.75476	9.80201	9.36048	9.43225	9.01076	9.52419	9.22761	8.77251	9.27094	9.53707	9.1894	9.36028	9.7433	9.6584	9.51192	9.68139	9.42494	9.79137
ENSG00000060688	SNRNP40	7.61755	8.12627	8.09174	8.22836	8.08982	8.43748	8.10108	8.32119	7.98538	8.175	8.13279	8.55426	8.34266	7.92308	8.26704	7.97431	8.58654	8.68616	8.22145	8.48839	8.31393	8.28429	8.14785	8.35471	8.28745	8.53115	8.38086	8.08008	8.18582	8.27913	8.25765	8.31285	8.21102	8.38029
ENSG00000060709	RIMBP2	8.22783	8.43488	9.20352	8.66203	8.47095	8.94469	9.55295	8.63255	8.88421	9.64288	8.57854	8.46252	8.42981	8.90427	9.01928	9.79126	8.91082	8.74571	10.2054	9.34123	8.55214	9.15981	8.6409	8.30906	9.8987	10.0747	9.18669	8.86106	10.29	10.5538	9.92194	10.3625	9.82175	9.59854
ENSG00000060718	COL11A1	8.43581	7.79802	8.36491	7.65907	7.90802	9.21172	9.45446	7.7293	8.48693	8.2214	8.28201	8.27298	8.09032	8.35611	8.013	8.60027	8.52596	8.33388	8.72814	8.60643	8.60454	9.12445	8.51871	7.4723	8.35788	8.00938	7.23026	7.97366	8.51336	8.47046	8.6157	8.02253	8.53451	7.44534
ENSG00000060749	QSER1	9.339	9.01992	9.19036	8.85776	9.16244	9.18544	8.82416	9.12366	9.20609	8.74523	9.27142	9.27633	9.50259	9.12353	9.00746	9.01241	9.12427	9.16301	8.91751	9.04546	9.10991	9.26624	9.37541	9.46731	8.74982	8.70121	8.13377	8.188	8.70194	8.69809	8.96829	8.38609	8.79519	8.69132
ENSG00000060762	MPC1	10.8706	10.1527	10.5247	10.0917	10.3606	10.4684	10.8211	10.7703	10.5653	10.6598	10.459	10.8495	10.4492	10.7205	10.1227	10.2179	10.5129	10.5266	10.3239	10.5112	10.5824	10.3879	10.7621	10.525	10.5825	10.7122	9.96458	10.0922	10.2495	10.2511	10.4053	10.0832	10.5846	10.3886
ENSG00000060971	ACAA1	10.9821	11.2883	10.9266	11.3738	11.1286	11.1743	11.1464	11.2443	11.2642	11.2641	10.9083	11.4125	11.2848	11.3216	11.4854	11.1203	11.3723	11.3117	10.9817	11.1469	11.306	11.2211	11.4356	11.2556	11.148	10.9013	11.1765	11.1925	10.9182	10.9384	10.9774	11.0844	11.1069	11.2523
ENSG00000060982	BCAT1	9.1608	7.78437	8.27426	8.23967	8.39973	8.24942	8.83263	8.51423	8.02906	8.69742	8.6132	7.94881	8.18994	8.67882	8.17245	8.33915	7.75314	8.52675	8.83954	8.6049	8.44329	7.86251	8.41559	8.28031	8.53793	9.12225	8.5315	8.95093	8.47927	8.90908	8.63095	8.61733	8.48533	8.79077
ENSG00000061273	HDAC7	9.91839	11.0751	10.6755	10.6868	10.9027	10.4879	10.2834	10.321	10.5774	10.0796	10.5113	10.4058	10.4524	10.0483	10.9495	10.6915	10.9553	10.8546	10.3867	10.2024	10.3556	10.4754	10.3373	10.9201	10.3703	10.3351	10.5195	10.6389	10.5076	10.2147	10.3893	10.384	10.3769	10.5574
ENSG00000061337	LZTS1	9.95839	9.50945	10.1613	9.66512	10.2994	9.40868	10.2016	9.71413	9.33636	10.3565	9.57031	9.43464	9.04529	9.74324	9.73191	10.5712	9.30135	9.45463	10.2864	9.94771	9.4854	9.48234	9.69948	9.20687	10.2249	10.3544	9.66016	9.81189	10.1674	10.7127	10.2491	10.4424	10.1214	10.3912
ENSG00000061455	PRDM6	4.34771	4.39949	4.45769	3.46845	4.94002	6.62505	4.88017	4.6011	4.59812	4.25882	5.09155	4.46992	4.8743	4.73035	4.54044	5.47477	6.26869	5.07662	4.36775	5.70144	6.20793	6.48491	4.4957	4.74815	4.48929	4.66801	4.76254	3.37603	5.10999	3.9351	4.07474	4.30547	4.43548	4.89596
ENSG00000061492	WNT8A	1.28546	1.19618	1.32265	1.23649	1.26762	1.10189	1.3237	1.69457	1.17534	1.11369	1.22294	1.5071	1.60923	1.13366	1.16764	1.15345	1.18566	1.77693	1.36573	1.9191	1.30497	1.58124	1.16174	1.3806	1.39346	2.40206	1.3112	1.20772	2.18017	2.00964	2.13709	1.91979	1.73833	1.52344
ENSG00000061656	SPAG4	5.58365	5.73678	5.93983	6.64953	6.46041	6.25211	6.39958	5.95832	5.34946	6.18425	6.1143	5.48816	5.54206	5.24303	6.65091	6.31519	5.715	6.12543	5.48732	5.81697	5.83157	6.07304	5.94787	5.43901	6.18556	6.49682	6.91115	6.65726	5.89485	5.8361	6.38419	5.82437	6.40158	6.39028
ENSG00000061676	NCKAP1	11.7614	11.6465	11.9845	10.9675	11.2996	11.8013	11.5432	11.1539	11.7703	11.6479	11.8274	11.3249	11.7306	11.4866	11.3614	11.8119	11.5575	11.3482	11.9258	11.6801	11.5524	11.9612	11.6398	11.7714	11.8624	12.0442	11.0389	10.7817	12.1096	12.3789	12.0324	11.9491	11.82	11.531
ENSG00000061794	MRPS35	9.34064	9.06791	9.0661	9.16811	9.13347	9.16814	9.31537	9.22398	9.31536	9.56689	9.19205	9.33941	9.33364	9.37478	8.98897	9.05861	8.94716	8.84953	9.55157	9.3848	9.33194	9.37818	9.33496	9.3764	9.34427	9.66683	9.34563	9.45599	9.39001	9.62411	9.32499	9.44763	9.297	9.24811
ENSG00000061918	GUCY1B3	9.76186	9.80819	10.3685	9.59734	9.58861	10.1342	10.3297	9.82974	9.69115	10.4813	9.75695	9.73788	9.86708	10.0273	9.86351	10.321	9.60687	9.70499	10.8252	10.5539	9.7321	10.2306	9.73754	10.1813	10.7147	11.0239	10.0042	9.90013	10.8608	11.1705	10.7219	10.9183	10.6237	10.2395
ENSG00000061936	SFSWAP	10.6379	10.7848	10.5427	10.4675	10.7142	10.7227	10.4884	10.434	10.2881	10.3932	10.2367	10.4485	10.2987	10.3634	11.1381	10.926	11.1699	11.4408	10.3322	10.5282	10.5465	10.226	10.3364	10.4746	10.6547	10.4774	10.619	10.7371	10.4139	10.337	10.4986	10.6214	10.8086	10.9984
ENSG00000061938	TNK2	12.771	13.0099	13.0186	13.181	13.5216	12.5565	13.243	12.8174	13.02	13.1186	13.1924	13.0117	12.358	13.1851	13.1406	13.2555	12.7675	13.0079	12.8739	12.7234	12.7751	12.691	12.7652	12.2392	13.003	12.9468	13.1893	13.4272	13.2142	13.1921	12.9886	13.1289	12.6954	12.9107
ENSG00000061987	MON2	9.36883	9.42276	9.53892	9.37926	9.17073	9.84239	9.66664	9.46509	9.31312	9.46353	9.30642	9.55851	9.65704	9.48674	9.51642	9.58227	9.96861	10.5171	9.77193	9.88319	9.55917	9.68506	9.6697	9.83065	9.61278	9.88601	9.41667	9.5198	9.68743	9.82971	9.77921	9.70873	10.0205	9.87061
ENSG00000062038	CDH3	5.70556	5.93314	5.83385	5.11644	6.31022	6.70015	6.9455	5.88849	5.49975	6.27504	5.67805	6.04138	5.73862	6.20827	6.66253	6.35286	6.07281	6.64018	6.33908	6.37271	6.20332	6.4887	6.17211	5.34942	6.34765	6.6912	6.53663	6.64792	7.03703	6.87309	6.47405	7.09159	6.30698	6.05568
ENSG00000062096	ARSF	5.01602	5.87958	6.13684	6.52056	5.80948	4.21419	6.29577	6.0479	5.98555	6.3151	4.47291	6.55865	5.7827	6.05785	5.34176	5.34428	4.63143	5.85228	5.99604	6.59626	6.38904	4.82666	7.29986	6.37022	5.78828	5.67331	5.78634	6.79766	6.02855	5.76675	5.4798	5.58885	5.89224	6.23922
ENSG00000062194	GPBP1	11.8073	11.4378	11.4788	11.4586	11.3209	11.354	11.1788	11.6895	11.4751	11.2629	11.6096	11.6267	11.4944	11.5942	11.2658	11.1297	11.4676	11.3029	11.5696	11.2276	11.3048	11.4823	11.1915	11.5339	11.3099	11.3268	11.2156	11.1422	11.0989	11.1351	11.2153	11.142	11.3412	11.3259
ENSG00000062282	DGAT2	6.34163	6.77362	7.05573	7.62043	6.12424	6.56753	7.3103	6.87378	6.5867	7.17162	6.44673	6.57092	5.89899	6.69655	6.90795	7.17366	6.55441	6.51027	7.66465	7.0322	6.27994	6.47428	6.77672	5.88625	7.20945	7.58392	8.25813	8.3831	7.72541	7.77158	7.12819	7.69666	7.27531	7.22317
ENSG00000062370	ZNF112	6.99395	6.74276	6.85651	7.20585	6.61355	6.81091	6.30474	6.651	7.3085	6.3312	6.71389	6.73757	7.15202	6.82658	5.86991	6.81526	6.97527	6.87261	6.65987	6.85455	7.23811	7.05733	6.81854	6.7168	6.34646	6.7825	6.01627	6.51581	6.49726	6.84099	6.50685	6.88859	6.61638	6.58259
ENSG00000062485	CS	10.8881	11.0302	11.2596	11.1269	11.091	11.0828	11.2431	10.7505	11.1809	11.1379	11.0727	11.2062	11.01	10.9017	10.9868	11.2909	11.1811	11.2313	11.2079	11.0923	11.0698	11.2511	11.0031	10.986	11.2188	11.6662	11.3602	11.3024	11.4726	11.4562	11.2527	11.4607	11.212	11.1735
ENSG00000062524	LTK	4.803	4.81838	5.88041	6.18577	5.78274	6.0516	6.49571	5.60513	6.17664	6.13223	6.42396	5.77302	5.98221	5.21345	6.24838	6.91868	5.82959	5.28491	7.04195	6.22707	5.47036	6.03558	6.05888	5.78863	6.86543	7.4176	7.75106	7.16642	7.2186	7.58711	6.80341	6.98385	6.53182	6.82831
ENSG00000062582	MRPS24	7.3292	7.053	7.15656	7.43876	7.08389	7.18006	7.23551	7.5282	8.02095	7.59826	7.93835	7.56508	7.25167	7.37954	6.57177	6.5831	6.35053	5.94454	7.13884	6.9069	7.2164	7.34389	7.3345	6.92528	7.11566	7.17099	6.68029	6.8553	6.86916	6.94521	6.88948	6.80961	6.92774	6.75726
ENSG00000062598	ELMO2	10.6335	10.6215	10.6622	9.93582	10.4241	10.6199	10.7568	10.3381	10.7491	10.6299	10.7656	10.6252	10.7325	10.604	10.5211	10.6799	10.8017	10.9798	10.6294	10.6505	10.7697	10.6835	11.0907	11.1038	10.7114	10.5759	9.70698	9.7151	10.7728	10.9306	10.8871	10.7663	10.8305	10.6105
ENSG00000062650	WAPAL	10.1821	9.58078	9.55498	9.36204	9.66219	9.64559	9.30027	9.55952	9.64676	9.0254	9.78837	9.52074	9.78104	9.51613	9.42667	9.53302	9.57917	9.59065	9.47863	9.37487	9.50378	9.61923	9.66842	9.68888	9.21382	9.33131	8.83134	8.67706	9.30908	9.28481	9.32702	9.18003	9.33032	9.03793
ENSG00000062716	VMP1	9.94069	9.30744	9.5698	9.54506	9.26002	10.0165	9.59363	9.9149	9.53569	9.48768	9.56654	9.89721	9.84836	9.40103	9.6489	9.32664	9.8498	9.53599	9.66531	10.1885	9.88353	10.2027	9.46175	10.3604	9.68898	10.0726	9.74296	9.39243	9.76477	9.80835	9.72363	9.83935	9.68227	9.57853
ENSG00000062725	APPBP2	9.86273	9.67557	9.89464	9.54329	9.63769	9.89502	9.73113	9.58628	9.92236	9.61713	9.81097	9.73598	9.909	9.51055	9.89315	9.85743	10.0361	10.0524	9.8225	9.78499	9.73963	10.0226	9.9573	9.91878	9.62405	10.0055	9.31692	9.28039	9.86049	9.98239	9.93205	9.63637	9.87003	9.57241
ENSG00000062822	POLD1	6.54285	8.26448	7.88825	7.76774	7.67487	7.83249	7.15428	7.79853	7.80616	7.32716	7.65418	7.5166	7.8202	7.03656	8.0393	7.66775	7.87423	7.84958	7.19093	7.13441	7.58626	7.67343	7.1066	7.32333	7.37727	7.0596	7.68887	7.46672	7.604	7.19811	7.21939	7.26988	7.16141	7.56099
ENSG00000063015	SEZ6	7.79919	8.0112	7.91309	8.05839	8.02985	7.91438	9.19529	8.01479	8.07402	8.94162	8.53048	8.03608	7.62736	7.99119	8.71919	9.04124	8.60807	8.62217	9.38288	8.72746	7.40722	8.06028	8.54158	7.88531	8.98855	9.18891	9.18274	9.23185	9.49604	9.8523	9.01377	10.1643	9.01969	9.30313
ENSG00000063046	EIF4B	13.3698	11.659	11.9118	12.5267	12.2932	12.2335	11.9873	12.8408	12.0057	11.9004	12.7532	12.4637	12.2937	12.5134	11.8072	11.423	11.8911	11.9279	11.8835	12.095	12.1284	12.2295	12.1914	12.0917	11.7466	11.8217	11.6208	11.3962	11.6834	11.7716	11.6709	11.9342	11.6709	11.5481
ENSG00000063127	SLC6A16	6.0726	5.91292	4.88321	5.84862	5.50841	5.70195	5.74069	5.71818	5.46589	5.22775	5.80959	5.66197	5.75834	5.74227	5.40327	6.04884	6.52762	5.44541	5.3283	5.60406	5.82241	5.83913	6.2436	5.98104	6.04027	5.16356	5.68403	5.83458	5.58476	5.28967	6.07465	5.39292	5.21351	5.55146
ENSG00000063169	GLTSCR1	8.07522	9.2252	9.11591	8.71138	9.35589	8.73137	8.78881	8.63228	8.60233	8.59264	8.4033	8.56805	8.3632	8.45995	9.36338	9.39118	9.45828	9.54793	8.58269	8.5069	8.39941	8.44345	8.39039	8.31223	8.98018	8.85943	8.72699	8.70623	9.11418	8.98054	8.90191	9.09635	8.67753	8.9898
ENSG00000063176	SPHK2	10.0552	10.6104	10.5392	10.7058	10.5887	10.1374	10.4903	10.0222	10.3683	10.396	10.6421	10.1737	10.0396	10.5539	10.2364	10.3712	10.1109	10.225	10.1511	10.1007	10.1879	10.0404	10.2726	9.89388	10.2137	10.3664	10.5906	10.6637	10.2969	10.3726	10.1504	10.2346	10.0794	10.3012
ENSG00000063177	RPL18	14.1882	13.6593	13.2621	14.9858	14.2735	13.2126	13.5816	14.2242	13.6177	13.5649	13.9509	13.9506	13.3265	13.9554	13.7398	13.3023	13.0942	13.1692	13.5202	13.4917	13.4688	13.4162	13.7455	13.3998	13.3376	12.7768	14.4534	14.5838	12.9423	12.7226	12.9111	13.0377	13.0583	13.5016
ENSG00000063180	CA11	13.5294	12.8819	13.1073	14.3299	14.0006	12.9892	13.8253	13.8873	13.6889	13.8351	14.176	13.7396	12.9893	13.9842	13.3506	13.5068	12.7251	12.6574	13.7355	13.5491	13.3326	13.223	13.5628	12.781	13.6052	13.3222	14.2662	14.6642	13.5842	13.7533	13.3401	13.7367	13.29	13.5108
ENSG00000063241	ISOC2	9.75617	10.1286	9.87601	11.017	9.96368	9.65904	10.23	10.1353	10.0438	10.136	9.87131	10.348	9.9105	10.0458	10.0041	9.87316	9.19921	9.82908	10.2594	9.94863	10.0109	9.80454	10.3042	9.92427	10.04	9.78617	11.2437	11.2298	9.58708	9.65467	9.6435	9.96215	9.83126	10.0153
ENSG00000063244	U2AF2	10.9438	11.2791	11.2723	10.5778	11.0552	11.3022	10.9537	10.9484	11.1463	10.935	11.024	10.9455	11.1913	10.9113	11.0423	11.2197	11.3125	11.0259	10.9027	10.7836	11.0029	11.1426	10.8331	11.0911	10.8929	10.9624	10.5478	10.4938	11.0725	11.149	11.0098	11.0982	10.9088	11.002
ENSG00000063245	EPN1	12.3137	12.4471	12.2651	13.1179	12.5697	12.1711	12.3544	12.3916	12.7777	12.6869	13.013	12.3643	12.1125	12.7688	12.6716	12.4454	12.0381	12.093	12.5759	12.3527	12.2427	12.2414	12.3893	12.0051	12.5491	12.3197	13.3671	13.4034	12.6939	12.7241	12.3333	12.8337	12.1186	12.4059
ENSG00000063322	MED29	11.6918	10.6189	10.8596	11.2209	11.0113	10.9561	11.4509	11.2497	10.8136	11.3222	10.9647	11.2724	10.7566	11.8316	11.1531	10.6097	10.6823	11.0038	10.9577	11.3286	11.2771	10.9372	11.8171	11.2995	11.2803	11.1323	11.5573	11.4508	11.0132	11.2485	11.3327	11.2098	11.2493	11.0072
ENSG00000063438	AHRR	5.02254	5.4129	6.97409	6.37588	5.74148	5.84259	6.40183	5.45591	5.08506	7.17445	4.99236	5.28305	5.45494	5.8973	6.5601	6.6847	5.25042	5.32415	6.552	6.44018	5.44682	5.55313	5.42464	5.33244	6.74744	6.39171	6.27906	6.45107	7.28438	7.5872	6.89828	7.46703	6.62872	6.69655
ENSG00000063515	GSC2	-2.30712	-2.31232	-2.31487	-2.30993	-2.30814	-2.3192	-2.31484	-2.31661	-2.31364	-2.31815	-2.31072	-2.31388	-2.31936	-2.31654	-2.31414	-2.30151	-2.31298	-2.30817	-2.31748	-2.32016	-2.3193	-2.31987	-2.31453	-2.31706	-2.31671	-2.3194	-2.31527	-2.31162	-2.31805	-2.31902	-2.31804	-2.31665	-2.31926	-2.3182
ENSG00000063587	ZNF275	9.27131	9.45798	9.52779	8.44916	9.15435	9.4679	9.35467	9.03362	9.54298	9.2881	9.56907	9.44405	9.66635	9.47884	9.30764	9.36035	9.4563	9.55211	9.48951	9.37957	9.48831	9.55841	9.79884	9.56221	9.29753	9.21506	8.73708	8.73743	9.26569	9.41042	9.55273	9.39759	9.37938	9.26125
ENSG00000063601	MTMR1	9.34868	8.98079	8.99375	8.83305	8.89692	9.61327	9.60369	9.15784	9.2765	9.48824	9.63756	9.33972	9.55809	9.35112	9.27936	9.3052	9.1546	9.26286	9.73315	9.46118	9.63433	9.72483	9.91851	9.55408	9.40913	9.5479	8.72624	8.71857	9.7368	9.73048	9.71559	9.45988	9.52137	9.0674
ENSG00000063660	GPC1	11.617	11.8775	11.8031	12.2359	11.8458	11.6509	12.3219	11.6576	11.732	12.0958	11.912	11.8812	11.5895	11.9542	12.1076	11.9526	11.5125	11.9287	11.7049	11.9511	11.6378	11.6941	12.2025	11.9279	12.116	12.1838	12.7104	12.5374	12.1801	12.4727	12.1856	12.4626	11.951	11.8857
ENSG00000063761	ADCK1	7.68777	8.12281	7.77225	8.69779	8.81308	8.56297	8.37967	8.31432	8.34584	8.5433	7.81594	8.49076	8.19647	8.19548	8.79912	8.69656	9.19074	9.15498	8.14404	8.47728	8.6008	8.25364	7.94436	7.81136	8.61625	8.34168	9.29729	9.51201	8.81637	8.48444	8.54355	8.87083	8.88659	9.05497
ENSG00000063854	HAGH	10.914	10.7878	10.7059	10.8813	11.1481	10.7867	10.7291	11.0951	11.0189	11.0762	10.9085	11.1237	10.7458	11.1231	10.6352	10.7781	10.5527	10.5597	10.833	10.8207	10.9293	10.8429	10.8063	10.6091	11.079	11.0882	11.1964	11.0668	11.059	11.2549	10.8491	11.2998	10.9476	11.0708
ENSG00000063978	RNF4	9.56778	9.6807	9.80414	9.35414	9.56573	9.8975	9.61673	9.57612	9.8997	9.53458	9.91357	9.60131	9.88519	9.65596	9.38921	9.49827	9.57023	9.34521	9.93621	9.66709	9.88821	9.95477	9.97652	10.0915	9.48635	9.85029	9.27386	8.9149	9.71078	9.85785	9.68925	9.82596	9.63967	9.33055
ENSG00000064012	CASP8	5.69548	6.6781	6.08473	5.11239	5.74865	6.58926	5.54646	6.18141	6.31343	5.83972	6.224	6.18775	6.50214	6.29492	6.3554	6.00736	6.4198	5.29412	6.26749	5.86044	6.49507	6.22991	5.55752	6.59984	5.64949	5.88786	5.63447	5.89347	6.94325	6.46047	5.86547	5.63957	5.53362	5.93425
ENSG00000064042	LIMCH1	13.0425	11.787	12.1276	12.0504	11.852	11.3844	11.93	12.4103	11.867	11.5301	12.3295	12.1741	11.6023	12.3838	11.6263	11.7448	11.634	12.06	11.8435	11.6768	11.6513	11.6279	12.0166	11.7712	11.3106	11.3253	10.8415	11.1741	11.5566	11.5616	11.5391	11.4285	11.7256	11.8082
ENSG00000064102	ASUN	8.55977	8.00338	8.20887	7.70721	7.83037	8.41501	7.94277	8.25131	8.27607	7.90103	8.62011	8.46523	8.48241	8.21015	7.95459	7.6411	8.45028	8.55368	8.15399	8.26543	8.37866	8.54791	8.00428	8.3979	8.058	7.99127	6.94338	7.65711	7.8923	7.84509	8.19235	8.06352	8.1861	8.00113
ENSG00000064115	TM7SF3	9.35312	8.70104	8.79271	7.83027	8.51321	9.07653	8.79786	8.98549	9.45203	8.81069	9.25586	9.11977	9.25331	9.0028	8.59056	8.47646	8.31927	8.22598	8.67163	8.88199	9.06913	9.44307	9.03816	9.15171	8.7849	8.88677	8.02635	7.70982	8.57847	9.11986	9.03068	8.44598	8.86171	8.50058
ENSG00000064195	DLX3	0.461249	0.384681	0.360793	0.409157	0.439681	0.976097	0.924127	0.346279	0.372035	0.459081	0.645505	0.557854	0.326757	0.346849	0.551118	0.797327	0.901319	0.439032	0.339675	0.736206	0.77763	0.815733	0.363794	0.342782	0.345485	0.699156	0.357365	1.71328	0.460971	0.442144	0.335606	0.827859	0.535976	0.457906
ENSG00000064199	SPA17	6.98077	6.70361	6.89486	6.74667	7.25934	7.52335	7.09348	7.22303	7.07169	7.38791	7.04786	7.06879	7.54371	7.42423	7.10044	6.34323	7.65613	6.7873	7.27644	7.39906	7.1933	7.53756	7.20897	7.86823	7.53631	7.39316	7.41323	7.50916	7.4405	7.57913	7.44612	7.4276	7.34216	7.1153
ENSG00000064201	TSPAN32	4.02935	3.59486	3.7994	3.33771	4.06955	4.87419	4.23291	4.67715	3.59244	4.44453	4.12526	3.89282	4.53674	4.77366	3.79739	4.20379	4.7295	4.6372	3.82495	4.48994	3.97428	4.26534	4.35207	4.52721	4.18527	3.86807	3.76308	3.39344	4.255	4.97336	4.28371	4.22727	4.41883	3.32217
ENSG00000064205	WISP2	5.85895	4.08931	5.27181	5.00928	5.81231	5.63029	5.76597	5.63552	4.86465	5.95984	4.7052	5.22024	4.77567	5.23015	6.2673	4.78509	4.84125	5.6249	4.40581	7.59391	6.04752	5.56969	7.16562	5.20669	5.04283	5.04734	6.85902	5.4723	4.8819	5.30106	4.9997	5.21606	5.0995	5.12306
ENSG00000064218	DMRT3	2.93524	2.6885	2.57407	3.52427	3.68029	3.46419	3.31873	2.5009	3.8859	3.42282	3.15784	2.61778	3.35674	2.99414	2.92681	4.53479	3.14384	3.33909	4.57737	3.4891	3.45431	3.66076	3.34515	3.20892	4.4091	6.06458	4.39369	3.96534	4.81862	3.88087	4.11154	4.44224	4.56712	3.84319
ENSG00000064225	ST3GAL6	8.73704	8.68189	8.59481	8.26571	8.83206	8.53287	8.55579	8.55501	8.08771	8.55844	7.9485	7.85026	8.47798	8.56079	8.71313	8.78007	8.09661	8.64505	8.65188	8.69301	8.25035	8.07053	7.87076	8.23422	8.26831	8.68207	8.56901	8.67775	8.51315	8.46723	8.46503	8.7188	8.55633	8.79831
ENSG00000064270	ATP2C2	6.62912	6.2514	6.6668	6.41116	6.58843	5.96111	7.84332	6.24001	6.08662	6.85216	6.57016	6.76051	5.80236	6.78196	5.88881	6.82888	6.1004	6.38882	6.86557	6.94132	6.90348	5.88034	6.87278	5.84341	6.51514	6.02984	6.85773	7.66645	6.74755	6.91118	6.64479	6.69663	6.80051	6.91925
ENSG00000064300	NGFR	5.81186	6.86668	6.26115	5.87423	6.45976	6.85573	5.46092	6.8785	6.27501	5.60989	5.92608	6.36786	5.97538	5.99596	7.63641	6.93598	8.52937	7.26407	5.80221	5.70713	6.1618	6.31096	5.7144	6.62134	5.89987	5.73349	6.37702	6.38339	7.59492	5.7318	5.63907	5.86121	6.15914	7.27908
ENSG00000064309	CDON	6.39561	6.86117	6.7866	6.17933	6.77835	8.16941	7.56271	6.51332	6.64272	6.86142	6.94677	6.69096	6.67157	6.18841	6.66899	7.5028	7.01627	6.80105	6.97238	6.73166	6.98404	7.71892	6.48266	6.3481	6.47945	7.43077	6.70219	6.57544	7.28623	6.79862	7.09159	7.3353	7.14455	7.17933
ENSG00000064313	TAF2	7.93035	6.96369	7.8197	6.15347	7.08308	8.08664	7.67311	7.58414	7.45171	7.34721	7.55083	7.53014	8.02806	7.69004	6.77769	7.5798	7.57508	7.91338	8.08156	8.04387	7.94017	8.11283	7.90164	8.04712	7.45527	7.93157	6.06213	5.8984	7.68231	7.96328	7.94879	7.58314	7.75545	6.98444
ENSG00000064393	HIPK2	15.9755	13.6432	13.9788	14.5489	14.6693	13.4562	13.9708	14.8443	14.195	13.2416	14.7327	14.5369	13.8261	14.7228	13.836	14.0568	13.9946	13.9877	13.0684	13.3177	13.4862	13.1982	14.0611	13.4887	12.9739	12.2069	12.0304	12.5463	12.6597	12.8839	13.2623	12.3102	13.2592	13.0452
ENSG00000064419	TNPO3	9.01087	8.75946	8.84608	8.16335	8.02126	8.87982	8.52176	8.56626	8.92675	8.68141	8.74542	8.50703	9.02691	8.68145	8.30888	8.2195	8.75108	8.63339	8.85379	8.50283	8.87373	9.12399	8.78452	9.23549	8.53018	8.89681	7.06395	7.50699	8.91985	9.21525	8.87142	8.94066	8.64414	8.14931
ENSG00000064489	MEF2BNB-MEF2B	0.857789	1.71263	1.20792	2.21192	0.842568	1.09801	0.926995	1.68819	0.765644	0.713365	0.805556	1.25868	1.00754	0.881304	1.90001	0.919582	1.30654	1.13709	0.858027	0.977208	0.918532	1.20858	1.09023	0.993143	1.00581	0.814664	1.06082	0.792839	0.958763	0.704948	1.15354	0.729126	0.919808	0.953649
ENSG00000064490	RFXANK	10.1258	10.3114	9.77263	11.1438	10.1079	9.88754	10.1976	10.394	10.2399	10.0934	9.90339	10.547	10.2587	10.1239	10.447	9.6419	9.76706	9.94137	9.67949	9.94423	10.2698	10.0385	10.4718	10.0819	9.97208	9.54811	11.0543	11.3782	9.49236	9.28925	9.55738	9.51385	9.78403	10.1475
ENSG00000064545	TMEM161A	7.99549	9.37872	9.0012	9.54117	9.12175	8.80717	9.02401	8.84386	8.95143	8.85108	8.53297	9.06415	8.77678	8.51933	9.25659	9.00918	8.99472	9.06268	9.00426	8.83632	8.78601	8.86788	8.92518	8.85227	9.03646	8.90387	9.79272	9.74467	9.14525	8.93208	8.79623	9.24062	8.87866	9.32089
ENSG00000064547	LPAR2	6.74999	7.74501	7.09252	8.42138	7.38953	7.23179	7.00812	8.10086	6.5087	7.71508	7.24569	6.87074	6.90625	7.46384	7.87648	7.23415	7.07386	7.79935	7.17913	7.23804	7.00152	7.09433	7.01088	7.34063	7.02696	7.29895	8.428	8.45198	7.07813	6.97866	6.9827	7.56118	7.14042	7.16596
ENSG00000064601	CTSA	10.6009	11.3431	11.0018	11.4081	11.0257	11.0591	10.9446	11.1742	11.2294	11.2005	10.7853	10.9304	11.0655	10.7921	11.5958	11.1023	11.2101	11.0571	11.029	11.1037	11.023	11.2907	11.2652	11.2485	11.1605	11.1095	11.521	11.3298	11.1474	11.0674	11.0765	11.2473	11.1154	11.2334
ENSG00000064607	SUGP2	11.119	11.7198	11.7362	11.7343	11.652	11.7957	11.7885	11.4886	11.7067	11.8546	11.4601	11.4844	11.5918	11.4079	11.8605	11.929	11.7851	11.9601	11.8447	11.6738	11.6895	11.6778	11.4127	11.6534	11.8633	12.2262	12.2384	12.234	12.2518	12.1093	11.8873	12.2019	11.9679	12.042
ENSG00000064651	SLC12A2	10.4918	9.86159	10.038	10.0179	9.95003	9.75112	9.83388	10.2451	9.59637	9.07393	9.94791	10.0386	9.60494	9.93687	9.58241	9.66121	9.87478	10.6205	9.46702	9.89344	9.60866	9.39143	9.50022	9.59148	9.45247	9.91814	9.63635	9.86357	9.29731	9.41769	9.51822	9.19809	9.66378	9.76729
ENSG00000064652	SNX24	8.90675	8.13922	8.41745	7.95204	8.21881	8.39869	8.57483	8.34212	8.46738	8.57644	8.32105	8.51459	8.49294	8.47786	8.06376	8.16153	8.63631	8.53751	8.14137	8.36901	8.4753	8.38312	8.5756	8.47172	8.34903	8.58677	7.59747	6.91801	8.10831	8.28548	8.31724	8.23746	8.38141	8.27559
ENSG00000064655	EYA2	8.40559	9.30222	9.16674	8.8178	8.43922	9.12021	9.08857	8.67334	9.47573	8.65503	8.86095	9.253	9.15807	9.0172	8.23564	8.35259	8.52014	8.36045	8.55846	8.74048	9.18613	9.43996	9.22352	9.19117	8.57999	7.87376	8.01274	7.88492	8.11537	8.13351	8.73871	7.86123	8.65457	8.38039
ENSG00000064666	CNN2	7.90851	8.517	7.49093	9.34377	7.99239	7.44124	6.21321	6.92305	7.48966	5.49738	7.08151	7.14774	7.21126	5.87933	7.74527	7.56561	7.1683	7.32081	6.03152	7.05144	7.1647	7.34822	6.30315	6.64333	6.11017	6.88725	7.14955	6.75338	5.96235	6.39168	5.99172	6.42565	5.82092	6.35695
ENSG00000064687	ABCA7	8.57955	9.94865	9.69946	10.2633	9.83266	9.68782	9.21513	9.28472	9.37516	9.57573	9.53576	9.53875	9.31174	8.57104	9.75953	9.91595	9.61044	9.37818	8.90791	9.10256	9.51109	9.36881	8.66833	8.84548	9.41352	9.62207	10.3724	10.7065	9.84487	9.55493	9.48311	9.61678	9.26707	9.80231
ENSG00000064692	SNCAIP	6.59922	6.82116	7.35268	6.34952	7.16624	7.69039	7.08054	6.43074	7.25972	6.89293	6.49717	7.21676	7.28688	7.55054	7.06181	6.63933	7.63151	6.85508	6.90112	7.05527	7.49374	6.38584	7.30554	7.21842	6.87139	6.91651	6.80443	6.74349	6.52052	6.67157	6.6544	6.71535	6.74619	6.35036
ENSG00000064703	DDX20	7.17699	7.46641	7.54921	6.28618	7.24154	7.67027	7.32342	7.3956	7.21066	7.49077	7.33685	7.50711	7.59867	7.27413	7.40621	7.57798	7.25215	7.10887	7.84114	7.49806	7.37921	7.50916	7.0797	7.40183	7.20872	7.60741	6.92549	6.91004	7.75058	7.72346	7.46346	7.67457	7.67543	7.55896
ENSG00000064726	BTBD1	11.3503	10.8034	10.9243	10.8327	10.8541	10.9019	10.9473	10.9193	11.1486	10.906	11.1927	11.201	11.2106	11.2061	10.3251	10.6951	10.6346	10.4515	10.9219	10.8668	11.2239	11.1073	11.2172	11.1726	10.9244	11.0709	10.6619	10.7002	10.6222	11.0686	10.9128	10.4763	10.7925	10.5794
ENSG00000064763	FAR2	8.67428	8.56799	8.63277	9.11743	8.78467	8.40535	8.51946	8.69611	8.50711	8.85718	8.69387	8.58209	8.35331	8.56604	8.5311	8.48879	8.40213	8.37863	8.83971	8.52052	8.52202	8.41854	8.23647	8.37158	8.76856	9.0539	9.21	9.5938	9.08423	8.98641	8.62471	8.99548	8.685	8.94123
ENSG00000064787	BCAS1	15.7546	13.2213	13.6941	15.2669	15.139	12.8918	14.2761	15.3937	14.1548	13.3532	14.4965	14.7833	12.9418	14.7777	13.3913	13.2062	12.9771	13.7283	12.8591	13.2128	13.164	12.5955	14.0086	12.8632	12.9234	12.0867	12.4087	13.1574	12.0761	12.1816	12.4924	12.1778	13.1893	13.3149
ENSG00000064835	POU1F1	0.69581	0.832514	0.601761	0.65379	0.674372	0.850783	0.766012	0.844659	1.20813	0.574287	1.38585	0.611334	0.565764	0.725825	0.608773	0.897228	0.620467	0.674015	0.91599	0.954969	0.670026	1.03164	1.04479	0.582651	0.58551	1.46075	1.11748	0.634869	0.693772	0.93616	1.13081	0.586025	0.76413	1.46606
ENSG00000064886	CHI3L2	9.15936	7.18246	4.95663	8.72432	6.59029	8.27677	5.87837	9.80554	6.62276	7.07885	6.67252	7.02794	8.50909	7.47019	9.50536	5.84868	7.50229	8.38888	6.61436	7.79081	7.59488	7.38998	6.56453	11.0036	7.22285	5.54533	7.22833	8.41702	6.66334	5.31913	6.52228	5.54862	7.80077	6.92997
ENSG00000064932	SBNO2	8.99345	9.42472	9.25665	8.51892	9.47921	9.12748	8.60967	9.12879	8.62326	8.04539	9.14836	8.69161	8.97062	8.109	8.9519	9.32985	8.97805	9.27996	8.85796	8.5773	8.73043	9.52055	8.26492	9.41269	9.03454	8.90567	8.23838	8.14723	9.10306	8.30243	9.05247	8.5862	8.6748	8.70431
ENSG00000064933	PMS1	8.44162	8.0156	8.11947	7.01577	8.27562	8.33262	8.38081	8.11337	8.04767	8.27401	7.8592	7.89563	8.25652	7.8834	8.38459	8.19786	8.2433	8.66609	8.55442	8.34167	8.36984	8.173	8.2126	8.26099	8.16539	8.48725	7.71962	7.26527	8.40888	8.28661	8.37378	8.36505	8.46444	8.34775
ENSG00000064961	HMG20B	10.3526	10.8569	10.146	10.932	10.864	10.2444	10.055	10.3492	10.4957	9.83173	10.7262	10.6207	10.3656	10.3308	10.3987	10.1073	10.3262	10.0002	9.6982	9.93453	10.4628	10.3397	10.293	10.1037	9.93423	9.33746	10.168	10.1625	9.39593	9.20313	9.57015	9.34846	9.75825	10.0339
ENSG00000064989	CALCRL	7.50454	7.68766	7.6771	7.20665	7.47381	7.47781	7.53127	7.43226	7.61912	6.54016	6.90087	7.56491	7.53992	7.07042	6.66969	7.29864	7.60541	6.56409	7.25564	7.95931	7.4446	7.42891	7.25234	7.59082	6.96422	7.13635	6.18417	4.90663	6.91393	7.20637	7.49251	6.43856	7.23593	6.20182
ENSG00000064995	TAF11	8.91487	8.83676	8.96639	8.56534	8.84124	8.7431	8.86856	9.03469	8.75022	8.81251	8.74972	8.79921	8.71394	8.73994	9.22562	8.80024	9.09008	9.5204	8.82789	8.88512	8.71563	8.65088	8.73704	8.7485	8.89524	9.13055	9.39437	9.41904	9.19686	8.90405	8.66439	9.3891	8.98333	9.17202
ENSG00000064999	ANKS1A	9.76999	10.364	10.1997	9.59325	10.251	9.82332	9.73783	9.42647	9.84099	9.59394	9.83128	9.50266	9.666	9.63012	9.72297	10.0776	9.77878	9.96808	9.54698	9.71661	9.67307	10.0423	9.63586	9.73562	9.55503	9.91791	9.39668	9.32893	10.0432	9.86777	9.94956	9.77125	9.63944	9.69122
ENSG00000065000	AP3D1	11.4489	11.7849	11.5454	11.409	11.607	11.5516	11.6263	11.5312	11.6992	11.5841	11.7022	11.6177	11.4586	11.5751	11.5178	11.5643	11.3247	11.5734	11.4564	11.3661	11.4257	11.5143	11.4931	11.4426	11.6142	11.6475	11.4614	11.4624	11.6771	11.9077	11.658	11.7512	11.5243	11.5572
ENSG00000065029	ZNF76	9.31424	9.74071	9.50524	9.11965	9.71985	9.91261	9.6943	9.61651	9.6095	9.44578	9.54098	9.49616	9.64622	9.53262	9.90342	9.84741	10.0156	9.83675	9.20715	9.50529	9.73028	9.54653	9.6516	9.52966	9.55929	9.54813	9.75233	9.65242	9.87505	9.52003	9.52846	9.70179	9.6986	9.66038
ENSG00000065054	SLC9A3R2	12.0998	12.498	12.125	13.5806	12.9457	11.2478	11.8317	12.3167	11.8854	11.2231	11.8666	11.9685	11.0224	11.6125	11.5391	11.8374	11.2479	11.3182	10.7762	10.988	11.2152	10.9172	11.346	10.8066	11.2131	11.0965	11.5087	11.9466	10.7535	10.9505	10.9621	11.0525	10.7608	11.564
ENSG00000065057	NTHL1	8.49067	9.19349	8.41334	10.2018	9.2379	8.52914	8.99115	9.13695	8.99048	9.19473	8.81598	9.03935	8.53122	8.72039	9.05631	8.64429	8.64264	8.62079	8.75132	8.83583	8.79513	8.48093	8.51841	8.5644	8.84877	8.83172	10.3017	10.505	8.52887	8.56099	8.48938	9.17544	8.74117	9.56523
ENSG00000065060	UHRF1BP1	8.55839	8.16715	8.61216	8.22331	7.95298	8.56656	8.36136	8.16773	7.98507	8.21506	8.00557	8.33518	8.61484	8.15877	8.16542	8.18494	8.3801	8.71611	8.26817	8.33425	8.3871	8.43686	8.39804	8.69894	8.0952	8.55158	7.87598	7.59205	8.60363	8.47368	8.2635	8.39955	8.20932	7.8263
ENSG00000065135	GNAI3	9.69581	9.82823	9.89831	9.99867	9.7535	9.96171	9.59391	9.50431	10.038	9.51887	9.86154	9.73485	10.0377	9.54932	9.63598	9.36826	9.61453	9.59279	9.7949	9.71585	9.94337	10.2008	9.88303	10.1876	9.53527	9.48301	9.03562	9.19237	9.40869	9.1935	9.62446	9.21975	9.47784	9.4814
ENSG00000065150	IPO5	11.7474	11.0987	11.2235	11.1513	11.1099	11.3554	11.2092	11.4675	11.215	11.1572	11.5309	11.2496	11.4059	11.2692	10.9866	11.0604	11.2836	11.1302	11.5176	11.1634	11.2525	11.4494	11.3665	11.359	11.3487	11.551	11.2333	11.0133	11.3881	11.4902	11.2838	11.2891	11.302	11.039
ENSG00000065154	OAT	10.7094	10.3878	10.8083	9.95182	10.243	11.0605	11.1929	10.9838	10.8371	11.0497	10.6436	10.8131	11.0671	10.993	10.4193	10.6599	10.5278	10.5799	11.2064	11.3225	10.9689	11.1377	11.3108	10.9797	11.2755	11.4908	10.3701	10.0193	11.0988	11.5693	11.2998	11.2217	11.1875	10.5105
ENSG00000065183	WDR3	7.97714	7.62574	7.82359	6.99186	7.63097	8.03795	7.67281	7.86157	8.05498	7.70621	7.76539	7.57164	8.1298	7.96187	7.55053	7.60682	8.07466	7.45583	8.06028	7.98159	7.98347	7.8464	8.15802	8.1748	7.89836	8.05957	7.19952	7.30972	7.78642	8.23978	8.0527	7.99976	7.81289	7.60061
ENSG00000065243	PKN2	9.08884	8.79574	9.10651	8.28841	8.8242	9.26315	8.73932	8.88447	8.92575	8.55225	8.65335	8.94435	9.2184	8.78542	8.74004	8.98289	9.36356	9.20052	8.89776	8.99562	9.12321	9.26341	9.13469	9.38617	8.82048	8.94292	8.01048	7.85837	8.90252	8.77782	8.98011	8.63879	9.05516	8.55807
ENSG00000065268	WDR18	8.62375	9.69437	9.31677	10.0581	9.66562	9.53194	9.79606	9.54122	9.49159	9.71439	9.04583	9.4906	9.0084	9.4726	9.75194	9.53517	9.41663	9.77319	8.92192	9.48371	9.21291	8.9235	9.50866	9.38468	9.74095	9.37679	10.6045	10.6783	9.57583	9.39856	9.38289	9.78394	9.73491	9.77344
ENSG00000065308	TRAM2	7.36646	8.30909	7.79878	8.02915	8.16255	8.08553	7.50572	7.15233	7.66164	7.43445	7.66431	7.28478	7.61119	6.96872	7.58396	8.09623	7.68707	7.52577	7.27115	7.55278	7.644	7.97866	7.36037	7.83283	7.39689	7.64087	7.61488	7.56676	7.6529	7.64192	7.6955	7.61385	7.62926	7.74602
ENSG00000065320	NTN1	8.14004	8.05414	7.553	7.30974	8.34657	8.17793	8.51437	7.53378	7.64917	7.54361	7.56974	7.89232	7.92192	7.98898	7.90048	7.77636	7.93004	8.2843	7.3701	7.90671	8.03162	7.77143	8.12241	8.26976	7.67309	7.38504	6.17747	6.83193	7.34477	7.92544	7.89401	7.15538	7.39369	7.03618
ENSG00000065325	GLP2R	4.61372	4.98317	4.30567	4.10072	5.05208	5.72701	4.70735	4.56682	5.54384	5.47367	5.87535	5.03258	5.93516	4.76861	5.577	4.93007	5.60315	5.20757	6.38595	4.63582	5.1219	6.02651	5.1038	4.52087	5.86899	5.72854	6.35291	5.63331	6.92852	7.02394	6.11455	6.54979	6.09972	5.52271
ENSG00000065328	MCM10	0.87662	0.895325	0.66089	0.547546	0.570515	0.822437	0.661737	1.02435	0.844012	0.692833	0.961864	0.685024	0.659322	1.02832	0.507366	0.499253	0.708048	0.56987	1.18467	0.464972	0.818342	0.466591	0.668956	0.484274	0.840098	0.658321	0.497921	0.530604	0.787713	0.900898	0.872047	0.487247	0.66213	0.476541
ENSG00000065357	DGKA	8.39569	8.75771	8.95566	8.24493	9.03389	9.16045	9.13593	8.85051	8.54997	9.23514	8.69223	8.24271	8.95343	8.55637	9.39513	9.49159	8.88148	8.66302	9.59808	9.16097	8.86483	9.1958	8.35833	8.67615	9.69152	9.62685	9.87137	9.2672	9.95268	9.83775	9.58057	9.75541	9.41463	9.18434
ENSG00000065361	ERBB3	10.6248	10.6432	10.1044	10.5573	10.8858	10.0971	9.87844	10.7806	10.2284	9.34656	10.1743	10.8716	9.97983	10.3364	11.9286	10.8816	11.7281	11.9506	9.71844	10.4823	10.4114	9.76632	9.77428	9.91235	10.0933	9.58331	11.0568	11.2855	10.3525	9.42167	9.94978	10.5463	10.6675	11.234
ENSG00000065371	ROPN1	0.263438	0.189959	0.172343	0.211656	0.244599	0.563544	0.467883	0.513829	0.180582	0.153694	0.202169	0.178912	0.246111	0.412709	0.346848	0.325436	0.374253	0.244032	0.480535	0.580124	0.148266	0.32206	0.47827	0.159337	0.292441	0.413271	0.169849	0.586742	0.267779	0.425876	0.54256	0.293646	0.247782	0.364474
ENSG00000065413	ANKRD44	6.45974	6.35139	5.80856	5.8809	5.37494	6.55265	5.68813	6.03036	5.61313	5.88642	5.74508	6.58641	6.5551	6.20222	6.43222	5.41	6.13511	7.23032	5.57193	6.05191	6.50061	6.23002	6.14562	6.41096	5.68406	5.29245	6.52321	7.06222	5.37878	5.96676	6.13596	5.60344	5.57383	5.69231
ENSG00000065427	KARS	10.8445	10.7723	10.7364	10.843	10.6213	10.7023	10.6088	10.7563	10.765	10.885	10.7596	10.9291	10.7913	10.9226	10.5769	10.2922	10.4217	10.4378	10.791	10.6877	10.746	10.8768	10.7322	10.7841	10.7579	10.8058	10.8665	10.8499	10.6877	10.8357	10.6761	10.9034	10.6525	10.5517
ENSG00000065457	ADAT1	7.79441	7.69714	7.35857	7.56444	6.93601	7.49336	7.5896	7.35073	7.36267	7.53871	7.52167	7.65575	7.78803	7.4941	7.47486	7.6175	7.61087	7.60076	7.18769	7.55718	7.44268	7.41202	7.19752	7.56787	7.24005	7.48724	7.28313	7.53729	7.19479	7.82601	7.4896	7.0604	7.56698	7.20906
ENSG00000065485	PDIA5	4.49732	5.26922	5.26181	5.02749	4.88853	6.13674	4.82165	5.63446	5.38387	5.68693	5.46281	5.08765	6.02311	5.21282	5.82788	5.5859	5.52431	5.4788	5.84571	5.83053	5.42709	5.47346	4.76446	5.94643	5.76498	5.88734	5.15769	6.17233	5.43318	5.08164	5.44977	5.70371	5.83104	5.96644
ENSG00000065491	TBC1D22B	8.10392	8.42157	8.51695	8.51933	8.62937	8.4806	8.49132	8.2654	8.50924	8.34322	8.40611	8.18306	8.43328	8.22086	8.57336	8.5876	8.45006	8.51714	8.50166	8.23717	8.21085	8.42487	7.93135	8.37301	8.27744	8.41929	8.45703	8.49263	8.62525	8.48451	8.32248	8.61561	8.46043	8.54448
ENSG00000065518	NDUFB4	10.9152	10.8458	10.7716	10.3366	10.5881	10.6051	10.6702	10.8475	10.9797	10.851	10.8324	10.9768	10.7091	10.836	10.3809	10.4671	10.3786	10.2754	10.6022	10.6795	10.8114	10.9023	10.9137	10.7478	10.7526	10.78	10.2896	10.092	10.6262	10.687	10.7113	10.5706	10.6985	10.5874
ENSG00000065526	SPEN	11.04	10.7285	10.8112	10.1796	10.6197	10.6755	10.2795	10.6907	10.7256	10.2629	10.6994	10.3391	10.6264	10.7453	10.8335	10.8628	11.1157	11.2281	10.2707	10.2242	10.2843	10.3966	10.5914	10.7728	10.3255	10.3627	9.61212	9.83584	10.5238	10.5859	10.7558	10.3976	10.4437	10.3967
ENSG00000065534	MYLK	11.2832	10.196	10.8351	10.2975	10.5839	10.6706	10.6868	10.7734	10.7688	10.302	10.5351	10.7545	11.0592	10.9638	10.2723	9.96254	10.8707	10.7592	10.2621	10.7887	10.9634	10.9123	11.2473	11.3369	10.5789	10.3896	9.12816	9.41312	10.1196	10.1658	10.7794	9.69947	10.6427	9.84631
ENSG00000065548	ZC3H15	10.4923	9.76742	10.1816	9.72364	9.7845	10.103	9.89506	10.0786	10.1292	10.1535	10.1135	10.0913	10.0375	10.0965	9.76006	9.85471	9.69448	9.5522	10.3147	10.054	9.9488	10.1611	9.80577	10.0278	10.1146	10.3656	9.49244	9.4678	10.1277	10.4299	10.0576	10.1547	10.1706	9.84005
ENSG00000065559	MAP2K4	9.53121	9.8762	10.2654	9.67014	9.8694	10.0914	10.1026	9.80394	10.0583	10.5638	10.2141	9.70293	9.71986	10.0394	10.0865	10.6197	10.1321	10.0343	10.8431	10.3535	9.73993	10.0087	9.74699	9.69034	10.5075	10.8683	10.0923	10.1585	10.9772	11.1232	10.6044	10.9427	10.6075	10.7042
ENSG00000065600	TMEM206	7.856	8.05126	8.34016	8.17363	7.99803	8.12117	8.02095	8.19718	8.26705	7.72154	7.70684	8.29086	8.03939	7.84159	8.14645	8.01059	9.07419	8.9166	8.02897	8.42144	8.1308	7.96185	7.56067	8.11784	7.88653	8.2102	8.2279	8.53377	7.99896	7.84168	7.74693	8.34454	8.41674	8.53083
ENSG00000065609	SNAP91	10.5539	10.4072	11.2638	10.9449	10.5199	10.8008	11.3552	10.9714	10.7462	11.9043	10.7456	10.4351	10.3076	11.3639	11.1228	11.6093	10.2316	10.7915	11.7822	11.5081	10.5004	10.7222	10.4824	10.2378	11.7095	12.0451	11.6515	11.7303	12.0292	12.2764	11.8538	12.1417	11.7588	11.8099
ENSG00000065613	SLK	11.0079	10.2474	10.4439	10.2971	10.3539	10.3958	10.1769	10.3713	10.5293	10.1233	10.502	10.4207	10.3457	10.2971	10.2418	10.2412	10.3634	10.4562	10.1424	10.0784	10.0715	10.3549	10.4069	10.4131	10.071	10.3513	10.1225	9.9581	10.2614	10.1482	10.1391	10.0414	10.1401	10.2422
ENSG00000065615	CYB5R4	7.66978	7.33311	7.38821	7.33446	7.66851	8.04392	7.62307	7.76618	7.78184	7.72398	7.81014	7.71708	7.9644	7.70809	7.64946	7.93603	7.63617	7.76191	7.71005	7.74637	7.84713	7.79846	7.70551	7.76561	7.43304	7.80997	7.2154	7.28748	7.47479	7.58735	7.57506	7.16991	7.8005	7.35914
ENSG00000065618	COL17A1	3.70491	3.5236	4.90032	4.91149	4.56041	3.81545	5.54692	5.01835	4.65436	5.08237	4.37281	5.13317	3.98945	5.00841	3.88428	3.72239	3.34246	4.64558	4.5551	4.65724	4.85914	4.77206	4.58816	3.75985	5.0427	5.02559	4.85085	3.57133	3.96669	4.40058	4.38106	4.06147	4.34911	4.3624
ENSG00000065621	GSTO2	8.02583	7.74719	7.76573	8.55539	8.12949	7.90717	8.03446	8.82268	7.7509	8.49539	8.15286	8.22311	7.93368	8.24969	8.73872	8.21296	8.36021	8.80785	8.49753	8.24932	7.70605	8.09403	7.94612	7.74368	8.61776	8.54169	9.21474	9.30406	8.74992	8.39318	8.52406	8.84125	8.67633	8.51669
ENSG00000065665	SEC61A2	9.08561	9.6705	9.45241	9.49616	9.52551	9.36999	9.45921	9.35511	9.42654	9.71903	9.00259	9.37316	9.22601	9.06181	9.83184	9.80097	9.75995	9.90547	9.82226	9.61425	9.10871	9.41363	9.2075	9.37521	9.77719	9.87762	9.80304	9.94606	10.007	10.1057	9.83625	10.0433	10.0211	10.1534
ENSG00000065675	PRKCQ	7.67816	6.11211	7.25429	6.9611	7.42087	7.22061	7.38309	7.97716	6.75204	6.94826	7.04897	7.527	6.9678	7.71979	7.88668	6.57775	7.39678	8.24662	6.69122	7.5667	7.36572	6.45123	6.96109	7.10226	6.94959	7.41116	7.40295	7.77344	7.01934	6.95863	6.77988	7.27541	7.40218	7.74442
ENSG00000065717	TLE2	9.17063	9.79951	9.61563	9.96922	10.2693	9.68011	9.88673	9.7055	9.70528	9.61305	10.0296	9.55246	9.21862	9.47031	9.96277	10.1586	9.42241	9.2563	9.49779	9.46995	9.60617	9.33872	9.58694	8.99745	9.68442	10.1291	9.86667	10.0577	9.91568	9.75058	9.4823	9.95378	9.45734	9.76703
ENSG00000065802	ASB1	11.6501	10.2958	10.3489	11.5285	11.3353	10.4137	10.6724	11.2523	10.8175	10.6106	11.1259	10.991	10.5739	11.2515	10.2714	10.3619	10.0581	10.5788	10.354	10.2947	10.7164	10.1885	10.9521	10.2956	10.3719	9.92786	10.7393	11.2095	10.1707	10.4439	10.3326	10.1809	10.2148	10.3621
ENSG00000065809	FAM107B	12.1249	10.7775	10.8776	10.7278	11.1788	10.9426	10.6559	12.0433	10.9226	10.2299	11.5106	11.5292	10.8671	11.5956	11.3944	10.9392	11.8069	11.673	10.189	11.0275	10.9809	10.4661	10.9335	10.8416	10.2548	10.1464	9.90802	10.0887	10.357	9.78846	10.1856	10.1877	11.0057	10.8348
ENSG00000065833	ME1	9.63321	9.1462	9.57574	9.42274	8.55817	9.29269	10.0372	9.16405	9.4935	9.7103	9.44527	9.29123	9.40844	9.65139	8.93569	8.79737	8.19122	8.71263	9.77053	9.87689	9.72921	10.1865	10.1181	9.81723	9.97948	9.35051	9.0066	9.4948	9.39402	9.70877	10.0727	9.19917	9.72865	8.95174
ENSG00000065882	TBC1D1	10.255	10.5207	10.4874	10.6249	10.4149	10.3624	10.1806	10.4051	10.624	10.3358	10.5635	10.4387	10.6412	10.2985	10.2546	10.3708	10.2713	9.9614	10.4667	10.1712	10.3874	10.6614	10.5057	10.6583	10.144	10.1354	10.1516	9.73437	10.0905	10.0166	10.0451	10.1585	10.0891	10.2654
ENSG00000065883	CDK13	9.5583	9.88942	9.81388	9.77768	9.56875	9.86216	9.56938	9.36922	9.76223	9.43306	9.47569	9.43039	9.66437	9.53813	9.80406	9.93799	9.97208	10.0106	9.91144	9.62678	9.49983	9.66509	9.5455	9.86414	9.47809	9.7039	9.17974	9.02082	9.78176	9.65866	9.70178	9.66273	9.81921	9.73039
ENSG00000065911	MTHFD2	8.48696	8.12198	7.51119	8.4871	7.56765	8.43442	7.52951	8.42828	7.71444	7.56868	8.28024	8.18219	8.66744	7.79982	8.00947	7.67685	8.10271	8.02881	8.8527	7.99311	8.1781	8.74596	7.80042	9.33339	7.69112	7.71901	7.65419	7.83346	7.98629	7.05695	7.67864	7.22814	7.6362	7.31091
ENSG00000065923	SLC9A7	5.24796	4.91193	4.54193	4.52157	4.68667	5.17943	5.98709	4.69714	5.27153	5.32708	4.85079	5.68915	5.34038	5.39844	5.45466	4.96757	4.7886	5.7005	5.27917	5.42282	5.50389	5.44014	5.64173	4.97093	5.52832	5.24177	5.04394	5.78473	5.51063	6.02649	5.71631	5.18496	5.07634	4.76373
ENSG00000065970	FOXJ2	8.98476	9.01402	8.77775	9.03241	9.15823	8.81665	8.75345	8.99053	8.83353	8.639	9.06866	8.76524	8.81831	9.04694	8.87485	8.82848	8.85945	8.78572	8.77679	8.82805	8.73288	8.75802	8.87544	8.84334	8.63402	8.74508	8.89819	9.10943	8.58798	8.86777	8.84988	8.8508	8.66635	8.76731
ENSG00000065978	YBX1	12.7546	12.0866	11.9726	11.8169	12.3482	12.1666	11.9689	12.5896	12.1804	11.5774	12.5898	12.4685	12.292	12.2548	11.2572	11.566	11.7717	11.4087	11.7956	11.8199	12.1336	12.0823	12.0253	11.9863	11.472	11.2065	11.116	11.1357	11.1528	11.0967	11.3766	11.0363	11.4224	11.1976
ENSG00000065989	PDE4A	9.94682	9.73294	10.2235	10.3221	10.4786	9.6746	10.2959	9.87513	9.68623	10.3667	9.96427	9.8193	9.34081	10.2521	9.88776	10.476	9.32816	9.85154	9.9094	9.91788	9.65423	9.69121	9.74416	9.1273	9.97545	10.5467	10.5671	10.7428	10.3018	10.406	10.2128	10.5916	9.9303	10.1773
ENSG00000066027	PPP2R5A	10.8517	10.5862	10.7065	10.7676	10.4469	10.2994	10.6009	10.6016	10.9079	10.5083	10.8062	10.825	10.7709	10.8311	10.353	10.2145	10.4387	10.5745	10.3381	10.5042	10.6447	10.8077	11.0109	10.8969	10.3948	10.0593	10.026	10.28	10.0126	10.2412	10.3676	9.82254	10.3709	10.0805
ENSG00000066032	CTNNA2	12.4534	12.2386	12.4927	12.0186	11.8797	12.643	12.5053	11.7754	12.6766	12.4365	12.4666	12.8037	12.7427	12.6908	11.615	11.8085	11.5677	11.5891	12.3486	12.5509	12.6423	12.6662	12.9286	12.7303	12.5502	12.3221	11.8759	12.0033	12.0313	12.3048	12.5997	11.8237	12.2347	11.9622
ENSG00000066044	ELAVL1	10.0938	10.6445	10.5073	10.4039	10.4009	10.3318	10.1712	10.0615	10.3877	10.2132	10.2224	10.1622	10.4155	10.1125	10.5129	10.4314	10.5307	10.089	10.513	10.0903	10.2474	10.4345	10.1002	10.3526	10.2802	10.2886	10.064	10.156	10.4725	10.4334	10.3676	10.4684	10.2688	10.2699
ENSG00000066056	TIE1	8.01832	10.055	9.70022	9.08361	9.74104	8.72209	7.5861	7.7156	8.67754	7.8444	8.38144	7.9526	8.40073	6.92043	8.86551	9.25205	9.2974	8.99185	7.41888	8.18344	8.65276	9.00476	8.51412	8.20641	8.57374	8.68792	8.19695	7.75205	8.40467	8.67845	8.53881	7.93521	7.74013	8.18592
ENSG00000066084	DIP2B	11.7556	10.6023	10.5652	10.3792	10.8669	10.9336	10.4338	10.9758	10.5758	10.0535	11.1991	10.9348	10.7422	11.0124	10.9718	10.7088	11.2987	11.6425	10.3864	10.626	10.6273	10.6288	10.5544	10.6055	10.3962	10.3681	9.63165	9.84298	10.5774	10.1809	10.5044	10.3198	10.8377	10.6395
ENSG00000066117	SMARCD1	9.80366	9.80056	9.80944	9.96569	10.0652	9.74385	9.87822	9.5205	9.51679	9.4735	9.36454	9.59515	9.57922	9.58341	10.2348	10.1503	10.1667	10.294	9.69504	9.76769	9.58983	9.54008	9.77541	9.66493	9.73452	9.73824	9.95997	10.0085	10.0614	9.90409	9.80103	10.27	9.86058	9.98316
ENSG00000066135	KDM4A	9.07885	8.77761	9.17242	8.66661	8.64526	9.24726	9.07956	8.73409	9.20514	9.14775	9.12967	8.96615	9.34104	9.08371	9.11371	9.08715	9.11445	9.1989	9.0206	9.08926	9.18829	9.17142	9.18377	9.08473	9.0881	9.45681	8.79219	8.57837	9.28199	9.34574	9.18039	9.27386	9.06979	8.96137
ENSG00000066136	NFYC	9.34205	9.91558	9.74513	9.71751	9.607	9.65007	9.57686	9.35341	9.80588	9.66579	9.3135	9.43855	9.5053	9.38955	9.89715	9.95607	9.61865	9.63045	9.81007	9.7053	9.48516	9.55095	9.55098	9.5992	9.63293	9.97095	9.86297	9.58657	9.89573	9.75938	9.62506	9.94495	9.68805	9.91925
ENSG00000066185	ZMYND12	6.78735	6.1123	6.13124	6.78196	6.80821	6.86466	7.03383	7.07986	6.02448	6.48732	6.33981	6.68151	6.90987	7.16706	6.24142	6.16969	6.91194	6.61715	6.2579	6.84353	6.88768	6.79347	7.19408	7.70045	6.91363	6.59987	6.28592	6.51393	6.14105	6.37075	6.85279	6.20189	7.00218	6.59048
ENSG00000066230	SLC9A3	7.05287	7.46118	7.55499	6.49742	7.81171	7.65378	7.71188	7.19152	7.33466	7.41956	6.96382	6.60475	6.94764	6.65258	6.06764	7.92472	6.81053	8.21146	6.89087	6.27116	7.04429	6.53894	6.09588	7.00849	7.56924	8.03095	6.63652	6.63733	8.28758	7.73588	7.64855	7.63194	7.72644	7.11061
ENSG00000066248	NGEF	10.0825	10.2015	10.9507	10.1665	10.4064	10.4369	10.6132	10.3609	10.3319	11.3823	10.7363	10.0767	9.99686	10.3817	10.7489	11.4144	10.2831	10.4461	11.2865	10.9497	9.72827	10.3548	10.1018	9.90948	11.276	12.3093	12.0047	11.4283	11.6835	11.988	11.1723	12.2399	11.3381	11.6576
ENSG00000066279	ASPM	2.60732	2.17036	2.62728	2.24456	2.7734	3.16923	2.72903	2.68786	2.45911	2.83275	3.59536	3.20921	2.50238	3.02646	3.04069	2.38369	2.49432	3.25755	3.22665	2.85569	2.63093	2.47105	2.92799	2.39496	2.30625	3.00315	3.08083	2.39551	2.99509	3.15168	2.43268	2.51458	2.88972	2.93287
ENSG00000066294	CD84	7.48951	7.01878	6.72209	6.61879	7.07178	7.25171	5.21215	7.31859	6.26995	6.79573	6.3015	5.59788	7.91014	7.08578	6.16831	6.53551	7.24328	6.26411	6.50462	6.95577	7.10887	7.09303	5.69187	7.50317	6.23703	5.78483	5.89389	6.82776	6.19592	6.08732	6.22663	5.89557	5.9682	6.195
ENSG00000066322	ELOVL1	9.98489	10.3356	10.1979	10.0515	10.3164	10.0721	9.78479	10.2191	10.237	9.71442	9.83674	10.3202	10.1711	9.8435	10.9646	10.2981	10.9784	11.208	9.60163	10.4366	10.2595	9.95877	10.2542	10.1921	9.816	9.85102	10.5675	10.5395	9.94943	9.43168	9.75325	10.1963	10.3802	10.8162
ENSG00000066336	SPI1	8.89432	8.81282	8.14758	8.80507	8.9618	8.88651	7.42184	9.30983	8.54333	8.54983	9.26924	8.1169	9.34918	8.51361	9.09226	8.3482	8.67828	8.18994	8.84166	8.61624	8.92273	8.77678	8.15192	9.16278	8.3977	7.91028	8.26584	8.01871	8.25769	7.85375	7.88753	8.16772	7.87728	8.45122
ENSG00000066379	ZNRD1	7.77481	7.73657	7.7039	8.25393	8.1467	7.45771	7.77124	7.97382	7.6842	7.62006	7.81777	7.85053	7.71351	7.86984	7.56096	7.48126	7.51943	7.44977	7.75	7.65334	7.73643	7.63953	7.40317	7.89644	7.55588	7.5681	8.01194	8.16035	7.62246	7.18357	7.2813	7.6011	7.55024	7.73001
ENSG00000066382	MPPED2	8.37901	7.6925	7.87054	8.19049	7.38431	7.94898	8.18205	7.55621	7.85325	8.24558	7.67501	8.08448	7.53785	7.9829	7.48403	7.9115	7.46897	8.17699	8.21276	8.21036	7.94485	7.9198	8.18674	7.34672	8.42656	8.52152	7.73788	8.06462	8.34892	8.67554	8.45629	8.31535	8.47474	7.7948
ENSG00000066405	CLDN18	1.07718	1.20644	1.40076	1.82412	1.57958	1.61328	1.276	1.20824	1.88445	0.924863	1.62414	1.15912	1.48713	1.32162	1.5557	1.5995	1.84268	1.06088	1.53479	1.17393	1.49107	1.87766	0.967393	1.63446	1.20458	1.11549	0.957968	1.22867	1.04921	1.21685	1.42586	0.941234	0.913892	1.04572
ENSG00000066422	ZBTB11	9.01878	8.64921	8.94411	8.57353	8.41672	9.0845	8.74656	8.90073	8.79432	8.89443	8.62769	8.58725	8.86015	8.64549	8.48726	8.80319	8.61657	8.85378	9.22501	8.86579	8.5533	8.80164	8.52509	8.78132	8.96586	9.44264	8.36019	8.31685	9.13949	9.34072	8.98561	8.94719	9.09593	8.78225
ENSG00000066427	ATXN3	8.01278	7.56311	7.70878	7.70372	7.62071	7.69529	7.19532	7.99787	7.58442	7.53425	7.77122	7.52178	7.62545	7.83443	7.47116	7.2803	7.61808	7.96582	7.66279	7.71959	7.72285	7.57768	7.38741	7.77361	7.65104	7.73767	6.95509	6.84308	7.86291	8.11448	7.69995	7.60744	7.44987	7.46685
ENSG00000066455	GOLGA5	9.82923	9.02279	9.15695	9.01758	9.23866	9.32393	9.14989	9.4571	9.38693	8.89177	9.46607	9.29062	9.47459	9.5112	9.01615	8.93254	9.28677	9.33518	9.09777	9.20855	9.43776	9.23457	9.50822	9.4346	8.94192	9.26346	8.57846	8.69571	9.11909	9.18714	8.93349	9.21678	9.04651	8.88038
ENSG00000066468	FGFR2	11.5967	11.2658	11.3503	12.1408	11.7547	11.4535	11.4452	11.9621	11.5169	10.7571	11.3378	11.7667	11.2776	11.5773	11.7281	11.299	11.7142	12.2327	11.0078	11.2694	11.4878	11.3733	11.8454	11.5098	11.2444	10.9476	11.179	11.7611	10.9081	10.7767	11.2665	10.9098	11.4998	11.7019
ENSG00000066557	LRRC40	8.09423	7.75169	8.15298	7.39835	7.50067	8.12018	8.43549	8.13767	7.40012	8.00095	7.31563	7.82152	8.08135	7.99663	7.92046	8.29612	7.83889	7.97336	8.42965	8.55445	7.7895	8.02534	8.3192	8.22721	8.42528	8.68268	7.57158	7.32149	8.39066	8.66894	8.4476	8.35797	8.30699	7.90714
ENSG00000066583	ISOC1	8.14085	8.08954	8.46455	7.44109	7.48734	8.43724	8.28788	8.21864	8.39033	8.56331	8.09122	8.37047	8.35717	8.42106	8.10411	7.91741	8.17401	7.91798	8.43796	8.47859	8.46803	8.45938	8.33147	8.36925	8.22462	7.98316	7.63938	7.65522	8.19276	8.45173	8.3851	8.28446	8.40017	7.98504
ENSG00000066629	EML1	8.69532	8.0053	8.41663	8.10071	8.16105	8.15541	8.26453	8.0655	8.43684	8.31128	7.91931	8.39015	8.1431	8.33746	8.38301	7.99866	8.73041	8.68613	8.07509	8.15808	8.0333	8.05093	8.13624	8.17202	8.384	8.63077	8.11825	8.29336	8.33358	8.51191	8.16913	8.40317	8.32464	8.32046
ENSG00000066651	TRMT11	7.82643	7.20888	7.3661	6.6697	6.96963	8.09426	7.7873	7.4713	7.425	7.5121	7.57745	7.77265	7.91072	7.86566	6.9857	7.43275	7.85372	8.13785	7.88171	8.05064	7.8485	7.94059	7.99005	7.867	7.94787	8.17285	6.41421	5.81199	8.05004	8.05225	7.90685	8.05479	8.03427	7.10386
ENSG00000066654	THUMPD1	9.62086	9.57051	9.61942	9.12958	9.02777	9.63853	9.25679	9.29536	9.23492	9.23245	9.18905	9.15442	9.4038	9.33021	9.1988	9.51034	9.49184	9.48863	9.66626	9.49455	9.47416	9.52408	9.44535	9.5262	9.29969	9.76319	8.90778	8.62539	9.6074	9.64354	9.43647	9.62385	9.52756	9.49061
ENSG00000066697	MSANTD3	8.29165	7.45938	7.39911	7.37628	7.87422	7.61043	7.76153	8.03688	7.86314	7.8895	8.24334	7.81166	7.72961	8.06502	7.61818	7.63347	7.54716	7.65447	7.46784	7.62491	7.87679	7.77123	7.97483	7.59872	7.60346	7.54471	7.42058	7.36354	7.39617	7.86768	7.42359	7.72743	7.48208	7.64386
ENSG00000066735	KIF26A	5.56438	7.40088	7.37055	5.50685	7.4487	6.76284	5.95607	5.90647	6.43517	5.81953	6.52859	5.37039	6.18731	5.83914	5.86623	6.26061	6.23827	5.96574	5.64012	5.95166	6.18079	6.04881	5.85875	6.11832	6.31486	6.37076	5.56475	6.38432	6.00902	6.91168	6.5559	6.02665	5.23425	5.3727
ENSG00000066739	ATG2B	9.18635	9.55488	9.80353	8.99306	9.28677	9.85939	9.72861	9.54134	9.54518	9.6325	9.45054	9.42917	9.58551	9.35821	9.72025	10.09	10.0483	10.2682	9.99479	9.77298	9.46776	9.76719	9.5144	9.74674	9.58981	10.0137	9.42997	8.96873	10.0759	9.9741	9.83905	9.97353	10.064	9.91681
ENSG00000066777	ARFGEF1	9.40208	9.18409	9.19414	8.64579	8.84492	9.334	9.11498	8.96634	9.37764	9.12877	9.32724	9.22168	9.4498	9.15563	8.86056	9.2017	9.23573	9.62107	9.33114	9.24285	9.2232	9.50759	9.27425	9.4903	9.08508	9.41126	8.6496	8.51193	9.2674	9.45999	9.28874	9.34896	9.21803	8.86246
ENSG00000066813	ACSM2B	-1.31756	-1.35654	-1.37563	-1.3386	-1.32521	-1.31539	-1.37536	-1.28686	-1.16275	-1.3979	-1.34452	-1.36819	-1.39924	-1.00683	-1.37014	-1.37735	-1.36144	-1.32544	-1.29443	-1.3257	-1.39917	-1.39974	-1.16948	-1.39204	-1.28762	-1.39928	-1.37858	-1.35129	-1.39779	-1.39888	-1.39778	-1.38896	-1.1711	-1.39797
ENSG00000066827	ZFAT	6.29284	6.6218	6.90518	5.36303	6.02803	6.98743	6.5815	6.2636	6.82599	6.84415	6.68091	6.51828	6.97642	6.81332	6.17639	6.92294	7.08432	6.36427	6.88638	6.55353	6.59704	6.98073	6.90897	6.84421	6.75184	6.8793	6.61199	5.49546	6.77522	7.00022	6.85915	6.87549	6.79954	6.7839
ENSG00000066855	MTFR1	8.32252	7.34721	7.56986	7.07323	7.68874	8.00215	7.72287	8.04343	7.68495	7.11932	7.89286	7.82994	8.01485	7.70941	7.34439	7.28191	8.21732	7.71199	7.33061	7.84308	7.78513	7.72992	7.68637	8.04776	7.26695	7.5869	6.90591	7.08466	7.23192	7.24477	7.40533	6.95322	7.39398	7.06657
ENSG00000066923	STAG3	12.0683	10.3418	10.4934	11.6897	11.2223	10.8872	11.4836	11.5656	10.716	11.1159	11.5052	11.3104	11.062	11.8112	11.2777	10.5235	10.4886	11.1687	10.6197	11.1029	11.1652	10.9253	11.8944	10.7596	10.9686	10.6893	11.9762	12.1389	10.357	10.7541	10.9711	10.9977	11.0318	10.9747
ENSG00000066926	FECH	8.95808	8.11481	8.28923	8.409	8.29721	8.56063	8.78269	8.63232	8.49758	8.63632	8.55104	8.59329	8.49106	8.71535	8.66271	8.27663	8.79063	8.80344	8.20681	8.70161	8.62991	8.25096	9.06326	8.49731	8.57049	8.63998	8.54265	8.56826	8.22857	8.53501	8.57342	8.43184	8.82699	8.63657
ENSG00000066933	MYO9A	9.99929	10.2434	10.3962	10.2436	9.83672	9.76758	9.83331	9.70258	10.0243	9.6579	10.2096	9.79344	9.90661	9.93383	10.1837	10.1733	9.91858	10.3637	10.3605	9.81301	9.77107	10.1766	9.90058	10.1974	9.91743	10.0753	9.87938	9.54973	10.2178	10.0906	10.0852	10.0162	10.0328	9.98614
ENSG00000067048	DDX3Y	9.76964	10.5258	10.1079	9.39045	9.77916	10.4231	9.60321	9.67632	10.271	9.52078	10.145	9.93866	10.2388	9.39697	6.99702	6.7871	10.2143	9.78777	10.0342	9.55849	9.83129	6.64055	9.43754	6.78066	9.47227	10.002	9.10837	8.91632	10.0053	9.65501	9.70834	9.47252	9.93966	9.67318
ENSG00000067057	PFKP	11.127	11.9454	11.797	11.3716	11.6151	12.4747	11.7432	11.4163	12.6077	12.0895	11.9676	11.7871	12.351	11.4563	11.4217	12.6128	12.5711	11.3779	11.5575	11.4981	12.2373	12.1445	11.5254	11.5873	11.7225	11.9923	11.5085	11.5255	11.9586	12.1998	11.752	12.0041	11.8793	11.9389
ENSG00000067064	IDI1	10.903	10.48	10.7293	10.4826	10.5001	10.8741	10.9342	11.0203	10.7741	10.9557	10.8508	10.8847	10.9057	10.9111	10.2132	10.3091	10.5072	10.4365	10.8257	10.9653	10.9353	10.8275	11.0356	10.9227	10.8787	11.1885	10.6275	10.6473	10.6345	11.1118	10.8618	10.7249	10.9393	10.5013
ENSG00000067066	SP100	8.73236	8.65068	8.49408	8.33027	8.51352	8.73586	7.44259	8.34017	8.13557	7.66071	8.39436	7.80386	8.76138	7.70767	8.08926	7.83051	8.13052	7.86997	7.82201	8.14518	8.44117	8.62737	7.664	8.73898	7.69668	7.6225	7.5815	7.09592	7.64034	7.2446	7.72895	6.96208	7.37122	7.47894
ENSG00000067082	KLF6	10.3758	10.6041	10.1264	10.1142	9.4373	10.373	9.09089	9.47596	10.49	9.36649	9.92791	9.77826	9.95362	9.27091	9.44893	9.50333	9.85469	9.58913	9.59013	9.86441	9.92147	10.2426	9.4668	10.4362	9.28423	9.31614	8.94907	8.88134	9.43135	9.5629	9.55934	9.21021	9.2986	9.39546
ENSG00000067113	PPAP2A	10.1899	10.6782	10.4269	10.0081	10.1531	10.5904	10.0522	10.109	11.0212	10.0255	10.3893	10.3359	10.5772	9.96229	10.0949	10.4117	10.5316	10.2782	9.93017	10.2604	10.4172	10.7154	10.411	10.4728	10.205	10.1146	9.86118	9.73758	10.1467	9.87061	10.0709	9.99685	10.2332	10.1903
ENSG00000067141	NEO1	10.7115	10.903	11.0688	10.8241	10.7866	11.1862	11.0192	10.879	11.4744	10.6712	11.2288	11.1721	11.1275	10.8938	11.306	11.1522	11.5235	11.5163	10.7317	10.8349	11.0163	11.3807	11.4406	11.1198	10.766	10.6644	10.4878	10.5225	10.7986	10.5622	11.0477	10.6189	10.972	11.0073
ENSG00000067167	TRAM1	10.2925	10.4103	10.4003	9.8428	10.1112	10.3933	9.76731	9.75432	10.1477	9.57394	9.96941	9.9162	10.4719	9.68231	9.92423	10.011	10.3527	9.87149	9.95673	10.0903	10.1838	10.2936	10.1548	10.5999	9.79103	9.77347	9.62986	9.78142	9.75085	9.60284	9.98785	9.37751	9.773	9.73256
ENSG00000067177	PHKA1	8.39771	8.68708	8.56578	8.74434	8.47558	8.68872	9.19975	8.36937	9.17889	8.39835	8.71411	8.99926	9.23217	8.53921	8.2546	8.52668	8.70554	8.19749	8.65718	8.63698	9.13795	8.97597	9.3992	9.16793	8.66999	8.22245	7.7189	8.03637	8.50662	8.48697	8.9478	7.72548	8.51072	8.23786
ENSG00000067182	TNFRSF1A	10.347	10.905	10.3377	10.6667	10.5077	10.5884	9.85021	10.3238	10.3483	9.46189	10.6156	10.2255	10.8955	9.5449	10.4941	10.1954	10.4292	9.95975	10.7075	9.96306	10.2101	10.8889	10.357	11.4662	10.2731	9.86596	9.72722	9.71183	10.1831	9.38074	10.0459	9.48364	9.80291	9.99193
ENSG00000067191	CACNB1	9.81884	9.95391	10.3617	10.1804	10.0532	10.4664	10.7603	10.1393	10.0004	11.0045	10.0608	9.83546	9.93676	10.509	10.6001	10.7964	10.0849	10.5187	10.5888	10.6455	10.2118	9.98462	10.1573	10.182	10.7853	10.7929	11.2765	11.3911	11.1274	11.4753	10.9251	11.4462	10.7349	11.0587
ENSG00000067208	EVI5	8.92024	8.42998	8.56554	8.34509	8.49257	8.86578	8.55869	8.72115	8.37703	8.34082	8.75142	8.34704	8.80834	8.52695	8.41833	8.57042	8.5843	9.01938	8.49783	8.44601	8.71813	8.65509	8.69529	8.6392	8.44512	8.6345	7.9618	8.28629	8.40507	8.60888	8.52778	8.1233	8.42477	8.17425
ENSG00000067221	STOML1	9.47212	9.55534	9.64954	10.6463	10.0953	9.69503	10.3007	10.0311	10.029	10.5107	9.85185	10.1186	9.85157	10.0369	10.2187	10.2004	9.44918	9.73835	10.3441	10.3352	9.69063	9.76787	10.2536	9.81899	10.3481	10.4159	11.4415	11.4609	10.5311	10.7476	10.0827	10.8719	10.2217	10.4927
ENSG00000067225	PKM	13.7802	13.8479	13.8349	14.5914	13.9282	13.7835	14.3272	13.9903	14.1781	14.3244	13.8269	14.156	13.9163	14.1484	13.9285	13.7896	13.5273	13.9123	14.052	14.0278	13.8973	13.8565	14.5121	14.1367	14.1228	14.2485	14.5256	14.3421	14.0856	14.4132	14.053	14.3591	13.9792	14.189
ENSG00000067248	DHX29	9.10634	8.60101	8.72503	8.55172	8.65507	8.89129	8.84085	8.99987	8.73803	8.82251	8.43651	8.9355	9.01347	8.72099	8.89775	8.65584	9.02634	9.2604	8.78093	8.96126	8.9189	8.84135	8.91673	8.70577	8.73272	9.15431	8.56519	7.98226	8.93655	8.85333	8.78798	8.89449	9.0553	8.94262
ENSG00000067334	DNTTIP2	10.3797	9.93523	9.88068	10.3286	9.86223	9.70455	9.601	10.0143	10.1709	9.57673	9.98412	9.92923	9.80274	9.96546	9.55965	9.48351	9.50217	9.48258	9.79124	9.70801	9.79428	9.92191	9.71618	9.78702	9.63005	9.76846	9.85789	9.78211	9.55155	9.66231	9.51854	9.62978	9.49116	9.59329
ENSG00000067365	METTL22	7.21181	7.49818	7.25462	7.41728	7.52359	7.81974	7.80356	7.53224	7.42233	7.52471	7.56937	7.27704	7.26148	7.78748	7.72864	7.06051	7.53779	8.0702	7.36867	7.49637	7.44933	7.20606	7.76065	7.19336	7.79289	7.95667	8.47268	8.34979	7.91484	7.67246	7.65371	8.07848	7.7647	7.70445
ENSG00000067369	TP53BP1	9.39174	9.63688	9.70208	9.30184	9.25486	9.75311	9.55781	9.5374	9.86624	9.70785	9.28767	9.4119	9.66333	9.49906	9.60556	9.6016	9.8081	10.0841	9.82953	9.57012	9.47411	9.92309	9.40893	10.0111	9.56354	9.67863	8.97751	8.69106	9.77778	9.98813	9.77722	9.64525	9.8013	9.54568
ENSG00000067445	TRO	9.05873	10.1021	10.1262	9.50788	10.0999	10.4499	10.2358	9.70809	10.0706	10.4013	9.52423	9.9741	9.95656	9.76194	10.3908	10.4142	10.5306	10.5315	10.4732	10.1862	10.2845	10.2175	9.64363	9.9322	10.3325	10.6369	10.4357	10.3698	10.8092	10.5787	10.3762	10.8294	10.6798	10.7733
ENSG00000067533	RRP15	8.18485	7.50916	7.77533	6.97215	7.22205	7.58139	7.68697	7.83489	7.89168	7.39918	7.49151	7.62533	7.75359	7.76567	7.29687	7.41539	7.57156	7.661	8.05993	7.76207	7.95352	7.72503	8.01212	7.69474	7.47068	7.98812	7.37951	6.96671	7.47563	7.6947	7.55667	7.73389	7.61035	7.35575
ENSG00000067560	RHOA	13.1202	12.545	12.6664	12.9749	12.6853	12.9206	12.6797	12.8573	12.8747	12.6696	12.9515	12.9669	12.9552	12.9566	12.3541	12.1487	12.4836	12.4311	12.4725	12.7073	12.9385	12.9599	13.0537	12.9249	12.5618	12.3153	12.5238	12.6168	12.1576	12.2936	12.5281	12.0956	12.4086	12.1946
ENSG00000067596	DHX8	8.93291	8.79582	8.86021	8.80903	8.92008	8.98548	8.84037	8.87865	9.09499	8.74029	8.96658	8.77028	9.09952	8.76577	8.63477	8.94158	8.93008	9.03951	8.69074	8.85049	8.91114	8.92611	9.0633	9.01921	8.61618	8.71243	8.92229	9.22278	8.79031	8.90601	8.80354	8.78915	8.75282	8.82779
ENSG00000067601	PMS2P4	7.56929	5.65665	6.37145	6.56743	6.69821	6.58204	7.13656	7.04689	6.6858	6.96317	7.09041	6.95485	6.72399	7.14443	6.16231	6.3979	5.95246	6.33299	6.50826	7.03887	6.9975	6.56507	7.10515	6.60681	6.87715	6.70231	6.84446	7.45539	6.36068	7.12382	6.70016	6.79898	6.75489	6.601
ENSG00000067606	PRKCZ	11.5533	11.3712	11.6146	12.5637	11.8953	11.2772	12.102	12.2025	11.7307	12.387	12.1251	11.8816	11.0299	12.1136	11.9053	11.8513	11.307	11.5058	12.0924	11.8573	11.437	11.2614	11.3713	10.9949	12.0212	12.0589	13.2529	13.435	12.0894	12.2591	11.8468	12.3362	11.8972	12.3763
ENSG00000067646	ZFY	7.61046	7.57468	7.43546	6.73959	7.04697	7.68009	7.05507	7.08883	7.40374	6.92131	6.98828	7.28685	7.66761	7.48162	4.89208	4.68325	7.56348	7.27761	7.44709	7.50333	7.49399	4.78259	7.50828	4.65335	7.14027	7.35365	6.50766	6.60124	7.00139	7.06136	7.14995	7.05202	7.07986	6.86619
ENSG00000067704	IARS2	10.2931	9.4018	9.92612	9.54536	9.98486	10.1309	10.1597	10.262	10.3329	10.3073	10.0657	10.1629	10.28	10.2066	9.32276	9.36402	9.62669	9.69812	9.7771	10.2312	10.3319	10.4609	10.589	10.1489	10.1247	10.1381	9.18294	9.29017	9.87581	10.2852	10.2207	9.71409	10.125	9.67565
ENSG00000067715	SYT1	11.4855	11.1919	12.4531	11.7297	11.2973	11.9262	12.449	12.237	11.384	13.3466	11.5224	11.1648	11.0199	12.3597	12.3168	12.7971	11.2813	12.2004	13.0796	12.9685	11.397	11.6853	11.1446	10.5637	13.069	13.4841	12.8801	12.6331	13.6663	13.9756	13.2327	13.979	13.242	13.2741
ENSG00000067798	NAV3	9.35283	9.12269	9.55689	9.12611	9.26235	9.40499	9.73243	9.19576	9.39113	9.82723	9.22528	9.07336	9.47091	9.7424	9.62074	9.60919	9.42765	10.1078	9.96675	10.0082	9.31526	9.49567	9.5475	9.40991	9.9085	9.7301	9.17355	9.53197	10.0543	10.2601	10.0284	10.0274	10.0255	9.71258
ENSG00000067829	IDH3G	10.0492	10.2765	10.2057	11.089	10.534	10.2504	10.5076	10.2333	10.4726	10.6889	10.2657	10.3597	10.251	10.4972	10.6685	10.3945	10.2307	10.362	10.3643	10.5214	10.3356	10.308	10.4148	10.1701	10.6332	10.8491	11.5021	11.4348	10.7314	10.7222	10.4291	10.9367	10.4933	10.7125
ENSG00000067836	ROGDI	11.4411	11.2137	11.3867	11.781	11.7703	11.1301	11.486	11.809	11.3288	11.4705	11.5176	11.8957	10.7341	11.7378	11.9476	11.7548	11.4336	11.7793	11.1783	11.4198	11.131	11.1032	11.4787	10.7432	11.6365	11.5934	12.2663	12.4041	11.5699	11.5459	11.5032	11.8482	11.7222	12.1138
ENSG00000067840	PDZD4	13.3814	13.2497	13.3727	14.0614	13.8072	13.4715	14.0839	13.4689	13.7382	14.288	14.2441	13.6825	13.3218	14.4657	13.6841	13.5677	13.044	13.028	14.0602	13.9337	13.725	13.5121	13.648	13.3013	13.862	13.9464	14.9746	15.4381	13.9615	14.1887	13.6345	13.9663	13.4911	13.7943
ENSG00000067842	ATP2B3	7.61054	8.03996	8.99535	8.76741	8.29407	8.28963	8.75569	8.373	8.34381	9.45315	8.16051	7.94161	7.62788	8.4912	8.84606	9.53187	8.04035	8.77719	9.63329	8.98659	7.60968	8.2627	7.75338	7.4843	9.33289	10.2038	9.30906	9.12506	9.73996	10.0907	9.47564	10.0435	9.50796	9.51441
ENSG00000067900	ROCK1	10.9879	10.0848	9.89092	9.40265	9.8816	9.96648	9.59024	9.79884	9.80395	9.10049	10.1373	9.74731	10.123	9.88077	9.34735	9.43372	9.80777	9.88304	9.44083	9.46339	9.75733	9.79727	10.0345	10.1948	9.32988	9.22448	8.44523	8.53762	9.03367	9.16187	9.46827	8.74078	9.36949	8.89485
ENSG00000067955	CBFB	10.1131	9.73059	9.5303	9.20871	9.66911	9.47685	9.00338	9.53164	9.41616	8.75853	9.55744	9.66252	9.63231	9.29364	9.5068	9.5721	10.0882	9.55172	9.45065	9.17004	9.46856	9.61625	9.50949	10.0132	9.08601	8.73434	8.22665	8.15158	9.12346	8.6688	9.1384	8.77459	9.23614	9.15203
ENSG00000067992	PDK3	5.83746	5.97442	5.4817	6.34565	4.70172	5.94421	5.23421	6.31079	5.49842	5.9254	5.61962	5.49736	5.75351	5.47562	5.87975	5.87746	5.45347	5.70764	6.22436	5.89676	5.62125	5.95256	5.0187	5.99633	6.3144	5.77845	5.92039	5.54716	6.11825	6.24414	6.20407	5.99404	5.89201	5.72669
ENSG00000068001	HYAL2	9.866	9.69286	9.54532	8.35384	9.66283	9.12649	8.57009	8.66322	9.25135	8.25617	9.15246	9.36918	8.87016	7.73621	9.22174	9.76425	8.84138	8.74187	8.21093	8.75938	8.89697	9.23624	9.214	8.75734	8.96012	8.99483	7.97076	8.0057	8.8777	8.57416	8.74395	8.33768	8.36662	8.52421
ENSG00000068024	HDAC4	9.38005	9.95238	9.95513	9.61976	9.78271	9.71732	9.31284	9.54761	9.70541	9.58533	10.0038	9.67007	9.42099	9.41562	10.1799	10.109	9.92124	9.97675	9.95002	9.3368	9.32955	9.53654	9.59629	9.69073	9.38092	9.54682	9.51347	9.63508	9.79989	9.54425	9.55967	9.41641	9.54389	9.9689
ENSG00000068028	RASSF1	9.33301	9.46187	9.15657	9.90553	9.63975	9.12745	8.96225	9.10606	9.3656	8.67633	9.13281	9.35475	9.16371	8.89171	9.14406	9.10945	8.96512	8.89003	8.94728	8.88955	9.19713	9.10768	8.7971	9.35757	8.91111	8.92971	9.37441	9.27796	8.7841	8.71066	8.7396	8.75338	8.79771	8.90286
ENSG00000068078	FGFR3	12.2658	12.8567	12.8319	13.4091	12.9091	12.8198	13.4389	12.5093	12.8737	13.0086	12.9239	13.1693	12.6338	12.7484	12.605	12.2691	12.465	13.1941	12.3695	12.8283	13.0689	12.8307	13.6341	12.9862	13.1716	12.7578	12.917	13.3496	12.6907	12.9395	13.2525	12.3656	12.8842	12.4871
ENSG00000068079	IFI35	8.47795	8.78391	8.06037	9.40897	8.48876	8.65419	8.60053	8.65882	8.48784	8.53022	8.3475	8.59899	8.97588	8.78693	8.69819	7.65654	7.76038	8.2393	8.08823	8.54692	8.63939	8.5772	9.0281	8.95079	8.22271	7.79758	8.74294	8.82569	7.5745	7.82488	8.11736	7.795	8.22565	8.05602
ENSG00000068097	HEATR6	7.44658	8.13788	8.37382	7.35788	7.73439	8.036	7.73552	7.55366	7.63892	7.93596	7.71794	7.62671	7.94633	7.3591	8.44267	8.15697	8.43061	8.16879	7.91823	7.89716	7.93681	8.18185	7.84223	8.16453	7.80522	7.96398	7.34626	6.5718	8.0923	8.019	8.01435	8.0686	8.05368	8.05264
ENSG00000068120	COASY	10.0356	10.7396	10.4987	11.116	10.6961	10.2975	10.338	10.5018	10.6591	10.6157	10.793	10.7424	10.4265	10.2735	10.7819	10.5463	10.5891	10.3995	10.4649	10.2368	10.4416	10.5377	10.174	10.4365	10.4561	10.4765	10.924	10.7739	10.5281	10.2823	10.3001	10.4154	10.3805	10.5871
ENSG00000068137	PLEKHH3	8.50701	9.72631	9.11939	9.36791	9.27997	9.03699	8.75581	9.03005	9.12407	8.50013	8.64693	8.86836	8.68344	8.38254	8.73988	9.03123	8.95023	9.05432	8.41356	8.51351	8.59791	8.77809	8.81534	8.64358	8.63317	8.52508	8.10772	8.46568	8.67268	8.23222	8.59958	8.28981	8.49798	8.60403
ENSG00000068305	MEF2A	10.7926	10.4438	10.8209	10.5334	10.5852	10.6186	10.3961	10.5767	10.4281	10.4482	10.6976	10.2918	10.5026	10.3865	10.5833	11.0272	10.5965	10.4358	10.7832	10.5833	10.3085	10.4012	10.3547	10.5538	10.6899	11.1656	10.5518	10.6419	10.9405	10.981	10.6443	10.8605	10.7075	10.562
ENSG00000068308	OTUD5	10.8981	10.8358	10.7038	11.3932	10.9899	10.7475	10.9646	10.9224	10.8933	11.2123	11.1858	10.8583	10.6908	11.2007	10.9026	10.8224	10.8063	10.7892	10.959	10.9578	10.7201	10.729	11.0789	10.7566	11.032	11.0916	11.6109	11.6556	11.0487	11.1949	10.9293	11.3204	10.9297	11.1111
ENSG00000068323	TFE3	11.16	11.4039	11.2543	10.8797	10.9385	11.2422	10.9502	10.8595	11.2342	11.0408	11.6399	11.0271	11.3868	11.2274	11.1115	11.0169	11.2224	10.9063	11.0543	10.8299	11.1052	11.3836	11.2066	11.4476	10.9781	10.8606	10.6306	10.576	11.027	11.1795	11.0897	10.9684	10.8638	10.7203
ENSG00000068354	TBC1D25	8.25084	8.71053	8.5956	9.03147	8.49635	8.52408	8.6906	8.42342	8.63275	8.81698	8.63976	8.51971	8.46745	8.53844	8.62941	9.01569	8.64508	8.5265	8.74544	8.71739	8.54201	8.44001	8.5283	8.37195	8.7382	8.84358	9.27845	9.02088	8.95894	9.0395	8.71227	9.10384	8.62736	8.88963
ENSG00000068366	ACSL4	9.41944	9.29046	9.55212	8.97414	8.95551	9.50474	9.54167	9.49237	9.02548	9.68264	9.17886	8.99587	9.39853	9.32535	9.22834	9.20643	9.19407	9.55314	10.0556	9.7123	9.25648	9.46221	8.88528	9.48672	9.89857	10.0813	9.43206	9.55015	9.90602	10.2762	9.82139	9.99032	9.838	9.56703
ENSG00000068383	INPP5A	10.6474	10.8345	10.5536	11.2185	11.0323	10.0194	10.1213	10.8817	10.4995	10.1774	10.5757	10.8076	10.0091	10.4034	11.149	10.8841	10.8839	10.7808	10.2859	10.0361	10.2429	9.92228	10.2278	9.93742	10.2587	10.487	11.1333	11.3811	10.4321	10.2387	10.0997	10.5003	10.3791	10.9515
ENSG00000068394	GPKOW	9.25806	9.19242	9.00198	9.31317	8.91539	9.40692	8.9814	9.23968	9.20967	9.28601	9.18735	9.29915	9.40336	9.20318	8.81742	8.5102	8.98361	8.95042	8.93738	9.11085	9.49525	9.30815	9.54431	9.58151	9.12269	9.09828	9.38698	9.47759	8.85318	9.19935	9.0178	9.05998	9.03783	8.78628
ENSG00000068400	GRIPAP1	11.3618	11.0222	11.0953	11.6378	11.4758	10.7029	11.0218	11.3551	10.8957	11.1705	11.2324	11.0534	10.6309	11.1265	11.2331	11.0889	11.0035	11.1536	10.8321	10.7312	10.762	10.5776	10.7346	10.6075	11.2287	11.5719	11.1369	10.9896	11.4384	11.5844	11.1152	11.7557	11.1542	11.1275
ENSG00000068438	FTSJ1	8.38127	8.84131	8.70418	8.28685	8.85302	8.89484	8.56691	8.59824	8.92957	8.76092	8.68165	8.5907	8.85336	8.58684	8.71248	8.92927	8.7507	8.77476	8.88699	8.70239	8.89626	8.69223	8.57058	8.55575	8.88268	9.02156	8.57968	8.12605	8.85329	8.89961	8.78112	9.02746	8.84726	8.87577
ENSG00000068489	PRR11	5.52967	5.81162	5.18637	6.39114	4.91818	4.78943	5.16331	5.69858	4.97943	5.03674	5.80746	4.73742	5.52548	5.27608	6.10949	4.91725	5.01629	5.60626	4.73878	5.15336	5.1044	5.448	5.5963	5.04185	5.12948	4.72275	5.60888	3.84583	4.75561	5.1851	4.96801	5.37373	4.90337	4.92694
ENSG00000068615	REEP1	8.96258	8.60461	9.32849	9.18439	8.57932	9.04443	9.42035	8.77933	8.86341	9.85259	9.14883	8.57589	8.39755	9.18435	9.31591	9.7696	9.00289	8.8447	9.81139	9.61494	8.66397	8.5432	8.90427	8.68368	9.86848	10.1951	9.57979	9.73813	9.99525	10.4056	9.84419	10.4472	9.99227	9.79455
ENSG00000068650	ATP11A	8.94733	9.06683	9.384	8.07542	8.77269	9.33701	8.60255	8.88475	8.73645	8.3532	8.80959	8.93512	9.29336	8.73251	8.89209	9.02233	9.39982	9.6802	9.09686	8.99456	8.98744	9.17779	8.99727	9.43019	8.70356	8.9422	7.76815	7.25353	8.86888	8.78043	9.01807	8.56623	9.0889	8.57994
ENSG00000068654	POLR1A	9.19429	8.89298	8.8613	9.00245	9.27804	9.03755	9.27487	8.86761	8.91305	9.03193	8.60407	9.05056	8.95942	9.06217	9.37172	9.32632	9.2057	9.63765	9.1706	9.32622	8.9319	8.78669	9.14787	9.17192	9.27904	9.31175	9.15863	9.23346	9.19505	9.46899	9.28119	9.29088	9.25661	9.35191
ENSG00000068697	LAPTM4A	11.0583	11.3095	11.3936	10.988	11.0606	11.5696	11.1027	10.7792	11.605	11.164	11.0213	11.2044	10.9537	10.7381	10.3733	10.5567	10.9313	10.8892	10.9787	11.2734	11.513	11.8228	11.4121	11.511	11.3995	11.1047	10.4999	10.3805	10.9674	10.8811	11.3606	10.665	11.1774	10.7536
ENSG00000068724	TTC7A	9.54006	9.98171	9.61621	9.63684	9.71745	9.73625	9.26074	10.0458	9.66985	9.44521	9.77544	9.68583	9.91473	9.29729	10.1338	9.59136	10.0816	9.97687	9.1665	9.43426	9.79406	9.92271	9.42934	9.65857	9.60003	9.36639	9.74781	9.59628	9.35652	9.1236	9.46253	9.39114	9.61094	9.80928
ENSG00000068745	IP6K2	10.2374	10.1131	10.0059	9.7833	10.4036	10.6269	10.1664	10.509	10.3371	10.2006	10.4093	10.42	10.3665	10.1594	10.7641	10.8348	11.0177	10.7362	10.7048	10.2897	10.29	10.2052	10.2253	10.2002	10.2731	10.4999	10.345	10.3078	10.6165	10.4644	10.2966	10.6386	10.5673	10.6165
ENSG00000068781	STON1-GTF2A1L	0.235389	0.839205	0.452066	0.181072	0.729335	0.62558	0.135621	0.602534	0.144785	0.609838	0.169106	0.14288	0.214518	0.123695	0.140869	0.780953	0.150044	0.215033	0.560555	0.102919	0.552367	0.991846	0.137872	0.120302	0.122556	0.106766	0.132487	0.161311	0.114249	0.635226	0.114322	0.122963	0.107526	0.113358
ENSG00000068784	SRBD1	7.27651	6.25864	6.39457	6.05877	6.15952	7.098	6.96756	6.48471	6.50551	6.71926	6.53452	6.51466	7.06636	6.85603	6.30166	5.5796	6.42216	7.01015	6.42269	6.8812	7.11279	6.76209	6.95396	7.36028	6.69338	6.5685	5.90952	5.38235	6.43799	6.47619	6.97097	6.28179	6.6624	5.87403
ENSG00000068793	CYFIP1	10.8028	10.6793	10.791	10.3827	10.664	11.1179	10.5988	10.8627	10.8405	10.9349	10.7429	10.5724	11.328	10.7532	10.4098	10.5436	10.6233	10.4719	10.7541	10.856	11.0028	10.9085	10.783	11.0137	10.75	10.8086	10.5093	10.6527	10.5732	10.6887	10.7893	10.5504	10.637	10.462
ENSG00000068796	KIF2A	10.0626	8.65492	9.00514	8.64924	8.61882	9.30083	9.06015	8.94781	9.31737	8.78625	9.30618	8.92097	9.48571	9.29813	8.6947	8.77933	8.96354	9.29141	9.08322	9.18931	9.02066	9.16816	9.22312	9.39043	8.81117	8.70624	7.71691	8.04047	8.49573	9.28432	9.02622	8.31037	8.88037	8.53528
ENSG00000068831	RASGRP2	9.24209	9.82535	9.4453	9.3281	9.90731	9.15248	8.78505	8.68357	9.10949	9.04419	8.89858	8.58282	8.79098	8.80211	8.96394	9.14469	9.10267	8.86953	8.45627	8.5742	9.03268	8.82273	8.85221	8.3109	8.89889	9.46782	9.2895	9.43114	8.82337	9.01554	8.67439	9.13621	8.61539	8.81005
ENSG00000068878	PSME4	9.40825	9.14704	9.23389	9.24987	9.1766	9.55191	9.03498	9.37874	9.11295	8.93924	9.20521	9.37546	9.33243	8.97494	9.54302	9.1656	9.83382	10.2248	9.15001	9.3155	9.30366	9.40494	9.35049	9.51552	9.10607	9.24126	9.46394	9.66528	9.17744	8.96094	9.12947	9.11487	9.4326	9.4735
ENSG00000068885	IFT80	9.03524	8.5653	8.92061	8.15713	8.72368	8.93768	8.82058	9.06349	8.72817	8.85575	8.57317	8.84983	8.95413	8.7844	9.92673	9.04202	9.83715	9.76627	9.04094	9.23843	9.18682	8.92184	8.76994	8.80408	9.21763	9.37219	8.77106	7.75556	9.32268	9.06324	9.13359	9.39056	9.61643	9.62446
ENSG00000068903	SIRT2	12.6165	12.2319	12.164	12.0491	12.2817	11.9028	12.2174	12.9125	12.2988	11.7891	12.3549	12.597	11.9922	12.4475	12.3357	12.266	12.4814	12.5114	11.7993	11.9524	11.9301	11.9048	12.178	11.9114	11.9597	11.7889	12.0331	12.2584	11.8834	11.766	11.8375	11.8454	12.1296	12.2991
ENSG00000068912	ERLEC1	9.63316	9.36566	9.42436	9.36785	9.34648	9.6303	9.63066	9.52056	9.81925	9.87952	9.5568	9.42549	9.48104	9.33796	9.56511	9.78288	9.60809	9.64725	9.81295	9.77618	9.35866	9.61521	9.67446	9.54421	9.92308	10.3549	9.82869	9.70921	10.1903	10.3676	9.87184	10.2638	10.0415	10.0232
ENSG00000068971	PPP2R5B	10.4741	10.9082	10.7187	10.331	10.663	10.5262	10.7445	10.5969	10.6115	10.9073	10.5985	10.3625	10.4095	10.7453	10.9713	11.047	10.7807	10.7105	10.8135	10.7905	10.3885	10.5015	10.3804	10.3807	10.8098	11.0552	10.5807	10.331	11.1308	11.0666	10.8389	11.3109	10.8924	11.1302
ENSG00000068976	PYGM	10.0413	10.6975	10.4878	10.2425	10.2012	10.5417	11.0816	10.1721	11.0255	10.3665	10.2624	10.9814	10.856	10.5057	9.07	10.0214	10.3191	10.0928	9.89676	10.3541	10.6534	10.3421	10.4774	10.6635	10.0914	10.1735	9.35003	10.3699	10.0011	10.1205	10.2179	9.12354	9.98972	9.70061
ENSG00000068985	PAGE1	-2.38106	-2.38286	-2.38373	-2.38203	-2.38142	-2.38522	-2.38372	-2.38433	-2.38331	-2.38486	-2.3823	-2.38339	-2.38528	-2.38431	-2.38348	-2.38381	-2.38308	-2.38143	-2.38463	-2.38088	-2.38526	-2.38545	-2.38362	-2.38449	-2.38437	-2.38529	-2.38387	-2.38262	-2.38483	-2.38516	-2.38482	-2.38435	-2.38524	-2.38488
ENSG00000069011	PITX1	-0.271764	-0.359129	-0.381683	-0.0907632	-0.0607561	0.392765	-0.381469	-0.391565	-0.374063	-0.399372	-0.332198	-0.17461	-0.185234	-0.234705	-0.180856	-0.38305	0.32175	-0.289441	-0.396077	0.588709	-0.404641	0.790968	-0.379645	-0.00332325	-0.392107	-0.405089	-0.384012	-0.347373	-0.264844	-0.403413	-0.39886	-0.391775	-0.404461	-0.267712
ENSG00000069018	TRPC7	-0.144551	0.424426	-0.239184	-0.18866	-0.160598	-0.257213	-0.239009	-0.247204	-0.232885	-0.0395242	-0.201066	-0.234162	-0.257776	-0.246891	-0.235509	-0.240304	-0.229346	-0.161081	0.241871	-0.170387	0.0123694	-0.259436	-0.23751	-0.249116	-0.115282	-0.257904	-0.24109	-0.215257	0.137293	0.351022	-0.0366928	0.00242082	-0.257414	0.130855
ENSG00000069020	MAST4	9.7613	10.03	10.0123	10.1707	9.60213	9.86109	9.84535	9.36493	9.8594	9.65649	9.85948	9.6324	9.45454	9.62331	9.68828	9.73184	9.36497	10.1634	9.90832	9.54174	9.52939	9.97079	10.2334	9.60167	9.70605	9.91737	9.58394	9.3284	9.69221	9.82092	10.0183	9.50852	9.65048	9.52007
ENSG00000069122	GPR116	9.32502	9.50361	9.70755	8.87853	9.22731	8.93898	9.21232	8.46943	9.28771	8.5309	9.21707	8.88089	9.08272	8.24941	8.16879	8.64702	8.36846	8.42523	8.73774	8.83105	8.79605	9.08646	9.37657	9.08258	9.04156	9.101	8.46769	8.51475	8.76051	9.49655	9.12294	8.63698	8.67646	8.62017
ENSG00000069188	SDK2	7.18162	7.53748	7.67989	7.5963	7.36667	7.45143	7.54563	7.53011	7.19092	7.47118	6.67865	7.26932	7.23418	7.74775	7.48325	7.77008	7.83089	8.1305	7.43995	7.3031	7.25127	6.91613	7.27998	7.14646	7.40334	7.2492	7.10773	7.66263	7.72671	7.73819	7.77177	7.94465	7.39418	7.85706
ENSG00000069206	ADAM7	-1.15772	-0.951993	-0.97585	-1.18402	-1.16729	-1.15787	-1.22996	-1.24658	-1.21872	-1.25305	-1.19142	-1.22099	-1.15999	-1.00453	-1.22343	-1.23245	-1.21255	-1.04036	-1.25185	-1.25625	-1.15916	-1.25582	-1.09991	-1.01865	-1.24753	-1.25512	-1.10676	-1.19988	-1.25289	-1.25452	-1.25287	-1.12094	-1.25489	-1.0476
ENSG00000069248	NUP133	8.91505	9.08451	9.37354	9.22162	8.99824	9.72923	9.57227	9.3534	9.45382	9.46618	9.13306	9.46951	9.74728	9.82162	9.29942	9.16673	9.48434	9.86102	9.34381	9.55862	9.62665	9.80157	9.83002	9.75039	9.61043	9.70677	9.75065	9.18794	9.56412	9.65771	9.5255	9.49949	9.6297	9.63761
ENSG00000069275	NUCKS1	13.8938	13.0425	13.0376	13.8731	12.978	13.1115	13.3763	13.3595	13.1197	13.0584	13.5741	13.5162	13.3712	13.5406	12.9835	12.8311	13.098	13.1049	13.1656	13.3143	13.2059	13.1983	13.4956	13.3869	13.0424	12.9102	13.5514	13.431	12.968	12.9528	13.1257	12.8765	13.0015	12.9647
ENSG00000069329	VPS35	10.8952	10.9096	11.1348	11.2033	10.2167	10.921	10.6955	10.8375	10.8414	11.0553	10.8972	10.8091	11.0623	11.151	10.7946	10.8145	10.648	10.7666	11.2938	10.9949	11.035	11.1907	10.9969	11.1499	11.0262	11.2542	10.8715	10.9384	11.2325	11.4343	11.197	11.3174	11.03	11.0268
ENSG00000069345	DNAJA2	10.6166	10.5636	10.8093	11.0084	10.5186	10.7407	10.7968	10.7695	10.6953	10.9605	10.6926	10.6285	10.605	10.6734	10.5647	10.6131	10.4526	10.4542	11.0261	10.7346	10.6329	10.7489	10.6559	10.7107	11.0058	11.2189	11.3638	11.3181	10.9854	11.061	10.9485	10.9958	10.9869	11.0518
ENSG00000069399	BCL3	8.29408	8.17927	8.38437	8.16686	8.76543	8.12436	7.48732	7.95982	7.82989	6.9069	8.33798	8.01914	7.6707	6.89174	8.16287	8.44258	8.09289	7.82636	7.77011	7.62755	7.82144	8.5649	7.04752	8.30971	8.05597	7.99792	7.0433	7.23611	8.08475	7.02208	7.8018	7.40797	7.11238	7.48291
ENSG00000069424	KCNAB2	11.9843	11.8346	12.4736	12.3854	12.2779	12.053	12.5616	11.9868	12.3802	13.0613	12.6315	12.1328	11.8724	13.0974	12.501	12.9775	11.7204	12.176	13.1697	12.7627	11.9298	12.2284	12.4063	12.0246	12.9846	13.1787	12.7755	12.7861	13.2812	13.3726	12.9212	13.2712	12.7892	12.8083
ENSG00000069431	ABCC9	8.11197	8.22098	8.48202	8.43147	8.62041	8.80027	8.27946	8.19911	8.33884	8.44341	8.47819	8.67938	9.03123	8.38451	7.88936	7.89242	8.59235	8.69363	8.13784	8.48836	8.73876	8.8747	9.15873	9.27932	8.58395	8.15502	7.21742	7.61239	8.20776	8.19561	9.1227	7.49607	8.55911	8.19125
ENSG00000069482	GAL	2.67036	3.94993	3.72332	4.032	3.26217	3.78244	2.55026	2.6975	2.87829	3.46907	3.07563	3.08035	3.38527	3.40606	2.95847	3.49192	3.42436	2.8747	3.53701	3.19966	4.28057	4.26638	2.40931	2.8496	3.57472	3.71006	3.41744	3.71061	3.58847	3.4544	3.31174	3.34318	2.77703	3.67118
ENSG00000069493	CLEC2D	6.05537	5.73718	5.28064	4.8386	5.55718	5.89344	5.56699	5.97909	5.98864	5.29189	5.33997	5.40426	6.07783	5.47934	5.50038	5.55278	6.43989	5.87526	4.99342	5.45654	6.02459	5.87908	5.58546	6.04975	5.43932	5.28663	5.20541	3.82619	5.33653	5.19968	5.21833	5.13956	5.23234	4.83538
ENSG00000069509	FUNDC1	8.94922	8.54116	8.92225	8.65629	8.75317	8.7952	9.03233	9.00171	9.11926	9.27066	8.98908	8.94663	8.96473	9.13064	8.42994	8.50433	8.26462	8.28228	8.93774	9.04545	9.11111	9.25733	9.32648	8.89336	9.18674	9.26443	8.25377	7.41717	8.87478	9.04826	8.98865	8.87872	9.17931	8.60115
ENSG00000069535	MAOB	11.6384	11.9448	11.3307	11.297	11.1878	12.5281	11.4675	11.7684	11.7856	11.796	12.0818	11.7011	12.8593	11.9426	12.0053	11.2823	12.445	11.4194	11.6907	11.9876	11.9149	12.2343	12.053	13.1832	11.9053	11.3118	11.1103	11.1908	11.5479	11.4104	11.9134	11.3692	11.8964	11.5792
ENSG00000069667	RORA	8.84856	8.93621	9.06785	8.80336	8.31003	9.12114	9.07908	8.46415	9.52118	8.31849	8.43318	9.08863	9.09638	8.66934	8.07973	8.65141	8.34635	8.81457	9.13382	8.76477	9.07907	9.58429	9.49141	9.1627	8.65538	8.93583	7.4416	6.22038	8.50277	8.87802	8.9621	8.35081	8.7372	7.76256
ENSG00000069696	DRD4	5.51243	6.09593	5.39421	7.30715	6.67805	5.97924	7.23747	7.04373	5.30194	6.58296	6.16918	6.66363	5.59809	6.63023	6.80935	6.44635	6.83788	7.51046	5.47075	6.28467	5.75289	5.35356	6.36918	6.00783	6.9774	6.34725	8.02236	7.67555	6.40356	6.02251	6.49094	6.97473	6.62834	6.60148
ENSG00000069702	TGFBR3	9.00716	10.0076	9.66954	9.38965	9.2488	10.1872	9.15021	8.77821	9.82225	8.73705	9.106	9.21786	10.0689	8.8164	9.24759	9.08319	9.42509	9.25413	9.42199	9.29511	9.68003	10.311	9.9233	9.997	9.26532	8.87898	8.46525	7.96478	8.84916	8.71805	9.50439	8.45657	9.14679	8.70878
ENSG00000069712	KIAA1107	8.99917	8.17612	9.19182	8.05438	8.41091	8.94509	9.32598	8.6562	8.50998	9.33277	8.92463	8.23508	8.47015	8.87712	9.32144	9.41523	8.72237	9.53463	9.83693	9.3156	8.6147	8.99367	8.69128	8.75838	9.5544	10.5235	9.75076	8.62975	9.91135	10.1188	9.61734	9.946	9.69086	9.50903
ENSG00000069764	PLA2G10	0.731418	0.660531	0.801078	0.94314	0.711178	1.23391	0.802003	0.615818	0.834018	1.23873	1.11813	0.643153	0.700202	0.616481	1.33235	0.630366	1.2946	1.75882	1.04821	0.853952	0.701446	0.781756	0.636201	0.611751	0.614895	1.03226	1.26135	0.668698	0.835111	0.895069	1.02122	0.615461	0.966009	1.01348
ENSG00000069812	HES2	-1.11007	-1.02628	-1.18752	-1.13814	-1.12028	-1.21233	-1.05138	-1.20491	-1.17517	-1.21036	-1.14603	-0.906035	-1.21262	-1.20419	-0.531782	-1.18982	-0.897027	-1.12059	-1.209	-1.21397	-1.21251	-1.21348	-0.91258	-1.07926	-1.20592	-1.21269	-1.19146	-1.15506	-1.21017	-1.21201	-1.21015	-1.2053	-1.02152	-0.996205
ENSG00000069849	ATP1B3	10.1081	10.9834	10.7398	10.8887	10.4975	11.0948	10.4347	10.4126	11.1824	10.5462	10.6837	10.7774	10.9613	10.207	10.0762	10.707	10.5682	10.2083	10.5504	10.4881	10.8491	11.1001	10.1783	10.54	10.5314	10.6413	10.2829	10.2179	10.593	10.4837	10.417	10.4709	10.4221	10.4442
ENSG00000069869	NEDD4	6.58078	7.11942	7.15989	6.38229	6.44436	7.3086	6.70816	6.28696	7.03681	6.23403	6.63126	6.57702	7.31045	6.26284	5.79613	6.12969	6.86927	6.01547	6.61957	6.5319	6.80798	7.19606	7.27944	7.27018	6.34815	6.31824	4.69619	5.42587	6.45779	6.14574	6.60985	5.29696	6.40075	5.83758
ENSG00000069943	PIGB	8.75456	8.85214	9.14095	8.92824	8.88997	8.95148	9.18556	8.9431	8.84105	9.11518	8.51042	8.92615	8.85237	8.83334	9.17458	9.45163	9.00504	9.07134	9.26764	9.22975	9.01868	9.08373	9.20616	8.96439	9.18286	9.23767	9.51291	8.98867	9.22139	8.79236	9.09965	9.35097	9.42229	9.50038
ENSG00000069956	MAPK6	10.0835	9.19352	9.64971	9.38531	9.16356	9.69447	9.77203	9.53067	9.51667	9.8162	9.55456	9.33599	9.64353	9.77996	9.57792	9.77361	9.62196	9.57866	10.0387	9.85331	9.61072	9.6682	9.47949	9.68167	9.89629	10.1617	9.49878	9.6738	9.98309	10.2202	9.924	9.95974	9.9852	9.53411
ENSG00000069966	GNB5	9.44849	9.2761	9.84758	9.74211	9.62347	9.55098	10.1261	9.55533	9.89826	10.0319	9.82306	9.50322	9.37589	9.87944	9.51554	9.96157	8.91471	9.36437	10.0851	9.81958	9.51768	9.74868	9.79773	9.3851	9.8628	10.3042	10.2049	9.96625	10.0666	10.213	9.84071	10.2772	9.8797	10.0651
ENSG00000069974	RAB27A	7.55717	7.60496	7.00302	7.0432	7.25839	7.55071	6.5598	7.19477	7.01786	6.70138	7.60905	7.36243	7.52346	6.87627	6.70261	6.98785	7.20757	6.62087	7.44111	6.90929	7.22206	7.58099	7.28875	7.99563	6.75849	6.97121	6.35298	5.85845	7.06955	6.76213	6.60484	5.99544	6.65181	6.76782
ENSG00000069998	CECR5	9.07684	9.09683	9.05941	9.14719	9.21833	8.9957	9.2927	8.93567	9.15092	9.003	9.01289	9.04012	9.0507	8.81289	9.10796	9.07424	9.09952	9.20396	8.91963	8.84603	9.10285	8.91001	9.25449	8.86293	9.15694	9.0396	9.10811	9.12317	8.95338	9.04283	8.93731	9.00697	9.04804	9.07768
ENSG00000070010	UFD1L	9.58804	9.83176	9.58509	9.43902	9.86597	9.99871	9.45591	9.68728	9.75827	9.51786	9.57512	9.64276	9.65842	9.56876	9.69255	9.68922	10.0281	10.0267	9.53254	9.52062	9.71656	9.6808	9.48813	9.61762	9.61347	9.51797	10.0506	9.77165	9.88863	9.25515	9.36198	9.58468	9.61443	9.90251
ENSG00000070018	LRP6	9.66217	9.37735	9.3975	9.07269	9.25333	9.55333	9.08629	9.42283	9.39055	8.96546	9.15615	9.14646	9.4335	9.32203	9.242	9.2126	9.63782	9.95371	9.02352	9.18032	9.23477	9.2178	9.2896	9.32147	9.05578	9.01258	8.75485	8.39978	9.01399	9.20063	9.35404	8.95591	9.42203	8.95719
ENSG00000070019	GUCY2C	2.70274	2.60977	1.9535	1.91229	1.9591	3.08994	2.51987	1.89397	3.3272	2.35946	2.46462	2.27274	2.95701	2.128	1.80835	1.94532	2.56122	1.95829	2.25704	2.68197	2.50225	2.54905	2.34816	3.05177	2.21626	2.63054	1.93955	1.86898	1.9568	2.70553	2.29757	2.01417	2.15306	2.41942
ENSG00000070031	SCT	2.4005	4.46825	3.96746	4.82695	4.19127	2.4762	2.80312	2.75502	4.15936	2.63397	4.01386	3.79839	3.63485	2.45921	3.30035	3.9389	3.16511	3.38125	3.9427	2.33071	2.81128	3.01109	2.10988	2.71875	2.55732	2.18438	3.48886	2.22201	2.46547	1.95564	2.25417	2.45209	2.29409	3.42765
ENSG00000070047	PHRF1	9.53828	9.98727	9.85842	9.27872	9.87212	9.89847	9.53898	9.66212	9.69977	9.64097	9.67802	9.53296	9.70573	9.6583	9.93735	9.92786	10.0336	10.0172	9.45543	9.44448	9.57232	9.54025	9.38184	9.55355	9.64742	9.68534	9.08259	9.30597	9.84849	9.74825	9.54594	9.82714	9.42669	9.70466
ENSG00000070061	IKBKAP	9.58985	9.53432	9.67097	8.95034	9.36745	9.96186	9.67312	9.56203	9.77432	9.85559	9.50175	9.80143	9.88522	9.55441	9.58822	9.86599	10.0149	10.1442	10.1023	9.63825	9.85528	10.0962	9.46589	9.90108	9.78997	10.2234	9.86797	9.61304	10.2469	9.96084	9.77137	9.92613	10.0649	10.0159
ENSG00000070081	NUCB2	9.88157	9.38705	9.37894	9.55451	9.47231	9.36288	9.17937	9.58909	9.28772	9.15904	9.4234	9.44798	9.4725	9.31443	8.98431	9.0074	9.13623	9.10477	9.26384	9.17461	9.34655	9.68776	9.43171	9.51344	9.46803	9.3233	8.95676	8.7969	9.07581	9.15528	9.39668	9.27128	9.1582	9.22259
ENSG00000070087	PFN2	12.5758	11.9103	12.3221	12.0905	11.9398	12.4784	12.5735	12.2445	12.365	13.0881	12.3932	12.4058	12.5115	12.7855	11.9063	12.2197	12.1451	11.9989	12.7397	12.8203	12.4625	12.5451	12.6242	12.5728	12.8637	13.0799	12.5371	12.5287	13.0367	13.3348	12.965	13.1494	12.9529	12.6727
ENSG00000070159	PTPN3	6.32211	6.19498	6.68284	6.72414	6.66096	6.5037	7.2551	6.33462	6.1027	8.06236	6.34994	6.04944	6.10132	6.92091	6.9108	7.64508	6.55544	6.55115	7.9494	7.35926	6.43368	6.8585	6.73913	6.26717	7.93095	8.02295	8.04145	8.18164	8.23321	8.74455	7.88887	8.45893	7.96085	7.84817
ENSG00000070182	SPTB	9.8526	9.37881	9.80974	9.54926	10.1017	9.62748	10.1337	9.63355	9.64914	9.68597	9.77542	9.55879	9.1175	9.59318	9.95206	10.1575	9.49541	10.223	10.0013	9.71225	9.36823	9.47979	9.78133	9.26706	10.1152	10.4506	10.745	10.6336	10.1229	10.3976	9.91562	10.4191	9.79362	10.0985
ENSG00000070190	DAPP1	4.04032	3.06392	4.00913	4.2875	3.52382	4.75838	2.76894	4.91366	3.22814	4.08687	4.12788	3.57837	5.2957	3.63617	3.8262	3.01014	3.66426	3.1419	4.21999	4.38364	4.32453	4.11884	3.26101	4.03292	3.38861	3.2655	3.37402	2.74737	4.04206	3.39701	3.33097	3.57192	3.54516	3.42371
ENSG00000070193	FGF10	1.73815	2.00653	1.87453	1.66365	1.71123	4.00438	1.72003	1.65436	1.56714	1.92805	2.89385	1.75742	2.7141	1.65693	1.91138	1.70987	1.58377	1.71042	3.11896	2.7647	2.64599	2.99172	1.54497	1.63851	1.78653	1.43948	1.52743	1.61881	2.81038	2.50299	2.37885	2.8265	2.15929	1.82784
ENSG00000070214	SLC44A1	12.468	11.5841	11.71	11.8295	12.1127	12.0606	11.5821	12.4279	11.8618	11.2465	12.252	12.0699	11.8473	12.0737	12.2438	11.9058	12.9197	12.6618	11.3324	11.8986	11.9311	11.536	11.5579	11.7397	11.2817	11.3112	11.798	12.1176	11.3726	11.061	11.2966	11.3375	11.9719	12.0787
ENSG00000070269	TMEM260	7.99586	8.4569	8.43855	8.50727	8.05099	8.52173	8.60796	8.19255	8.05903	8.31886	7.79134	8.24576	8.22738	8.09544	8.86942	8.39904	8.77299	9.07842	8.4936	8.7607	8.30451	8.32335	8.17229	8.43374	8.49127	8.46302	8.29756	8.50937	8.35239	8.28393	8.54003	8.65175	8.93074	8.90674
ENSG00000070366	SMG6	11.2488	10.8459	10.7302	11.0432	11.074	10.544	10.7777	11.0013	10.8578	10.5375	11.089	10.8326	10.6631	11.0593	11.1455	10.7892	10.8814	10.6465	10.412	10.3872	10.5456	10.5509	11.0027	10.5671	10.6125	10.3604	10.7199	10.5268	10.5395	10.5573	10.6447	10.6203	10.4181	10.4653
ENSG00000070367	EXOC5	10.8166	9.98982	10.2615	10.0606	9.95175	10.2955	10.1411	10.1374	10.3194	9.87728	10.3204	10.1863	10.3514	10.2677	9.55408	9.7345	9.93194	10.0683	10.2166	10.2097	10.2431	10.3252	10.483	10.5679	9.94938	9.80689	9.15175	9.12593	9.90557	10.2329	10.2186	9.62848	9.97287	9.59127
ENSG00000070371	CLTCL1	7.30249	7.35933	7.36051	7.04129	7.32719	7.84711	7.87606	7.72273	7.34247	7.35675	7.06119	7.54708	7.55749	7.34354	7.78817	7.37547	7.90069	7.7749	7.15139	7.44991	7.39289	7.57914	7.38651	7.8268	7.11417	7.03153	8.08236	7.95518	7.38673	7.06547	7.24075	7.48056	7.40907	7.34863
ENSG00000070388	FGF22	5.48526	6.03112	6.14112	5.25338	6.34879	5.61876	5.90525	5.92352	5.96663	6.26388	5.66633	6.0845	5.65889	5.84743	6.41576	5.90589	5.69288	6.14078	5.60438	5.96611	6.37505	5.54831	5.98023	5.49625	5.97646	6.18195	6.5188	6.27561	6.27689	6.4081	6.09569	6.7474	5.7737	6.0349
ENSG00000070404	FSTL3	9.79717	10.1206	9.75931	10.4128	9.9696	9.18031	9.43324	9.84054	9.36252	9.18416	9.20604	9.91382	9.23234	9.35216	9.82779	9.4224	9.31707	9.87092	8.9366	9.17727	9.3629	9.00842	9.3083	9.74236	9.48576	9.08134	9.99248	9.92717	9.20767	8.68904	9.21196	8.99694	9.28285	9.60359
ENSG00000070413	DGCR2	11.2616	11.7093	11.8026	11.7081	11.948	11.5846	12.058	11.6488	11.596	11.8042	11.4989	11.7512	11.4802	11.6676	11.93	12.1329	11.6928	11.8077	11.9339	11.7616	11.6152	11.4825	11.8839	11.5515	11.8909	11.9748	12.2703	11.9728	12.0537	12.0918	11.8651	12.128	11.8296	11.9456
ENSG00000070423	RNF126	9.6287	9.89675	9.44182	10.1598	9.79527	9.59028	9.7356	9.61314	9.55397	9.68289	9.81437	9.53831	9.21371	9.83952	9.77514	9.86244	9.57201	9.96795	9.48777	9.74861	9.34528	9.21572	9.53464	9.20945	9.74487	9.83811	10.2481	10.3145	9.81753	10.0253	9.54706	10.1748	9.69571	9.748
ENSG00000070444	MNT	9.11663	9.55084	9.73706	9.25219	9.57389	9.31695	9.40296	9.22497	9.28776	9.40342	9.37258	9.2675	9.22389	9.41955	9.52911	9.83488	9.48424	9.62344	9.505	9.37857	9.08828	9.42009	9.23532	9.52108	9.55375	9.54316	9.20117	9.33465	9.79636	9.92484	9.66675	9.76537	9.44531	9.513
ENSG00000070476	ZXDC	7.78443	8.74282	8.3236	7.79593	8.45959	9.0741	8.36824	8.16328	8.39012	8.57851	8.30936	8.41166	8.96524	8.45088	8.6815	8.99081	9.43261	9.44471	8.47831	8.48766	8.99508	8.61471	8.37518	8.85822	8.40027	8.14934	8.09062	6.73768	8.74635	8.65411	8.5795	8.43493	8.55741	8.39742
ENSG00000070495	JMJD6	9.77536	10.9083	10.4496	11.3999	10.5709	9.83276	9.40417	10.2212	10.8682	9.24775	10.4736	10.3416	9.83556	9.59225	9.89944	10.0453	9.98508	9.53623	10.2927	9.06841	9.54303	10.1905	9.25115	10.0026	9.48931	9.41825	9.75731	9.75868	9.48554	9.09167	9.34052	9.24982	9.4346	9.84855
ENSG00000070501	POLB	8.25227	8.34463	8.41541	8.60764	8.46806	8.59233	8.62954	8.62232	8.53969	8.86686	8.60303	8.42811	8.54327	8.61237	8.42293	8.51707	8.27035	8.29113	8.84567	8.66029	8.68283	8.6559	8.51442	8.31746	8.63207	8.80316	8.7423	8.42025	8.76768	8.5663	8.53705	8.67123	8.74587	8.74857
ENSG00000070526	ST6GALNAC1	6.06849	6.33478	6.08632	4.26669	6.32656	6.11417	5.8161	5.12869	5.42437	5.54891	5.88738	5.51238	5.82265	4.78461	5.7484	6.16307	5.33309	6.12555	4.94735	5.80563	5.92279	5.68719	7.07814	6.06596	6.654	6.20533	5.75936	5.18452	4.96521	6.23234	6.97346	5.89829	6.04471	5.72884
ENSG00000070540	WIPI1	8.58486	8.32362	8.22784	7.89279	8.35934	8.62434	8.47387	8.53998	8.08358	8.27161	8.13957	8.65123	8.4256	8.25959	8.14127	8.23676	8.36439	8.63308	8.03986	8.35081	8.47097	8.64927	8.60862	8.38186	8.44684	8.10288	8.35183	8.10906	8.32773	8.09176	8.36427	8.09146	8.26604	8.1226
ENSG00000070601	FRMPD1	5.84867	6.52598	6.4535	5.90851	6.65147	6.27914	6.53897	6.19586	6.24948	6.16416	5.85212	6.3463	6.31507	6.38924	6.28079	6.25548	5.83644	6.27936	6.14966	6.42124	6.44431	6.32157	6.55835	6.53205	6.19419	6.38492	6.32629	7.16655	6.2961	6.36168	6.23504	6.58131	6.27872	6.65272
ENSG00000070610	GBA2	10.8991	11.2674	11.185	10.9843	11.2506	11.103	11.0462	10.8161	11.4109	11.1351	11.443	11.2576	11.111	11.0377	11.0145	11.3274	11.1336	11.0858	11.147	10.9834	11.1024	11.2382	11.0722	10.9904	11.0958	11.2825	10.9119	11.0435	11.1866	11.2721	11.1374	11.1622	11.1749	11.0911
ENSG00000070614	NDST1	11.0203	10.606	10.8203	10.1615	10.6799	11.1722	11.2212	10.8702	10.909	11.1064	11.1039	11.0289	11.1783	11.1778	11.1787	11.1491	11.2704	11.5363	10.8301	11.1598	11.0895	11.0574	11.593	11.2609	11.0408	10.8308	10.4896	10.7426	11.1086	11.3272	11.3245	10.9394	11.0848	11.0388
ENSG00000070669	ASNS	9.70828	10.3217	10.2053	10.5897	10.0973	10.2234	10.4226	10.2285	9.86926	10.8161	9.79465	10.1924	9.92199	10.0955	10.547	10.412	10.1974	10.3765	10.8375	10.3868	10.0156	10.1049	9.81127	10.3762	10.7102	11.0403	11.0563	10.85	10.8755	10.8346	10.5201	10.9345	10.7863	10.9132
ENSG00000070718	AP3M2	10.2717	9.43094	9.79196	9.65701	9.61191	9.5848	10.0096	10.1023	9.81875	9.97679	9.7149	9.95212	9.80804	10.151	9.6519	9.96535	9.53598	9.71765	9.9361	9.85632	9.72284	9.61947	10.0402	10.0346	10.0578	10.3673	9.98213	9.83073	10.1866	10.5955	9.9273	10.358	9.92359	9.85128
ENSG00000070729	CNGB1	4.46768	3.08009	3.98283	3.22876	3.34058	4.34959	4.11657	3.50306	3.32453	4.81648	3.17942	3.30562	3.94253	3.32602	3.64109	3.55159	3.51479	4.83635	5.41823	4.5291	3.46607	4.60744	4.21118	3.87024	5.8843	4.72645	4.23615	3.12327	6.50763	7.22652	6.06666	6.57886	5.26101	3.18919
ENSG00000070731	ST6GALNAC2	8.77513	8.93029	8.85512	9.03392	9.06207	9.09258	8.64474	8.953	8.71623	8.86242	9.02715	9.28771	9.08323	8.82133	9.25476	8.956	9.28838	8.92179	9.17817	8.62872	9.03769	9.03847	8.76697	9.19514	8.81464	8.47352	9.60754	9.55592	9.05737	8.5496	8.67118	9.11187	8.79597	9.11067
ENSG00000070748	CHAT	-1.95017	-1.96424	-1.97114	-1.95777	-1.95294	-1.83584	-1.97104	-1.93909	-1.96779	-1.97999	-1.95991	-1.96845	-1.98328	-1.97565	-1.96915	-1.97176	-1.96601	-1.95302	-1.97818	-1.98544	-1.9831	-1.98464	-1.97022	-1.97706	-1.97611	-1.98338	-1.9722	-1.96235	-1.97974	-1.9456	-1.9797	-1.97595	-1.98299	-1.98015
ENSG00000070756	PABPC1	12.9577	11.8012	11.896	11.8456	11.9818	11.9428	11.3141	12.4237	11.6066	11.5638	12.2342	11.7394	11.966	11.8628	11.4105	11.2458	11.8395	11.429	11.4288	11.7274	11.7742	12.0273	11.5661	12.0544	11.5741	11.5285	11.5734	11.4563	11.4912	11.5477	11.4984	11.408	11.3594	11.1025
ENSG00000070759	TESK2	7.54771	7.69521	7.40989	7.21056	7.42855	8.23904	7.88505	7.79421	7.89306	7.41965	7.88229	7.68171	7.85767	7.67335	7.86831	7.5659	8.3233	8.55765	7.38064	7.85038	7.85975	7.84174	7.96965	7.81816	7.60912	7.4683	7.7572	7.78621	7.50009	7.30564	7.33849	7.45251	8.07725	7.72627
ENSG00000070761	C16orf80	8.65983	9.09521	8.98983	8.7064	8.48317	8.89597	8.71915	8.63174	9.11308	9.0889	8.72085	8.82699	8.81644	8.90783	8.65901	8.69645	8.92738	8.88971	9.0731	8.97368	8.90362	8.99302	8.7014	8.95129	9.03856	9.26725	8.78192	8.75566	9.18616	9.4195	8.98159	9.47897	9.11799	9.1216
ENSG00000070770	CSNK2A2	10.1452	10.3119	10.2821	10.0761	10.0342	9.97979	9.90195	10.071	10.0913	10.0212	10.2151	9.9197	10.0669	10.0363	10.2074	10.1121	10.1614	9.87722	10.1928	9.96941	10.009	10.1942	10.0734	10.0748	9.98955	10.0879	10.1391	10.166	10.2148	10.1134	10.0531	10.2138	9.96835	10.0827
ENSG00000070778	PTPN21	9.91499	9.18311	9.19432	8.72509	9.07178	9.30603	8.92269	8.9755	9.37218	8.8634	9.77446	9.22589	9.51422	9.47325	8.78674	9.0925	9.20024	8.5978	8.91629	8.90152	9.28579	9.34006	9.39085	9.42657	8.58654	8.60375	8.04806	7.71094	8.69632	8.53743	8.73004	8.23146	8.72418	8.2155
ENSG00000070785	EIF2B3	7.78886	8.18076	8.28249	8.79885	8.32702	8.3948	8.27177	8.59348	8.39892	8.57993	8.48313	8.52733	8.46237	8.30832	8.31151	7.68323	8.3028	8.45409	8.61002	8.52471	8.33515	8.31732	8.18748	8.56407	8.63629	8.72253	9.61439	9.61766	8.69183	8.77176	8.46879	9.06193	8.64396	8.68624
ENSG00000070808	CAMK2A	13.591	13.3236	14.3271	13.9332	14.1068	13.6939	14.6047	13.5759	13.9981	14.521	14.3108	13.7527	13.5096	14.542	14.2738	14.8484	13.2779	13.5577	14.919	14.4003	13.7769	14.017	14.0668	13.3732	14.7226	14.7837	14.5068	14.386	14.9808	15.0954	14.6707	14.8607	14.5478	14.702
ENSG00000070814	TCOF1	10.631	10.8704	10.5711	11.511	10.496	10.2801	10.467	10.8448	10.6558	10.6189	11.2886	11.5315	10.5573	11.013	10.6233	10.5015	10.4389	10.4006	10.8608	10.5104	10.8349	10.3595	10.2616	10.2815	9.99056	10.1151	10.8762	10.9882	10.3107	10.2634	10.1645	10.507	10.2639	10.9807
ENSG00000070831	CDC42	11.1371	10.9702	11.1245	11.0942	10.9685	11.4084	11.1838	11.269	11.2522	11.4685	11.181	11.0952	11.3502	11.2097	11.2621	10.9593	11.2906	11.0457	11.2494	11.4748	11.3027	11.3622	11.2053	11.3326	11.3401	11.4742	11.4151	11.3288	11.4481	11.6142	11.4072	11.6042	11.422	11.4403
ENSG00000070882	OSBPL3	8.154	8.2598	7.99102	7.78956	8.26809	8.8016	8.40707	7.94652	7.75291	8.20167	7.73824	7.50078	8.38247	8.01119	7.76384	8.05552	8.61583	8.64799	7.85209	8.1379	8.33713	7.83905	7.90536	8.26116	7.86329	8.71804	7.64914	7.23478	7.99939	8.28575	8.1907	8.13191	8.43596	8.35493
ENSG00000070886	EPHA8	5.28715	4.87512	5.30547	5.6799	4.39912	4.84591	5.33443	5.52777	4.14946	5.34187	5.16253	4.35681	4.49131	5.92913	5.54022	5.66429	5.84306	5.015	5.36655	4.99743	4.2411	4.54447	5.15863	4.33139	5.209	5.18169	5.77134	6.31651	5.4942	6.19176	5.04491	5.88012	5.28383	4.96319
ENSG00000070915	SLC12A3	0.523546	0.396818	0.335118	0.213455	0.24725	0.14638	0.47668	0.417685	0.364076	0.151771	0.439298	0.358223	0.14558	0.527071	1.03239	0.588195	0.380257	0.246668	0.391243	0.466339	0.500476	0.326298	0.827139	0.157863	0.159949	0.246966	0.326305	0.196213	0.468222	0.347976	0.270388	0.416459	0.24933	0.151456
ENSG00000070950	RAD18	6.34904	6.47165	5.78754	6.7624	5.84557	6.79004	6.09042	6.37516	5.93599	6.49018	6.01051	6.48034	6.58276	6.16755	6.31269	6.45647	6.93204	7.08512	6.19727	6.36581	6.545	6.4368	6.71166	6.22961	6.13243	6.77557	6.90154	6.47346	6.51047	6.88604	6.4032	6.86053	6.45041	6.67875
ENSG00000070961	ATP2B1	11.6261	11.2198	11.806	11.0858	11.2117	11.2864	11.7675	11.2027	11.1876	11.7503	11.1833	11.2395	10.9005	11.3558	11.3759	12.0825	11.0309	11.2219	12.2757	11.8042	11.0449	11.3014	11.2001	10.7671	11.8067	12.4284	11.5746	11.384	12.2461	12.4604	11.91	12.2686	11.9844	12.072
ENSG00000070985	TRPM5	1.13023	1.04488	1.32621	1.08359	2.16459	1.16746	1.6754	1.25754	1.21606	1.55005	1.31137	1.02113	1.33344	0.984299	1.61357	1.31677	1.03473	1.63761	1.51233	1.22098	1.25438	1.31048	1.18873	0.977708	1.46624	1.40652	2.5043	1.05598	1.96838	1.49786	1.39722	1.4696	1.06532	1.29932
ENSG00000071051	NCK2	10.3473	10.1187	10.3973	9.59898	10.1382	10.0495	9.93509	9.70239	10.4522	9.90378	10.7567	10.0964	10.2359	9.85028	9.6395	10.2631	9.77404	9.15236	10.2204	9.64491	10.0761	10.2865	10.1226	9.94744	9.80937	9.93896	9.19135	9.30756	9.98283	9.99458	9.83347	9.90076	9.6793	9.61757
ENSG00000071054	MAP4K4	14.9316	13.326	13.1782	14.5067	14.167	12.9187	13.2835	14.0478	13.5005	12.6599	14.2479	13.871	13.1343	13.9347	13.6394	13.3357	13.2998	13.3857	12.5728	12.7243	12.9724	12.8036	13.3322	12.8891	12.3563	11.6518	12.1145	12.7575	12.0272	12.1323	12.431	11.9725	12.5647	12.539
ENSG00000071073	MGAT4A	9.72551	9.60302	9.6328	9.00892	9.65718	9.74017	9.41232	9.73912	9.73971	9.50007	9.63457	9.45942	9.93894	9.35427	9.84186	9.8315	9.68401	9.77888	9.96948	9.61494	9.55603	9.85216	9.2518	9.76593	9.51683	9.7049	9.28402	9.71965	9.85814	9.72924	9.60226	9.67781	9.56683	9.45873
ENSG00000071082	RPL31	14.706	13.5603	13.6705	14.5007	14.3789	13.5829	13.7925	14.5773	14.212	14.2695	14.5349	14.2032	13.7744	14.4046	13.5708	13.3451	12.9554	12.9086	13.765	13.9335	13.9815	13.9442	14.2418	13.6093	13.7872	13.2557	14.2024	14.5307	13.2247	13.2382	13.3817	13.2253	13.4899	13.4406
ENSG00000071127	WDR1	11.3467	11.5908	11.3875	11.288	11.1198	11.6148	11.2323	11.2514	11.536	11.155	11.3862	11.3134	11.656	11.2231	11.1575	10.9845	11.1791	11.0802	11.2964	11.3229	11.4273	11.6119	11.3603	12.0143	11.2252	11.1818	11.1525	11.1711	11.2074	11.3272	11.2238	11.2633	11.0743	10.9244
ENSG00000071189	SNX13	9.67044	9.52527	9.62481	8.99283	9.25152	9.65272	9.41967	9.51309	9.37635	9.19122	9.28324	9.34559	9.68384	9.40606	9.18547	9.35226	9.50484	9.50803	9.68249	9.50366	9.44722	9.77408	9.81324	9.77014	9.60865	9.63417	8.71076	8.71487	9.27296	9.57291	9.5665	9.18551	9.47106	8.98055
ENSG00000071203	MS4A12	-2.3802	-2.38252	-2.38366	-2.38145	-2.38066	-2.38559	-2.38365	-2.38444	-2.38311	-2.38512	-2.38181	-2.38322	-2.38567	-2.38441	-2.38333	-2.38377	-2.38282	-2.38067	-2.38483	-2.38603	-2.38564	-2.38589	-2.38351	-2.38464	-2.38448	-2.38568	-2.38384	-2.38221	-2.38508	-2.38551	-2.38508	-2.38446	-2.38562	-2.38515
ENSG00000071205	ARHGAP10	7.71289	7.71757	7.21488	8.22688	8.34437	7.82931	7.45721	6.70285	7.78703	6.85372	7.03837	7.15198	6.96341	6.86997	7.21309	7.41914	7.11519	6.823	7.26819	7.44299	7.48479	7.33322	6.92598	6.76812	7.15589	7.55326	8.16949	6.78269	7.1326	7.21415	6.90656	6.97086	6.64249	6.60495
ENSG00000071242	RPS6KA2	11.642	11.1793	11.3832	11.1918	11.4762	11.5513	11.2652	11.6143	11.486	11.2351	11.6678	11.4119	11.3658	11.5522	11.3168	11.2924	11.3403	11.354	11.4981	11.1824	11.2729	11.3061	11.3153	11.2485	11.3503	11.2957	11.4405	11.1864	11.439	11.3625	11.3568	11.2747	11.2571	11.1551
ENSG00000071243	ING3	7.4226	7.22034	6.93774	6.74771	7.28132	7.63568	7.55315	7.32224	7.55401	7.33466	6.93526	7.30564	7.58369	7.41523	6.87405	7.12829	7.53495	7.36823	7.21188	7.56955	7.52298	7.42009	7.8581	7.63048	7.17107	7.61158	6.48867	6.4685	7.0628	7.37874	7.18473	7.20967	7.33438	6.88825
ENSG00000071246	VASH1	11.6376	11.3616	11.2127	11.8142	12.0558	10.9159	11.2161	11.8246	11.29	10.9815	11.4224	11.4836	10.8988	11.4036	10.977	11.2205	11.2278	11.0299	10.6276	10.7835	10.9373	10.5607	10.7058	10.6416	10.6599	10.4872	10.7435	11.3784	10.5965	10.666	10.638	10.692	10.6211	10.9856
ENSG00000071282	LMCD1	6.87332	7.11931	6.85573	7.02289	7.95743	6.55805	6.8329	6.95562	7.14582	6.85421	6.87994	6.48274	6.79603	6.38813	5.48003	6.50852	6.83458	6.97141	6.152	7.21897	7.11449	6.89625	6.88458	6.83894	6.93476	6.71256	7.12861	6.61891	6.43956	6.92227	6.68299	6.75919	6.52416	6.85163
ENSG00000071462	WBSCR22	9.93937	10.2431	10.0856	10.1201	10.0224	10.1625	10.1181	10.2109	10.1295	10.4575	10.017	10.0003	10.0565	10.202	10.1881	10.19	10.2509	10.3223	10.2698	10.1835	10.1361	10.0114	9.99956	10.2183	10.2589	10.4653	10.5963	10.381	10.559	10.8101	10.2136	10.7261	10.3082	10.4105
ENSG00000071537	SEL1L	10.1993	10.0955	10.1515	9.79876	10.0274	10.1608	9.9511	9.86789	10.062	9.96675	10.1133	9.91366	10.2715	9.65994	10.0333	9.97832	10.2219	10.1815	10.3329	10.1562	10.0346	10.0822	10.126	10.6115	10.1589	10.3607	9.60888	9.72473	10.3147	10.4122	10.3366	10.265	10.2857	10.125
ENSG00000071539	TRIP13	5.65115	5.1592	5.3271	5.20041	4.33151	5.09837	5.25383	4.9034	4.92334	5.48577	4.99489	4.93811	4.81532	5.67057	5.06079	5.29835	4.80529	5.88207	5.9218	5.31405	4.73347	5.12673	5.31794	4.90799	5.7815	5.55827	5.3726	4.89576	5.80226	5.83749	5.37045	5.7249	5.2461	5.70776
ENSG00000071553	ATP6AP1	10.907	11.5135	11.4208	11.8141	11.3399	11.3556	11.4096	11.3075	11.597	11.9434	11.2157	11.2226	11.1612	11.2554	11.4857	11.4378	11.3879	11.549	11.7417	11.6917	11.2522	11.3229	11.0767	11.1807	11.7894	12.0132	12.5466	12.4767	12.1471	12.3293	11.7441	12.4823	11.7679	11.9989
ENSG00000071564	TCF3	9.5372	10.4756	9.88261	9.44466	10.1395	9.86827	9.58697	9.60127	9.80209	9.22254	9.90834	9.63062	9.742	9.52037	9.87565	9.98533	10.025	9.7069	9.20769	9.24901	9.5217	9.67608	9.62821	9.55102	9.3877	9.23481	9.06572	8.96547	9.48457	9.26527	9.44513	9.37207	9.23723	9.1756
ENSG00000071575	TRIB2	10.45	10.1711	10.3022	9.81608	10.3562	10.1939	10.8524	9.76886	10.3092	10.1932	10.1423	10.4391	10.3322	10.1814	9.75013	10.0591	10.0176	9.9189	10.0567	10.1672	10.4296	10.2907	10.3062	10.2141	10.2223	9.98644	9.4919	9.78015	9.94467	10.3256	10.4181	10.1528	10.164	10.1204
ENSG00000071626	DAZAP1	10.3736	11.2538	10.8549	11.3429	10.9625	10.6198	10.6244	10.7665	10.873	10.4251	10.6998	10.7686	10.4949	10.469	11.0931	10.8818	11.1337	11.2265	10.5681	10.5196	10.5682	10.4777	10.3624	10.566	10.6007	10.6157	11.2721	11.3404	10.8363	10.4725	10.6141	10.685	10.7871	11.1073
ENSG00000071655	MBD3	11.9073	12.3878	11.9673	12.9318	12.7019	11.7517	12.3748	12.3069	12.2067	12.0819	12.7648	12.506	11.8455	12.4446	12.3399	12.2291	11.7397	11.7141	11.9447	11.873	12.0405	11.8379	12.2581	11.8016	11.7311	11.442	12.7183	13.0977	11.7568	11.555	11.4903	11.641	11.4719	12.0548
ENSG00000071677	PRLH	0	0	0	0	0	0	0	0	0	0	0	0	0	0	0	0	0	0	0	0	0	0	0	0	0	0	0	0	0	0	0	0	0	0
ENSG00000071794	HLTF	9.33007	8.57513	8.9904	8.07214	8.75438	9.37656	9.50544	8.90237	8.69819	9.22213	8.72874	8.91921	9.46517	9.30784	8.67987	8.99695	9.43693	9.6724	9.07485	9.46088	9.18683	9.11185	9.64876	9.49959	9.19973	9.79741	8.34632	7.95585	9.22514	9.58929	9.55929	9.24089	9.5068	8.63097
ENSG00000071859	FAM50A	11.0814	11.9245	11.1161	12.5452	11.8503	11.0554	11.2764	11.9001	11.3621	11.2878	11.5011	11.6554	11.1267	11.1642	11.9582	11.4026	11.5798	11.4769	10.9965	11.0431	11.3827	11.1587	10.8567	10.955	11.139	10.8805	12.1652	12.1806	11.1172	10.7066	10.8793	11.2556	11.1877	11.8186
ENSG00000071889	FAM3A	10.6583	11.1638	10.7433	11.7947	11.213	10.4036	10.901	10.9971	10.8113	10.6206	10.8571	11.007	10.5316	10.7061	11.1794	10.8009	10.74	10.8852	10.4702	10.5139	10.5298	10.6076	10.7831	10.6375	10.6972	10.4399	11.3117	11.414	10.4357	10.3867	10.433	10.6166	10.5331	10.9505
ENSG00000071894	CPSF1	10.2149	11.1725	10.8067	10.9632	10.9512	10.8043	10.5054	10.8462	10.9611	10.8528	10.4635	10.4672	10.643	10.3899	11.2946	11.6177	11.1458	11.3832	10.7819	10.6402	10.9043	10.6891	10.6981	10.5345	11.1687	11.1339	11.3835	11.5162	11.2129	11.1587	11.1211	11.0504	11.168	11.0153
ENSG00000071909	MYO3B	1.75992	1.57127	1.62986	1.85813	1.44729	1.8402	1.86593	2.14567	1.34624	1.76566	2.65547	1.52004	1.62826	1.44071	1.5118	1.74185	1.7125	1.72042	1.80348	2.155	1.77123	1.53037	1.49948	1.42648	1.55652	1.76537	1.47727	1.38165	1.50785	2.1195	1.97774	1.85205	1.55412	1.39709
ENSG00000071967	CYBRD1	10.6631	10.7573	11.0544	10.1469	10.1827	11.6795	10.7852	10.2346	10.9096	10.4127	10.4689	10.8386	11.447	10.7584	10.3555	9.97645	11.0687	10.5614	10.4525	11.0516	11.2537	11.7383	11.7416	11.5143	10.5264	10.1965	9.7467	9.61	10.176	10.3002	10.9119	9.92284	10.4647	10.097
ENSG00000071991	CDH19	7.28237	8.2645	7.391	7.27686	7.56242	7.67172	6.28006	8.07305	6.62541	6.37034	6.76971	7.59153	7.05406	6.87889	8.18818	7.80843	8.96982	8.42541	6.62237	7.32935	6.95295	6.8695	6.46409	7.12996	6.9152	6.68992	6.72455	5.51747	7.33014	6.10499	6.91126	6.99451	7.63971	7.58914
ENSG00000071994	PDCD2	9.52265	9.2836	9.28677	9.16224	9.02572	9.13614	9.20102	9.18284	9.32182	9.32745	9.38658	9.18744	9.34233	9.98091	8.98203	9.09797	9.16808	8.94483	9.16122	9.29691	9.14804	9.20689	9.24264	9.1604	9.12416	9.24165	9.03873	9.41992	9.2002	9.1793	8.98898	9.18031	9.20757	9.18682
ENSG00000072041	SLC6A15	7.91379	7.45704	8.3441	7.03483	7.69684	8.40841	8.12405	8.4425	7.92542	8.31971	7.80795	7.48574	7.37348	7.98133	8.35352	8.77507	9.00895	8.79278	8.77658	8.54212	7.69222	7.83566	7.40355	7.66292	8.42036	9.18451	7.90286	6.85089	9.10095	9.20898	8.57917	9.10837	8.46129	8.21154
ENSG00000072042	RDH11	10.4289	10.9482	10.8673	11.1492	10.4492	10.634	10.942	10.6404	10.5723	10.651	10.3397	10.8727	10.6934	10.6711	11.2459	10.9595	10.9341	10.9639	11.0418	11.0125	10.7135	10.9204	10.9029	10.8131	10.9341	10.9877	10.8075	11.0708	10.8177	10.9798	11.1161	10.9864	10.9477	10.8669
ENSG00000072062	PRKACA	10.8202	10.9031	11.0283	10.8952	10.9935	10.7574	10.9575	10.6769	10.6089	10.9698	10.6963	10.4937	10.5901	10.7378	11.0919	11.2741	10.9426	11.1497	11.0487	10.9142	10.4668	10.5218	10.5216	10.641	11.1577	11.5033	11.0549	10.864	11.5756	11.6307	11.2874	11.8555	10.885	11.12
ENSG00000072071	LPHN1	10.9965	11.3503	11.4026	11.6192	11.5809	10.9878	11.6522	10.989	11.3096	11.2204	11.734	11.6707	10.9685	11.3751	11.7074	11.7822	11.2727	11.6363	11.3927	11.1368	11.1014	11.0414	11.5392	10.8128	11.0998	11.2878	11.8213	12.0129	11.5891	11.8887	11.4768	11.7325	10.9361	11.2117
ENSG00000072080	SPP2	-2.37646	-2.38108	-2.38333	-2.37895	-2.37737	-2.38717	-2.3833	-2.38488	-2.37019	-2.38624	-2.37965	-2.38245	-2.38731	-2.38481	-2.38268	-2.38354	-2.38165	-2.3774	-2.38564	-2.38802	-2.38726	-2.38776	-2.38303	-2.38528	-2.38497	-2.38735	-2.38368	-2.38045	-2.38615	-2.38701	-2.38614	-2.38491	-2.38722	-2.38629
ENSG00000072110	ACTN1	10.0705	10.6432	11.1942	10.4583	10.6712	10.8017	10.455	10.2342	10.5948	10.8422	10.2777	9.94229	10.4151	9.82693	10.69	11.3163	10.4203	10.0495	11.1015	10.6783	10.2553	10.7796	9.84383	10.788	11.0923	11.3235	10.7619	10.1593	11.403	11.4682	11.0585	11.1593	11.0087	10.878
ENSG00000072121	ZFYVE26	8.58815	9.02198	8.94911	8.90943	8.72619	9.17734	8.77114	8.79433	8.92339	8.87503	8.67588	8.67797	9.13584	8.86782	9.12621	8.94723	9.07615	9.39346	8.81464	8.99146	8.99055	8.92396	9.06454	9.30574	8.82172	8.77522	8.62607	8.98791	8.71949	8.85135	8.92893	8.80689	9.062	9.04292
ENSG00000072133	RPS6KA6	3.08401	2.59575	3.46286	2.69878	2.77722	3.01821	3.03357	3.08252	2.71741	3.64607	2.87692	3.21233	3.17317	3.00341	3.53329	3.28995	3.05087	3.57076	4.18667	3.50672	3.56191	3.69278	3.49518	3.19441	3.91617	4.19054	3.10116	2.62548	4.18862	4.71458	3.53483	4.02705	4.01956	3.47405
ENSG00000072134	EPN2	11.7892	11.9187	11.8614	11.8123	12.3485	11.3432	12.2733	11.6995	11.7534	11.4474	11.673	12.0738	11.4194	11.7762	11.8929	11.8593	11.9467	12.0271	11.7652	11.6215	11.637	11.5158	11.7227	11.3333	11.5917	11.2097	11.721	11.9035	11.5049	11.6028	11.6815	11.4145	11.7073	11.8188
ENSG00000072135	PTPN18	10.5643	10.5002	10.2826	10.7108	10.7702	10.4157	10.4283	10.6843	10.2829	10.5766	10.2401	10.2025	10.5804	10.4352	11.0422	10.3804	10.4028	10.4534	10.1836	10.3345	10.7159	10.4057	10.5008	10.2373	10.4345	10.4333	11.3963	11.0855	10.4148	10.1469	10.3219	10.7085	10.3724	10.4899
ENSG00000072163	LIMS2	10.5827	11.0841	10.7229	11.2735	11.4406	9.90857	10.9557	9.78439	10.267	9.70524	9.72489	10.5112	9.45653	10.2266	10.1978	10.4641	10.8898	10.5468	9.64974	10.0501	10.0476	9.49372	10.4295	9.58448	10.2545	10.0708	10.9246	10.9309	9.74462	10.2673	10.2324	10.2785	9.65929	9.62921
ENSG00000072182	ASIC4	8.43617	8.7183	8.0111	9.0985	8.97929	7.3335	9.27481	8.21305	8.35296	7.66068	8.15774	8.83935	7.40353	7.99069	8.34436	8.56132	8.10352	7.51408	8.9559	7.85731	7.84039	7.91524	8.48089	7.25148	8.12029	8.48233	8.88014	9.3062	8.26077	8.11917	8.01859	8.54401	8.12231	7.68484
ENSG00000072195	SPEG	9.70433	10.1921	10.2547	10.0217	10.1108	10.1922	10.518	10.1418	10.2066	10.6698	9.97337	10.0153	10.0467	10.2444	10.5257	10.4194	10.2955	10.2289	10.2767	10.3975	10.2541	10.1152	10.2951	10.3552	10.5722	10.912	10.808	10.7994	10.8576	10.9579	10.6964	10.9914	10.6059	10.6029
ENSG00000072201	LNX1	8.8605	8.5141	9.19086	8.70943	8.48745	8.95017	9.34201	8.83452	9.01265	9.41035	8.92898	8.75428	8.49342	8.97635	8.61597	9.3014	8.54386	8.64188	9.81414	9.15809	8.55675	9.11387	8.85618	8.37692	9.55436	10.0364	9.07574	8.87844	9.93377	10.1343	9.4109	9.6927	9.52366	9.20043
ENSG00000072210	ALDH3A2	10.8182	10.5333	10.4366	10.0546	10.0726	10.7195	10.2051	10.7144	10.4964	10.3173	10.6725	10.5295	10.6951	10.5635	10.7375	10.13	10.7138	10.4927	10.2209	10.1834	10.4506	10.801	10.2306	10.7317	10.2998	10.3762	10.3576	9.96033	10.3694	10.1018	10.3218	10.2001	10.4719	10.2336
ENSG00000072274	TFRC	9.83512	9.63624	10.6102	9.3222	10.0446	10.2724	10.1775	9.53879	10.7174	9.87705	10.2616	10.6369	9.56144	9.32305	9.26713	9.82736	9.58292	10.0401	9.62664	10.0236	10.2867	10.711	10.9958	10.2626	9.81783	10.4742	9.75623	9.41702	9.84553	10.0117	10.05	9.60247	9.82777	9.53303
ENSG00000072310	SREBF1	11.0448	11.0112	10.9816	10.8929	11.4149	11.4227	11.7187	11.3272	11.2242	11.2176	11.0365	11.1998	11.3156	11.3665	11.8788	11.4229	11.8024	12.5892	10.7238	11.7607	11.6506	11.0543	12.3734	11.2725	11.81	11.3425	11.5053	11.6971	11.5626	11.4608	11.7788	11.5936	11.6531	11.8112
ENSG00000072315	TRPC5	2.35576	1.89329	1.99586	1.96891	2.541	2.21254	2.40779	2.28856	2.04954	2.80078	2.18331	1.84582	2.03081	2.39134	2.18958	2.68214	1.87312	3.53336	2.13148	2.57034	1.82501	2.09172	2.16818	1.90672	2.05542	2.97592	2.12923	3.85858	2.19777	3.61211	2.90833	2.83016	2.54164	1.98409
ENSG00000072364	AFF4	10.5666	10.5511	10.5402	10.2265	10.2388	10.7248	10.3878	10.193	10.4909	10.1617	10.4687	10.4176	10.6459	10.3012	10.4753	10.6978	10.6159	10.7893	10.7452	10.4642	10.4325	10.7416	10.6081	10.8428	10.4981	10.4935	9.73729	9.91006	10.664	10.5906	10.6892	10.3453	10.5113	10.1305
ENSG00000072401	UBE2D1	8.47174	8.41568	8.36925	7.91829	8.07329	8.39059	8.39784	8.26607	7.8713	8.1988	7.44867	8.13203	8.51575	8.26188	7.96757	8.18465	8.08326	7.98325	8.77986	8.53687	8.39357	8.43908	8.39755	8.55327	8.34521	8.55956	7.70868	7.57601	8.26001	8.39691	8.24525	8.26909	8.26936	7.98991
ENSG00000072415	MPP5	10.6233	9.79937	9.85284	9.70119	9.87229	9.84873	9.83071	10.1622	10.1219	9.6111	10.3205	10.2316	10.0718	10.0882	9.53103	9.59933	10.0392	9.86783	9.66672	9.7572	9.82575	9.85012	9.92521	10.0571	9.53558	9.7936	9.38694	9.24589	9.50164	9.55475	9.67906	9.31002	9.65449	9.5823
ENSG00000072422	RHOBTB1	7.79465	8.34467	8.18662	6.94753	8.10273	8.53605	7.80014	7.85749	7.27768	7.56185	7.85387	7.91396	8.00946	7.5847	7.87706	8.06961	8.87617	8.17949	7.34984	8.01145	7.85053	7.51918	7.60891	8.06203	7.86213	8.08543	7.32006	6.77194	8.64986	7.94353	7.8859	7.87842	8.29456	8.40251
ENSG00000072444	ASAH2C	-1.60397	-1.62654	-1.6376	-1.61616	-1.6084	-1.59902	-1.63745	-1.64515	-1.63224	-1.65181	-1.61959	-1.63329	-1.65577	-1.64484	-1.63442	-1.6386	-1.62938	-1.60854	-1.64891	-1.55906	-1.65574	-1.50917	-1.63614	-1.64711	-1.64559	-1.5489	-1.63931	-1.62351	-1.6514	-1.65559	-1.65135	-1.64532	-1.65573	-1.65206
ENSG00000072501	SMC1A	10.5825	9.6007	9.86023	9.74967	10.1424	10.0328	9.58496	10.2129	9.87806	9.56764	10.2538	9.98345	10.1752	9.96928	9.76689	9.66474	9.91159	10.0379	9.60789	9.60107	9.91254	9.90325	9.63752	10.1768	9.53823	9.54113	9.07353	8.98768	9.50211	9.52205	9.66998	9.38314	9.45875	9.45409
ENSG00000072506	HSD17B10	9.94824	9.88999	9.49968	10.8069	10.0313	9.88393	9.92114	10.0539	10.3221	9.83056	9.95528	10.0953	10.0148	10.1373	9.78856	9.21053	9.64326	9.66294	9.64332	9.91996	10.1357	10.0753	10.273	9.90792	9.71389	9.27419	10.3269	10.1972	9.26676	9.28927	9.44374	9.41521	9.5723	9.83044
ENSG00000072518	MARK2	9.83057	10.2456	10.1128	10.3496	10.1872	9.72275	9.77914	9.66417	10.057	9.80468	9.96289	9.69775	9.48018	9.65529	10.2464	10.5365	10.2379	10.2395	9.82204	9.64284	9.56822	9.54486	9.531	9.54475	9.97293	9.99094	10.2452	10.3291	10.2268	10.4659	9.9938	10.2905	9.8259	10.0966
ENSG00000072571	HMMR	3.83135	2.29835	2.37738	3.54911	2.43885	3.09311	2.84601	3.58476	3.34843	3.05069	3.16594	3.25506	3.3622	3.02008	3.53985	2.36782	2.45962	2.90084	2.57988	2.4305	2.90389	2.94971	3.3274	3.4616	2.94017	3.07478	2.36107	2.32111	2.77052	3.22728	3.36121	2.53326	3.04566	2.82369
ENSG00000072609	CHFR	9.04808	8.84542	8.77651	8.41662	8.97207	8.836	8.91781	8.70819	8.57222	8.72167	8.48275	8.40393	8.57319	8.5586	8.95058	8.91938	8.96341	9.42085	8.52005	8.7162	8.70667	8.62893	8.38461	8.84486	8.73762	8.78434	8.88901	8.89959	8.98918	8.84082	8.81973	8.9943	8.93486	8.88426
ENSG00000072657	TRHDE	7.11594	6.07471	7.35096	6.36084	6.36156	6.37975	7.03202	6.9767	6.50472	7.46846	6.73932	6.21373	6.10628	7.24612	6.45645	7.02844	5.84201	6.43698	7.4219	7.19927	5.73381	6.47549	6.13485	5.70015	7.04292	7.72647	6.34501	6.76874	8.04307	8.39363	7.74668	7.90541	7.44737	7.11163
ENSG00000072682	P4HA2	7.84993	9.65323	9.02805	9.59523	8.79238	8.46647	7.7535	8.14802	9.19929	7.9839	8.63161	8.46661	8.63714	7.87826	8.36139	8.47924	8.5483	8.42553	9.12007	7.84117	8.24597	8.88834	7.87048	9.20608	8.34218	8.10503	8.10231	8.28225	8.42773	8.26276	8.37464	8.29544	8.27386	8.55348
ENSG00000072694	FCGR2B	3.1463	5.49517	3.96843	3.82697	4.43059	5.02853	3.17796	4.84218	4.49751	3.62723	3.63073	4.58443	4.76095	3.98469	3.85963	3.76108	5.18239	3.7029	3.64204	5.49006	5.04878	5.25092	3.41459	5.90632	3.92048	3.82684	5.14048	3.1084	2.628	3.20414	3.63782	3.14985	3.87677	4.12508
ENSG00000072736	NFATC3	8.62894	9.1481	8.90328	8.81789	8.93192	8.49761	7.93463	8.54852	8.76887	7.86879	8.54532	8.23077	8.6246	8.29682	8.8181	8.66985	8.78622	9.2435	8.55531	8.14904	8.43172	8.53511	8.15668	8.73679	8.00351	8.1074	7.60575	7.89532	8.35993	7.97851	8.28512	8.10028	8.22876	8.34456
ENSG00000072756	TRNT1	9.10205	8.60045	8.89115	8.02004	8.62896	9.02661	8.77077	8.84345	8.77575	8.89244	8.96315	8.8769	9.02603	8.92401	8.5429	8.69177	8.96619	8.86033	9.05806	9.10104	9.01657	9.08993	8.87736	9.2053	8.98703	9.15271	7.8102	8.24292	9.17661	9.1092	9.02142	9.00954	9.25928	8.79702
ENSG00000072778	ACADVL	12.3421	13.5101	12.9791	13.1454	13.0586	13.0272	12.9279	12.888	13.2659	12.9231	12.7085	12.994	13.2908	12.7069	13.5629	13.1797	13.5249	13.1549	12.5255	12.6648	13.0972	13.1416	13.1656	12.8789	13.0558	12.8965	13.2735	13.0657	13.0354	12.704	12.9237	13.0588	12.9314	13.0876
ENSG00000072786	STK10	8.15519	8.30416	7.99454	8.88715	8.62664	8.19106	7.43167	7.96932	8.09261	8.05656	8.25451	7.77506	8.50557	8.0839	7.83677	7.86284	8.15003	8.50554	7.93279	7.68669	7.97846	7.85283	7.86554	8.52339	7.6369	7.53001	7.82547	7.94924	7.49732	7.82084	7.71124	7.31149	7.32334	7.29675
ENSG00000072803	FBXW11	11.6405	10.6986	10.9788	10.7375	10.9896	11.0269	10.9202	11.3521	11.3758	10.9113	11.5518	11.3149	11.2426	11.2665	10.5798	10.8084	10.7773	10.9958	10.9308	10.955	11.1513	11.2246	11.2665	10.9967	10.8187	10.9128	10.4929	10.4082	10.737	11.1396	10.9465	10.5341	10.8394	10.5436
ENSG00000072818	ACAP1	7.76898	7.84052	7.15361	8.84274	8.23883	7.71587	7.45993	8.26191	7.67562	7.6095	8.02274	8.10524	7.59373	8.16938	7.83854	7.04384	7.62876	7.78183	6.97973	7.42901	8.01509	7.53608	7.40122	7.62825	7.30023	6.71074	8.49048	8.17644	6.91749	6.59218	7.03257	6.91703	6.97753	7.31459
ENSG00000072832	CRMP1	11.132	11.2599	11.1065	11.4069	10.9685	11.3281	11.6883	11.262	11.4753	11.7482	11.3774	11.331	11.3243	11.4118	11.2676	11.2171	10.8386	10.9938	11.7323	11.5202	11.3694	11.3209	11.5537	11.5926	11.5188	11.5749	12.4121	12.3841	11.7582	12.1368	11.6073	12.0682	11.5843	11.5854
ENSG00000072840	EVC	8.20016	8.39498	8.39354	7.40312	7.64867	8.77581	8.44023	7.7958	8.44567	8.10908	8.4479	8.13867	8.60657	8.40173	8.08764	7.71191	7.95835	8.25617	8.12228	8.30949	8.44382	8.61284	8.77143	8.96115	8.22835	8.31439	6.96959	6.58568	8.30907	8.90578	8.52253	8.46574	8.2256	7.69474
ENSG00000072849	DERL2	8.9356	9.46301	9.08679	9.48659	9.36615	9.19219	8.95764	9.03691	9.07631	8.92595	9.09556	9.2411	9.29244	8.93603	9.5284	9.06217	9.44178	9.3398	9.34322	9.0578	9.18277	9.15136	9.22707	9.56349	9.05775	8.86953	9.16454	8.98963	9.06029	8.78455	9.02347	8.86898	9.08153	9.33065
ENSG00000072858	SIDT1	6.9812	7.04344	7.6331	7.44236	7.26227	7.30616	7.71925	7.40162	7.13925	8.11673	7.02087	6.69666	6.72645	7.37597	7.69166	7.87993	7.24693	8.23252	8.36036	7.96886	6.91688	7.08597	7.12148	6.56119	8.21041	8.20629	9.32431	9.09395	8.75603	8.69255	8.3905	8.9186	8.14545	8.17326
ENSG00000072864	NDE1	8.75853	9.00403	8.73373	7.89796	8.38166	9.1126	8.31315	8.78633	8.57459	7.37158	8.88205	8.49073	8.80598	8.4895	8.39169	8.48551	9.2	9.43045	7.68823	8.89864	8.37228	7.91082	8.21869	8.65981	7.91889	8.18798	7.4943	7.87047	7.83612	7.91616	8.11777	7.97343	8.06066	7.921
ENSG00000072952	MRVI1	12.308	10.9331	12.2518	12.2057	11.8571	11.1638	12.0512	12.0997	12.275	11.7925	12.5324	12.4496	12.578	12.6461	12.132	11.4857	10.9822	11.5766	11.6896	11.7314	12.3269	12.3571	13.1215	12.2896	11.7752	10.9067	11.2069	11.3712	11.5908	11.1279	11.9432	10.8393	11.7217	11.5673
ENSG00000072954	TMEM38A	9.2143	9.51828	9.15549	9.3047	9.27475	8.93847	9.80095	9.11326	9.38624	9.4837	9.20045	9.51265	8.93788	9.16567	9.03069	9.18338	9.14238	8.99087	9.33657	9.1615	8.82955	8.75981	9.5237	8.74667	9.3026	9.923	10.2822	10.4015	9.3404	9.93993	9.24755	9.73253	9.35376	9.46135
ENSG00000072958	AP1M1	9.71307	10.3328	10.2053	10.3687	10.3373	10.1772	10.3255	10.1107	10.1498	10.5037	10.0982	10.1117	10.183	10.1534	10.5902	10.4481	10.1643	10.4153	10.3914	10.386	10.1256	10.1725	10.3984	10.2849	10.4533	10.5864	11.0179	10.8513	10.7009	10.8625	10.4023	11.0663	10.466	10.6646
ENSG00000073008	PVR	7.8774	8.64637	9.15717	8.74935	8.74268	8.36376	8.32767	8.32764	8.44112	8.66379	8.15917	8.20875	8.05794	7.7259	8.46313	8.22621	7.96854	8.10513	8.78065	8.38368	8.0571	8.23918	7.79545	8.4305	8.57589	8.67707	8.93467	9.10894	8.57643	8.66521	8.55609	8.78955	8.39769	8.68795
ENSG00000073009	IKBKG	6.8873	5.81042	6.5865	5.0165	5.71977	6.76696	6.53527	6.41112	6.50898	6.59237	6.64927	6.8709	6.75333	6.94998	6.11933	5.84001	6.89679	5.94071	6.21326	6.64501	6.77236	6.61187	6.06897	6.51525	6.33586	6.75764	5.28154	5.8941	6.79196	7.03631	6.81636	6.70891	6.45902	5.89892
ENSG00000073050	XRCC1	9.09202	9.02798	8.8749	8.86046	9.07143	9.32406	9.20314	9.39636	9.08048	9.28654	9.33664	9.12547	9.19214	9.08634	9.41311	9.12122	9.33562	9.25451	8.89367	9.19055	9.19041	9.18749	8.86553	8.77836	9.03951	9.27767	9.31412	9.38811	9.25609	9.18788	8.96861	9.49392	9.13433	9.23848
ENSG00000073060	SCARB1	10.3137	10.6065	10.6755	10.6177	11.549	10.0613	10.3144	10.2946	9.97497	10.0621	10.1014	10.254	10.2006	10.0173	10.6025	10.7199	10.6455	10.4779	10.0686	10.1794	10.0575	10.2825	10.2424	10.2582	10.5885	10.1472	10.7269	10.5557	10.2707	10.3313	10.6162	10.1519	10.0482	10.1484
ENSG00000073067	CYP2W1	0.2958	0.216402	0.195209	1.31733	0.275493	0.27653	0.367762	0.327357	0.39743	0.296019	0.230842	0.203163	0.370366	0.328914	0.201038	0.193426	0.864034	0.54489	0.176521	0.34918	0.165483	0.713175	0.526221	0.317788	0.325186	0.164907	0.834388	0.222623	0.297838	0.379867	0.596029	0.662849	0.275492	0.171905
ENSG00000073111	MCM2	6.99091	5.60645	5.85462	5.81822	6.47726	6.84662	6.69498	6.92832	6.43515	7.06842	6.50702	6.0857	6.59275	7.20586	6.98043	6.23074	6.53791	6.71732	6.62765	7.08811	6.69553	6.44943	7.02075	6.70743	6.71615	6.93531	6.89218	6.83061	6.72084	7.0419	6.79884	6.9295	6.68418	6.58202
ENSG00000073146	MOV10L1	4.78187	5.11912	5.15956	6.11984	5.90138	5.27376	6.22125	6.15805	5.11099	5.97681	4.77002	5.16419	5.1688	5.58612	5.91803	5.97439	5.2676	5.80607	5.88334	5.49715	5.80174	5.69667	5.90173	5.00676	5.63319	5.09096	7.53508	6.79753	5.59981	6.10935	5.58706	6.44528	5.63659	5.9884
ENSG00000073150	PANX2	9.83656	9.61563	10.0275	9.74628	9.7681	9.5669	10.1343	9.70287	9.9637	10.3698	10.5064	9.62638	9.49757	10.5071	9.92046	10.175	9.33955	9.35192	9.74069	9.82767	9.66754	9.72663	10.0246	9.28554	9.87204	10.642	10.1471	10.0535	9.91237	10.1522	9.9858	10.1838	9.70517	9.94328
ENSG00000073169	SELO	9.23413	10.2684	9.87199	10.6693	10.0465	9.87566	10.067	10.139	10.1701	10.0619	9.76486	10.0222	9.70044	9.47657	10.3906	10.0132	9.85925	10.3424	9.81343	9.73315	9.93425	9.81093	9.64192	9.47569	9.92968	9.96052	11.0175	11.0503	9.93061	9.73443	9.62522	10.0125	9.91895	10.4264
ENSG00000073282	TP63	2.51349	1.98631	1.48918	1.62797	3.45944	4.26704	1.68387	2.28367	1.5228	1.68548	1.8626	2.30805	1.83115	2.44357	1.71292	2.64817	1.94978	2.22758	1.71678	3.232	3.02398	3.1824	2.70315	1.86076	1.99428	1.62954	1.66627	1.57942	1.68981	2.35126	1.69039	1.44315	1.38217	1.40576
ENSG00000073331	ALPK1	7.28301	7.38306	6.73569	6.99531	7.55348	7.88755	6.37679	7.69351	7.16035	7.11626	7.44389	6.64915	8.26121	7.33925	7.82069	7.01004	7.74981	7.00557	6.98748	7.65207	7.58226	7.87013	6.9205	8.7289	6.96712	6.36079	7.00446	7.07541	7.0783	6.52116	6.95824	6.50506	7.31399	6.78544
ENSG00000073350	LLGL2	6.68964	8.57607	8.36888	7.6376	8.39795	7.68912	6.79297	8.01326	7.77758	7.00911	7.26471	7.72491	7.28898	7.03265	8.08457	7.93753	7.61884	8.08075	6.86565	7.28926	7.57924	7.63871	6.8065	7.49159	7.48486	7.26798	7.41225	7.36708	7.71137	6.88957	7.17563	7.41889	7.60906	8.24496
ENSG00000073417	PDE8A	10.5845	9.56656	9.685	9.66938	10.0172	9.88348	9.90094	10.4813	9.33868	9.18612	9.67837	10.104	9.42972	10.1067	9.90795	9.64478	10.3344	10.9772	9.05877	9.93188	9.69293	9.29431	9.69477	9.7465	9.71444	9.3468	9.32351	9.73192	9.41559	9.18619	9.56081	9.44028	10.4707	9.96251
ENSG00000073464	CLCN4	9.71317	9.66067	10.0126	9.48309	9.67304	10.0474	9.8804	10.2092	10.0081	10.1698	10.0284	9.61556	9.88188	9.98862	10.0927	10.4129	10.4702	10.3027	10.2264	10.1516	9.73381	9.87524	9.7338	9.75398	10.1532	10.7296	9.98502	9.72041	10.5135	10.9201	10.3193	10.7336	10.3454	10.5621
ENSG00000073536	NLE1	8.63489	8.2303	8.18306	8.70171	8.38321	8.13782	8.74062	8.32692	8.18473	8.63542	8.20236	8.22234	8.31611	8.75726	8.3276	8.28921	8.181	8.22214	8.46442	8.43334	8.32899	7.98778	8.65785	8.21095	8.37277	8.4662	8.90822	9.08664	8.46415	8.80627	8.44144	8.69857	8.38833	8.49346
ENSG00000073578	SDHA	10.6342	10.6881	11.0291	10.8641	10.8149	11.142	11.2669	11.3053	11.3926	11.3983	11.1118	11.4732	11.0935	11.2102	10.6088	10.6727	10.5933	10.9883	11.0203	11.1398	11.1912	11.3028	11.3011	11.0039	11.3206	11.6688	11.2861	11.3804	11.1975	11.4314	11.2487	11.3146	11.2918	11.0652
ENSG00000073584	SMARCE1	10.4184	9.67216	9.67693	9.72747	9.6443	9.83455	9.54695	10.0853	9.73114	9.50537	9.96808	9.77928	9.98133	9.98319	9.54713	9.45188	9.84022	9.76511	9.50834	9.77897	9.86492	9.75134	9.9523	9.81717	9.56038	9.45797	9.56096	9.33374	9.55493	9.5584	9.59559	9.45954	9.70924	9.66152
ENSG00000073598	FNDC8	4.64796	4.12803	4.26586	3.42932	4.20262	4.26476	4.88672	4.34689	4.08184	4.66392	4.52164	4.31475	4.4292	4.42827	4.44471	5.1349	4.88085	4.63298	5.16002	4.26732	4.0666	4.54494	4.79884	4.43798	4.73975	5.12735	3.16993	3.78668	5.41519	5.37988	4.80483	5.05936	4.617	4.88021
ENSG00000073605	GSDMB	8.70901	9.46947	9.42106	9.27107	9.49695	8.93481	9.28374	9.30936	8.98414	9.63151	8.8513	9.04331	8.66388	8.7081	10.0022	9.97081	9.66641	9.49644	9.60859	9.0225	8.88853	9.15489	8.30744	8.95697	9.14734	9.27894	9.63215	9.71347	9.40734	8.94771	9.39371	9.12421	9.65679	9.86184
ENSG00000073614	KDM5A	10.2133	9.71523	9.31282	9.45634	9.06813	9.04562	8.56231	8.96231	9.03683	8.5273	8.97866	8.96831	9.22114	9.06855	8.98979	8.76039	8.90932	9.78659	8.58327	8.77382	8.87417	8.86658	8.878	9.17334	8.57694	8.51888	8.18172	8.20843	8.33833	8.471	8.48966	8.41058	8.42113	8.40958
ENSG00000073670	ADAM11	10.0733	9.90506	10.4205	10.7105	10.9586	9.77074	11.0411	10.0698	9.98306	10.8205	10.3053	10.0369	9.12172	10.1769	10.6903	11.0346	9.80582	10.5113	10.345	10.3319	9.61415	9.45237	10.3102	9.2756	10.6662	10.8558	11.7824	11.7507	11.0083	11.1958	10.816	11.2756	10.7806	11.0676
ENSG00000073711	PPP2R3A	8.12263	7.78835	8.13102	7.70931	7.7943	7.94099	8.09572	8.52147	8.1017	7.7024	8.2446	7.96505	7.94004	8.21077	8.25279	7.94549	8.13017	8.71064	7.79434	8.12962	7.99014	8.28758	8.40947	7.96474	7.84696	7.89478	8.12845	8.52631	7.94471	7.7861	8.08762	7.92427	8.16425	8.09718
ENSG00000073712	FERMT2	10.6007	10.5755	10.8404	10.6713	10.3225	10.9747	10.8086	10.3947	10.9081	10.634	10.7115	10.843	11.0628	10.5837	10.2049	10.0414	10.5945	10.618	10.8054	10.9734	11.0538	11.2622	11.3231	11.4948	10.9346	10.4074	10.1241	10.1162	10.3617	10.4089	11.0555	9.91949	10.7294	10.0859
ENSG00000073734	ABCB11	-1.12721	-1.17327	-1.19583	-1.15208	-1.13626	-1.12793	-1.19551	-1.09275	-1.06459	-0.866251	-1.15907	-1.18703	-1.12991	-0.801663	-1.18934	-1.19786	-1.17905	-1.01623	-1.21492	-1.13906	-1.21763	-1.21838	-1.19283	-1.21424	-1.21212	-1.13036	-1.19932	-1.16707	-1.21583	-1.04313	-1.21581	-1.21157	-1.21758	-1.21607
ENSG00000073737	DHRS9	5.46959	4.39356	5.40577	5.00638	5.61208	5.75174	4.41292	6.11176	5.04797	6.32054	4.55186	5.08984	6.43684	6.549	5.21719	4.83656	5.12832	4.71539	6.22444	6.30317	6.49218	4.87586	4.78469	5.54313	5.2509	5.14704	5.21151	5.3353	4.36222	4.55159	4.40111	5.29814	4.52551	4.69814
ENSG00000073754	CD5L	0.122532	0.0405152	0.0219621	0.0704536	0.103585	-0.00345818	0.0222063	0.490023	0.0306808	0.124675	0.0558064	0.216276	0.364766	0.942256	0.365527	0.0204044	0.686461	0.103015	0.811488	0.680395	0.630674	0.539223	0.0242877	0.777476	0.0101323	-0.00444695	0.0193089	0.0459717	0.00246019	-0.00257418	0.00252738	0.0105077	-0.003745	0.123591
ENSG00000073756	PTGS2	5.73321	6.44379	7.30325	6.77024	6.84891	7.54994	6.74565	6.4006	6.53944	5.72411	6.71699	6.40397	6.76321	5.5472	5.74691	6.96727	6.26176	5.68746	6.4885	8.42359	6.95559	6.90239	5.45965	6.36046	6.83776	6.83461	6.48363	5.78637	6.84982	6.60317	7.06376	6.07147	6.76326	6.27593
ENSG00000073792	IGF2BP2	3.15153	4.15289	3.86894	4.59801	3.89162	5.0268	3.76711	3.81756	4.05597	3.02375	4.64127	4.62622	3.1761	3.06326	4.04748	3.79304	4.40179	3.6269	3.64116	3.55548	4.33476	4.33036	2.57937	3.43454	3.05046	3.32085	4.00843	3.34063	3.53912	3.20497	3.10246	2.86714	3.23717	2.86234
ENSG00000073803	MAP3K13	10.41	9.57891	9.71927	9.27839	9.47884	9.42777	10.0978	9.75049	9.59527	9.77607	9.88307	9.85297	9.70034	9.94666	9.52415	9.45046	9.23109	9.30399	9.65919	9.71332	9.73589	9.86062	9.83312	9.61935	9.70686	9.80072	9.5132	9.70585	9.53089	9.70779	9.77875	9.57078	9.64952	9.52826
ENSG00000073849	ST6GAL1	9.71931	9.84922	9.50101	9.10824	9.79832	10.4538	9.34933	9.93452	9.63827	9.85269	10.2789	9.10872	10.5107	9.54076	9.4741	9.58434	10.1056	9.37905	9.73093	9.83459	10.0009	10.168	9.22092	10.3338	9.56659	9.40404	9.30053	9.14013	9.65521	9.80498	9.78181	9.56008	9.51317	9.34881
ENSG00000073861	TBX21	0.917423	1.65784	0.981883	1.53566	0.902255	0.976007	1.13349	1.61111	1.32697	0.897099	0.863928	2.16964	0.970854	1.06723	1.00302	0.803453	0.831606	0.901796	0.775557	0.94671	1.72548	1.12172	1.14584	1.76395	0.932174	0.969671	0.970821	0.850762	0.769438	1.3777	0.769567	0.784792	1.06595	1.19975
ENSG00000073905	VDAC1P1	1.61708	2.03704	2.63154	1.55543	1.59465	1.97876	1.45465	1.42292	1.47778	1.52272	1.96628	1.81164	1.5893	1.99986	1.64659	1.75644	1.68726	2.29546	2.16213	1.56258	1.76278	1.87422	2.02745	1.96736	2.40696	2.32521	1.44668	1.51901	2.3955	2.77979	2.68716	2.75028	2.03588	1.39726
ENSG00000073910	FRY	8.65056	9.26227	9.42097	8.4108	9.22105	9.36914	9.39045	8.95079	9.08029	9.37921	8.66879	8.53101	9.07075	9.16088	9.22852	9.68398	9.40614	9.62885	9.76913	9.52848	8.94922	9.15374	8.95068	9.01773	9.51943	9.8882	9.12112	9.12902	9.87078	10.2442	9.68508	9.98026	9.63519	9.59601
ENSG00000073921	PICALM	11.7394	11.3264	11.6139	11.3149	11.4133	11.5709	11.1937	11.5219	11.3966	11.2596	11.4734	11.461	11.5899	11.2941	11.4664	11.3734	11.817	11.8627	11.4204	11.5427	11.4636	11.4794	11.3347	11.6514	11.2822	11.4167	10.9624	11.0692	11.4649	11.2593	11.4464	11.2954	11.6734	11.5875
ENSG00000073969	NSF	10.341	10.3735	11.0289	10.7497	10.3551	10.8511	11.1676	10.8396	10.6562	11.9068	10.7131	10.4107	10.4449	10.9552	11.0426	11.3659	10.4068	10.8684	11.7763	11.3481	10.4021	10.5983	10.5209	10.1898	11.7239	12.426	12.0467	11.8441	12.2443	12.5961	11.8168	12.4411	11.9022	11.9766
ENSG00000074047	GLI2	6.19684	6.72067	6.63839	6.2023	6.06825	7.27674	6.60245	5.88128	6.75146	6.23371	6.51628	6.3627	6.95292	6.58526	6.7727	6.4673	6.68052	6.40189	6.29656	6.43112	6.97818	7.43931	6.97047	7.22515	6.78437	6.15139	5.05019	5.32753	6.35835	6.09909	6.83683	5.84447	6.12904	6.16053
ENSG00000074054	CLASP1	10.6523	10.6484	10.9385	10.4469	10.7025	10.6624	10.8976	10.5332	10.7781	10.7503	10.6785	10.714	10.5532	10.7276	10.6528	11.0609	10.6505	10.9334	10.9878	10.8056	10.722	10.8391	11.153	10.7102	10.7776	10.9699	10.3388	10.1737	11.1455	11.0624	11.01	11.082	10.9345	10.7929
ENSG00000074071	MRPS34	10.1653	10.7574	10.0038	11.3827	10.4725	10.1265	10.2637	10.4611	10.7857	10.4386	10.5866	10.7036	10.4713	10.5216	10.3114	10.1226	10.0539	10.241	10.2605	10.2199	10.458	10.4098	10.5946	10.2611	10.1976	10.1301	11.1568	11.3198	10.0445	10.0929	9.91382	10.3448	10.0312	10.4461
ENSG00000074181	NOTCH3	9.55089	10.7571	10.3402	10.4769	11.3012	9.35585	9.24901	8.85962	9.86005	8.64277	9.80181	9.38422	9.38266	9.19883	8.77874	9.76677	9.27771	9.55356	8.08493	9.24698	9.14456	8.79551	9.12694	8.79135	9.74545	9.51152	7.71515	8.6771	8.65534	9.39564	9.70467	8.36095	8.2616	8.47953
ENSG00000074201	CLNS1A	11.1485	10.3571	10.5367	10.9144	10.5334	10.5042	10.8459	10.9888	10.7679	10.6828	10.908	10.9261	10.8333	10.9528	10.3642	10.1642	10.4961	10.3615	10.3859	10.5674	10.7068	10.7332	11.1405	10.8485	10.6217	10.4316	10.3373	10.3235	10.2843	10.3979	10.5356	10.4046	10.5893	10.4153
ENSG00000074211	PPP2R2C	12.6636	11.4334	12.1356	11.843	11.8895	11.6489	12.5535	12.3979	12.2046	12.3895	12.4616	12.5482	12.0324	12.7905	11.6358	12.0223	11.5109	11.7173	12.2293	12.1268	12.1222	11.8556	12.6383	11.8025	12.1202	12.3263	11.5169	11.6131	12.0946	12.5723	12.2491	12.1509	12.0792	11.9323
ENSG00000074219	TEAD2	8.02324	8.65526	8.18707	7.13769	8.73101	8.41544	6.7989	6.86303	8.89044	7.09342	8.85484	7.97095	8.46802	7.49317	7.33674	8.05861	7.9756	6.9053	7.50463	7.51462	8.09716	8.38336	7.64317	8.32243	7.45391	6.78709	6.65855	7.19693	7.42729	6.92617	7.27313	6.64838	6.83633	6.39651
ENSG00000074266	EED	8.85726	8.77904	8.85471	8.63652	8.65773	8.55108	8.47532	8.74281	8.81791	8.4834	8.43373	8.69273	8.80307	8.31092	8.74978	8.59875	8.80547	8.61564	8.70927	8.48457	8.54323	8.7636	8.61632	8.62446	8.54956	8.66124	8.18632	7.77098	8.57072	8.24523	8.39953	8.38945	8.67654	8.78292
ENSG00000074276	CDHR2	7.28304	7.8061	8.08047	8.20341	7.89748	7.69613	8.22905	7.92471	8.1382	8.4411	8.33308	7.81889	7.29097	7.99772	8.61489	8.8667	7.76362	7.75055	8.63034	8.13318	7.45766	7.94451	7.84125	7.34251	8.40859	7.85949	9.10971	8.77048	8.54792	8.52894	8.32143	8.92386	8.14796	8.54769
ENSG00000074317	SNCB	12.4534	12.0588	12.9717	13.2845	12.5351	12.4835	13.2966	12.5928	12.3772	13.688	12.5706	12.2709	11.7392	13.1152	13.034	13.2055	11.5148	12.5972	13.5109	13.2453	12.3026	12.1864	12.3451	11.6485	13.4554	13.6675	14.2155	14.1256	13.5865	13.6332	13.2999	14.0891	13.3009	13.7376
ENSG00000074319	TSG101	9.69789	9.80622	9.98495	9.57346	9.80205	9.88568	9.85429	9.79261	9.99804	9.84607	9.79147	9.9935	9.9212	9.856	9.72786	9.72361	9.76978	9.61619	10.03	10.0004	9.97252	10.2408	10.0131	9.96587	9.96833	9.96558	9.78246	9.68747	9.9055	9.86947	9.91253	9.94242	9.98671	9.75788
ENSG00000074356	C17orf85	9.0253	8.59068	8.65596	8.83434	9.01966	8.81977	8.49058	8.75157	8.51458	8.41108	8.7147	8.79994	8.72397	8.56507	8.61918	8.56225	9.08636	9.45045	8.44642	8.66513	8.65967	8.31232	8.40337	8.84853	8.6667	8.47037	8.17694	8.78369	8.2869	8.31938	8.66461	8.46203	9.04775	8.68043
ENSG00000074370	ATP2A3	6.40397	6.94179	6.50099	7.14807	7.22564	6.16431	6.07903	6.73068	6.16532	5.8985	6.53826	6.31907	6.56174	6.01203	6.55607	6.28415	6.61654	5.82441	5.05339	6.48773	6.51918	6.35493	5.99246	5.84282	6.28196	6.06019	6.97541	7.14051	5.87247	6.41286	6.11516	5.96925	5.69708	6.06225
ENSG00000074410	CA12	5.70858	6.17452	7.06265	7.09749	7.16863	6.16067	7.30657	6.50724	7.42673	6.28148	5.70379	7.44458	6.17346	6.70365	6.31743	6.52001	6.06814	6.00088	6.51765	6.81115	6.15635	6.05645	6.50233	6.92635	6.63972	6.70761	6.28581	5.80055	7.17243	7.22249	6.943	6.44508	6.28445	6.9683
ENSG00000074416	MGLL	12.9992	13.0998	12.8695	12.8485	13.0676	12.498	13.0067	12.2503	13.0842	12.7959	13.1276	13.0985	12.7873	13.0659	12.2824	12.8543	12.319	12.2108	12.5277	12.75	12.7856	12.8117	13.315	12.744	12.6121	12.2134	12.1151	12.3034	12.4423	12.6838	12.8481	12.3246	12.4562	12.3129
ENSG00000074527	NTN4	8.93532	7.78183	8.35495	6.99744	8.43475	7.79287	8.74778	7.98159	8.07146	7.98877	7.93863	7.60816	7.43349	7.97766	7.26831	7.78808	7.53266	7.3889	8.00544	8.27021	8.33944	7.92011	7.77889	7.45899	8.11184	8.46705	6.75281	6.78006	7.99371	8.33308	8.18643	8.24043	7.98786	7.62354
ENSG00000074582	BCS1L	8.71816	9.01279	8.98383	9.1297	9.19409	9.054	8.87917	9.09618	9.11781	9.18025	8.68532	9.01551	9.03579	9.10983	9.21912	8.80669	9.06259	9.10084	9.04717	9.06994	8.95263	8.82286	8.90153	9.01171	9.04102	8.87019	9.18594	9.52056	8.94833	8.96389	8.92329	9.03504	9.18421	9.24611
ENSG00000074590	NUAK1	10.0866	9.44119	10.2073	9.87952	9.7955	9.73589	10.1159	10.0369	9.78204	10.6334	10.0088	9.60384	9.53948	10.0095	9.86222	10.377	9.72432	10.0949	10.2357	10.0753	9.59546	9.42326	9.48321	9.45695	10.0881	10.8861	10.2933	10.2323	10.4542	10.9681	10.2204	10.7694	10.4268	10.764
ENSG00000074603	DPP8	9.85032	9.62929	9.87301	9.41482	9.50896	10.066	10.1519	9.43964	9.79496	9.91457	9.62986	9.63668	9.86386	9.85292	9.68435	9.84236	9.77131	10.1203	9.74323	10.0076	10.0335	9.91177	10.239	9.85132	10.1527	10.522	9.5414	9.01018	10.1294	10.4037	10.3665	10.1854	10.1559	9.81407
ENSG00000074621	SLC24A1	8.18604	6.35034	6.81369	7.09751	7.76465	7.4983	7.58144	7.70792	7.08443	7.28949	6.72719	7.34836	7.5599	7.74428	6.86594	6.9526	7.38809	6.83575	6.92226	7.06573	7.47151	7.0239	7.32916	7.43079	7.16626	7.18355	6.63708	6.54882	7.14417	7.44435	7.14085	6.97123	7.26203	6.94951
ENSG00000074657	ZNF532	11.4008	11.0771	10.9821	10.6469	11.0161	10.9243	10.9056	10.6293	10.9145	10.4758	10.9964	10.9624	11.0428	11.1089	10.981	10.9398	11.2772	11.1522	10.7172	10.7918	10.9239	10.7535	10.9989	11.2064	10.6379	10.6309	10.002	9.81032	10.6845	10.6803	10.8916	10.4955	10.8327	10.396
ENSG00000074660	SCARF1	7.57313	8.36481	8.07882	6.81131	8.3165	7.93538	7.34047	7.38099	7.54382	7.50522	7.51893	7.08882	7.64656	7.13035	7.07515	7.8081	7.6727	7.4622	7.16787	7.48396	7.70831	7.932	7.29906	7.31327	7.67386	7.90098	6.86696	7.33709	7.86477	7.84927	7.79417	7.57632	7.18802	7.16307
ENSG00000074695	LMAN1	9.69466	9.73754	9.76072	9.47528	9.43332	9.938	9.53766	9.36281	9.73342	9.23938	9.39552	9.62387	9.96775	9.33873	9.25292	9.60129	9.8215	9.80115	9.7307	9.70622	9.70215	9.99213	9.94259	10.3097	9.3898	9.48701	8.50097	8.67369	9.4301	9.37977	9.68595	9.19034	9.5704	9.22612
ENSG00000074696	PTPLAD1	10.4288	11.059	11.2926	10.8996	10.4365	11.3881	11.133	10.5749	11.4844	11.2809	10.5579	11.1079	11.4624	10.7629	10.2982	10.6741	10.8314	10.8531	11.3575	11.2734	11.4557	11.6951	11.5498	11.6098	11.4736	11.5656	10.7243	10.9375	11.2784	11.5365	11.56	11.1815	11.336	10.9129
ENSG00000074706	IPCEF1	8.65252	8.7678	9.76042	9.4578	9.10126	8.97325	9.53959	9.18287	8.85922	10.4303	8.83678	8.42096	8.71475	9.3999	9.55337	10.0849	8.84339	9.23944	9.76073	9.5477	9.08769	8.79561	8.53486	8.31563	9.61713	10.4281	10.4738	10.1725	10.4222	10.3491	9.9547	10.7354	9.91098	10.5987
ENSG00000074755	ZZEF1	9.78327	9.75183	9.7431	9.3015	9.78285	9.92199	9.8318	9.49254	9.63646	9.64201	9.60819	9.67093	9.68926	9.72231	10.062	9.95033	10.0997	10.5077	9.60188	9.79583	9.68605	9.67819	9.85942	9.68921	9.75612	9.93217	9.48413	9.13741	10.0527	10.0211	9.92676	9.94756	9.94226	9.68648
ENSG00000074771	NOX3	0.972631	0.808022	0.735448	1.10123	0.939461	0.990386	0.888633	1.72505	0.571633	0.655038	0.607079	0.568829	0.730893	1.82718	0.565864	0.729288	0.579352	0.938464	0.670165	0.792499	0.630658	1.44174	1.3616	1.01711	0.688281	0.628569	0.553449	0.595786	0.526089	0.517802	0.526199	0.689793	0.631495	0.653745
ENSG00000074800	ENO1	14.1291	14.4301	14.1767	14.978	13.9814	14.6223	14.7764	14.3877	14.9047	14.6345	14.466	14.6038	14.7306	14.5826	14.2271	13.8403	14.0889	14.2228	14.3339	14.501	14.6426	14.7899	15.2304	14.6713	14.6077	14.0724	14.8761	14.6595	14.1926	14.4575	14.4156	14.3787	14.4255	14.2511
ENSG00000074803	SLC12A1	3.81238	2.22937	2.58309	2.31288	2.37653	3.44669	4.07549	2.09287	2.5245	2.9066	2.28498	2.35649	2.48983	2.58462	2.49625	3.17994	2.20726	3.04272	3.1287	3.28489	2.41602	2.65387	2.15629	2.64105	2.74991	3.99257	2.66953	3.52345	2.9146	3.49522	3.02518	3.03741	3.17492	3.23987
ENSG00000074842	C19orf10	9.19598	9.49407	9.36234	9.88298	9.59451	9.34966	9.36038	9.43041	9.66936	9.44442	9.18601	9.39255	9.60466	9.09615	9.33101	9.02358	9.0094	9.1689	9.63255	9.34474	9.26789	9.37155	9.36188	9.61407	9.37644	9.42084	10.2545	9.90304	9.25515	9.46137	9.12134	9.4183	9.2368	9.55056
ENSG00000074855	ANO8	9.46908	9.8347	10.0008	9.15713	9.48677	10.0781	9.86091	9.02177	9.48229	9.45911	9.23775	9.47778	9.73642	9.45012	9.99517	10.1923	10.0074	10.2345	9.25125	9.5886	9.43547	9.51092	9.85485	10.1089	10.068	10.1093	9.14311	9.29755	10.173	9.92072	10.297	9.71574	9.81395	9.77177
ENSG00000074935	TUBE1	8.38726	8.72798	8.80374	8.36105	8.2961	8.56487	8.56275	8.23122	8.4735	8.40752	8.16043	8.26513	8.30936	7.98323	8.36283	8.72127	8.80469	8.77244	8.56146	8.49571	8.15669	8.39639	8.18716	8.61356	8.54555	8.9961	7.45768	7.02395	8.72769	8.59707	8.67561	8.54072	8.89966	8.47622
ENSG00000074964	ARHGEF10L	9.86936	10.7465	10.3647	9.84267	10.1385	10.2926	10.3933	9.8752	10.3429	9.96115	10.0899	10.1135	10.3526	10.2137	10.0201	10.2956	10.1903	10.045	9.89326	9.87423	10.0299	10.1516	10.1362	10.4001	9.89727	9.96507	9.18148	9.40473	10.018	10.0431	10.1074	9.90524	9.75275	9.65765
ENSG00000074966	TXK	1.1776	1.33198	1.08594	1.08859	0.868851	1.24013	0.949837	1.12933	0.80305	0.760566	0.836721	0.800431	1.45137	1.02726	0.797668	0.787801	0.999023	0.868462	0.888607	1.1302	0.943225	1.07737	1.22221	1.01005	0.772619	1.28935	1.29267	0.825881	1.15505	1.24965	0.761412	1.22157	0.752186	0.974539
ENSG00000075035	WSCD2	7.33891	7.64242	8.19361	8.20694	7.88709	7.69275	8.44029	7.60392	7.76296	8.45074	8.12874	7.6489	7.68459	7.72649	8.10115	9.11504	8.12631	8.26336	8.80998	8.09533	7.25223	7.46125	7.97624	7.54582	8.22748	8.92208	9.61784	9.50442	8.7161	8.98005	8.23365	9.14995	8.26146	8.77229
ENSG00000075043	KCNQ2	9.70024	9.79734	9.60499	10.1808	9.69051	9.13931	9.99698	9.33961	9.84564	9.53662	9.87419	9.87768	9.22578	9.61735	9.64628	9.60395	8.8978	9.36689	9.55092	9.56552	9.36821	9.3298	9.80864	9.18534	9.80387	9.38033	9.79974	10.123	9.69163	10.3817	9.69344	9.77342	9.37787	9.22806
ENSG00000075073	TACR2	5.04793	3.99017	4.77355	4.93306	4.57606	4.13219	4.91156	5.30221	4.21537	4.71057	4.90022	5.09061	4.72019	5.12611	4.78399	4.67373	4.20219	4.06171	4.73949	4.95639	4.50694	4.96461	5.06804	4.52577	5.20049	4.67526	5.44535	5.55566	5.17966	5.28687	4.91874	5.66818	4.91508	4.9748
ENSG00000075089	ACTR6	9.66345	8.71884	9.16	8.33611	8.99234	9.02482	9.23752	9.47471	9.11183	9.38141	9.25028	9.20987	9.06023	9.53158	8.72478	8.82231	8.82116	8.83253	9.36078	9.26918	9.21324	9.18175	9.17998	9.19575	9.19395	9.54353	8.69378	8.46484	9.20478	9.36581	9.26576	9.39975	9.40989	9.17541
ENSG00000075131	TIPIN	6.20274	6.34562	6.21668	6.02035	6.12071	6.57982	6.33682	6.13011	6.44097	6.56158	6.6935	6.36312	7.12254	6.64374	6.86114	6.14026	6.48438	6.62596	6.8578	6.46353	7.1594	6.58595	6.57796	6.50499	6.05102	6.44205	6.34551	6.06556	6.27449	6.41405	6.33808	6.32354	6.31773	6.70716
ENSG00000075142	SRI	12.7847	11.9821	12.3632	12.3485	12.2624	12.3551	12.8478	12.4312	12.7077	12.5755	12.592	12.9737	12.6941	12.909	11.778	11.883	11.7407	11.8248	12.4046	12.5455	12.6334	12.5787	13.08	12.7176	12.4695	12.2152	12.1912	12.3719	11.8036	12.0029	12.4747	11.5857	12.3571	11.9896
ENSG00000075151	EIF4G3	11.3946	10.3324	10.8096	10.3751	10.5563	10.9123	10.8725	10.9392	10.6752	10.755	10.9214	10.6886	10.7528	10.9868	10.6183	10.9052	10.8211	10.9	10.8257	10.7525	10.7173	10.6599	10.4925	10.6763	10.8199	11.232	10.4808	10.1619	10.9824	11.1127	11.0118	11.0372	11.0309	10.788
ENSG00000075188	NUP37	6.83421	5.95882	6.20287	6.14418	6.0286	6.66569	6.59327	5.94784	6.48421	6.51352	6.34254	6.81017	6.82793	6.59479	5.87997	5.82536	6.37703	6.23059	6.0825	6.63676	6.78807	6.66483	6.75535	6.81171	6.4408	6.21052	6.20857	5.96144	6.09472	5.86246	5.99816	5.83469	6.32573	6.17389
ENSG00000075213	SEMA3A	5.21445	5.95281	6.79352	6.04344	5.41521	7.12241	6.26282	6.72819	5.95392	6.74595	5.6039	6.25496	6.83557	6.28211	6.02812	6.94222	6.77795	6.50795	6.23822	6.83679	6.71493	5.79274	6.13498	7.17353	6.66656	7.41558	6.33613	5.8769	7.27655	6.99276	7.01615	7.21965	7.19617	7.29146
ENSG00000075218	GTSE1	1.34891	1.46138	1.64819	1.29813	1.60857	1.90729	1.21602	1.66191	1.57584	1.17076	1.28408	1.69966	1.66521	1.45714	2.31667	2.01801	1.43989	1.8373	1.7777	1.33473	1.84735	1.80875	1.39099	1.63793	1.18914	1.44424	1.3692	1.2683	1.81109	1.27135	1.66859	1.65981	1.90306	1.49292
ENSG00000075223	SEMA3C	6.53718	6.85677	6.9612	6.59977	6.70598	10.154	7.15994	7.45826	6.52478	6.44721	6.86305	6.93849	6.8972	6.65143	6.92589	7.47695	8.25463	7.60959	7.90942	7.59149	7.91215	8.87694	6.36139	6.76707	6.57746	7.54951	7.63995	7.4827	7.53332	7.16139	6.41056	7.36368	6.83992	6.84571
ENSG00000075234	TTC38	8.52483	9.01877	8.75964	9.23698	9.23533	8.78517	8.64099	8.8654	9.19774	8.43535	9.24269	9.06653	9.214	8.63654	8.95619	8.34811	8.86183	8.44266	8.42715	8.66131	9.13355	9.1744	9.10018	8.95185	8.36295	7.93292	8.80835	8.52864	8.32759	8.22161	8.45461	7.94891	8.4925	8.42283
ENSG00000075239	ACAT1	10.251	9.84988	10.2122	10.0017	10.0411	10.2436	10.2394	10.4215	10.3704	10.3183	10.1417	10.5822	10.4563	10.4518	9.64417	9.34444	9.83159	9.64888	9.94009	10.1124	10.4204	10.6049	10.7416	10.2664	10.3423	10.4309	10.1039	10.184	10.1077	10.1049	10.1207	9.8672	10.1114	9.80715
ENSG00000075240	GRAMD4	9.50101	9.96063	10.116	9.28386	9.73563	9.69899	10.0138	9.49713	9.93367	9.90547	10.0113	9.52728	9.69228	9.73135	9.62299	10.1045	9.84363	9.75652	9.52721	9.75591	9.78778	9.94248	10.0295	9.66667	9.85227	9.84808	8.98833	9.14428	9.88473	10.2183	9.95318	9.92329	9.75505	9.71347
ENSG00000075275	CELSR1	6.38212	7.65944	7.2527	7.08333	6.58754	5.51397	5.72187	5.99647	6.28525	5.74098	6.29574	5.90867	5.47965	5.03692	6.32636	7.07858	6.08917	5.74244	7.10208	5.51748	5.37262	6.16704	5.00355	5.70082	5.44336	5.08354	5.24336	5.65131	5.19811	5.74524	5.66191	5.16883	5.68031	6.53821
ENSG00000075290	WNT8B	-0.0735314	-0.150649	-0.0103122	-0.11749	0.123123	0.00137613	-0.163545	0.0690443	0.0155854	-0.177388	0.0827937	-0.158858	-0.181544	-0.0420946	0.00480309	-0.164795	-0.154184	-0.0900056	-0.058326	0.0509012	0.275747	-0.0139505	0.133103	-0.0513037	-0.0451856	-0.00337276	0.109565	-0.143997	-0.177047	0.158964	-0.0675017	-0.0440824	-0.0858786	-0.0701099
ENSG00000075292	ZNF638	11.3822	11.4515	11.5024	10.8457	11.3787	11.4538	11.3146	11.5142	11.2561	11.4122	11.1559	11.428	11.4416	11.4378	11.911	11.6854	12.0637	12.1069	11.8307	11.3614	11.3863	11.5754	11.2984	11.527	11.4915	11.4721	11.0601	10.5996	11.5212	11.323	11.498	11.572	11.7949	11.8654
ENSG00000075303	SLC25A40	8.11287	7.71032	8.27779	8.03003	7.47402	8.09127	8.13515	7.62405	7.86016	8.13761	7.81637	7.4093	8.11778	8.04249	7.57365	8.04768	7.84559	7.94088	8.32793	8.23049	7.93207	8.06284	8.12407	8.0666	8.1473	8.81497	7.75306	7.44469	8.44122	8.7171	8.35314	8.25533	8.267	7.90309
ENSG00000075336	TIMM21	9.5113	9.12458	9.22646	9.07248	9.32808	9.0223	9.19205	9.39821	9.61354	9.23296	9.51445	9.57361	9.38134	9.28812	8.63605	8.81227	8.90664	8.78553	9.1164	8.97085	9.36914	9.42737	9.10953	9.19336	9.01315	8.9511	8.21904	8.69568	8.88359	8.88724	8.79935	8.77403	8.99723	8.84125
ENSG00000075340	ADD2	9.72891	9.57444	10.4568	10.7851	10.2191	9.90696	10.7139	10.0247	10.1606	11.1204	10.2838	9.82417	9.33354	10.4657	10.5407	11.0748	9.78262	10.5256	10.9785	10.6588	9.89149	9.93883	9.99467	9.3192	10.8467	11.1075	11.6972	11.6735	11.503	11.6576	11.0234	11.5706	10.9208	11.0494
ENSG00000075388	FGF4	0	0	0	0	0	0	0	0	0	0	0	0	0	0	0	0	0	0	0	0	0	0	0	0	0	0	0	0	0	0	0	0	0	0
ENSG00000075391	RASAL2	8.6866	8.51854	8.76591	8.61389	8.3848	8.75593	8.90648	8.4428	8.37644	8.77835	8.1806	8.2875	8.48215	8.54098	8.47574	9.04557	8.33864	8.98586	9.12188	8.96403	8.35564	8.53358	8.54159	8.44008	8.85897	9.37566	8.25578	8.78874	9.37289	9.68673	9.15885	9.38274	8.97123	8.76831
ENSG00000075399	VPS9D1	10.1664	10.4877	10.5603	10.518	10.6856	10.1564	10.5969	10.2957	10.382	10.6463	10.5231	10.3362	10.093	10.5076	10.8484	10.8405	10.4682	10.45	10.2898	10.4203	10.2345	10.1168	10.3985	9.99489	10.6138	10.6351	11.4071	11.2808	10.6936	10.7169	10.5372	10.7384	10.536	10.7313
ENSG00000075407	ZNF37A	9.25006	9.18361	9.1743	8.55074	8.80723	8.92651	8.62258	8.90689	8.96169	8.68623	8.98077	8.85382	9.12661	8.96073	9.44145	9.15689	9.3221	9.39377	8.83085	8.61627	9.09617	9.0495	8.74892	9.10739	8.69517	8.91187	7.59956	8.35999	8.91783	8.89107	8.82396	8.75776	8.93401	8.77928
ENSG00000075413	MARK3	10.5636	11.1875	11.0571	11.1791	10.822	10.9481	10.812	10.8223	10.9862	10.872	10.8673	11.0287	10.9714	10.7064	11.2679	11.0853	11.0747	11.1624	11.0618	10.6961	10.8398	11.1171	10.8917	11.0629	10.9402	10.98	10.7778	10.6634	11.0148	10.6923	10.8248	10.9493	11.0478	11.1528
ENSG00000075415	SLC25A3	12.2403	11.3134	11.5948	11.68	11.5851	11.7277	11.8929	12.0065	11.8091	12.0682	12.0237	12.0771	11.8175	12.0212	11.3636	11.2276	11.3551	11.5991	11.7813	11.9739	11.7256	11.8945	12.1085	11.769	11.8251	12.1918	12.2988	12.0524	11.9742	12.1557	11.8563	12.0187	11.8402	11.664
ENSG00000075420	FNDC3B	8.08162	7.94873	8.06023	7.59495	7.59405	8.05533	7.56758	7.53087	7.96142	7.13805	7.99328	7.92063	8.08519	7.2524	6.89571	7.60893	7.68612	7.52746	7.74481	7.65545	7.86104	8.0741	7.74916	8.46543	7.62354	7.44657	6.62778	5.82154	7.46668	7.29562	7.63275	7.02125	7.34548	7.20803
ENSG00000075426	FOSL2	9.75779	10.1969	10.1851	10.4727	10.2053	10.8002	9.62316	9.23994	10.3979	9.14701	10.333	9.80147	9.72285	8.66076	9.55541	10.07	9.88155	9.46684	9.98504	9.96808	9.92959	11.0793	9.07039	10.5413	10.0394	10.2488	9.55617	9.16126	10.3233	9.6229	10.1519	9.51363	9.61298	9.0063
ENSG00000075429	CACNG5	1.48884	1.07208	0.833594	0.896895	1.20533	1.08155	1.65632	0.81465	1.03371	0.799745	1.12158	1.31639	0.789168	1.19015	0.84218	0.830967	0.856456	1.43774	1.04848	1.36436	1.6667	0.975322	1.15545	0.810087	1.36797	0.988596	0.829119	0.873975	0.800607	1.43573	1.29414	0.81425	1.23122	1.28534
ENSG00000075461	CACNG4	10.1742	9.36283	9.31225	9.63213	10.1246	8.83653	10.6221	9.61441	9.25245	9.10363	9.39131	9.72132	8.72198	9.77083	9.2238	9.63789	9.17977	9.06993	9.79608	9.40359	9.19573	8.96501	9.69288	8.54663	9.46542	8.62865	9.37323	9.73874	9.12094	9.73162	9.4259	9.52221	9.24956	8.99634
ENSG00000075539	FRYL	10.7581	10.3745	10.2718	9.76036	10.4946	10.6303	9.91987	10.36	10.1855	9.72563	10.4796	10.469	10.4192	10.1826	10.7565	10.6102	11.4956	11.6896	10.0614	10.4315	10.3982	10.2349	10.1529	10.4118	10.2044	10.1745	9.75299	9.79833	10.2134	9.79567	10.1952	9.96315	10.761	10.5414
ENSG00000075568	TMEM131	8.87268	9.35339	9.36472	9.01097	9.21796	9.59163	9.34671	9.1313	9.40079	9.20091	9.09339	9.11499	9.30022	9.14312	9.44189	9.52287	9.6994	9.84836	9.33996	9.42374	9.20506	9.41073	9.3037	9.49553	9.39031	9.62	9.16022	9.38705	9.75391	9.84071	9.58122	9.67778	9.62031	9.43231
ENSG00000075618	FSCN1	11.5603	11.6274	11.6343	11.5057	11.9457	11.4718	11.2883	11.581	11.0439	11.3445	11.4311	11.0648	11.4441	11.3028	12.1395	11.8665	11.4857	11.8312	11.6473	11.605	11.281	10.7493	10.8732	11.2478	11.643	11.6219	11.7349	11.7634	11.7561	11.9923	11.5763	12.0532	11.5358	11.9091
ENSG00000075624	ACTB	15.353	15.333	15.4235	15.8617	15.3846	15.4332	15.458	15.4078	15.0997	15.5772	15.1758	15.3366	15.5125	15.5232	15.8186	15.3026	15.3841	15.5241	15.5797	15.7604	15.4771	15.4129	15.3664	15.7374	15.8168	15.8241	15.9627	16.0665	15.8426	15.7458	15.6376	15.9797	15.5128	15.5704
ENSG00000075643	MOCOS	4.48089	3.46634	3.36735	3.36971	3.66431	3.70731	3.75188	4.25993	3.72617	3.50083	4.01038	3.11005	3.57433	3.80541	4.2502	3.25467	3.41496	4.06426	4.3783	4.53223	4.29435	4.72	3.78129	4.50109	4.96799	3.8556	3.5023	4.07641	4.18005	3.92715	4.31057	3.63834	3.90166	3.6412
ENSG00000075651	PLD1	8.56912	8.10076	8.11421	7.92767	8.35889	8.58173	7.78326	8.80448	7.65937	7.53535	8.31987	8.47469	7.88304	8.30025	8.63725	8.11721	8.9563	9.55605	7.57124	8.40781	8.02705	7.79464	7.26697	7.82902	7.7199	7.82427	7.44278	8.36401	7.76236	6.95371	7.96066	7.73286	8.49979	8.76559
ENSG00000075673	ATP12A	-0.234192	-0.320253	-0.162744	-0.280656	-0.251097	-0.361593	-0.161939	-0.0703022	-0.332894	-0.357026	-0.293724	-0.334368	-0.362273	-0.349249	-0.145968	-0.341502	-0.328829	0.647347	-0.353903	-0.365428	-0.249386	-0.364286	-0.338246	-0.351887	-0.350134	-0.251094	-0.342421	-0.308673	-0.0135788	-0.244718	-0.356541	-0.349818	-0.361835	-0.357292
ENSG00000075702	WDR62	4.28447	5.69374	5.2041	5.44433	4.36986	5.88555	5.59555	5.12693	5.64493	5.24776	5.55451	5.58979	5.04631	4.88854	5.7863	6.00388	6.08937	5.61391	5.51162	5.27768	5.52212	5.4921	4.39462	4.76709	5.31411	4.70864	6.07154	7.24202	5.73381	5.8591	5.42356	5.7904	4.96561	5.56894
ENSG00000075711	DLG1	12.1475	10.9933	11.1087	11.0624	11.1786	10.8699	11.0678	11.501	11.0852	10.7717	11.5401	11.145	10.7976	11.4673	11.1017	11.3067	11.4226	11.4671	10.9014	11.0308	10.9222	10.6862	10.8385	10.8722	10.9373	10.842	10.5739	10.808	10.8646	11.0919	11.0579	10.783	11.1806	11.0961
ENSG00000075785	RAB7A	12.3444	12.2085	12.2022	12.2068	12.1537	12.4137	12.2859	12.3134	12.2799	12.3511	12.1981	12.3393	12.5939	12.4517	12.3516	12.0232	12.3945	12.1542	12.3134	12.3789	12.4561	12.5412	12.4141	12.7134	12.3911	12.3298	12.3204	12.251	12.4011	12.474	12.3875	12.4125	12.2663	12.2097
ENSG00000075790	BCAP29	10.5246	9.91133	10.4698	10.3409	10.2162	10.4937	10.4421	10.3183	10.2957	10.6797	10.0181	10.3156	10.3073	10.4013	10.3974	10.4115	10.3498	10.2006	10.6024	10.6251	10.4458	10.4134	10.4892	10.4494	10.7448	10.9971	10.4723	10.4234	10.8941	10.954	10.788	10.8027	10.7779	10.5794
ENSG00000075826	SEC31B	8.20676	9.56051	9.44087	8.79314	9.31076	9.50348	9.53481	8.89877	8.97819	9.26347	8.78763	9.06184	9.03666	8.93977	9.58856	9.68639	9.81492	9.99548	9.43754	9.53978	9.42792	9.29635	9.02874	9.09296	9.38299	9.9209	10.3953	10.2852	9.72521	9.65834	9.56551	9.9121	9.75471	9.66269
ENSG00000075856	SART3	9.71392	9.58639	9.619	8.96055	9.54586	9.80379	9.67054	9.57193	9.69136	9.65773	9.48221	9.52248	9.80698	9.6927	9.61353	9.65581	9.84615	9.85963	9.6641	9.63438	9.63913	9.54435	9.79682	9.6072	9.63242	9.8536	9.39756	9.1557	9.83759	9.91319	9.72241	9.80111	9.72481	9.71513
ENSG00000075884	ARHGAP15	6.48182	5.74473	5.64748	6.03473	5.79654	6.77432	5.22978	6.54269	5.78879	6.24764	5.47449	5.01904	6.30396	6.27176	5.43101	5.19817	6.18044	5.83786	5.49433	6.34639	6.59808	6.35338	5.40938	6.31752	5.65722	4.8622	6.00021	4.96385	5.20813	5.11189	5.32158	5.29488	5.22343	5.10829
ENSG00000075886	TUBA3D	3.93056	3.7033	4.05171	4.02251	4.09264	3.83694	3.20242	3.77423	3.16016	4.16296	2.988	3.99576	3.47112	4.04625	3.84555	4.0745	4.14947	4.29654	4.46912	3.88649	3.79329	3.55486	3.32843	3.31105	3.54255	4.14843	5.24596	4.51684	4.71004	4.14312	3.99208	4.47303	3.95473	4.98315
ENSG00000075891	PAX2	2.29986	2.11793	2.03385	2.2011	2.26406	3.10524	3.19365	1.98059	3.08973	2.38853	2.17338	2.78769	2.31556	2.13494	2.53489	3.44676	2.2942	2.26298	3.89429	2.93258	2.39999	3.07601	2.73674	1.96745	3.69133	3.41161	2.86182	2.97033	3.56483	3.92622	2.48264	3.66683	3.30867	2.69396
ENSG00000075914	EXOSC7	8.82479	8.75428	8.60822	9.46088	8.7871	8.98462	8.90554	9.09458	8.96258	9.09136	8.96637	8.99626	8.85648	8.99447	8.74504	8.58267	8.76133	8.81109	9.01269	9.01439	8.88776	8.96199	8.8202	9.13565	8.88285	8.8994	9.52761	9.43154	8.94121	8.81712	8.80951	9.10753	9.12456	9.11495
ENSG00000075945	KIFAP3	9.94564	10.0672	10.6056	10.4585	10.0873	10.3957	10.4946	10.4095	10.3204	10.9353	10.0022	10.1143	10.2694	10.3284	10.487	10.7484	10.2465	10.5326	10.9187	10.6805	10.3554	10.5054	10.4509	10.4222	10.8109	11.1081	10.732	10.6192	10.9119	11.192	10.7965	11.0588	10.8923	10.9824
ENSG00000075975	MKRN2	9.73824	9.64805	9.72139	9.34382	9.60335	9.51712	9.63327	9.51192	9.8663	9.48253	9.60399	9.60425	9.41696	9.61597	9.76797	9.93069	9.8439	9.57027	9.79587	9.52779	9.50554	9.65422	9.78688	9.57406	9.70487	9.92242	9.54933	9.71927	9.78563	9.7353	9.78904	9.63666	9.76078	9.60911
ENSG00000076003	MCM6	8.00216	7.57704	7.97929	7.03183	7.53291	8.30513	8.14104	7.89267	8.15577	7.98015	7.69033	7.94024	8.43452	8.11104	7.84233	7.62779	7.74882	8.00716	7.91318	8.07213	8.04898	8.06935	8.2082	8.25171	8.15044	8.41947	8.09876	7.45735	8.32021	8.18947	8.05022	8.28844	8.04364	7.91409
ENSG00000076043	REXO2	8.70461	8.65008	8.75322	8.31348	8.76219	8.92387	8.5545	8.65809	8.76524	8.65467	8.84373	8.68397	8.7911	8.46353	8.46545	8.36459	8.7909	8.48702	8.32585	8.55407	8.77267	8.83315	8.52256	8.79278	8.45658	8.4084	8.13749	8.14007	8.36641	8.23795	8.34778	8.19905	8.53382	8.39946
ENSG00000076053	RBM7	8.18924	8.23854	8.083	7.61631	7.92479	8.38266	8.08816	8.11626	8.05376	7.84163	8.19704	8.27944	8.48365	7.86151	7.70691	7.87937	8.39652	7.88239	8.00975	8.16968	8.20354	8.18845	8.25902	8.34282	7.68737	7.59765	7.84208	7.45198	7.55638	7.75941	7.79181	7.70482	7.95318	7.84896
ENSG00000076067	RBMS2	7.56152	7.91945	8.02263	8.31675	7.95262	7.54353	6.97495	7.01955	7.55492	6.96146	7.29599	7.31266	7.3561	7.13462	7.12537	7.51469	7.1924	7.3087	6.95466	7.26843	7.58313	7.93265	7.46292	7.65922	6.81022	6.70406	6.91676	6.88911	7.05289	7.074	7.32221	6.49379	6.74137	6.62314
ENSG00000076108	BAZ2A	10.7563	10.7155	10.6781	10.5099	10.8251	10.4952	10.063	10.1376	10.3871	9.98704	10.4812	10.2205	10.2872	10.0456	10.4438	10.5857	10.6505	10.8587	9.94843	10.0781	10.1851	10.2616	10.0766	10.2687	10.0673	10.292	10.1133	10.4171	10.3541	10.304	10.3917	10.2142	10.2143	10.0042
ENSG00000076201	PTPN23	9.82536	10.6755	10.4396	10.4151	10.5941	10.3567	10.256	10.1629	10.3547	10.137	10.0826	10.1726	10.0619	10.196	10.7982	10.8409	10.8825	11.0222	10.0149	10.1298	10.0202	10.1099	10.126	10.1296	10.347	10.3374	10.5061	10.4703	10.6973	10.5379	10.4602	10.6712	10.3039	10.4538
ENSG00000076242	MLH1	9.18849	8.85388	8.99422	8.80036	9.09821	9.13565	9.14859	9.16219	9.00756	9.03468	8.88332	9.27257	9.21874	9.19379	9.04528	8.72367	9.25034	9.29181	9.18773	9.0241	9.03619	9.05865	9.17042	9.31231	9.03424	9.10614	8.73703	8.81912	8.95735	9.13358	9.07157	9.07956	9.1719	9.1483
ENSG00000076248	UNG	9.91247	10.295	10.1927	9.91434	9.67112	9.92705	9.79797	9.46471	10.2801	9.74879	9.97232	10.079	10.38	9.97454	9.80388	9.85834	9.97186	9.65511	9.70029	9.59434	10.1453	10.3925	10.7187	10.2185	9.79479	9.57729	9.18182	9.41617	9.47875	9.41315	9.69329	9.24475	9.57841	9.19598
ENSG00000076258	FMO4	4.62862	4.21047	4.69435	3.52786	4.52578	5.49838	4.77084	5.41147	4.62661	4.78271	3.81103	4.44886	5.50391	5.10897	4.98824	4.37022	5.68624	5.48042	4.08226	5.6609	5.13854	5.7101	5.41335	5.49052	5.16393	4.28871	4.40059	4.85854	4.19476	4.49334	4.95672	4.76947	5.40061	4.83863
[truncated: 62,322 more rows]
