# Supplementary material for: Alterations of transcriptome signatures in head trauma-related neurodegenerative disorders
Source: Sci Rep. 2020 Jun 1;10:8811. doi: 10.1038/s41598-020-65916-y (PMC7264177; doi:10.1038/s41598-020-65916-y)
Supplement: Supplementary file 5 — Supplementary Table 4. [file 41598_2020_65916_MOESM5_ESM.xlsx]

## Sheet: CTE
Supplementary Table S4. DEGs of CTE, CTE/AD and AD
		CTE
Ensembl_Gene	Official_Gene	baseMean	FoldChange	lfcSE	stat	p-value	q-value
ENSG00000226278	PSPHP1	39.0037	177.169	1.37862	5.41771	6.03684e-08	2.34981e-06
ENSG00000225972	MTND1P23	8233.13	94.1352	1.00502	6.5239	6.85016e-11	7.89792e-09
ENSG00000206192	ANKRD20A9P	4.0094	51.1683	1.43211	3.96422	7.36372e-05	0.000869925
ENSG00000264895	RP11-421E14.2	3.31955	43.0367	1.15125	4.71446	2.42358e-06	5.21041e-05
ENSG00000258904	RP11-638I2.2	2.70492	35.407	1.31199	3.92226	8.77238e-05	0.000996686
ENSG00000237988	OR2I1P	3.07112	33.2528	1.31083	3.85666	0.000114947	0.00124938
ENSG00000201289	RN7SKP76	3.75591	32.5906	1.4051	3.57725	0.000347229	0.00304007
ENSG00000226766	FABP7P1	14.6232	30.6111	1.29508	3.81133	0.000138222	0.00145715
ENSG00000234693	RP4-530I15.6	1.83813	29.8335	1.71951	2.84898	0.00438593	0.0226081
ENSG00000204894	RP11-208G20.2	1.67437	27.6929	1.41938	3.37574	0.000736179	0.00553095
ENSG00000270405	RP11-208G20.3	1.67437	27.6929	1.41938	3.37574	0.000736179	0.00553095
ENSG00000271579	RP11-116D17.3	1.99744	26.9879	1.47035	3.23341	0.00122324	0.00836251
ENSG00000262902	RP11-750B16.1	1854.88	25.814	0.778089	6.02769	1.66318e-09	1.1835e-07
ENSG00000118271	TTR	304.808	25.4203	0.965283	4.83579	1.32617e-06	3.14018e-05
ENSG00000231699	AC020550.7	1.95132	25.0473	1.41556	3.28251	0.00102886	0.00728523
ENSG00000169429	IL8	85.4649	24.7742	0.839808	5.51407	3.50624e-08	1.47624e-06
ENSG00000255398	HCAR3	2.80465	24.7594	1.33869	3.45853	0.000543139	0.00431683
ENSG00000183055	FAM133CP	19.0372	24.3986	0.874575	5.26967	1.36669e-07	4.6048e-06
ENSG00000237973	hsa-mir-6723	62524.6	24.3373	0.768048	5.99584	2.02438e-09	1.38985e-07
ENSG00000226673	LINC01108	2.79181	24.2469	1.31405	3.50044	0.000464499	0.00381269
ENSG00000117560	FASLG	1.83665	23.7915	1.58062	2.89278	0.0038185	0.020383
ENSG00000240505	TNFRSF13B	3.41174	23.2991	1.36446	3.32893	0.000871793	0.00635077
ENSG00000225401	TGIF2P1	1.4473	23.2919	1.77997	2.5516	0.0107231	0.0455193
ENSG00000201649	Y_RNA	2.69502	23.1588	1.4608	3.10342	0.00191298	0.01188
ENSG00000104879	CKM	3.83252	22.8488	0.954	4.73171	2.22638e-06	4.86297e-05
ENSG00000198305	SPDYE8P	1.41278	22.1338	1.51462	2.95004	0.00317737	0.0176574
ENSG00000206769	RNU6-116P	6.07768	21.572	1.24613	3.55589	0.000376706	0.00324204
ENSG00000222810	RNU2-68P	1.6513	21.4632	1.75501	2.52066	0.0117135	0.0487097
ENSG00000188987	HIST1H4D	2.0001	21.2036	1.45809	3.02193	0.00251169	0.0147121
ENSG00000241781	AL161626.1	17.4257	21.1612	0.837784	5.25595	1.47265e-07	4.88946e-06
ENSG00000210156	MT-TK	46.5328	20.9846	0.922784	4.7587	1.94842e-06	4.35328e-05
ENSG00000269720	CTD-2521M24.5	11.6409	20.809	1.34574	3.25407	0.00113765	0.00789395
ENSG00000252131	AL844165.1	2.0149	20.0348	1.43599	3.01146	0.00259994	0.0150931
ENSG00000271596	RP11-407N8.4	6.10157	20.0134	0.85336	5.06574	4.06822e-07	1.16524e-05
ENSG00000270442	CTB-95D12.1	1.17688	18.7042	1.47906	2.85673	0.00428027	0.0222059
ENSG00000172215	CXCR6	2.08984	18.6604	1.06421	3.96717	7.27323e-05	0.000862217
ENSG00000160505	NLRP4	6.80389	18.1542	1.12931	3.70335	0.000212769	0.00206167
ENSG00000203542	AL353671.1	2.15873	18.1158	1.16204	3.59642	0.000322622	0.00286408
ENSG00000261787	TCF24	4.2533	17.7988	0.972641	4.27055	1.94992e-05	0.000293078
ENSG00000113088	GZMK	2.38922	17.7638	0.996203	4.16668	3.09062e-05	0.000428686
ENSG00000180318	ALX1	2.46078	17.6429	1.42562	2.90472	0.00367582	0.0198149
ENSG00000235613	NSRP1P1	43.5856	17.5209	0.868595	4.75596	1.97501e-06	4.40189e-05
ENSG00000231428	LINC00396	1.37924	17.0204	1.60273	2.5514	0.0107292	0.0455242
ENSG00000261158	CTD-2583P5.3	1.31857	17.0077	1.59223	2.56755	0.0102421	0.0439762
ENSG00000207293	Y_RNA	5.00533	16.8698	1.21999	3.34133	0.000833779	0.00611132
ENSG00000251493	FOXD1	2.48572	16.6166	1.18056	3.43444	0.000593772	0.00464761
ENSG00000176083	ZNF683	2.37864	16.5234	1.32576	3.05217	0.0022719	0.0136349
ENSG00000257572	RP11-478B9.2	16.1868	16.4541	1.13359	3.56423	0.000364926	0.00316157
ENSG00000170577	SIX2	22.3586	16.3309	0.868435	4.63999	3.48422e-06	6.97994e-05
ENSG00000227512	RP11-413M3.4	5.46482	16.1301	0.820832	4.88733	1.02211e-06	2.54133e-05
ENSG00000224676	AP000351.8	4.32908	16.1147	0.992675	4.0399	5.34744e-05	0.000666296
ENSG00000227748	RP11-497D6.3	2.96421	15.7623	1.07134	3.71348	0.000204428	0.00199429
ENSG00000229948	AC092431.2	1.92631	15.4946	1.43713	2.7511	0.00593963	0.0287156
ENSG00000233538	AC017104.2	2.23481	15.288	0.96611	4.07234	4.65424e-05	0.000596516
ENSG00000227200	RP11-121A14.3	1.46764	15.1758	1.48468	2.64278	0.00822274	0.0371628
ENSG00000236564	YWHAQP5	2.38557	15.1727	1.46224	2.68315	0.00729324	0.0338407
ENSG00000179869	ABCA13	2.56444	15.1601	1.27093	3.08608	0.00202815	0.0124286
ENSG00000210112	MT-TM	1945.46	15.0078	0.400876	9.74777	1.88565e-22	2.57628e-18
ENSG00000252101	RNU6-758P	3.16696	14.9124	0.882137	4.41932	9.90118e-06	0.000167419
ENSG00000126778	SIX1	20.0019	14.9073	0.749945	5.19764	2.01833e-07	6.41288e-06
ENSG00000256618	MTRNR2L1	139.897	14.647	0.834915	4.63824	3.51396e-06	7.03436e-05
ENSG00000213886	UBD	2.14197	14.4924	1.4346	2.68872	0.00717267	0.0334061
ENSG00000173110	HSPA6	413.286	14.3987	0.713075	5.39616	6.80831e-08	2.58385e-06
ENSG00000213828	AC017028.1	3.27711	14.3872	1.1958	3.21686	0.00129603	0.00874638
ENSG00000093134	VNN3	1.30156	14.3438	1.44436	2.66024	0.00780844	0.0356978
ENSG00000254563	RP11-673F18.1	1.86364	14.3161	1.23553	3.10764	0.0018859	0.0117493
ENSG00000171658	RP11-443P15.2	1.67885	14.2959	1.14365	3.35552	0.000792165	0.00586908
ENSG00000225569	CCT4P2	12.7673	14.1142	0.630111	6.06096	1.3531e-09	1.01855e-07
ENSG00000207208	RNU6-790P	2.17291	14.0631	1.0626	3.58914	0.000331766	0.0029225
ENSG00000260880	HCCAT5	1.1087	13.9717	1.36944	2.7781	0.0054677	0.0268617
ENSG00000229089	ANKRD20A8P	2.85731	13.5505	1.27903	2.93993	0.00328286	0.0180964
ENSG00000196787	HIST1H2AG	4.61059	13.4855	0.728274	5.15374	2.55344e-07	7.8243e-06
ENSG00000199933	Y_RNA	2.91158	13.485	1.10617	3.39305	0.000691183	0.00526235
ENSG00000272060	RNA18S5	3952.22	13.2978	0.719319	5.18979	2.10535e-07	6.62009e-06
ENSG00000223642	AC008277.1	62.382	13.0141	0.667573	5.54546	2.93181e-08	1.27161e-06
ENSG00000203507	AC103801.1	2.77624	13.0089	1.00792	3.67233	0.000240347	0.00226231
ENSG00000261610	AP000265.1	2.47061	12.9493	1.2136	3.04449	0.00233076	0.0139118
ENSG00000210049	MT-TF	376.306	12.9469	0.759809	4.86246	1.15937e-06	2.83107e-05
ENSG00000256079	RP11-318G8.2	3.16345	12.9254	1.3309	2.77416	0.00553451	0.0271217
ENSG00000182866	LCK	8.74842	12.9215	0.761125	4.85032	1.23264e-06	2.96757e-05
ENSG00000163464	CXCR1	11.1972	12.838	1.03404	3.56113	0.000369262	0.00319105
ENSG00000251682	RP11-631M6.3	1.45268	12.8024	1.14925	3.20064	0.00137124	0.00913212
ENSG00000239005	ACA64	5.67953	12.7959	1.04818	3.50856	0.000450531	0.00372151
ENSG00000210107	MT-TQ	8257.4	12.785	0.410076	8.96511	3.0997e-19	1.05874e-15
ENSG00000212552	SNORD91B	1.58534	12.7056	1.17747	3.11464	0.00184172	0.0115223
ENSG00000248863	RP11-83A24.1	5.80089	12.6652	1.11838	3.27509	0.00105628	0.00743416
ENSG00000237331	XIAP-AS1	1.27594	12.5219	1.35987	2.68143	0.0073308	0.0339804
ENSG00000215066	C9orf38	1.88562	12.5084	1.31486	2.77204	0.0055707	0.027255
ENSG00000230138	RP11-117D22.2	3.38554	12.4395	1.02194	3.55877	0.000372598	0.00321469
ENSG00000199407	RNA5SP301	2.2206	12.4087	1.16601	3.116	0.00183319	0.011489
ENSG00000209082	MT-TL1	71.7194	12.2231	0.601255	6.00667	1.89377e-09	1.31338e-07
ENSG00000149257	SERPINH1	1958.76	11.9333	0.572188	6.2513	4.07043e-10	3.61119e-08
ENSG00000248213	CICP16	2.94663	11.9256	0.927899	3.85385	0.000116274	0.001261
ENSG00000236493	EIF2S2P3	7.14021	11.9182	0.716067	4.99269	5.95449e-07	1.61897e-05
ENSG00000213214	ARHGEF35	2.86487	11.8829	1.2021	2.97049	0.00297321	0.0168185
ENSG00000261170	RP11-252A24.5	1.77043	11.8282	1.28444	2.77487	0.0055223	0.0270813
ENSG00000210144	MT-TY	4225.74	11.7756	0.587603	6.05464	1.4073e-09	1.04181e-07
ENSG00000230519	RP11-1060J15.5	3.80452	11.7481	0.901027	3.94478	7.98732e-05	0.000922613
ENSG00000255318	RP11-655M14.13	2.21771	11.7457	1.12215	3.16718	0.00153923	0.0100309
ENSG00000004939	SLC4A1	2.84852	11.7189	0.828795	4.28425	1.8336e-05	0.000278196
ENSG00000258068	RP11-328C8.5	2.69479	11.7087	1.32892	2.67097	0.0075632	0.0348389
ENSG00000260608	RP11-382A20.7	2.87374	11.584	1.13063	3.12574	0.00177358	0.0111956
ENSG00000254608	RP11-56A10.1	1.4937	11.584	1.23941	2.85141	0.00435256	0.0224754
ENSG00000260714	RP11-266L9.1	4.97316	11.5739	1.18008	2.99369	0.00275627	0.0158209
ENSG00000181722	ZBTB20	66.1814	11.5523	0.551877	6.39655	1.5893e-10	1.67029e-08
ENSG00000124875	CXCL6	2.6894	11.4128	1.0237	3.43125	0.000600808	0.00469462
ENSG00000250243	RP11-120A1.1	3.41998	11.347	1.19593	2.93013	0.00338821	0.0185804
ENSG00000207949	MIR214	2.04888	11.3173	1.04038	3.36461	0.000766517	0.00570555
ENSG00000250623	RP11-317B7.3	1.37614	11.3156	1.32032	2.65106	0.00802406	0.0364518
ENSG00000210100	MT-TI	2333.55	11.2884	0.458723	7.62283	2.48173e-14	1.11143e-11
ENSG00000260395	CTD-2649C14.1	7.94337	11.1305	0.660489	5.26345	1.41378e-07	4.74008e-06
ENSG00000250409	CTB-3M24.3	1.19078	11.049	1.3648	2.53945	0.0111027	0.0466882
ENSG00000198695	MT-ND6	252274	11.0399	0.390367	8.87539	6.96912e-19	1.91064e-15
ENSG00000267530	AC006273.5	1.88316	10.8873	1.16453	2.9579	0.0030974	0.0173365
ENSG00000272134	RP11-927P21.8	3.72342	10.884	1.20465	2.85903	0.00424942	0.0220836
ENSG00000204389	HSPA1A	12743.8	10.8692	0.696278	4.94367	7.66654e-07	1.99513e-05
ENSG00000255775	RP3-454B23.1	1.51332	10.7528	1.11197	3.0816	0.00205888	0.0125887
ENSG00000270863	RP11-434C1.3	8.15648	10.729	0.998604	3.42823	0.000607529	0.00473759
ENSG00000251575	CTD-2170G1.2	107.21	10.7193	0.628428	5.44555	5.16453e-08	2.03932e-06
ENSG00000267136	RP11-53B2.3	2.39139	10.7109	1.28305	2.66631	0.00766882	0.0352067
ENSG00000255240	RP11-142C4.6	3.18108	10.6788	0.811356	4.21107	2.54163e-05	0.000365716
ENSG00000115607	IL18RAP	8.98344	10.6783	0.74205	4.60429	4.13885e-06	8.07238e-05
ENSG00000266658	RNA28S5	240363	10.6444	0.596612	5.71899	1.07159e-08	5.504e-07
ENSG00000235121	RP11-90L20.2	1.34019	10.5909	1.27417	2.67214	0.00753682	0.0347525
ENSG00000261208	RP11-452D12.1	2.12277	10.5622	1.0959	3.10323	0.00191424	0.011884
ENSG00000223525	RABGAP1L-IT1	4.54604	10.5531	0.895316	3.79708	0.000146409	0.00152754
ENSG00000228981	RP11-364L4.1	4.58163	10.5175	0.966141	3.51369	0.000441921	0.00366146
ENSG00000117091	CD48	12.6722	10.5108	0.85653	3.96227	7.42412e-05	0.000875029
ENSG00000213188	YBX1P4	2.28205	10.4866	0.985148	3.44159	0.000578314	0.00454223
ENSG00000198851	CD3E	15.3193	10.3	0.751443	4.47747	7.55322e-06	0.000133587
ENSG00000257604	RP11-359M6.2	5.52546	10.2805	0.916529	3.66801	0.000244442	0.00229311
ENSG00000074771	NOX3	1.81629	10.2698	0.921309	3.64736	0.000264953	0.00244012
ENSG00000210077	MT-TV	20.2577	10.1203	0.570531	5.85276	4.83475e-09	2.79555e-07
ENSG00000213896	RP11-546M4.1	4.30876	10.1024	1.10352	3.02364	0.00249758	0.0146577
ENSG00000256762	STH	1.78281	10.0926	1.1928	2.79613	0.00517187	0.0258074
ENSG00000115590	IL1R2	12.8128	10.0577	0.854059	3.89929	9.64749e-05	0.0010804
ENSG00000210194	MT-TE	2898.28	10.042	0.410076	8.11551	4.83758e-16	4.00566e-13
ENSG00000241155	ARHGAP31-AS1	1.4053	10.0376	1.04215	3.19276	0.00140921	0.0093304
ENSG00000073282	TP63	7.23148	9.96133	1.00031	3.31529	0.000915467	0.00661601
ENSG00000230202	RP11-632C17__A.1	325.25	9.93217	0.738828	4.48292	7.36272e-06	0.000130981
ENSG00000210127	MT-TA	2413.68	9.93109	0.589466	5.61856	1.92554e-08	9.02492e-07
ENSG00000122224	LY9	2.07593	9.86649	1.14507	2.88415	0.00392476	0.0208241
ENSG00000198523	PLN	30.6548	9.85696	0.703517	4.69234	2.70092e-06	5.69026e-05
ENSG00000254636	ARMS2	2.15478	9.70541	1.1923	2.74997	0.00595998	0.0287732
ENSG00000227606	AC005392.13	2.75867	9.67604	1.2815	2.55514	0.0106145	0.0451847
ENSG00000170848	PSG6	2.47289	9.6681	1.05485	3.10304	0.00191544	0.0118872
ENSG00000270802	AC005776.1	13.7803	9.58715	0.906044	3.59928	0.000319105	0.00284071
ENSG00000255633	MTRNR2L9	40.4068	9.57641	0.911646	3.57539	0.000349711	0.00305494
ENSG00000203589	RP5-886K2.1	11.7757	9.55622	0.789129	4.12663	3.68122e-05	0.000492603
ENSG00000219553	RP1-281H8.3	4.49976	9.49202	1.00398	3.23384	0.00122137	0.00835392
ENSG00000137709	POU2F3	3.81564	9.48357	0.892409	3.6367	0.000276148	0.00252618
ENSG00000261529	RP13-487P22.1	10.1009	9.47251	0.807104	4.019	5.84468e-05	0.000716813
ENSG00000198203	SULT1C2	13.801	9.42601	0.679676	4.76205	1.91639e-06	4.29576e-05
ENSG00000267102	RP11-686D22.7	3.8866	9.36783	0.877641	3.67772	0.00023533	0.00221891
ENSG00000160654	CD3G	2.00511	9.36052	1.09652	2.94256	0.00325509	0.0180051
ENSG00000134028	ADAMDEC1	1.74731	9.35305	1.09086	2.95679	0.00310864	0.0173815
ENSG00000227495	AC109333.10	864.028	9.34584	0.542243	5.94628	2.74313e-09	1.77621e-07
ENSG00000247993	RP11-79P5.2	67.3884	9.27325	0.502886	6.38927	1.66684e-10	1.73181e-08
ENSG00000231246	RP5-965F6.2	5.65099	9.24683	0.928467	3.45619	0.00054787	0.00434685
ENSG00000264630	RP11-4F22.2	1.19237	9.24302	1.19992	2.67381	0.00749938	0.034615
ENSG00000266934	RP11-332H18.3	1.81842	9.10241	1.19212	2.67277	0.0075228	0.0346996
ENSG00000254535	PABPC4L	4.85482	9.03267	0.770258	4.12219	3.75285e-05	0.00050096
ENSG00000251410	AC007106.1	4.18705	9.03202	0.915152	3.46942	0.000521582	0.00417831
ENSG00000256905	AC090571.1	2.30758	8.97399	0.95414	3.31791	0.000906936	0.00656826
ENSG00000261375	RP11-632K20.6	6.98969	8.97371	0.976535	3.24177	0.00118789	0.00817195
ENSG00000124374	PAIP2B	4010.4	8.97367	0.431249	7.34077	2.12375e-13	6.5204e-11
ENSG00000175518	UBQLNL	9.38654	8.93336	0.641152	4.92739	8.33362e-07	2.13417e-05
ENSG00000112214	FHL5	54.3356	8.90959	0.473318	6.66646	2.62042e-11	3.61083e-09
ENSG00000115363	EVA1A	1.41423	8.90071	1.0848	2.90737	0.00364482	0.0196789
ENSG00000229057	RP11-106A1.3	2.22535	8.79703	1.09647	2.86101	0.00422298	0.0219964
ENSG00000156869	FRRS1	1.5776	8.79487	1.05266	2.97974	0.00288494	0.0164402
ENSG00000204403	CASP12	5.2353	8.76967	0.653153	4.796	1.61862e-06	3.71984e-05
ENSG00000129250	KIF1C	21757.2	8.65856	0.421464	7.38882	1.48133e-13	4.81874e-11
ENSG00000120093	HOXB3	6.20657	8.61488	0.627115	4.95416	7.26426e-07	1.90678e-05
ENSG00000249876	CTC-563A5.4	4.74032	8.60836	0.89844	3.45681	0.000546603	0.00433932
ENSG00000241335	RNA5-8S5	72.0831	8.59088	0.804355	3.85751	0.000114548	0.00124621
ENSG00000148346	LCN2	3.98796	8.54448	1.05715	2.92767	0.00341516	0.0186937
ENSG00000231741	RP11-213G2.5	5.18537	8.51449	0.87346	3.53756	0.000403838	0.00340058
ENSG00000255836	RP11-157G21.2	20.7076	8.48867	1.00171	3.08027	0.00206811	0.0126345
ENSG00000228655	AC096558.1	4.40294	8.43078	0.960115	3.20344	0.00135798	0.00906592
ENSG00000204388	HSPA1B	6932.73	8.40483	0.6755	4.54659	5.45225e-06	0.000101967
ENSG00000228667	RP11-129O7.2	3.36105	8.38568	1.03182	2.97331	0.00294609	0.0167155
ENSG00000242716	RNA5-8S5	84.7104	8.34182	0.764792	4.00156	6.29258e-05	0.000762997
ENSG00000105523	FAM83E	3.05857	8.31334	0.935177	3.26722	0.0010861	0.00759794
ENSG00000224307	RP11-344B5.2	9.20521	8.29662	0.649415	4.70042	2.59621e-06	5.51643e-05
ENSG00000224295	AC087380.14	1.08469	8.28476	1.21494	2.51079	0.0120463	0.0497453
ENSG00000266959	AC005786.3	1.49605	8.27445	1.18986	2.5622	0.0104011	0.0444981
ENSG00000184674	GSTT1	554.964	8.27141	1.16561	2.61505	0.00892137	0.0396063
ENSG00000171657	GPR82	3.34683	8.26054	0.986942	3.08654	0.00202501	0.0124205
ENSG00000124731	TREM1	5.56977	8.23482	0.998724	3.04562	0.00232198	0.0138704
ENSG00000210174	MT-TR	3.06665	8.22673	0.874139	3.47807	0.000505034	0.00408165
ENSG00000210164	MT-TG	5.41492	8.2123	0.786707	3.86139	0.000112742	0.00123128
ENSG00000064787	BCAS1	19349.3	8.20157	0.453482	6.69465	2.16191e-11	3.07678e-09
ENSG00000260796	RP11-1348G14.5	3.69478	8.16774	0.830627	3.64777	0.000264525	0.00243781
ENSG00000039987	BEST2	1.21941	8.11231	1.18692	2.5445	0.0109434	0.0461751
ENSG00000198786	MT-ND5	426142	8.08416	0.41748	7.22213	5.11791e-13	1.35774e-10
ENSG00000265445	RP11-849N15.1	2.21768	8.04331	1.07282	2.80362	0.00505324	0.0253218
ENSG00000052850	ALX4	12.7116	8.03894	0.678041	4.43484	9.21392e-06	0.000157652
ENSG00000205809	KLRC2	41.6323	7.98398	0.928411	3.22821	0.00124566	0.00848609
ENSG00000260784	AC026150.6	5.65246	7.97672	1.12581	2.66101	0.00779065	0.0356463
ENSG00000266721	MIR5695	1.58825	7.97168	1.0375	2.88663	0.00389397	0.0206768
ENSG00000237379	CBX1P3	2.02561	7.88056	1.05933	2.81149	0.00493119	0.0248378
ENSG00000247627	MTND4P12	1651.4	7.83083	0.7136	4.16082	3.17102e-05	0.00043828
ENSG00000234709	UPF3AP3	5.4818	7.82074	0.91806	3.23215	0.00122863	0.00839385
ENSG00000006606	CCL26	8.03913	7.77062	0.949294	3.11603	0.00183303	0.011489
ENSG00000042062	FAM65C	217.313	7.75318	0.55438	5.32989	9.82707e-08	3.53322e-06
ENSG00000258876	RP11-270M14.5	78.0937	7.74637	0.616422	4.7914	1.65624e-06	3.78401e-05
ENSG00000234638	AC053503.6	31.4718	7.73884	0.629589	4.68896	2.74599e-06	5.74535e-05
ENSG00000187922	LCN10	23.67	7.73322	0.720757	4.09441	4.23253e-05	0.000551843
ENSG00000259100	RP11-1074O12.1	2.11837	7.70923	0.897274	3.28393	0.0010237	0.0072581
ENSG00000243620	RP11-649A16.1	2.09251	7.67097	1.08026	2.72102	0.00650803	0.0307668
ENSG00000198121	LPAR1	7222.41	7.6644	0.416734	7.05048	1.78301e-12	3.86673e-10
ENSG00000187581	COX8C	5.02787	7.64332	0.775368	3.78426	0.000154164	0.00159144
ENSG00000227456	LINC00310	9.11591	7.64322	0.587121	4.99758	5.8055e-07	1.59113e-05
ENSG00000273319	RP11-138A9.2	31.1078	7.61955	0.589973	4.96583	6.84069e-07	1.81831e-05
ENSG00000210082	MT-RNR2	4.87577e+06	7.59231	0.347789	8.40895	4.13714e-17	5.13852e-14
ENSG00000230922	RP4-753M9.1	4.19687	7.58838	0.958175	3.05142	0.00227763	0.0136601
ENSG00000239776	AC079949.1	56.1077	7.57927	0.632009	4.62345	3.77412e-06	7.46222e-05
ENSG00000226958	CTD-2328D6.1	53.7743	7.56421	0.92925	3.14145	0.00168116	0.0107532
ENSG00000255987	RP11-1094M14.4	1.66935	7.47778	1.15587	2.5112	0.0120323	0.0497024
ENSG00000225282	AP000350.6	2.67681	7.4775	1.12997	2.5687	0.0102082	0.043865
ENSG00000261056	RP11-454F8.2	1.7237	7.47105	1.05206	2.75775	0.00582007	0.0282174
ENSG00000207175	RNU1-67P	6.755	7.42504	0.598883	4.82966	1.36769e-06	3.2159e-05
ENSG00000263466	RP1-56K13.2	2.60336	7.3732	1.07671	2.67693	0.00742997	0.0343352
ENSG00000211459	MT-RNR1	1.22809e+06	7.35139	0.393142	7.32055	2.46949e-13	7.25577e-11
ENSG00000106211	HSPB1	25016.5	7.33066	0.57673	4.98317	6.25521e-07	1.68564e-05
ENSG00000253372	RP11-44N11.1	6.57549	7.3267	0.77963	3.68529	0.00022844	0.00216816
ENSG00000214773	RP11-717D12.1	4.08039	7.2665	0.943058	3.03402	0.00241316	0.0142881
ENSG00000272755	RP11-326G21.1	637.811	7.2299	0.441189	6.46882	9.87701e-11	1.08389e-08
ENSG00000240535	CTD-2313F11.1	2.45674	7.2284	0.855168	3.33698	0.000846954	0.00619626
ENSG00000105371	ICAM4	2.25049	7.20801	1.10488	2.57912	0.00990535	0.0428876
ENSG00000205502	C2CD4B	56.3072	7.18357	0.660971	4.30382	1.67876e-05	0.00025858
ENSG00000227440	ATP5G1P4	5.26312	7.16718	1.01707	2.79371	0.00521073	0.0259492
ENSG00000163017	ACTG2	40.7129	7.14622	0.667453	4.25076	2.13046e-05	0.000316213
ENSG00000215533	LINC00189	1.25621	7.09413	1.06534	2.65327	0.00797159	0.0362556
ENSG00000119699	TGFB3	1803.09	7.06903	0.446552	6.31844	2.64223e-10	2.49823e-08
ENSG00000272183	RP11-523H20.3	6.2989	7.05977	0.77651	3.63114	0.000282168	0.00256887
ENSG00000233838	DPH3P1	65.151	7.05185	0.54558	5.16515	2.40246e-07	7.44299e-06
ENSG00000237424	FOXD2-AS1	34.6677	7.04345	0.654817	4.30087	1.70129e-05	0.000261021
ENSG00000267222	RP11-194N12.2	39.1268	7.03366	0.645192	4.36192	1.28928e-05	0.000207844
ENSG00000180610	ZBTB12P1	1.17499	7.03044	1.04674	2.68799	0.00718845	0.0334681
ENSG00000253171	CTB-118P15.2	4.98286	7.01538	0.881604	3.18796	0.00143278	0.00945336
ENSG00000197971	MBP	441096	7.00229	0.493984	5.68404	1.3155e-08	6.53562e-07
ENSG00000270822	RP11-730B22.1	2.11275	6.99954	0.948782	2.9588	0.00308836	0.0173071
ENSG00000267412	CTC-265F19.2	3.48782	6.96566	0.792709	3.53252	0.00041162	0.00344804
ENSG00000159212	CLIC6	16.6025	6.96554	0.804635	3.48013	0.000501168	0.00405922
ENSG00000225877	AC004603.4	156.399	6.95836	0.515416	5.43007	5.63311e-08	2.20605e-06
ENSG00000200834	Y_RNA	6.66348	6.95386	0.794444	3.52172	0.00042875	0.00356639
ENSG00000258662	RP11-588P7.2	2.53691	6.93327	0.906724	3.08091	0.00206368	0.0126152
ENSG00000184434	LRRC19	8.56403	6.90736	0.868668	3.20967	0.0013289	0.00890439
ENSG00000236816	ANKRD20A7P	18.4066	6.89541	0.877948	3.1729	0.00150927	0.00986622
ENSG00000248100	RP11-709A23.1	2.25849	6.87621	1.07868	2.57873	0.00991657	0.0429158
ENSG00000267354	RP11-749H17.2	2.17216	6.84836	1.09313	2.53927	0.0111085	0.0466985
ENSG00000225807	RP11-44M6.1	5.39876	6.84046	0.707245	3.92239	8.7674e-05	0.000996544
ENSG00000270021	CTC-203F4.2	402.01	6.8376	0.543438	5.1036	3.33247e-07	9.79137e-06
ENSG00000265830	AL592188.7	146.231	6.8162	1.02286	2.70707	0.00678791	0.0318694
ENSG00000163564	PYHIN1	2.30313	6.79722	1.09421	2.52688	0.0115082	0.0480386
ENSG00000129654	FOXJ1	334.115	6.79249	0.557636	4.95653	7.17624e-07	1.89094e-05
ENSG00000229154	KCNQ5-AS1	4.43546	6.77619	0.916259	3.01277	0.00258878	0.015042
ENSG00000111796	KLRB1	5.80496	6.76956	0.904614	3.04999	0.00228851	0.0137075
ENSG00000205500	AC013472.3	5.58506	6.76513	0.663889	4.15449	3.26016e-05	0.000448109
ENSG00000251632	RP11-714L20.1	18.4361	6.7454	0.63849	4.31315	1.60944e-05	0.000249732
ENSG00000015520	NPC1L1	12.1809	6.73898	0.792972	3.47115	0.000518226	0.00416119
ENSG00000273341	RP5-899E9.1	3.00602	6.72628	0.922744	2.98004	0.00288215	0.0164278
ENSG00000115596	WNT6	51.7611	6.7227	0.55403	4.9619	6.98062e-07	1.84625e-05
ENSG00000151224	MAT1A	4.17295	6.6909	0.965766	2.8394	0.00451978	0.0231716
ENSG00000167644	C19orf33	25.7904	6.68963	0.64318	4.26308	2.01632e-05	0.00030107
ENSG00000239247	RN7SL589P	6.12743	6.63508	0.870176	3.13743	0.00170437	0.0108686
ENSG00000237766	GGTA2P	7.52075	6.61222	0.709355	3.84171	0.000122181	0.00131545
ENSG00000250461	RP11-631M6.2	75.5731	6.60053	0.650605	4.18469	2.85551e-05	0.0004022
ENSG00000078804	TP53INP2	11633.1	6.59614	0.457914	5.94352	2.78971e-09	1.8021e-07
ENSG00000241772	AC092620.2	9.12167	6.57584	0.927883	2.92836	0.00340758	0.0186635
ENSG00000198886	MT-ND4	1.51949e+06	6.54048	0.364927	7.42449	1.13219e-13	3.92723e-11
ENSG00000171346	KRT15	5.52297	6.53725	1.03791	2.60975	0.00906093	0.0401215
ENSG00000064393	HIPK2	16683.8	6.52959	0.401606	6.74042	1.57933e-11	2.46601e-09
ENSG00000267230	RP11-376M2.2	1.55013	6.52799	1.02848	2.63169	0.00849607	0.0380894
ENSG00000140297	GCNT3	3.08287	6.52002	0.912529	2.96415	0.00303518	0.0170686
ENSG00000237718	AC009095.4	2.26334	6.51398	0.819455	3.29919	0.000969637	0.00694504
ENSG00000198763	MT-ND2	841286	6.50081	0.349259	7.73243	1.05515e-14	5.14856e-12
ENSG00000233602	ERI3-IT1	3.33507	6.49444	1.0319	2.61576	0.00890287	0.0395498
ENSG00000249119	MTND6P4	234.471	6.48287	0.54637	4.93554	7.9928e-07	2.06041e-05
ENSG00000187951	ARHGAP11B	43.0218	6.47992	0.543173	4.96338	6.9276e-07	1.83605e-05
ENSG00000205835	GMNC	6.85391	6.4597	1.03801	2.5929	0.00951709	0.0416372
ENSG00000255746	RP11-283I3.4	1.99946	6.43491	0.825361	3.25424	0.00113698	0.00789126
ENSG00000240409	MTATP8P1	177.158	6.43416	0.987089	2.72088	0.0065108	0.0307746
ENSG00000171219	CDC42BPG	7.02716	6.41786	0.612075	4.38197	1.17612e-05	0.000193133
ENSG00000198888	MT-ND1	825477	6.38455	0.338395	7.90373	2.70684e-15	1.68101e-12
ENSG00000138083	SIX3	8.29689	6.38438	0.64057	4.17526	2.97645e-05	0.000415381
ENSG00000268423	AC011551.3	3.02275	6.37728	1.01115	2.64346	0.00820627	0.0371007
ENSG00000248527	MTATP6P1	98609	6.37494	0.430877	6.20226	5.56586e-10	4.67961e-08
ENSG00000256826	AC138744.2	2.51158	6.37442	0.832246	3.21094	0.00132301	0.00887822
ENSG00000164294	GPX8	12.7557	6.37098	0.629521	4.24373	2.19839e-05	0.000324884
ENSG00000210195	MT-TT	947.501	6.34764	0.437826	6.08969	1.13131e-09	8.70787e-08
ENSG00000249852	AC145676.2	10.0757	6.34225	0.847559	3.14432	0.00166475	0.010672
ENSG00000230562	FAM133DP	7.68275	6.33437	0.788212	3.37879	0.000728062	0.00548161
ENSG00000205056	RP11-693J15.5	3.40309	6.32997	1.02245	2.60375	0.00922097	0.0406654
ENSG00000239455	RP11-561O4.1	5.09004	6.32123	0.879139	3.02592	0.00247877	0.0145885
ENSG00000123689	G0S2	142.253	6.31325	0.521109	5.1014	3.37154e-07	9.89552e-06
ENSG00000259078	PTBP1P	3.00521	6.29321	0.923814	2.87265	0.00407043	0.0213688
ENSG00000266844	RP11-862L9.3	237475	6.28016	0.562026	4.71651	2.39929e-06	5.17856e-05
ENSG00000269053	CTD-2521M24.8	3.49163	6.2751	0.809695	3.27239	0.00106642	0.00749098
ENSG00000259375	RP11-815J21.2	1.98709	6.26736	0.962645	2.75061	0.0059485	0.0287432
ENSG00000226533	BTBD9-AS1	8.17112	6.25167	0.941747	2.8078	0.00498806	0.0250733
ENSG00000266946	MRPL37P1	1.77981	6.2511	0.895052	2.95414	0.0031354	0.0174711
ENSG00000231760	RP11-350J20.5	4.29788	6.23868	0.778524	3.39262	0.000692267	0.0052662
ENSG00000173068	BNC2	36.8166	6.22978	0.461744	5.71568	1.09265e-08	5.59111e-07
ENSG00000115165	CYTIP	36.2361	6.22463	0.422086	6.24988	4.10774e-10	3.63249e-08
ENSG00000147443	DOK2	38.6213	6.2219	1.03294	2.55324	0.0106725	0.0453736
ENSG00000204380	AC005042.4	255.581	6.21842	0.699125	3.77121	0.000162458	0.00166137
ENSG00000198930	CSAG1	37.8314	6.21394	0.49644	5.30881	1.1034e-07	3.86545e-06
ENSG00000020633	RUNX3	55.1436	6.20612	0.459936	5.72622	1.02695e-08	5.28465e-07
ENSG00000198868	MIR4461	25.5451	6.20286	0.721067	3.65144	0.000260774	0.00241302
ENSG00000173917	HOXB2	6.99566	6.19972	0.787769	3.34134	0.000833752	0.00611132
ENSG00000212907	MT-ND4L	86071.4	6.19693	0.474708	5.54352	2.96443e-08	1.2817e-06
ENSG00000036565	SLC18A1	1.48623	6.18886	0.909688	2.89074	0.00384333	0.0204875
ENSG00000229604	MTATP8P2	37.7707	6.15573	0.645715	4.06051	4.89656e-05	0.000622318
ENSG00000210196	MT-TP	6053.03	6.15115	0.36546	7.17139	7.42416e-13	1.82762e-10
ENSG00000183230	CTNNA3	836.852	6.12467	0.445649	5.86702	4.43695e-09	2.62443e-07
ENSG00000251562	MALAT1	44683.9	6.10433	0.570908	4.57137	4.84548e-06	9.23311e-05
ENSG00000219016	CTA-299D3.8	10.4518	6.09802	0.843613	3.09187	0.00198901	0.0122437
ENSG00000243175	RP11-58H15.1	8.65313	6.08997	0.82916	3.14346	0.00166961	0.0106918
ENSG00000198804	MT-CO1	2.35379e+06	6.07443	0.350911	7.41713	1.1969e-13	4.08816e-11
ENSG00000101425	BPI	7.06861	6.06215	0.645571	4.02718	5.64503e-05	0.000696705
ENSG00000241202	ZIC4-AS1	8.27228	6.04811	0.725913	3.57686	0.000347751	0.00304366
ENSG00000232489	MFAP1P1	24.8676	6.03572	0.631976	4.10384	4.06355e-05	0.000533829
ENSG00000264304	RP11-20B24.7	10.3016	6.01805	0.763388	3.39185	0.000694236	0.00527824
ENSG00000221639	SNORA3	2.39577	6.01136	0.995691	2.59889	0.00935257	0.0410867
ENSG00000135378	PRRG4	32.8509	6.00494	0.458379	5.64195	1.68133e-08	8.04594e-07
ENSG00000254912	RP11-632K20.2	13.0332	5.98913	0.772996	3.3407	0.000835677	0.00612295
ENSG00000166928	MS4A14	135.207	5.97745	0.380971	6.77093	1.27957e-11	2.06889e-09
ENSG00000254454	RCC2P6	3.65961	5.96566	0.980582	2.62771	0.00859628	0.0384315
ENSG00000257475	RP11-983P16.2	4.49842	5.96043	0.681106	3.78123	0.000156057	0.00160794
ENSG00000198336	MYL4	4.19691	5.94978	0.906102	2.83946	0.00451905	0.0231716
ENSG00000198727	MT-CYB	701581	5.94969	0.361872	7.10974	1.16262e-12	2.76249e-10
ENSG00000259563	CTD-2329K10.1	1.67405	5.94695	0.949412	2.7092	0.00674453	0.0316998
ENSG00000225279	RP11-536C5.2	4.17978	5.94291	0.717167	3.58518	0.000336851	0.00295773
ENSG00000117122	MFAP2	6.2852	5.93299	0.760373	3.37829	0.000729391	0.00548901
ENSG00000224415	RPL19P12	15.1092	5.92467	0.620363	4.13747	3.51154e-05	0.000475014
ENSG00000224474	AL355490.1	12.6874	5.91988	0.453674	5.65509	1.5576e-08	7.57323e-07
ENSG00000184481	FOXO4	3089.4	5.91571	0.325201	7.88605	3.11895e-15	1.8939e-12
ENSG00000168685	IL7R	16.5008	5.91341	0.714987	3.58606	0.000335707	0.00294958
ENSG00000210117	MT-TW	1761.3	5.90979	0.514424	4.98248	6.27757e-07	1.68833e-05
ENSG00000136938	ANP32B	4522.82	5.88882	0.408712	6.25863	3.88382e-10	3.48893e-08
ENSG00000112773	FAM46A	155.413	5.84657	0.442157	5.76173	8.32546e-09	4.45192e-07
ENSG00000161570	CCL5	51.1157	5.842	0.577236	4.41147	1.02669e-05	0.000172113
ENSG00000229808	RP11-456P18.2	7.78621	5.81803	0.729288	3.48358	0.000494762	0.00402349
ENSG00000133640	LRRIQ1	86.1742	5.8003	0.569791	4.45098	8.54794e-06	0.000148018
ENSG00000225924	RP1-111D6.2	91.2003	5.79976	0.624965	4.05781	4.95345e-05	0.000628088
ENSG00000238018	AC093110.3	495.087	5.79654	0.460471	5.50565	3.67807e-08	1.5344e-06
ENSG00000175084	DES	153.896	5.79204	0.586103	4.32359	1.53508e-05	0.000240242
ENSG00000235209	CTA-150C2.13	2.11888	5.79183	0.906039	2.79681	0.00516101	0.0257626
ENSG00000226636	RP5-1049N15.2	3.48325	5.77674	0.844436	2.99639	0.00273201	0.0157229
ENSG00000237356	AL163953.3	3.35101	5.76855	0.943691	2.67906	0.00738284	0.0341694
ENSG00000152977	ZIC1	287.796	5.75288	0.369597	6.82982	8.50212e-12	1.42528e-09
ENSG00000070031	SCT	12.7452	5.72904	0.784216	3.21122	0.00132171	0.00887367
ENSG00000239483	RPS15AP16	5.39469	5.68988	0.848077	2.95775	0.00309897	0.0173403
ENSG00000196154	S100A4	242.126	5.68355	0.478371	5.24027	1.60344e-07	5.27245e-06
ENSG00000200087	SNORA73B	7.76691	5.67113	0.622833	4.01975	5.82587e-05	0.000714827
ENSG00000244030	AC090939.1	2.66296	5.66887	0.959385	2.60903	0.00907996	0.0401797
ENSG00000006327	TNFRSF12A	79.7658	5.66669	0.384589	6.50696	7.66878e-11	8.76776e-09
ENSG00000142623	PADI1	3.93491	5.64149	0.891533	2.79976	0.00511411	0.0255706
ENSG00000198899	MT-ATP6	823755	5.63588	0.346495	7.19964	6.037e-13	1.52771e-10
ENSG00000180354	MTURN	70001.7	5.63344	0.377393	6.60853	3.88147e-11	4.93308e-09
ENSG00000251164	HULC	2.97923	5.61789	0.761191	3.27123	0.00107081	0.00751216
ENSG00000240429	LRRFIP1P1	8.02658	5.60699	0.656054	3.79119	0.000149927	0.00155594
ENSG00000230806	RP11-343N15.1	3.59945	5.6052	0.95169	2.613	0.00897519	0.0398041
ENSG00000259654	RP11-245C17.2	3.26968	5.57987	0.932249	2.66048	0.00780287	0.0356783
ENSG00000225798	AC025918.2	65.7182	5.57743	0.634283	3.9093	9.25649e-05	0.00104475
ENSG00000164692	COL1A2	414.204	5.57449	0.383411	6.46523	1.01147e-10	1.10553e-08
ENSG00000197301	RP11-366L20.2	1.99616	5.54956	0.974717	2.5365	0.0111965	0.0469313
ENSG00000186407	CD300E	3.92824	5.54932	0.816884	3.02651	0.00247391	0.0145783
ENSG00000232057	AC093390.1	3.80562	5.53923	0.773355	3.19347	0.00140576	0.00931339
ENSG00000145777	TSLP	8.97796	5.53044	0.740276	3.33307	0.000858919	0.00626869
ENSG00000163734	CXCL3	12.7746	5.53021	0.750058	3.28953	0.00100356	0.00713379
ENSG00000232774	RP11-47I22.3	4.26669	5.52359	0.648226	3.80362	0.000142597	0.00149347
ENSG00000267938	AC007292.1	3.63715	5.5177	0.760133	3.24163	0.0011885	0.0081741
ENSG00000124549	BTN2A3P	13.7302	5.50852	0.640228	3.84498	0.000120561	0.00130159
ENSG00000246863	RP11-325N19.3	2.63793	5.48378	0.803428	3.05587	0.0022441	0.0135125
ENSG00000255026	RP11-326C3.2	3.45203	5.48043	0.688327	3.56559	0.000363045	0.00314987
ENSG00000262874	C19orf84	5.86187	5.47582	0.885561	2.77008	0.00560427	0.0273752
ENSG00000189320	FAM180A	1.95091	5.47226	0.945523	2.59342	0.00950267	0.0415923
ENSG00000234453	RP11-488L4.1	5.08563	5.46479	0.654025	3.74629	0.000179469	0.00179437
ENSG00000258659	TRIM34	2.67981	5.44964	0.91916	2.6613	0.00778394	0.0356335
ENSG00000071054	MAP4K4	10536.7	5.44166	0.33946	7.19981	6.02975e-13	1.52771e-10
ENSG00000272834	RP5-1042K10.13	4.23263	5.43713	0.914307	2.6718	0.00754452	0.0347678
ENSG00000119630	PGF	236.388	5.41849	0.422726	5.76706	8.06641e-09	4.34743e-07
ENSG00000260409	RP11-403B2.7	6.9954	5.40877	0.692323	3.51758	0.000435505	0.00361378
ENSG00000134184	GSTM1	1009.53	5.38819	0.959582	2.53214	0.0113367	0.047439
ENSG00000269974	RP11-932O9.10	3.56563	5.38244	0.899851	2.69851	0.00696497	0.0325663
ENSG00000226266	AC009961.3	8.28791	5.38244	0.55578	4.3691	1.24758e-05	0.000201955
ENSG00000235213	OR6E1P	8.71586	5.35437	0.641999	3.77059	0.000162861	0.00166453
ENSG00000255002	CTD-2509G16.2	2.27471	5.35247	0.931636	2.5978	0.00938228	0.0411613
ENSG00000185291	IL3RA	147.892	5.35089	0.395817	6.11337	9.75495e-10	7.7262e-08
ENSG00000106366	SERPINE1	125.519	5.33698	0.584024	4.13686	3.52096e-05	0.000476052
ENSG00000269113	TRABD2B	13.3836	5.32564	0.595187	4.05411	5.03245e-05	0.000635039
ENSG00000198744	RP5-857K21.11	958.376	5.32167	0.694537	3.47264	0.000515365	0.00414187
ENSG00000210154	MT-TD	522.345	5.29755	0.495116	4.8581	1.18517e-06	2.87864e-05
ENSG00000228408	RP1-111D6.3	152.115	5.2745	0.548647	4.37263	1.22758e-05	0.000199545
ENSG00000151414	NEK7	1406.97	5.27381	0.430625	5.57061	2.53854e-08	1.12061e-06
ENSG00000260246	AC000032.2	413.647	5.26327	0.828751	2.89105	0.00383961	0.0204717
ENSG00000012223	LTF	35.2786	5.2585	0.900795	2.65838	0.00785181	0.0358481
ENSG00000249779	RP11-447H19.3	11.2758	5.2429	0.750939	3.18317	0.00145674	0.00956631
ENSG00000265185	SNORD3B-1	2.965	5.22769	0.852711	2.79834	0.00513663	0.0256691
ENSG00000144283	PKP4	9868.58	5.22662	0.391484	6.09444	1.09819e-09	8.50085e-08
ENSG00000198938	MT-CO3	1.15144e+06	5.22422	0.353485	6.74772	1.50187e-11	2.35854e-09
ENSG00000106034	CPED1	40.8956	5.22175	0.452317	5.27182	1.35075e-07	4.57358e-06
ENSG00000263963	MIR4461	4.83472	5.21739	0.777966	3.06354	0.00218738	0.0132557
ENSG00000260162	RP11-863P13.1	4.40078	5.20971	0.947564	2.51298	0.0119718	0.0495353
ENSG00000263426	RN7SL471P	25.6994	5.20827	0.542135	4.39154	1.12552e-05	0.000186167
ENSG00000204539	CDSN	8.56199	5.20607	0.801127	2.97106	0.00296778	0.0167967
ENSG00000250508	RP11-757G1.6	7.40641	5.2044	0.783218	3.0384	0.00237836	0.014128
ENSG00000008517	IL32	254.928	5.19322	0.427399	5.56068	2.6873e-08	1.17866e-06
ENSG00000248923	MTND5P11	165.569	5.19123	0.623755	3.80931	0.000139356	0.00146627
ENSG00000221643	SNORA77	19.4682	5.1798	0.75467	3.14428	0.00166495	0.010672
ENSG00000261276	RP11-554A11.5	40.7916	5.17512	0.455615	5.20526	1.93725e-07	6.19877e-06
ENSG00000214954	LRRC69	12.7717	5.172	0.572886	4.13821	3.50026e-05	0.000473723
ENSG00000259409	RP11-521C20.3	7.69581	5.16967	0.535335	4.42727	9.5433e-06	0.000162575
ENSG00000198840	MT-ND3	224931	5.1691	0.342019	6.92919	4.23249e-12	7.89998e-10
ENSG00000234883	MIR155HG	9.4598	5.16676	0.563309	4.20597	2.59963e-05	0.000372665
ENSG00000007908	SELE	21.6563	5.1625	0.721478	3.28225	0.00102982	0.00728825
ENSG00000273113	RP11-367H1.1	36.5143	5.15705	0.561483	4.21481	2.49985e-05	0.00036142
ENSG00000234428	RP11-666F17.1	3.61665	5.13462	0.872674	2.70463	0.0068381	0.0320664
ENSG00000243560	RN7SL364P	6.7797	5.12518	0.934875	2.52184	0.0116744	0.0485811
ENSG00000162894	FAIM3	4.48443	5.11471	0.685434	3.43527	0.000591962	0.0046361
ENSG00000064666	CNN2	190.253	5.11405	0.439698	5.35474	8.56782e-08	3.12989e-06
ENSG00000228842	PCDH9-AS2	2.98603	5.1121	0.917427	2.56578	0.0102944	0.0441455
ENSG00000243836	WDR86-AS1	20.0631	5.10405	0.698036	3.36894	0.000754573	0.00563661
ENSG00000200879	SNORD14E	23.8052	5.09089	0.668151	3.51405	0.000441325	0.00365874
ENSG00000269906	RP11-248J18.2	33.0259	5.08261	0.475701	4.93076	8.19086e-07	2.10749e-05
ENSG00000169871	TRIM56	138.356	5.079	0.435943	5.37809	7.52787e-08	2.81042e-06
ENSG00000145649	GZMA	3.40355	5.07877	0.845926	2.77149	0.00557999	0.0272809
ENSG00000064489	MEF2BNB-MEF2B	2.98219	5.04412	0.799732	2.91923	0.00350895	0.0190794
ENSG00000213809	KLRK1	3.15495	5.04196	0.875477	2.66596	0.00767688	0.0352378
ENSG00000196900	C5orf48	2.16453	5.03365	0.845085	2.75902	0.00579754	0.0281205
ENSG00000226622	AC092155.4	2.52656	4.98899	0.908655	2.55185	0.0107154	0.0455079
ENSG00000141682	PMAIP1	50.6699	4.98703	0.630554	3.67642	0.000236531	0.00222869
ENSG00000174944	P2RY14	78.5481	4.96638	0.445549	5.18954	2.10811e-07	6.62115e-06
ENSG00000239473	RPL7P38	9.3393	4.96284	0.41898	5.51618	3.46448e-08	1.46091e-06
ENSG00000251442	LINC01094	305.753	4.94467	0.427521	5.39359	6.90653e-08	2.61025e-06
ENSG00000168542	COL3A1	48.9216	4.942	0.531431	4.33752	1.44098e-05	0.000227206
ENSG00000248839	RP11-227H4.5	23.9039	4.94123	0.605959	3.80367	0.000142568	0.00149347
ENSG00000120729	MYOT	151.154	4.93934	0.412081	5.5919	2.24598e-08	1.01441e-06
ENSG00000120708	TGFBI	141.225	4.93742	0.518351	4.4444	8.81383e-06	0.000152044
ENSG00000112837	TBX18	60.2864	4.929	0.412216	5.58274	2.36752e-08	1.06125e-06
ENSG00000153347	FAM81B	11.4498	4.91235	0.77216	2.97401	0.00293932	0.0166806
ENSG00000207003	RNU6-611P	10.4472	4.90289	0.766124	2.99381	0.00275515	0.0158194
ENSG00000166825	ANPEP	126.301	4.89581	0.474868	4.82565	1.39547e-06	3.27307e-05
ENSG00000250748	RP11-230G5.2	26.1383	4.89306	0.31152	7.35342	1.93206e-13	6.06821e-11
ENSG00000154479	CCDC173	122.405	4.87898	0.544292	4.20101	2.65723e-05	0.00037896
ENSG00000164430	MB21D1	61.3618	4.87506	0.382295	5.97815	2.25681e-09	1.50042e-07
ENSG00000259504	RP11-352D13.5	2.02552	4.87239	0.803145	2.84461	0.00444665	0.0228736
ENSG00000267089	CTC-499B15.8	2.10144	4.86626	0.833731	2.73807	0.00618008	0.0295435
ENSG00000259790	ANP32BP1	3.95458	4.86093	0.709921	3.21336	0.0013119	0.00882296
ENSG00000175592	FOSL1	44.7441	4.85527	0.492563	4.62794	3.69319e-06	7.3234e-05
ENSG00000154945	ANKRD40	5656.72	4.84756	0.344426	6.61176	3.79782e-11	4.84932e-09
ENSG00000228107	AP000692.9	17.7362	4.84716	0.648978	3.50881	0.000450119	0.00371923
ENSG00000197272	IL27	3.30668	4.84647	0.779946	2.91935	0.00350762	0.0190794
ENSG00000228423	RP4-633I8.4	5.18001	4.84576	0.749558	3.03742	0.00238611	0.0141679
ENSG00000198712	MT-CO2	1.00818e+06	4.84573	0.339952	6.69717	2.12501e-11	3.04682e-09
ENSG00000264868	CTB-167B5.2	4.04158	4.844	0.822828	2.76631	0.00566943	0.0276046
ENSG00000206448	PPIAP30	5.17195	4.83212	0.620622	3.6619	0.000250349	0.00233156
ENSG00000236352	AC005220.3	32.7593	4.82582	0.518719	4.37766	1.19963e-05	0.000196052
ENSG00000101440	ASIP	3.62963	4.80535	0.885046	2.55878	0.0105039	0.0448337
ENSG00000099985	OSM	9.99163	4.79944	0.826948	2.73641	0.00621137	0.0296584
ENSG00000131097	HIGD1B	672.723	4.79071	0.424738	5.32148	1.02924e-07	3.65246e-06
ENSG00000242971	RN7SL233P	9.886	4.78985	0.667343	3.38654	0.000707807	0.00536351
ENSG00000230216	HSPB1P2	8.40548	4.77714	0.727352	3.10186	0.00192306	0.0119182
ENSG00000267020	AC011558.5	100.615	4.77503	0.570816	3.95138	7.7702e-05	0.000904647
ENSG00000250208	FZD10-AS1	59.4762	4.77335	0.411724	5.47697	4.32659e-08	1.74905e-06
ENSG00000166592	RRAD	102.968	4.77127	0.449786	5.01211	5.38374e-07	1.49048e-05
ENSG00000186564	FOXD2	15.3092	4.7701	0.706304	3.19129	0.00141639	0.00936602
ENSG00000198339	HIST1H4I	6.77038	4.76876	0.470417	4.79067	1.66225e-06	3.79139e-05
ENSG00000228251	AC012442.6	8.24948	4.76456	0.576765	3.90513	9.41761e-05	0.00105865
ENSG00000182885	GPR97	9.89252	4.76188	0.765294	2.94205	0.00326048	0.0180204
ENSG00000166508	MCM7	3355.54	4.73704	0.407787	5.50284	3.73716e-08	1.55431e-06
ENSG00000204516	MICB	30.895	4.73522	0.526621	4.26005	2.04383e-05	0.000304845
ENSG00000271461	RP4-673D20.6	6.01763	4.72544	0.783238	2.8605	0.00422978	0.0220261
ENSG00000232010	AP001059.5	5.76115	4.71844	0.87553	2.55652	0.0105725	0.0450622
ENSG00000141293	SKAP1	5.06837	4.71835	0.834123	2.68339	0.00728789	0.0338216
ENSG00000272992	RP11-809C18.4	55.4332	4.67167	0.549642	4.04615	5.20661e-05	0.000652917
ENSG00000224897	POT1-AS1	51.3472	4.66414	0.50172	4.42799	9.51141e-06	0.000162234
ENSG00000228253	MT-ATP8	79771.2	4.6634	0.505033	4.39849	1.09007e-05	0.000181401
ENSG00000135736	CCDC102A	100.444	4.65422	0.330461	6.71346	1.90061e-11	2.85352e-09
ENSG00000105641	SLC5A5	7.63805	4.64242	0.658237	3.36486	0.000765819	0.00570257
ENSG00000260940	RP4-575N6.5	8.04794	4.63723	0.455541	4.85855	1.18251e-06	2.87474e-05
ENSG00000268800	AC112205.1	16.0411	4.61831	0.747068	2.95471	0.00312968	0.0174527
ENSG00000215302	CTD-3092A11.1	13.2627	4.61457	0.522101	4.22561	2.38296e-05	0.000346537
ENSG00000263657	RP11-82O19.1	5.10176	4.61047	0.873096	2.52539	0.0115568	0.048205
ENSG00000095777	MYO3A	7.38398	4.5907	0.619178	3.55102	0.000383737	0.00328986
ENSG00000117226	GBP3	130.015	4.58585	0.314902	6.97738	3.00738e-12	5.95482e-10
ENSG00000168314	MOBP	19772.3	4.58078	0.485949	4.51816	6.23801e-06	0.000114245
ENSG00000269028	MTRNR2L12	1838.52	4.5777	0.540405	4.06107	4.8849e-05	0.000621126
ENSG00000163623	NKX6-1	12.0944	4.57272	0.533874	4.10781	3.99427e-05	0.000527262
ENSG00000230148	HOXB-AS1	3.06117	4.56149	0.763029	2.86949	0.00411134	0.0215092
ENSG00000145703	IQGAP2	21.5953	4.55744	0.496583	4.40656	1.05026e-05	0.000175741
ENSG00000178404	DDC8	5.14313	4.53224	0.698951	3.11928	0.00181292	0.0113933
ENSG00000267690	LDLRAD4-AS1	5.71621	4.52795	0.786113	2.77169	0.00557667	0.0272745
ENSG00000215559	ANKRD20A11P	68.5938	4.51053	0.630579	3.44651	0.000567877	0.00447957
ENSG00000167244	IGF2	336.082	4.50919	0.403474	5.3854	7.22822e-08	2.7168e-06
ENSG00000163739	CXCL1	54.5561	4.50158	0.584409	3.71389	0.000204098	0.00199206
ENSG00000266588	RP1-56K13.5	5.944	4.50076	0.746956	2.90535	0.0036684	0.0197827
ENSG00000210151	MT-TS1	61319.7	4.49689	0.36144	6.00079	1.96357e-09	1.35834e-07
ENSG00000232104	RP11-509J21.1	8.94128	4.47804	0.575446	3.75859	0.000170871	0.001728
ENSG00000249669	MIR143HG	17.529	4.46659	0.561844	3.84301	0.000121534	0.00130951
ENSG00000164330	EBF1	153.295	4.44843	0.358348	6.00896	1.86716e-09	1.29822e-07
ENSG00000187474	FPR3	22.2136	4.44542	0.687412	3.13105	0.00174183	0.0110584
ENSG00000229344	RP5-857K21.7	1299.32	4.44358	0.542562	3.96586	7.31317e-05	0.0008662
ENSG00000236537	RP11-732M18.3	10.1517	4.42904	0.615604	3.48763	0.000487331	0.00397627
ENSG00000177464	GPR4	394.235	4.42853	0.43849	4.89596	9.78286e-07	2.44571e-05
ENSG00000104537	ANXA13	12.8338	4.41531	0.783625	2.73411	0.00625494	0.0297971
ENSG00000033327	GAB2	2881.73	4.41322	0.358246	5.97865	2.24989e-09	1.49947e-07
ENSG00000164023	SGMS2	345.176	4.38275	0.437571	4.87198	1.10486e-06	2.72736e-05
ENSG00000140379	BCL2A1	33.5615	4.38032	0.621548	3.4286	0.00060671	0.00473262
ENSG00000172578	KLHL6	48.6542	4.37896	0.522255	4.07959	4.51147e-05	0.000581764
ENSG00000223834	RP11-472N13.2	5.17281	4.37666	0.674403	3.1581	0.00158803	0.0102778
ENSG00000112299	VNN1	3.52388	4.36972	0.703802	3.02292	0.00250347	0.0146828
ENSG00000262967	RP11-294J22.6	2364.03	4.36559	0.358857	5.92485	3.12591e-09	1.9818e-07
ENSG00000126562	WNK4	64.7557	4.35191	0.317113	6.69052	2.22384e-11	3.11623e-09
ENSG00000232287	SLC6A1-AS1	12.9528	4.3495	0.532917	3.9797	6.90019e-05	0.000825154
ENSG00000259869	AL022344.7	2.73744	4.34466	0.815715	2.59802	0.00937631	0.0411519
ENSG00000197723	HSPB9	14.5704	4.32385	0.682654	3.09427	0.00197297	0.0121677
ENSG00000267206	LCN6	20.322	4.32364	0.587912	3.5928	0.00032715	0.002893
ENSG00000247049	CTC-338M12.7	177.681	4.31898	0.467943	4.51058	6.46514e-06	0.000117538
ENSG00000106819	ASPN	20.4304	4.31652	0.450867	4.67958	2.87457e-06	5.9732e-05
ENSG00000264672	RP11-112H10.4	1846.1	4.315	0.468025	4.50694	6.57703e-06	0.000119334
ENSG00000183615	FAM167B	120.584	4.31141	0.50044	4.21261	2.52439e-05	0.000363813
ENSG00000081041	CXCL2	64.724	4.31113	0.56422	3.73625	0.000186786	0.00185455
ENSG00000268172	AL590452.1	7.11306	4.30921	0.629514	3.3477	0.000814847	0.00600477
ENSG00000108255	CRYBA1	2.97889	4.30729	0.752304	2.80044	0.00510331	0.0255266
ENSG00000240634	RP11-1348G14.1	10.2154	4.30433	0.539131	3.90589	9.38776e-05	0.00105695
ENSG00000261655	CTD-3064M3.3	13.0609	4.29295	0.719568	2.92116	0.00348733	0.0189937
ENSG00000173530	TNFRSF10D	158.813	4.29103	0.420612	4.99587	5.85723e-07	1.6004e-05
ENSG00000255423	EBLN2	7.05933	4.2886	0.65816	3.19148	0.00141544	0.00936258
ENSG00000204659	CBY3	34.304	4.28068	0.433769	4.83631	1.32271e-06	3.13469e-05
ENSG00000267280	RP11-332H18.4	70.969	4.26831	0.453273	4.619	3.85602e-06	7.61313e-05
ENSG00000270067	CTC-487M23.5	32.8652	4.26221	0.393856	5.31057	1.09282e-07	3.8333e-06
ENSG00000249790	RP11-20D14.6	19.6644	4.25982	0.650046	3.21637	0.00129822	0.00875683
ENSG00000230461	PROX1-AS1	117.117	4.25652	0.448737	4.65679	3.21171e-06	6.52491e-05
ENSG00000169245	CXCL10	14.3097	4.25577	0.694201	3.00982	0.00261403	0.0151588
ENSG00000196616	ADH1B	107.313	4.24636	0.500303	4.16993	3.04698e-05	0.000423708
ENSG00000269481	CTD-2521M24.6	15.1924	4.24505	0.369402	5.64637	1.63868e-08	7.8694e-07
ENSG00000237493	RP11-603J24.7	12.9969	4.23839	0.526254	3.95915	7.52174e-05	0.000883627
ENSG00000244300	RP11-475N22.4	21.6262	4.23302	0.584005	3.5645	0.000364544	0.00316027
ENSG00000112303	VNN2	12.0728	4.2181	0.62008	3.34891	0.000811292	0.00598503
ENSG00000102362	SYTL4	409.365	4.21591	0.302684	6.85812	6.97723e-12	1.20666e-09
ENSG00000140682	TGFB1I1	160.392	4.21449	0.330883	6.27219	3.55995e-10	3.26428e-08
ENSG00000250159	RP11-381K20.2	41.4839	4.21271	0.539685	3.84437	0.000120863	0.00130381
ENSG00000188523	C9orf171	2.54981	4.20334	0.794757	2.6065	0.00914725	0.040393
ENSG00000250422	RP11-484L7.1	12.0263	4.19705	0.745223	2.77685	0.00548878	0.0269411
ENSG00000258811	CTD-3051D23.1	18.9871	4.19392	0.529261	3.9079	9.31006e-05	0.00105036
ENSG00000213901	SLC23A3	16.9661	4.19045	0.548779	3.76674	0.000165393	0.00168381
ENSG00000230018	RP11-481H12.1	4.17471	4.18381	0.801241	2.57702	0.0099655	0.0431002
ENSG00000268802	CTD-2587H19.1	22.2962	4.18029	0.456716	4.51835	6.2324e-06	0.000114234
ENSG00000261625	RP11-554A11.4	5.96502	4.17753	0.780834	2.6416	0.00825154	0.0372498
ENSG00000121068	TBX2	374.074	4.17369	0.416676	4.94707	7.53404e-07	1.96814e-05
ENSG00000135720	DYNC1LI2	10251	4.17347	0.30772	6.69845	2.10643e-11	3.0454e-09
ENSG00000100450	GZMH	6.33802	4.1704	0.717474	2.87144	0.00408607	0.0214199
ENSG00000160781	PAQR6	20634.3	4.1676	0.453713	4.53859	5.66329e-06	0.000105559
ENSG00000260027	HOXB7	3.40445	4.16502	0.775646	2.65369	0.00796169	0.036237
ENSG00000266903	CTB-171A8.1	31.0439	4.16441	0.627318	3.28081	0.00103509	0.0073151
ENSG00000146122	DAAM2	6713.44	4.16227	0.341072	6.03207	1.61874e-09	1.164e-07
ENSG00000235033	RP11-61I13.3	509.136	4.15912	0.492173	4.17795	2.94143e-05	0.000412177
ENSG00000125999	BPIFB1	7.62053	4.15421	0.621486	3.30591	0.000946702	0.00680395
ENSG00000228692	RP5-826L7.1	7.64593	4.14897	0.547024	3.75259	0.000175018	0.00175952
ENSG00000255557	RP11-770G2.2	6.11723	4.14409	0.635834	3.22577	0.00125634	0.0085333
ENSG00000225731	AP001627.1	2.99501	4.13766	0.72686	2.81872	0.00482155	0.024416
ENSG00000239793	RP11-109G23.1	3.21016	4.13133	0.73861	2.77089	0.00559037	0.0273268
ENSG00000133392	MYH11	759.972	4.12558	0.424583	4.81554	1.46801e-06	3.41681e-05
ENSG00000125910	S1PR4	15.7116	4.1252	0.490608	4.16721	3.08356e-05	0.000427924
ENSG00000257531	RP3-405J10.2	2.72551	4.12163	0.788059	2.59272	0.00952205	0.0416437
ENSG00000259354	RP11-519G16.3	3.89298	4.11349	0.802708	2.54185	0.0110268	0.046465
ENSG00000224950	RP5-1086K13.1	6.72222	4.10465	0.57634	3.53482	0.000408046	0.0034244
ENSG00000253406	AC012613.2	13.3901	4.09322	0.75675	2.6868	0.00721407	0.0335474
ENSG00000225278	RP11-782C8.5	5.40363	4.08974	0.744158	2.73061	0.00632165	0.0300625
ENSG00000142973	CYP4B1	24.0343	4.08834	0.601676	3.37643	0.000734343	0.0055202
ENSG00000230728	RP11-240D10.4	8.04904	4.08742	0.76331	2.66103	0.00779024	0.0356463
ENSG00000113578	FGF1	7203.96	4.06876	0.361878	5.59468	2.21029e-08	1.00493e-06
ENSG00000225217	HSPA7	108.154	4.06164	0.628262	3.2185	0.00128863	0.00870936
ENSG00000143851	PTPN7	24.8619	4.06004	0.540971	3.73679	0.000186384	0.00185131
ENSG00000173421	CCDC36	7.94054	4.05617	0.71355	2.83108	0.00463909	0.0236867
ENSG00000223187	Y_RNA	3.90686	4.04988	0.727834	2.77244	0.00556376	0.0272308
ENSG00000162998	FRZB	271.483	4.04926	0.344488	5.85698	4.71372e-09	2.764e-07
ENSG00000237181	AC147651.4	14.3424	4.0488	0.361604	5.57929	2.41508e-08	1.0783e-06
ENSG00000180638	SLC47A2	26.6058	4.04681	0.646525	3.11943	0.00181204	0.0113904
ENSG00000257764	RP11-1143G9.4	43.8029	4.04331	0.47167	4.27319	1.92692e-05	0.00029058
ENSG00000007933	FMO3	41.766	4.03734	0.456107	4.41433	1.01322e-05	0.000170382
ENSG00000133739	LRRCC1	399.099	4.03497	0.37396	5.38175	7.37638e-08	2.76488e-06
ENSG00000187513	GJA4	279.824	4.03023	0.508799	3.95218	7.74431e-05	0.000902787
ENSG00000248208	RP11-153M7.1	7.19802	4.02852	0.684255	2.93787	0.00330475	0.0181914
ENSG00000259768	RP5-991G20.1	27.2773	4.02792	0.488026	4.1187	3.81018e-05	0.000506634
ENSG00000140030	GPR65	22.5902	4.01962	0.542358	3.70062	0.000215076	0.00207739
ENSG00000204446	C9orf170	15.0718	4.01861	0.6437	3.11744	0.00182429	0.011449
ENSG00000142910	TINAGL1	656.819	4.01194	0.456583	4.38978	1.13464e-05	0.000187314
ENSG00000185101	ANO9	11.6992	4.00098	0.695384	2.87662	0.00401959	0.0211933
ENSG00000269832	AL627171.2	29.6913	3.99991	0.694875	2.87817	0.00399991	0.0211209
ENSG00000077984	CST7	20.6962	3.99528	0.70592	2.83077	0.00464357	0.0237036
ENSG00000117318	ID3	1169.23	3.99278	0.34033	5.86899	4.38458e-09	2.60454e-07
ENSG00000105967	TFEC	44.2838	3.98978	0.456885	4.36939	1.24593e-05	0.000201955
ENSG00000258227	CLEC5A	40.4792	3.98799	0.625661	3.18969	0.00142427	0.00940732
ENSG00000259001	RPPH1	87.4786	3.98304	0.424639	4.69544	2.66034e-06	5.61775e-05
ENSG00000263065	AF001548.6	19.4097	3.98233	0.713838	2.79281	0.00522529	0.0259933
ENSG00000109790	KLHL5	1342.69	3.98192	0.31846	6.25969	3.85733e-10	3.48601e-08
ENSG00000173040	EVC2	49.3998	3.9798	0.378364	5.26662	1.38962e-07	4.66479e-06
ENSG00000260430	RP11-626G11.4	3.5621	3.9694	0.713765	2.78652	0.0053277	0.0263731
ENSG00000173918	C1QTNF1	412.207	3.95698	0.369531	5.37005	7.87135e-08	2.90655e-06
ENSG00000237406	NDUFA9P1	3.08507	3.95212	0.694629	2.85422	0.00431421	0.022348
ENSG00000165474	GJB2	91.3188	3.94901	0.625531	3.16769	0.00153655	0.0100206
ENSG00000243806	RPL7P18	46.0237	3.94245	0.442094	4.47663	7.58307e-06	0.000133769
ENSG00000267339	LINC00906	11.2763	3.93811	0.521812	3.78969	0.000150838	0.001563
ENSG00000185955	C7orf61	221.291	3.93791	0.516438	3.82898	0.000128677	0.00137347
ENSG00000118729	CASQ2	27.1797	3.93763	0.541703	3.65021	0.00026203	0.00242136
ENSG00000254667	AP000783.1	5.44099	3.93712	0.712063	2.77664	0.00549247	0.0269543
ENSG00000116824	CD2	9.56211	3.93605	0.700448	2.82212	0.00477075	0.0242036
ENSG00000222057	RNU4-62P	11.9241	3.93602	0.767417	2.57583	0.00999997	0.0432085
ENSG00000198604	BAZ1A	464.745	3.92579	0.436782	4.51709	6.26939e-06	0.000114743
ENSG00000184258	CDR1	865.404	3.923	0.69347	2.84361	0.0044606	0.0229324
ENSG00000002745	WNT16	17.9883	3.91852	0.761374	2.58783	0.00965823	0.0421045
ENSG00000144810	COL8A1	36.2627	3.9126	0.517651	3.80204	0.00014351	0.00150131
ENSG00000225264	ZNRF2P2	15.3611	3.91026	0.731214	2.69041	0.00713646	0.0332785
ENSG00000089048	ESF1	564.714	3.90804	0.435607	4.51427	6.35359e-06	0.00011589
ENSG00000269356	RP11-120K24.4	5.10529	3.90467	0.720367	2.72805	0.00637091	0.0302546
ENSG00000197540	GZMM	22.4508	3.90212	0.60475	3.24805	0.00116198	0.00803015
ENSG00000273189	CTD-3148I10.15	5.16643	3.88603	0.674357	2.90395	0.00368491	0.0198443
ENSG00000184208	C22orf46	1184.75	3.88482	0.309004	6.33601	2.35793e-10	2.27669e-08
ENSG00000186481	ANKRD20A5P	108.64	3.88213	0.630041	3.10591	0.00189696	0.011798
ENSG00000200170	Y_RNA	32.5855	3.8723	0.535176	3.64962	0.000262627	0.00242524
ENSG00000173762	CD7	31.264	3.87176	0.587581	3.32378	0.000888061	0.00645208
ENSG00000120215	MLANA	2.98697	3.87156	0.759454	2.57147	0.0101268	0.0436103
ENSG00000108691	CCL2	178.503	3.8699	0.538805	3.62338	0.000290777	0.00263445
ENSG00000239291	RP5-867C24.1	3.12659	3.86189	0.75397	2.58539	0.00972687	0.0423093
ENSG00000263013	RP11-876N24.5	16.5252	3.8616	0.485408	4.01559	5.92969e-05	0.000724313
ENSG00000111713	GYS2	13.2058	3.85744	0.697402	2.79271	0.0052268	0.0259959
ENSG00000272892	RP11-57G10.8	6.92417	3.85599	0.531066	3.6664	0.000245986	0.00230192
ENSG00000203721	LINC00862	7.40944	3.84746	0.680023	2.85859	0.00425532	0.02211
ENSG00000236859	NIFK-AS1	514.886	3.84672	0.359748	5.40275	6.56266e-08	2.51861e-06
ENSG00000125531	C20orf195	4.74714	3.84292	0.714345	2.71886	0.0065507	0.0309417
ENSG00000165409	TSHR	10.7997	3.84125	0.69029	2.8127	0.00491281	0.0247634
ENSG00000237927	RP3-393E18.2	6.71942	3.83958	0.605803	3.20393	0.00135568	0.00905527
ENSG00000230916	RP11-10B2.1	67.5282	3.83693	0.69129	2.80628	0.0050117	0.0251737
ENSG00000142748	FCN3	25.8044	3.83358	0.557463	3.4777	0.00050573	0.00408606
ENSG00000203518	AL023807.1	2.96377	3.8311	0.74656	2.59559	0.00944299	0.0413775
ENSG00000125731	SH2D3A	6.14835	3.83039	0.495139	3.91302	9.1149e-05	0.00103047
ENSG00000206249	CTD-2308N23.2	6.55955	3.82976	0.641334	3.02066	0.00252224	0.0147581
ENSG00000259716	RP5-977B1.11	1175.23	3.82754	0.459636	4.21294	2.52071e-05	0.000363475
ENSG00000196912	ANKRD36B	67.2634	3.82358	0.63312	3.05617	0.00224183	0.0135049
ENSG00000047849	MAP4	24008.5	3.82207	0.317892	6.08494	1.16537e-09	8.94483e-08
ENSG00000249494	CTB-161M19.4	3.39102	3.81905	0.728495	2.65371	0.00796133	0.036237
ENSG00000036473	OTC	4.76014	3.81756	0.693004	2.78881	0.00529029	0.0262259
ENSG00000269971	RP3-426I6.5	2.71506	3.81551	0.764805	2.52597	0.0115378	0.0481475
ENSG00000163874	ZC3H12A	29.8232	3.8129	0.316222	6.10613	1.02075e-09	8.03803e-08
ENSG00000260971	RP11-504A18.1	3.15647	3.80977	0.729814	2.6441	0.00819078	0.037049
ENSG00000039560	RAI14	309.409	3.8017	0.293519	6.56394	5.24036e-11	6.33947e-09
ENSG00000101190	TCFL5	1342.98	3.79746	0.335476	5.73821	9.56823e-09	5.00866e-07
ENSG00000162947	AC007364.1	5.92545	3.789	0.618513	3.10716	0.00188897	0.011763
ENSG00000232884	AF127936.3	13.9808	3.7879	0.616574	3.11625	0.00183167	0.0114847
ENSG00000269531	AC073569.1	8.35696	3.78772	0.659541	2.91313	0.00357826	0.0193807
ENSG00000270031	RP3-426I6.6	12.0852	3.78737	0.606675	3.16677	0.00154144	0.0100429
ENSG00000249207	RP11-360F5.1	129.193	3.78636	0.421901	4.55275	5.29481e-06	9.94369e-05
ENSG00000249532	MIR302B	186.983	3.78287	0.486669	3.94412	8.00948e-05	0.000923846
ENSG00000170759	KIF5B	8445.69	3.78066	0.279639	6.86112	6.83214e-12	1.1891e-09
ENSG00000130528	HRC	58.23	3.78029	0.416833	4.60256	4.17328e-06	8.12215e-05
ENSG00000174963	ZIC4	64.5365	3.77229	0.40839	4.69022	2.72905e-06	5.72305e-05
ENSG00000141506	PIK3R5	113.086	3.76801	0.324053	5.90583	3.50866e-09	2.15933e-07
ENSG00000101335	MYL9	1345.31	3.76786	0.408311	4.68698	2.7727e-06	5.79678e-05
ENSG00000232909	RP3-510O8.4	5.95119	3.75875	0.612959	3.11644	0.00183047	0.0114798
ENSG00000239218	RPS20P22	5.63352	3.7583	0.640834	2.98062	0.00287665	0.0164022
ENSG00000231991	ANXA2P2	10.2732	3.7548	0.690512	2.76423	0.00570572	0.0277665
ENSG00000265150	RN7SL2	751.96	3.75408	0.45277	4.21507	2.49696e-05	0.000361193
ENSG00000185585	OLFML2A	144.153	3.753	0.425381	4.48549	7.27471e-06	0.000129838
ENSG00000164520	RAET1E	7.34351	3.7509	0.618557	3.08336	0.00204674	0.0125313
ENSG00000100453	GZMB	6.31844	3.74634	0.494441	3.85381	0.000116294	0.001261
ENSG00000256705	CTD-2017C7.1	6.54918	3.74614	0.574644	3.3158	0.000913806	0.00660925
ENSG00000267289	CTD-2623N2.11	11.3804	3.74435	0.491286	3.877	0.000105753	0.0011638
ENSG00000197256	KANK2	924.706	3.73602	0.257481	7.385	1.52448e-13	4.90077e-11
ENSG00000260465	RP11-63M22.2	6671.14	3.73578	0.337095	5.64057	1.6949e-08	8.09671e-07
ENSG00000272330	AC002044.4	3.64707	3.73487	0.648988	2.92927	0.00339762	0.0186164
ENSG00000187164	KIAA1598	6216.59	3.73437	0.35757	5.31606	1.06037e-07	3.72904e-06
ENSG00000272381	RP11-192P3.4	15.3614	3.72969	0.534665	3.55186	0.000382516	0.00328274
ENSG00000092607	TBX15	27.4466	3.72812	0.453054	4.19033	2.78543e-05	0.000393954
ENSG00000245532	NEAT1	10806.3	3.72079	0.406852	4.65921	3.1743e-06	6.4585e-05
ENSG00000168427	KLHL30	3.44137	3.71981	0.731142	2.59215	0.00953785	0.0416693
ENSG00000254251	RP11-662G23.1	8.54427	3.71592	0.728078	2.60098	0.00929569	0.0408894
ENSG00000224411	RP11-1033A18.1	55.4737	3.7129	0.52472	3.60678	0.000310024	0.00277115
ENSG00000244619	RP11-315I20.3	5.97423	3.70705	0.687632	2.74896	0.00597856	0.0288527
ENSG00000225051	HMGB3P22	107.705	3.70658	0.452834	4.17392	2.99408e-05	0.000417415
ENSG00000179528	LBX2	7.06477	3.70425	0.677553	2.78824	0.00529952	0.0262574
ENSG00000254533	AF186192.1	5.57006	3.69212	0.550146	3.42536	0.00061399	0.00477441
ENSG00000182963	GJC1	182.614	3.6819	0.373206	5.03865	4.68833e-07	1.32207e-05
ENSG00000212643	ZRSR1	2.65862	3.6806	0.717393	2.62052	0.00877968	0.0390979
ENSG00000143127	ITGA10	173.864	3.6724	0.37767	4.96921	6.72275e-07	1.79052e-05
ENSG00000105559	PLEKHA4	320.775	3.66354	0.315203	5.94296	2.79922e-09	1.80398e-07
ENSG00000264514	RP11-720L2.4	36.2655	3.66351	0.405666	4.61765	3.88108e-06	7.65155e-05
ENSG00000121966	CXCR4	278.812	3.6634	0.421115	4.44814	8.66157e-06	0.000149796
ENSG00000258486	RN7SL1	581.613	3.65693	0.428317	4.36741	1.2573e-05	0.000203272
ENSG00000260213	RP11-303E16.3	20.3302	3.64829	0.458397	4.07337	4.63382e-05	0.000595014
ENSG00000118523	CTGF	565.061	3.6397	0.442378	4.21318	2.51798e-05	0.000363273
ENSG00000184007	PTP4A2	8443.68	3.63859	0.326232	5.71182	1.11775e-08	5.69825e-07
ENSG00000011422	PLAUR	97.6869	3.63654	0.244407	7.62076	2.52182e-14	1.11143e-11
ENSG00000115604	IL18R1	35.1464	3.63588	0.619552	3.00589	0.00264808	0.0153302
ENSG00000136918	WDR38	19.9095	3.63257	0.578525	3.21678	0.00129638	0.00874656
ENSG00000144891	AGTR1	5.50421	3.62251	0.694445	2.67406	0.00749386	0.0345957
ENSG00000126653	NSRP1	882.36	3.60779	0.287921	6.42925	1.28237e-10	1.36902e-08
ENSG00000108821	COL1A1	103.844	3.60553	0.451302	4.09972	4.1365e-05	0.00054133
ENSG00000185022	MAFF	509.781	3.60532	0.31598	5.85521	4.76409e-09	2.7816e-07
ENSG00000228592	AP000459.4	4.04105	3.59973	0.68965	2.67945	0.00737421	0.0341468
ENSG00000204832	ST8SIA6-AS1	3.49161	3.59647	0.729722	2.53053	0.0113891	0.0476217
ENSG00000228401	RP11-251M1.1	6.33825	3.59551	0.578118	3.19346	0.00140579	0.00931339
ENSG00000150681	RGS18	23.5481	3.59382	0.533638	3.45837	0.000543452	0.00431807
ENSG00000183801	OLFML1	27.4482	3.59083	0.437319	4.21733	2.47216e-05	0.000358746
ENSG00000125817	CENPB	7959.87	3.59047	0.425527	4.33386	1.4652e-05	0.000230758
ENSG00000261596	CTB-31N19.3	16.4249	3.58767	0.471196	3.91143	9.17521e-05	0.00103643
ENSG00000272181	RP11-245J9.6	7.61637	3.58658	0.535609	3.44022	0.00058125	0.00455874
ENSG00000270672	MTRNR2L6	38.0662	3.58547	0.635965	2.89664	0.00377183	0.020193
ENSG00000173473	SMARCC1	1238.74	3.58199	0.283159	6.5008	7.98923e-11	9.02111e-09
ENSG00000152049	KCNE4	317.599	3.57238	0.463919	3.9595	7.51075e-05	0.000882716
ENSG00000270223	RP13-36G14.4	92.5801	3.57174	0.33294	5.51638	3.46054e-08	1.46091e-06
ENSG00000107796	ACTA2	675.842	3.56995	0.378863	4.84582	1.26087e-06	3.02223e-05
ENSG00000180061	TMEM150B	20.6774	3.56943	0.542781	3.38202	0.000719551	0.00543442
ENSG00000269900	RMRP	19.5909	3.56326	0.508291	3.60659	0.000310241	0.00277128
ENSG00000187800	PEAR1	133.082	3.56244	0.496171	3.69402	0.00022074	0.00212161
ENSG00000259502	RP11-643G16.3	4.51242	3.56003	0.705084	2.59812	0.00937367	0.0411519
ENSG00000259884	RP11-1100L3.8	717.148	3.55737	0.496769	3.68544	0.000228308	0.00216816
ENSG00000011465	DCN	1354.74	3.55492	0.369956	4.94604	7.5737e-07	1.97661e-05
ENSG00000138795	LEF1	242.944	3.54871	0.387417	4.71661	2.39809e-06	5.17856e-05
ENSG00000267480	RP11-703I16.1	7.55976	3.54341	0.569336	3.20573	0.00134721	0.00901062
ENSG00000038945	MSR1	98.9836	3.54333	0.475549	3.83789	0.000124094	0.00133381
ENSG00000142173	COL6A2	706.906	3.54155	0.385147	4.73684	2.17077e-06	4.76435e-05
ENSG00000183134	PTGDR2	110.316	3.54109	0.397799	4.58571	4.52448e-06	8.7003e-05
ENSG00000162739	SLAMF6	4.80911	3.54053	0.683766	2.66753	0.00764119	0.0351153
ENSG00000106483	SFRP4	42.0254	3.53353	0.401349	4.53747	5.69337e-06	0.000106047
ENSG00000152804	HHEX	108.297	3.53209	0.33073	5.50455	3.70109e-08	1.54165e-06
ENSG00000267519	MIR24-2	126.094	3.53036	0.379237	4.79861	1.59767e-06	3.68407e-05
ENSG00000073792	IGF2BP2	14.011	3.52402	0.459123	3.95803	7.55709e-05	0.000887017
ENSG00000224924	LINC00320	1159.32	3.52057	0.402328	4.51325	6.38424e-06	0.000116222
ENSG00000248508	SRP14-AS1	409.369	3.51471	0.379118	4.78323	1.72501e-06	3.91495e-05
ENSG00000233266	HMGB1P31	3.1411	3.5147	0.62768	2.88905	0.00386404	0.0205658
ENSG00000135111	TBX3	143.479	3.51429	0.410077	4.42169	9.79329e-06	0.0001658
ENSG00000243297	RPL31P61	3.04214	3.51273	0.705914	2.56772	0.0102369	0.0439679
ENSG00000136826	KLF4	197.746	3.50803	0.468169	3.86754	0.000109941	0.00120454
ENSG00000228204	RP4-724E13.2	223.425	3.50728	0.389039	4.65341	3.26498e-06	6.6282e-05
ENSG00000271043	MTRNR2L2	666.245	3.50382	0.575298	3.14433	0.00166467	0.010672
ENSG00000223884	AC019048.1	4.08927	3.50191	0.707085	2.55718	0.0105525	0.044998
ENSG00000261487	AC135048.13	4.76875	3.49691	0.499666	3.61457	0.000300845	0.00269909
ENSG00000271717	CTD-3020H12.4	29.245	3.49282	0.457037	3.94802	7.88e-05	0.000914315
ENSG00000183822	CTA-833B7.2	7.37686	3.49279	0.589796	3.05933	0.00221835	0.0133959
ENSG00000110852	CLEC2B	167.845	3.48899	0.330949	5.44738	5.11161e-08	2.02134e-06
ENSG00000149596	JPH2	45.995	3.48574	0.428538	4.20375	2.62527e-05	0.000375973
ENSG00000128274	A4GALT	217.592	3.48055	0.33287	5.40546	6.46413e-08	2.48778e-06
ENSG00000144802	NFKBIZ	113.032	3.47652	0.399595	4.49866	6.83815e-06	0.000123109
ENSG00000259891	CTA-204B4.2	403.781	3.47144	0.308939	5.81195	6.17508e-09	3.42955e-07
ENSG00000065054	SLC9A3R2	4275.73	3.47049	0.345457	5.19642	2.0316e-07	6.4404e-06
ENSG00000135269	TES	56.8583	3.46705	0.410525	4.3693	1.24645e-05	0.000201955
ENSG00000272250	RP11-346C20.4	6.38645	3.46688	0.575193	3.11832	0.00181884	0.01142
ENSG00000125733	TRIP10	580.139	3.46684	0.284091	6.31355	2.727e-10	2.5695e-08
ENSG00000141052	MYOCD	16.9718	3.46527	0.412126	4.35053	1.35808e-05	0.000216256
ENSG00000140931	CMTM3	372.997	3.46368	0.255902	7.00387	2.48992e-12	5.15433e-10
ENSG00000267079	RP11-820I16.1	5.11739	3.46273	0.57003	3.14354	0.00166919	0.0106917
ENSG00000111181	SLC6A12	1077.57	3.45992	0.344081	5.2044	1.9462e-07	6.21986e-06
ENSG00000198826	ARHGAP11A	63.7638	3.45963	0.364178	4.91687	8.79389e-07	2.23528e-05
ENSG00000272158	RP11-840I19.5	26.7606	3.45905	0.434998	4.11582	3.85797e-05	0.000511992
ENSG00000107829	FBXW4	5350.58	3.45223	0.405144	4.41208	1.02382e-05	0.000171852
ENSG00000228113	AC003991.3	8.48003	3.4503	0.700137	2.55196	0.0107118	0.0454998
ENSG00000180644	PRF1	19.637	3.44806	0.569621	3.13504	0.00171831	0.0109294
ENSG00000187546	AGMO	7.48263	3.44434	0.699726	2.5499	0.0107755	0.0456498
ENSG00000091879	ANGPT2	198.588	3.44141	0.418448	4.26098	2.03533e-05	0.000303743
ENSG00000157110	RBPMS	352.49	3.4406	0.269362	6.61808	3.63882e-11	4.66811e-09
ENSG00000108387	SEPT4	23214	3.43508	0.441334	4.034	5.48351e-05	0.000679224
ENSG00000128052	KDR	170.859	3.43274	0.332877	5.34539	9.02216e-08	3.2827e-06
ENSG00000270066	SCARNA2	21.3624	3.42881	0.533773	3.33046	0.000867026	0.0063211
ENSG00000270075	RP11-127L20.5	33.3296	3.42767	0.373877	4.75352	1.99908e-06	4.43744e-05
ENSG00000139146	FAM60A	35.8371	3.41785	0.432272	4.10179	4.09971e-05	0.000537546
ENSG00000240692	RN7SL538P	11.782	3.41643	0.69589	2.54708	0.0108628	0.0459547
ENSG00000241462	RP11-579O24.1	6.57349	3.41309	0.674741	2.62482	0.00866937	0.0387076
ENSG00000202198	RN7SK	851.266	3.41267	0.447591	3.95651	7.60513e-05	0.000891507
ENSG00000020577	SAMD4A	1315.88	3.40615	0.269562	6.55931	5.4057e-11	6.47854e-09
ENSG00000241163	LINC00877	37.7998	3.40605	0.469216	3.7682	0.00016443	0.00167714
ENSG00000187990	HIST1H2BG	6.13456	3.39379	0.608833	2.89554	0.00378509	0.0202482
ENSG00000143545	RAB13	1362.74	3.38807	0.240416	7.32256	2.43276e-13	7.25577e-11
ENSG00000171119	NRTN	3.62861	3.38765	0.700491	2.51293	0.0119733	0.0495353
ENSG00000030304	MUSK	3.63979	3.38725	0.693735	2.53716	0.0111757	0.0468729
ENSG00000233038	AC011899.9	8.34763	3.37868	0.561336	3.12907	0.00175362	0.0111085
ENSG00000169583	CLIC3	34.8205	3.37733	0.563905	3.11379	0.00184703	0.0115492
ENSG00000228653	HNRNPCP7	16.9088	3.3766	0.667881	2.62857	0.00857454	0.0383594
ENSG00000132002	DNAJB1	5122.77	3.37402	0.461124	3.80476	0.00014194	0.00148773
ENSG00000163359	COL6A3	41.342	3.36956	0.523868	3.34542	0.000821572	0.00604292
ENSG00000180139	ACTA2-AS1	481.957	3.36615	0.406614	4.30654	1.65829e-05	0.00025586
ENSG00000140450	ARRDC4	1009.9	3.36528	0.378378	4.62693	3.71133e-06	7.35404e-05
ENSG00000272149	RP11-627J17.1	385.657	3.36133	0.298778	5.85394	4.80049e-09	2.7854e-07
ENSG00000164850	GPER1	573.515	3.3602	0.389895	4.48466	7.30298e-06	0.000130257
ENSG00000197905	TEAD4	79.5712	3.35903	0.387439	4.5118	6.4281e-06	0.000116943
ENSG00000199562	RNU6-37P	32.8242	3.3572	0.625185	2.79479	0.00519342	0.0258819
ENSG00000120129	DUSP1	1871.55	3.35183	0.352339	4.95247	7.3276e-07	1.91972e-05
ENSG00000229453	SPINK8	12.0748	3.35138	0.5576	3.12904	0.00175378	0.0111085
ENSG00000196735	HLA-DQA1	138.414	3.34493	0.46071	3.78107	0.000156158	0.00160837
ENSG00000272144	CTD-2035E11.5	14.4516	3.34392	0.545129	3.19473	0.00139963	0.00928604
ENSG00000151929	BAG3	2309.14	3.34145	0.445892	3.90335	9.48713e-05	0.0010655
ENSG00000258352	RP11-23J18.1	4.2795	3.33259	0.640556	2.71115	0.006705	0.0315505
ENSG00000146063	TRIM41	2955.78	3.33112	0.315006	5.51103	3.56738e-08	1.49737e-06
ENSG00000161638	ITGA5	275.356	3.33083	0.350605	4.95111	7.37901e-07	1.93134e-05
ENSG00000183508	FAM46C	23.3206	3.32928	0.36954	4.6956	2.65826e-06	5.61775e-05
ENSG00000150093	ITGB1	932.334	3.32908	0.428313	4.05106	5.09852e-05	0.000642014
ENSG00000127951	FGL2	217.839	3.32832	0.419984	4.13061	3.61795e-05	0.000485801
ENSG00000170345	FOS	1609.38	3.32777	0.499438	3.47302	0.00051464	0.00413725
ENSG00000170275	CRTAP	4795.56	3.32763	0.302023	5.74292	9.30591e-09	4.90896e-07
ENSG00000213999	MEF2B	28.259	3.32634	0.475926	3.64329	0.000269173	0.00247149
ENSG00000099875	MKNK2	2423.82	3.32581	0.36893	4.69929	2.61067e-06	5.53875e-05
ENSG00000182118	FAM89A	343.019	3.32479	0.327712	5.28898	1.22999e-07	4.24898e-06
ENSG00000050327	ARHGEF5	29.1579	3.32065	0.384627	4.50167	6.74207e-06	0.000122005
ENSG00000254571	RP11-60I3.4	8.43687	3.32055	0.464306	3.72905	0.000192205	0.00189562
ENSG00000176692	FOXC2	4.56307	3.3168	0.610956	2.83129	0.00463607	0.0236786
ENSG00000260082	RP11-2C24.5	11.0994	3.31452	0.576469	2.99894	0.00270916	0.0156243
ENSG00000145779	TNFAIP8	49.1361	3.31258	0.385542	4.48188	7.39869e-06	0.000131283
ENSG00000106078	COBL	4735.14	3.30425	0.307838	5.6014	2.12625e-08	9.74828e-07
ENSG00000171812	COL8A2	64.8696	3.30117	0.344793	4.99713	5.81908e-07	1.59325e-05
ENSG00000154451	GBP5	7.39503	3.29959	0.637981	2.69959	0.00694246	0.0324945
ENSG00000150760	DOCK1	2107.11	3.29844	0.364179	4.72785	2.26909e-06	4.94047e-05
ENSG00000074181	NOTCH3	888.163	3.29764	0.460387	3.7391	0.000184678	0.0018377
ENSG00000088827	SIGLEC1	53.6706	3.29601	0.434264	3.96238	7.42056e-05	0.000875029
ENSG00000165175	MID1IP1	3355.12	3.295	0.281689	6.10703	1.01504e-09	8.01618e-08
ENSG00000165071	TMEM71	17.5601	3.29159	0.331382	5.18672	2.14034e-07	6.70697e-06
ENSG00000250474	WBP1LP2	6.48287	3.28884	0.580091	2.96088	0.00306761	0.0172191
ENSG00000166927	MS4A7	191.922	3.28621	0.404299	4.24543	2.18175e-05	0.000322948
ENSG00000162772	ATF3	268.057	3.28599	0.355688	4.82537	1.39742e-06	3.27482e-05
ENSG00000229417	NPM1P25	7.438	3.27931	0.596552	2.87216	0.0040767	0.0213853
ENSG00000183770	FOXL2	23.4289	3.27924	0.608543	2.81551	0.00486995	0.0246018
ENSG00000080824	HSP90AA1	47441.1	3.2675	0.390263	4.37701	1.2032e-05	0.000196284
ENSG00000213700	RPL17P50	59.0716	3.26587	0.624333	2.73487	0.00624056	0.0297494
ENSG00000111452	GPR133	89.7702	3.25835	0.487295	3.49715	0.000470262	0.00385651
ENSG00000163141	BNIPL	23.2648	3.25627	0.485629	3.50725	0.000452769	0.00373255
ENSG00000075275	CELSR1	80.5022	3.25473	0.409987	4.15267	3.28623e-05	0.000451237
ENSG00000100351	GRAP2	7.81588	3.2532	0.67115	2.53574	0.0112211	0.04702
ENSG00000234546	RP3-510D11.2	7.02272	3.24469	0.582964	2.91284	0.00358159	0.019395
ENSG00000272864	RP11-17E13.2	34.4231	3.24321	0.38541	4.40419	1.06178e-05	0.000177342
ENSG00000135046	ANXA1	538.11	3.23644	0.336507	5.03529	4.77131e-07	1.34132e-05
ENSG00000215244	RP11-563J2.2	26.443	3.23513	0.440865	3.84205	0.000122011	0.00131414
ENSG00000131634	TMEM204	295.4	3.23282	0.362288	4.6725	2.97554e-06	6.15959e-05
ENSG00000213866	YBX1P10	10.8683	3.22484	0.584194	2.89155	0.00383343	0.0204507
ENSG00000230162	RP11-97N5.2	11.1829	3.22091	0.657203	2.56765	0.0102391	0.0439703
ENSG00000118004	COLEC11	36.6797	3.21671	0.498161	3.38362	0.000715362	0.00541026
ENSG00000231551	RP11-495P10.1	6.34999	3.20799	0.548779	3.06439	0.00218117	0.0132298
ENSG00000240685	RP11-286H14.6	22.3598	3.20201	0.530631	3.16412	0.00155553	0.0101202
ENSG00000112936	C7	113.391	3.20054	0.478444	3.50786	0.000451731	0.00372804
ENSG00000187045	TMPRSS6	5.09078	3.19685	0.633776	2.64549	0.00815715	0.0369397
ENSG00000018408	WWTR1	765.175	3.19626	0.27603	6.0732	1.25386e-09	9.51711e-08
ENSG00000163817	SLC6A20	75.7307	3.19474	0.641836	2.61079	0.00903326	0.0400075
ENSG00000163132	MSX1	617.739	3.19244	0.420396	3.98353	6.79005e-05	0.000815193
ENSG00000126878	AIF1L	4605.43	3.19235	0.364107	4.59925	4.24005e-06	8.22864e-05
ENSG00000271774	RP4-678D15.1	10.3307	3.1907	0.548877	3.04963	0.00229125	0.0137179
ENSG00000165424	ZCCHC24	7214.13	3.18887	0.314696	5.31638	1.0585e-07	3.72725e-06
ENSG00000244682	FCGR2C	21.1651	3.18788	0.637631	2.62315	0.0087122	0.0388544
ENSG00000084453	SLCO1A2	3492.52	3.18182	0.387613	4.30804	1.64705e-05	0.000254396
ENSG00000255823	MTRNR2L8	485.129	3.17651	0.556852	2.9944	0.00274981	0.0157987
ENSG00000101745	ANKRD12	1980.47	3.17419	0.434829	3.83229	0.000126957	0.0013583
ENSG00000215458	AP001053.11	7.53549	3.16783	0.585682	2.84027	0.00450751	0.0231344
ENSG00000167608	TMC4	72.1334	3.16676	0.455865	3.64803	0.000264262	0.00243686
ENSG00000226508	AC104655.3	3.80031	3.16433	0.631021	2.63367	0.00844678	0.0379307
ENSG00000177363	LRRN4CL	26.9492	3.16252	0.568402	2.92236	0.00347395	0.0189462
ENSG00000272512	RP11-54O7.17	97.6178	3.158	0.588127	2.82083	0.00478988	0.0242895
ENSG00000186522	SEPT10	304.775	3.15667	0.417323	3.97391	7.07017e-05	0.000842164
ENSG00000182718	ANXA2	936.612	3.15511	0.287387	5.76815	8.0146e-09	4.32804e-07
ENSG00000115993	TRAK2	2471.5	3.14908	0.296167	5.58782	2.29932e-08	1.03507e-06
ENSG00000169554	ZEB2	4810.63	3.148	0.325857	5.07717	3.83092e-07	1.11125e-05
ENSG00000104081	BMF	44.5781	3.14577	0.442418	3.73722	0.000186067	0.00185002
ENSG00000235505	RP11-693N9.2	35.7825	3.14471	0.514091	3.21525	0.00130333	0.0087761
ENSG00000122641	INHBA	28.5149	3.14391	0.48031	3.44061	0.000580399	0.00455469
ENSG00000172123	SLFN12	13.8718	3.14341	0.463417	3.56554	0.000363114	0.00314987
ENSG00000237863	RP6-24A23.3	6.89658	3.14305	0.616324	2.68068	0.00734729	0.0340337
ENSG00000185129	PURA	337.867	3.14258	0.414897	3.98159	6.84554e-05	0.000820601
ENSG00000170681	MURC	24.1325	3.14185	0.415551	3.97451	7.05246e-05	0.000840788
ENSG00000203875	SNHG5	1578.14	3.13111	0.442145	3.72428	0.000195875	0.00192113
ENSG00000185942	NKAIN3	34.4737	3.13077	0.504027	3.26673	0.00108798	0.00760916
ENSG00000169908	TM4SF1	1063.05	3.12681	0.274935	5.98211	2.20262e-09	1.48609e-07
ENSG00000273149	RP11-290D2.6	9012.76	3.12638	0.369128	4.45508	8.38622e-06	0.000145494
ENSG00000185633	NDUFA4L2	1130.92	3.12306	0.360665	4.55537	5.22939e-06	9.83434e-05
ENSG00000231738	TSPAN19	21.3267	3.12213	0.583678	2.8141	0.00489138	0.0246873
ENSG00000162889	MAPKAPK2	1520.69	3.12134	0.217994	7.53308	4.95575e-14	1.88077e-11
ENSG00000187720	THSD4	277.512	3.11823	0.501107	3.27421	0.00105958	0.00744679
ENSG00000162692	VCAM1	67.0115	3.1177	0.498409	3.29144	0.000996758	0.00710021
ENSG00000247765	RP11-32B5.7	23.0299	3.11506	0.620725	2.64088	0.00826902	0.0372733
ENSG00000225721	RP11-269F19.2	277.135	3.11187	0.373302	4.38728	1.14776e-05	0.000189029
ENSG00000129474	AJUBA	38.3388	3.11106	0.462839	3.53775	0.000403558	0.00339927
ENSG00000262147	RP13-638C3.3	5.51381	3.10888	0.578764	2.8274	0.00469277	0.0238791
ENSG00000267369	RP11-1094M14.8	9.45313	3.10481	0.563262	2.90185	0.00370962	0.0199381
ENSG00000114853	ZBTB47	5469.83	3.10392	0.266474	6.13227	8.66325e-10	6.88149e-08
ENSG00000105131	EPHX3	6.81561	3.10116	0.561909	2.90582	0.0036629	0.019757
ENSG00000164035	EMCN	190.296	3.09472	0.2975	5.47835	4.29305e-08	1.74305e-06
ENSG00000127083	OMD	89.9554	3.09433	0.485897	3.35386	0.000796927	0.00589816
ENSG00000106624	AEBP1	3181.76	3.09329	0.439993	3.70265	0.000213357	0.00206496
ENSG00000108349	CASC3	4507.25	3.09162	0.256704	6.34335	2.24824e-10	2.18624e-08
ENSG00000177374	HIC1	134.816	3.09128	0.596799	2.72823	0.00636758	0.0302441
ENSG00000267745	RP11-686D22.8	7.15542	3.09042	0.555566	2.92999	0.00338975	0.0185807
ENSG00000164251	F2RL1	13.3866	3.08984	0.402898	4.03957	5.35493e-05	0.000666926
ENSG00000229525	AC053503.4	6.17194	3.08984	0.593355	2.74293	0.00608936	0.0292367
ENSG00000266037	RN7SL3	20.0482	3.08934	0.565296	2.87867	0.00399354	0.021103
ENSG00000213144	RP11-64B16.2	73.6413	3.08772	0.425453	3.82309	0.000131789	0.00140231
ENSG00000021300	PLEKHB1	29953.5	3.0851	0.287566	5.65198	1.58607e-08	7.68431e-07
ENSG00000238123	MID1IP1-AS1	27.6106	3.08101	0.606825	2.67524	0.00746748	0.0344852
ENSG00000133131	MORC4	178.028	3.0793	0.344377	4.7117	2.45658e-06	5.26478e-05
ENSG00000230163	RP5-997D16.2	13.8644	3.07414	0.432431	3.74668	0.000179189	0.00179288
ENSG00000116096	SPR	499.821	3.06961	0.310141	5.21715	1.81701e-07	5.86877e-06
ENSG00000112414	GPR126	46.5308	3.06789	0.390046	4.14629	3.37899e-05	0.000462117
ENSG00000234149	RP11-77G23.2	12.1059	3.06214	0.617499	2.61464	0.00893207	0.0396409
ENSG00000261468	RP11-1024P17.1	5.45424	3.06176	0.604788	2.6693	0.00760095	0.0349774
ENSG00000138772	ANXA3	311.756	3.06059	0.476278	3.38838	0.000703067	0.00533795
ENSG00000162747	FCGR3B	15.3159	3.05949	0.498331	3.23738	0.00120631	0.00826543
ENSG00000173848	NET1	901.882	3.05839	0.241237	6.68543	2.30241e-11	3.20986e-09
ENSG00000168994	PXDC1	708.334	3.05637	0.26276	6.13419	8.55945e-10	6.8388e-08
ENSG00000161940	BCL6B	131.693	3.05341	0.426462	3.77624	0.000159211	0.00163299
ENSG00000261916	RP11-235E17.4	3.19491	3.05178	0.613093	2.62546	0.00865312	0.038659
ENSG00000113504	SLC12A7	913.498	3.04995	0.317881	5.06097	4.17138e-07	1.1898e-05
ENSG00000131037	EPS8L1	20.6216	3.0484	0.44424	3.61979	0.000294847	0.00266103
ENSG00000196954	CASP4	158.067	3.0475	0.319543	5.031	4.87917e-07	1.36462e-05
ENSG00000170891	CYTL1	53.505	3.04542	0.4165	3.85747	0.000114565	0.00124621
ENSG00000264433	RP11-720L2.3	39.1798	3.03146	0.519442	3.08026	0.00206823	0.0126345
ENSG00000249685	RP11-360F5.3	6.78696	3.02634	0.598306	2.67017	0.00758136	0.0349049
ENSG00000106560	GIMAP2	63.4172	3.02634	0.231792	6.89227	5.49095e-12	1.00027e-09
ENSG00000122786	CALD1	1767.84	3.02294	0.243482	6.5547	5.57532e-11	6.62372e-09
ENSG00000244459	RP11-1398P2.1	12.1344	3.01807	0.524331	3.03935	0.00237087	0.0141049
ENSG00000172935	MRGPRF	114.064	3.01679	0.415865	3.83061	0.000127828	0.00136655
ENSG00000189144	ZNF573	31.9208	3.01595	0.252532	6.30657	2.85279e-10	2.66961e-08
ENSG00000255103	KIAA0754	23.4667	3.01053	0.58391	2.72306	0.0064681	0.0306151
ENSG00000149573	MPZL2	113.491	3.00922	0.541574	2.93476	0.00333811	0.0183492
ENSG00000168062	BATF2	59.7046	3.00623	0.227134	6.99126	2.72422e-12	5.47348e-10
ENSG00000272142	RP11-428J1.5	7.71957	2.99837	0.543212	2.91632	0.00354186	0.0192065
ENSG00000158825	CDA	95.2879	2.99512	0.438059	3.61279	0.000302921	0.00271544
ENSG00000254109	RBPMS-AS1	16.1302	2.99452	0.465369	3.40016	0.00067347	0.0051519
ENSG00000160801	PTH1R	1668.24	2.98585	0.45992	3.43134	0.000600599	0.00469433
ENSG00000006747	SCIN	157.092	2.9845	0.417289	3.78033	0.00015662	0.0016119
ENSG00000237714	P4HA2-AS1	127.758	2.98206	0.466454	3.37934	0.000726595	0.0054725
ENSG00000074219	TEAD2	184.047	2.97992	0.373584	4.21666	2.47952e-05	0.000359431
ENSG00000187479	C11orf96	680.336	2.97907	0.312815	5.03449	4.79122e-07	1.34415e-05
ENSG00000184669	OR7E14P	23.0976	2.97865	0.375802	4.19013	2.788e-05	0.000394113
ENSG00000126218	F10	43.3833	2.97768	0.344386	4.57099	4.85419e-06	9.23683e-05
ENSG00000173641	HSPB7	69.8379	2.97446	0.324262	4.84987	1.23544e-06	2.96787e-05
ENSG00000162881	OXER1	32.1431	2.97417	0.336987	4.66631	3.06656e-06	6.27669e-05
ENSG00000240370	RPL13P5	53.833	2.97408	0.467318	3.36483	0.000765908	0.00570257
ENSG00000224536	RP11-134G8.7	10.9809	2.97307	0.501793	3.13268	0.00173221	0.0110101
ENSG00000177234	C10orf85	137.576	2.97139	0.31562	4.97794	6.4263e-07	1.72156e-05
ENSG00000226499	RP5-882O7.1	17.8202	2.96389	0.556462	2.81689	0.00484908	0.0245287
ENSG00000152404	CWF19L2	638.978	2.9628	0.366131	4.27979	1.87073e-05	0.0002832
ENSG00000124615	MOCS1	3272.7	2.9626	0.297021	5.27526	1.32566e-07	4.50542e-06
ENSG00000234584	AC019186.1	8.45767	2.95806	0.524675	2.98213	0.00286246	0.0163428
ENSG00000163762	TM4SF18	220.893	2.95147	0.342724	4.55595	5.21494e-06	9.82169e-05
ENSG00000125735	TNFSF14	8.20728	2.95047	0.602181	2.59215	0.00953781	0.0416693
ENSG00000102034	ELF4	41.7391	2.94969	0.376836	4.14123	3.45456e-05	0.000469244
ENSG00000122862	SRGN	810.43	2.94676	0.352607	4.42173	9.79148e-06	0.0001658
ENSG00000108602	ALDH3A1	13.2633	2.94633	0.515305	3.02523	0.00248441	0.0146087
ENSG00000003436	TFPI	78.5468	2.94437	0.36861	4.22657	2.37283e-05	0.000345248
ENSG00000219755	RP1-199J3.5	12.5035	2.94429	0.422781	3.68493	0.000228765	0.00217048
ENSG00000170961	HAS2	15.6723	2.94389	0.486204	3.20385	0.00135605	0.00905527
ENSG00000149591	TAGLN	2490.31	2.94048	0.374522	4.15476	3.25624e-05	0.000448109
ENSG00000034063	UHRF1	70.7142	2.93946	0.348011	4.46983	7.82831e-06	0.000137297
ENSG00000146477	SLC22A3	83.2151	2.93519	0.302112	5.14197	2.7187e-07	8.25427e-06
ENSG00000198517	MAFK	1573.14	2.93471	0.335373	4.6313	3.63373e-06	7.23701e-05
ENSG00000013588	GPRC5A	30.9025	2.93329	0.515366	3.01247	0.00259135	0.0150496
ENSG00000254759	NAP1L1P1	7.22501	2.93311	0.579803	2.67752	0.00741697	0.0343011
ENSG00000177425	PAWR	132.046	2.93244	0.267106	5.81082	6.21688e-09	3.44577e-07
ENSG00000224822	THRB-IT1	55.3661	2.93192	0.517401	2.99931	0.00270588	0.0156119
ENSG00000254838	GVINP1	7.23798	2.93124	0.568283	2.73018	0.00633006	0.0300868
ENSG00000178033	FAM26E	30.1693	2.92655	0.445615	3.47654	0.00050793	0.0041002
ENSG00000259888	CTD-2540M10.1	5.28466	2.92036	0.560402	2.75899	0.00579803	0.0281205
ENSG00000262165	RP11-81A22.5	86.2262	2.92029	0.503685	3.0696	0.00214349	0.0130331
ENSG00000196139	AKR1C3	567.446	2.91904	0.256653	6.02173	1.72559e-09	1.21525e-07
ENSG00000060237	WNK1	7175.41	2.91825	0.285665	5.40879	6.34506e-08	2.44885e-06
ENSG00000121316	PLBD1	37.2301	2.91729	0.409875	3.76854	0.000164208	0.00167612
ENSG00000112378	PERP	236.436	2.91717	0.286582	5.38961	7.06098e-08	2.66126e-06
ENSG00000142694	EVA1B	417.349	2.91631	0.435619	3.54471	0.000393051	0.0033427
ENSG00000156508	EEF1A1	48190	2.91598	0.271619	5.68436	1.31303e-08	6.53527e-07
ENSG00000213694	S1PR3	295.5	2.9148	0.361824	4.2656	1.99363e-05	0.000298662
ENSG00000147257	GPC3	19.1078	2.91476	0.518667	2.97566	0.00292362	0.0166156
ENSG00000269165	AC069547.1	21.8016	2.91373	0.532923	2.8951	0.0037904	0.0202726
ENSG00000137478	FCHSD2	1452.62	2.9118	0.187859	8.20782	2.25246e-16	2.19816e-13
ENSG00000273302	RP11-493E12.2	8.11461	2.91081	0.525979	2.93057	0.00338337	0.0185681
ENSG00000138434	SSFA2	3112.08	2.90913	0.30583	5.03741	4.71882e-07	1.3293e-05
ENSG00000054598	FOXC1	236.442	2.9084	0.369688	4.16629	3.09595e-05	0.000429208
ENSG00000260228	RP11-483P21.2	11.3649	2.90702	0.569743	2.70217	0.00688892	0.032266
ENSG00000253878	RP11-347C18.3	7.45609	2.90396	0.584709	2.63041	0.0085283	0.0382151
ENSG00000241313	WWTR1-AS1	20.7801	2.90329	0.540843	2.84314	0.00446718	0.0229619
ENSG00000224861	YBX1P1	20.1311	2.902	0.553848	2.77522	0.0055165	0.0270577
ENSG00000234690	AC073283.4	28.2603	2.89926	0.420509	3.65196	0.000260242	0.00241136
ENSG00000127920	GNG11	741.52	2.89872	0.275259	5.57807	2.43204e-08	1.0841e-06
ENSG00000156925	ZIC3	28.0066	2.89409	0.458604	3.343	0.000828788	0.00608453
ENSG00000168404	MLKL	223.275	2.89019	0.390882	3.9172	8.95828e-05	0.0010136
ENSG00000099994	SUSD2	88.4563	2.88961	0.369681	4.14107	3.45687e-05	0.000469244
ENSG00000233750	CICP27	12.1296	2.88871	0.466483	3.28077	0.00103522	0.0073151
ENSG00000254928	RP11-702H23.6	26.3946	2.88738	0.388195	3.94071	8.12412e-05	0.000935883
ENSG00000105974	CAV1	299.518	2.88638	0.329157	4.64599	3.38448e-06	6.81323e-05
ENSG00000127528	KLF2	602.068	2.886	0.350965	4.35676	1.31999e-05	0.000211052
ENSG00000241666	RP3-455J7.4	46.3706	2.88355	0.526485	2.90197	0.00370821	0.0199373
ENSG00000174099	MSRB3	527.198	2.88164	0.341235	4.47461	7.65514e-06	0.000134866
ENSG00000260336	RP11-395B7.7	631.235	2.88157	0.195297	7.8181	5.36276e-15	2.99056e-12
ENSG00000198585	NUDT16	3020.62	2.88068	0.297202	5.13592	2.8076e-07	8.47709e-06
ENSG00000256045	MTRNR2L10	77.0863	2.87719	0.582555	2.61719	0.00886563	0.0394036
ENSG00000144488	ESPNL	11.1736	2.87494	0.508283	2.99741	0.00272282	0.0156832
ENSG00000255320	RP11-755F10.1	13.4805	2.87458	0.52705	2.89033	0.00384834	0.0205022
ENSG00000177469	PTRF	2246.21	2.87129	0.328547	4.63161	3.62841e-06	7.23167e-05
ENSG00000104903	LYL1	257.815	2.87	0.373849	4.06862	4.72921e-05	0.000604707
ENSG00000245146	LINC01024	33.8077	2.86896	0.559593	2.7172	0.0065837	0.0310815
ENSG00000160013	PTGIR	15.0428	2.86854	0.463387	3.28088	0.00103484	0.0073151
ENSG00000164855	TMEM184A	1228.18	2.86707	0.38987	3.89765	9.7131e-05	0.00108686
ENSG00000215630	GUSBP9	7.92816	2.8657	0.595163	2.55205	0.010709	0.045495
ENSG00000226445	XXyac-YX65C7_A.2	22.7485	2.86562	0.377834	4.01988	5.82274e-05	0.000714763
ENSG00000157510	AFAP1L1	90.3942	2.8652	0.390774	3.88623	0.000101813	0.00113287
ENSG00000136205	TNS3	4208.03	2.86513	0.382396	3.97128	7.14876e-05	0.000848935
ENSG00000135976	ANKRD36	223.81	2.86396	0.483106	3.14218	0.00167693	0.0107286
ENSG00000160791	CCR5	27.1915	2.8603	0.489398	3.09803	0.00194815	0.0120328
ENSG00000182183	FAM159A	18.2619	2.85757	0.579521	2.61386	0.00895244	0.0397184
ENSG00000006453	BAIAP2L1	47.6388	2.85294	0.292954	5.16274	2.43364e-07	7.52254e-06
ENSG00000230897	RPS18P12	15.2005	2.85221	0.582271	2.59687	0.00940774	0.0412561
ENSG00000082074	FYB	186.51	2.85148	0.351693	4.29838	1.72052e-05	0.000263527
ENSG00000256540	RP11-598F7.6	17.0281	2.84937	0.528224	2.85986	0.00423832	0.0220511
ENSG00000246375	RP11-10L7.1	53.5816	2.84928	0.493	3.06409	0.00218336	0.0132402
ENSG00000163694	RBM47	66.7902	2.84884	0.409746	3.68613	0.000227692	0.00216406
ENSG00000197258	EIF4BP6	24.4089	2.84355	0.543118	2.776	0.00550322	0.0270022
ENSG00000185338	SOCS1	13.517	2.84323	0.425613	3.54202	0.000397072	0.00336594
ENSG00000174236	REP15	32.553	2.84159	0.424402	3.55017	0.000384986	0.00329566
ENSG00000110077	MS4A6A	360.26	2.84153	0.49896	3.01962	0.00253095	0.0147869
ENSG00000272217	XXbac-BPG157A10.21	16.2163	2.84077	0.543431	2.7718	0.00557471	0.0272698
ENSG00000160447	PKN3	211.949	2.83922	0.435971	3.4532	0.000553984	0.00438263
ENSG00000174720	LARP7	977.365	2.83889	0.33587	4.48188	7.39891e-06	0.000131283
ENSG00000226864	ATE1-AS1	42.0201	2.83636	0.437909	3.4346	0.000593425	0.00464623
ENSG00000137801	THBS1	110.824	2.83513	0.497328	3.02299	0.00250293	0.0146828
ENSG00000271653	RP11-259K5.1	126.919	2.83359	0.503794	2.98263	0.00285781	0.0163231
ENSG00000178803	ADORA2A-AS1	115.478	2.83286	0.418514	3.58951	0.000331305	0.00292229
ENSG00000123358	NR4A1	1159.62	2.83111	0.43909	3.41928	0.00062788	0.00486167
ENSG00000132256	TRIM5	73.4332	2.83085	0.465235	3.22683	0.00125168	0.00851399
ENSG00000139908	TSSK4	15.2374	2.83053	0.500763	2.99757	0.00272141	0.0156784
ENSG00000151632	AKR1C2	185.574	2.82942	0.402336	3.72949	0.00019187	0.00189449
ENSG00000269202	RP4-614O4.12	22.9517	2.82594	0.399296	3.75344	0.000174427	0.00175487
ENSG00000082175	PGR	34.51	2.82494	0.425572	3.52049	0.000430749	0.00357975
ENSG00000100292	HMOX1	435.492	2.82288	0.335131	4.46741	7.91726e-06	0.000138679
ENSG00000124762	CDKN1A	1116.82	2.81857	0.352292	4.24353	2.20033e-05	0.000324994
ENSG00000233078	RP11-5P18.5	277.818	2.81811	0.415108	3.60081	0.00031723	0.00282605
ENSG00000256427	RP11-118B22.4	13.0563	2.81772	0.465994	3.20719	0.0013404	0.0089705
ENSG00000133055	MYBPH	20.4428	2.81756	0.486607	3.07116	0.00213229	0.0129766
ENSG00000257337	RP11-983P16.4	1151.04	2.81675	0.318596	4.68942	2.73979e-06	5.73798e-05
ENSG00000162618	ELTD1	261.294	2.81619	0.307918	4.85111	1.2277e-06	2.95827e-05
ENSG00000228459	CXorf28	20.0444	2.81592	0.412199	3.62351	0.000290633	0.00263427
ENSG00000065978	YBX1	3279.26	2.8152	0.183157	8.15278	3.55655e-16	3.35113e-13
ENSG00000120280	CXorf21	14.3526	2.81392	0.470444	3.1727	0.00151027	0.00987041
ENSG00000199906	RNU5B-2P	3.34247	2.81378	0.569156	2.62232	0.00873327	0.0389293
ENSG00000204390	HSPA1L	418.205	2.81334	0.406421	3.67177	0.000240874	0.00226415
ENSG00000272403	RP1-93H18.7	39.3203	2.81179	0.513512	2.90449	0.00367858	0.019822
ENSG00000187554	TLR5	85.9486	2.81077	0.354877	4.20137	2.65305e-05	0.00037876
ENSG00000162614	NEXN	59.1456	2.80837	0.465831	3.198	0.00138382	0.00920693
ENSG00000234978	RP11-423O2.5	10.9115	2.80736	0.479169	3.10791	0.00188417	0.011747
ENSG00000166326	TRIM44	566.819	2.8043	0.362725	4.1013	4.10843e-05	0.000538172
ENSG00000182253	SYNM	3056.54	2.80111	0.246267	6.0341	1.59847e-09	1.15246e-07
ENSG00000267422	CTD-2554C21.1	23.6072	2.80108	0.282537	5.25944	1.44497e-07	4.81212e-06
ENSG00000231768	RP5-855F14.1	169.122	2.79892	0.360318	4.121	3.77232e-05	0.000502645
ENSG00000142627	EPHA2	135.888	2.7986	0.511798	2.90096	0.00372015	0.0199829
ENSG00000179195	ZNF664	3261.46	2.79736	0.287402	5.16374	2.42069e-07	7.49099e-06
ENSG00000136732	GYPC	309.684	2.79653	0.313842	4.72735	2.27464e-06	4.94862e-05
ENSG00000167261	DPEP2	65.7481	2.79266	0.479779	3.08817	0.00201391	0.0123608
ENSG00000272143	FGF14-AS2	103.759	2.78965	0.365255	4.05219	5.07399e-05	0.000639515
ENSG00000198157	HMGN5	441.411	2.78918	0.269634	5.48833	4.05744e-08	1.66471e-06
ENSG00000237470	DCLRE1CP1	6.69508	2.78904	0.578866	2.55633	0.0105784	0.0450759
ENSG00000241684	ADAMTS9-AS2	12.1048	2.78878	0.427637	3.46002	0.000540142	0.00429801
ENSG00000169403	PTAFR	181.82	2.78806	0.328617	4.50147	6.74851e-06	0.000122006
ENSG00000087086	FTL	71755.9	2.78768	0.337686	4.38	1.18679e-05	0.000194302
ENSG00000139734	DIAPH3	64.453	2.78562	0.300765	4.91413	8.91772e-07	2.26045e-05
ENSG00000244953	RP11-613D13.8	134.289	2.7843	0.333675	4.4274	9.53766e-06	0.000162575
ENSG00000183111	ARHGEF37	1370.18	2.77784	0.360573	4.08784	4.35415e-05	0.000565212
ENSG00000112851	ERBB2IP	3490.37	2.77782	0.333044	4.4257	9.61314e-06	0.000163663
ENSG00000168309	FAM107A	72996.8	2.77782	0.270474	5.44952	5.05072e-08	2.00482e-06
ENSG00000203952	CCDC160	55.013	2.77674	0.362066	4.0694	4.71337e-05	0.000603355
ENSG00000203306	AP001007.1	68.3381	2.77532	0.472943	3.11381	0.0018469	0.0115492
ENSG00000165632	TAF3	536.899	2.77499	0.28128	5.23493	1.65047e-07	5.40756e-06
ENSG00000106823	ECM2	52.2453	2.77457	0.439102	3.3529	0.000799692	0.00591382
ENSG00000101265	RASSF2	3911.69	2.76573	0.331723	4.42436	9.67296e-06	0.000164476
ENSG00000145358	DDIT4L	266.295	2.76511	0.400133	3.66712	0.000245299	0.00229784
ENSG00000259685	CTD-2315E11.1	27.5514	2.76329	0.479142	3.06045	0.00221005	0.0133576
ENSG00000139329	LUM	26.2861	2.76306	0.528512	2.77433	0.00553153	0.0271168
ENSG00000162645	GBP2	265.999	2.75855	0.300063	4.87867	1.06805e-06	2.64592e-05
ENSG00000180340	FZD2	62.1344	2.75819	0.305532	4.79073	1.66173e-06	3.79139e-05
ENSG00000255328	RP11-326C3.12	17.6154	2.75755	0.561565	2.60591	0.00916315	0.0404562
ENSG00000267107	AC011526.1	229.351	2.75707	0.505936	2.89193	0.00382879	0.0204299
ENSG00000067066	SP100	244.078	2.75571	0.235835	6.20105	5.60867e-10	4.70113e-08
ENSG00000116701	NCF2	58.8959	2.75527	0.450264	3.24741	0.00116459	0.00804311
ENSG00000254281	KB-1507C5.4	7.27652	2.75456	0.560838	2.6065	0.00914736	0.040393
ENSG00000271811	RP1-79C4.4	46.748	2.75426	0.565887	2.58296	0.00979557	0.0425268
ENSG00000204556	CTD-2514C3.1	7.95982	2.75204	0.450191	3.24417	0.00117792	0.00811976
ENSG00000245293	RP11-286E11.1	105.15	2.75139	0.452973	3.22351	0.00126631	0.00857967
ENSG00000231528	FAM225A	49.1257	2.74897	0.44982	3.24328	0.00118162	0.00813907
ENSG00000106809	OGN	70.416	2.74593	0.518411	2.81108	0.00493759	0.0248608
ENSG00000137834	SMAD6	198.448	2.74539	0.459404	3.17152	0.00151645	0.00990602
ENSG00000269892	RP4-761J14.10	23.8852	2.74509	0.416058	3.50156	0.000462541	0.00380233
ENSG00000165895	ARHGAP42	111.99	2.74177	0.359836	4.04381	5.25891e-05	0.000658267
ENSG00000254744	CTD-3076O17.1	32.1954	2.74074	0.394293	3.68904	0.000225101	0.00215048
ENSG00000116205	TCEANC2	120.533	2.74035	0.293115	4.96174	6.98635e-07	1.84625e-05
ENSG00000144824	PHLDB2	156.481	2.73889	0.456516	3.1841	0.00145206	0.00954704
ENSG00000187955	COL14A1	40.0858	2.73697	0.390243	3.72225	0.000197459	0.00193528
ENSG00000182487	NCF1B	31.2907	2.73559	0.529469	2.74209	0.00610496	0.0292766
ENSG00000206538	VGLL3	8.54466	2.73353	0.486078	2.98463	0.00283918	0.0162336
ENSG00000111077	TENC1	4554.45	2.73348	0.263425	5.50722	3.64541e-08	1.52543e-06
ENSG00000135414	GDF11	950.654	2.73339	0.271126	5.35063	8.76503e-08	3.19765e-06
ENSG00000137959	IFI44L	256.117	2.73275	0.31454	4.61102	4.00694e-06	7.84458e-05
ENSG00000151491	EPS8	497.952	2.73141	0.334751	4.33052	1.48759e-05	0.000233478
ENSG00000250742	RP11-834C11.4	54.5122	2.72973	0.394202	3.67518	0.000237686	0.00223803
ENSG00000244734	HBB	3922.55	2.7284	0.531018	2.72694	0.00639239	0.0303268
ENSG00000205362	MT1A	65.7583	2.72823	0.520375	2.78254	0.0053935	0.0266072
ENSG00000117289	TXNIP	3536.73	2.72764	0.300252	4.82145	1.42515e-06	3.32272e-05
ENSG00000261617	RP11-243A14.1	35.7468	2.72757	0.561152	2.57972	0.00988798	0.0428328
ENSG00000272377	RP11-682N22.1	7.99407	2.72746	0.468639	3.08886	0.00200927	0.0123378
ENSG00000104611	SH2D4A	60.554	2.72651	0.298936	4.84069	1.29387e-06	3.0797e-05
ENSG00000272582	RP5-1039K5.17	19.1478	2.72535	0.515251	2.80726	0.00499655	0.0251114
ENSG00000162664	ZNF326	1043.81	2.72421	0.256453	5.63783	1.72204e-08	8.1977e-07
ENSG00000167617	CDC42EP5	44.6527	2.72368	0.347452	4.16045	3.17621e-05	0.000438776
ENSG00000131095	GFAP	296094	2.72336	0.379504	3.80862	0.000139744	0.00146979
ENSG00000233476	EEF1A1P6	98.5722	2.72023	0.492718	2.93013	0.00338825	0.0185804
ENSG00000006638	TBXA2R	31.4614	2.71963	0.445195	3.24219	0.00118615	0.00816204
ENSG00000204287	HLA-DRA	1749.22	2.71839	0.4216	3.42209	0.000621413	0.00482253
ENSG00000150048	CLEC1A	48.6768	2.71763	0.362988	3.97354	7.08123e-05	0.000843114
ENSG00000116815	CD58	88.2656	2.71645	0.230833	6.24575	4.21766e-10	3.6703e-08
ENSG00000269936	MIR145	161.452	2.71592	0.497524	2.89723	0.00376477	0.0201631
ENSG00000127328	RAB3IP	917.954	2.71575	0.238574	6.04152	1.52667e-09	1.10947e-07
ENSG00000253549	RP11-317J10.2	47.9646	2.71136	0.357808	4.02175	5.77667e-05	0.000710326
ENSG00000176105	YES1	706.195	2.71109	0.266377	5.40164	6.60341e-08	2.53069e-06
ENSG00000166426	CRABP1	218.563	2.70972	0.524345	2.74274	0.00609285	0.0292442
ENSG00000132688	NES	1747.83	2.70964	0.261381	5.50192	3.75672e-08	1.56006e-06
ENSG00000198113	TOR4A	74.5378	2.70922	0.338898	4.24281	2.20742e-05	0.00032586
ENSG00000134061	CD180	31.5727	2.70827	0.364142	3.94728	7.90436e-05	0.000916363
ENSG00000146112	PPP1R18	627.689	2.7073	0.18947	7.58355	3.36215e-14	1.45827e-11
ENSG00000073614	KDM5A	468.968	2.7073	0.244963	5.86559	4.47548e-09	2.64131e-07
ENSG00000144837	PLA1A	158.867	2.70658	0.539275	2.66371	0.00772844	0.0354328
ENSG00000187109	NAP1L1	10149.2	2.70594	0.269478	5.32931	9.85876e-08	3.53996e-06
ENSG00000197019	SERTAD1	396.103	2.70447	0.378174	3.79547	0.000147367	0.00153519
ENSG00000226124	FTCDNL1	25.4796	2.70304	0.382698	3.7486	0.000177823	0.00178117
ENSG00000230795	HLA-K	52.989	2.70251	0.542951	2.64168	0.00824968	0.0372498
ENSG00000153162	BMP6	107.477	2.69809	0.534155	2.68075	0.00734565	0.0340318
ENSG00000112539	C6orf118	13.7276	2.69613	0.565346	2.531	0.0113739	0.0475655
ENSG00000136541	ERMN	5854.96	2.69602	0.36273	3.94462	7.99263e-05	0.000922681
ENSG00000130303	BST2	1480.22	2.69472	0.468833	3.05042	0.00228521	0.0136907
ENSG00000197471	SPN	42.1554	2.69472	0.380516	3.75841	0.000170998	0.00172865
ENSG00000164949	GEM	207.108	2.69455	0.535296	2.67151	0.00755117	0.0347893
ENSG00000100024	UPB1	16.0506	2.69349	0.486262	2.93972	0.00328505	0.0180976
ENSG00000149201	CCDC81	28.8495	2.69158	0.374014	3.81924	0.000133861	0.00141883
ENSG00000155307	SAMSN1	56.6552	2.69009	0.358269	3.98486	6.75199e-05	0.000811338
ENSG00000204252	HLA-DOA	131.969	2.68971	0.45383	3.14535	0.00165888	0.0106531
ENSG00000105519	CAPS	1235.61	2.68943	0.412255	3.46218	0.000535818	0.00426943
ENSG00000223528	RP11-223P11.3	17.7664	2.68766	0.491768	2.90046	0.0037262	0.0200115
ENSG00000067900	ROCK1	729.949	2.68723	0.289056	4.93371	8.06814e-07	2.07787e-05
ENSG00000135114	OASL	17.3686	2.68423	0.546393	2.60711	0.00913103	0.0403469
ENSG00000173391	OLR1	177.385	2.68199	0.422958	3.36511	0.000765127	0.00570159
ENSG00000130517	PGPEP1	1526.74	2.6817	0.323617	4.39762	1.09442e-05	0.000182004
ENSG00000266998	RP11-936I5.1	6.15594	2.67682	0.541729	2.6222	0.00873649	0.0389351
ENSG00000240219	RP11-430C7.5	21.9425	2.67459	0.493864	2.87391	0.00405427	0.0213255
ENSG00000104332	SFRP1	500.61	2.66625	0.337086	4.19718	2.70258e-05	0.000384024
ENSG00000129595	EPB41L4A	933.055	2.66483	0.271535	5.20759	1.91308e-07	6.14276e-06
ENSG00000224731	AC016716.2	133.262	2.66439	0.413212	3.4215	0.000622758	0.00483022
ENSG00000269019	AC005932.1	14.1525	2.66412	0.378435	3.73553	0.000187318	0.00185789
ENSG00000240401	AC012358.8	69.2631	2.66395	0.41234	3.42816	0.000607694	0.00473759
ENSG00000115919	KYNU	15.9415	2.66339	0.420248	3.36293	0.000771197	0.00573102
ENSG00000189343	RPS2P46	771.209	2.66028	0.276344	5.10805	3.25506e-07	9.5907e-06
ENSG00000065809	FAM107B	1763.56	2.65853	0.328718	4.2913	1.77629e-05	0.000270854
ENSG00000259174	RP11-1180F24.1	25.9313	2.65733	0.450642	3.12882	0.00175508	0.0111141
ENSG00000140044	JDP2	615.238	2.6562	0.313432	4.49656	6.90633e-06	0.000124073
ENSG00000129515	SNX6	794.977	2.6542	0.323624	4.35158	1.35162e-05	0.000215479
ENSG00000183943	PRKX	538.334	2.65261	0.33568	4.19272	2.75624e-05	0.000390837
ENSG00000178343	SHISA3	27.1167	2.65215	0.541642	2.59796	0.00937798	0.0411519
ENSG00000268913	AC026806.2	20.8824	2.64915	0.494951	2.83973	0.00451514	0.0231605
ENSG00000140678	ITGAX	486.694	2.64876	0.306042	4.59192	4.3919e-06	8.48718e-05
ENSG00000205763	RP9P	827.598	2.64871	0.478666	2.93585	0.0033264	0.0182922
ENSG00000206203	TSSK2	42.9337	2.64499	0.46558	3.01401	0.00257818	0.0149923
ENSG00000272842	RP11-513M16.7	61.205	2.64499	0.348125	4.03092	5.55595e-05	0.000686951
ENSG00000245832	RP11-179A16.1	5.35959	2.64467	0.489238	2.8679	0.00413202	0.0216008
ENSG00000213719	CLIC1	828.365	2.64431	0.295098	4.75398	1.99452e-06	4.43092e-05
ENSG00000126777	KTN1	3961.6	2.64428	0.227223	6.174	6.65838e-10	5.51334e-08
ENSG00000259081	RP11-488C13.6	154.891	2.64136	0.409723	3.42007	0.000626057	0.00485167
ENSG00000090376	IRAK3	148.522	2.64078	0.308978	4.5342	5.78235e-06	0.00010744
ENSG00000127472	PLA2G5	222.431	2.64056	0.348803	4.01615	5.91564e-05	0.000723567
ENSG00000091436	MLTK	459.369	2.64009	0.215513	6.49883	8.09475e-11	9.06513e-09
ENSG00000143157	POGK	1608.98	2.64009	0.23445	5.97391	2.31641e-09	1.52888e-07
ENSG00000070190	DAPP1	13.7383	2.63989	0.539531	2.59574	0.00943887	0.041366
ENSG00000188522	FAM83G	26.7762	2.63937	0.386969	3.61837	0.000296467	0.00266907
ENSG00000184730	APOBR	93.0871	2.63922	0.38397	3.64641	0.00026593	0.00244582
ENSG00000101276	SLC52A3	267.697	2.63711	0.405624	3.44891	0.000562864	0.00444516
ENSG00000216901	AL022393.7	76.243	2.63676	0.42072	3.3247	0.000885145	0.00643431
ENSG00000139197	PEX5	2091.98	2.63643	0.259545	5.38862	7.09995e-08	2.67226e-06
ENSG00000175489	LRRC25	48.8427	2.63581	0.37962	3.68327	0.000230262	0.00218166
ENSG00000258056	RP11-644F5.11	323.215	2.63508	0.246191	5.67788	1.36371e-08	6.73842e-07
ENSG00000081237	PTPRC	157.45	2.63218	0.434539	3.21319	0.0013127	0.00882489
ENSG00000070495	JMJD6	1031.98	2.63117	0.302599	4.6124	3.98049e-06	7.82495e-05
ENSG00000162458	FBLIM1	103.026	2.631	0.332192	4.20121	2.65488e-05	0.000378822
ENSG00000269959	SPACA6P-AS	44.6839	2.628	0.353373	3.94474	7.98866e-05	0.000922613
ENSG00000119004	CYP20A1	72.3312	2.62697	0.375	3.71573	0.000202619	0.00197946
ENSG00000236065	RP1-117O3.2	23.7443	2.62687	0.538443	2.58773	0.00966099	0.0421099
ENSG00000104218	CSPP1	447.789	2.62638	0.395544	3.52192	0.000428438	0.00356639
ENSG00000126458	RRAS	734.912	2.62514	0.272517	5.10937	3.23228e-07	9.53801e-06
ENSG00000237949	LINC00844	1612.75	2.62391	0.470067	2.96068	0.00306957	0.0172265
ENSG00000109846	CRYAB	21891.2	2.62353	0.433395	3.21072	0.00132402	0.00887822
ENSG00000272316	XXbac-BPGBPG55C20.2	88.6113	2.62331	0.361089	3.8533	0.000116536	0.00126313
ENSG00000136630	HLX	74.0199	2.62308	0.352618	3.94551	7.96295e-05	0.000920421
ENSG00000112559	MDFI	106.113	2.62183	0.256519	5.42094	5.92873e-08	2.31102e-06
ENSG00000146233	CYP39A1	28.7836	2.62034	0.443083	3.13655	0.00170949	0.0108911
ENSG00000132613	MTSS1L	14885.7	2.61558	0.29684	4.67299	2.96843e-06	6.14954e-05
ENSG00000130176	CNN1	139.999	2.61535	0.365715	3.79258	0.000149091	0.0015502
ENSG00000135547	HEY2	227.948	2.6135	0.264466	5.24069	1.59978e-07	5.26675e-06
ENSG00000231360	AL592284.1	45.7257	2.61347	0.304491	4.55175	5.32014e-06	9.9844e-05
ENSG00000227757	AP000282.2	275.929	2.61292	0.476372	2.90878	0.00362838	0.019614
ENSG00000116678	LEPR	263.81	2.61198	0.428285	3.23416	0.00122	0.00834873
ENSG00000105643	ARRDC2	2255.66	2.61155	0.322042	4.30039	1.705e-05	0.000261443
ENSG00000265399	RP13-270P17.2	21.213	2.61079	0.490076	2.82504	0.00472744	0.0240196
ENSG00000231970	RP11-452K12.7	18.325	2.60746	0.45578	3.03357	0.00241675	0.0143063
ENSG00000243414	TICAM2	20.0737	2.60457	0.37209	3.71159	0.000205962	0.0020071
ENSG00000169297	NR0B1	25.8373	2.60358	0.400684	3.44535	0.000570315	0.00449361
ENSG00000183963	SMTN	1115.35	2.60242	0.328539	4.19998	2.66942e-05	0.0003805
ENSG00000149564	ESAM	768.082	2.60162	0.38139	3.61679	0.000298274	0.00268191
ENSG00000183888	C1orf64	358.55	2.6016	0.41521	3.32217	0.000893215	0.00647918
ENSG00000122986	HVCN1	438.475	2.60093	0.240229	5.74045	9.44249e-09	4.96185e-07
ENSG00000123243	ITIH5	794.625	2.59933	0.371766	3.70702	0.000209716	0.0020381
ENSG00000166482	MFAP4	146.854	2.59323	0.326809	4.20659	2.59248e-05	0.000372056
ENSG00000180447	GAS1	126.786	2.59141	0.364357	3.7703	0.000163053	0.00166558
ENSG00000272017	RP1-199J3.7	35.7666	2.5899	0.365009	3.76127	0.000169055	0.00171229
ENSG00000137154	RPS6	22925.2	2.58788	0.365284	3.75536	0.000173091	0.00174593
ENSG00000184221	OLIG1	5707	2.58738	0.291516	4.70468	2.54263e-06	5.42368e-05
ENSG00000089327	FXYD5	582.123	2.58673	0.392392	3.49429	0.000475327	0.00389455
ENSG00000233369	RP11-396K3.1	209.326	2.58636	0.405493	3.38088	0.000722551	0.00544955
ENSG00000109667	SLC2A9	25.9136	2.58565	0.346443	3.95599	7.62169e-05	0.000892682
ENSG00000132357	CARD6	49.9723	2.58539	0.4279	3.20258	0.00136205	0.00908419
ENSG00000130940	CASZ1	36.3978	2.58523	0.428928	3.19469	0.00139979	0.00928604
ENSG00000258451	RP11-903H12.3	27.5646	2.58386	0.416921	3.28487	0.00102031	0.00723968
ENSG00000106333	PCOLCE	256.67	2.58238	0.300399	4.55629	5.2066e-06	9.82169e-05
ENSG00000142871	CYR61	393.431	2.58116	0.397928	3.43785	0.000586346	0.00459607
ENSG00000222040	ADRA2B	50.6056	2.58046	0.463277	2.95207	0.00315649	0.0175593
ENSG00000122861	PLAU	34.0277	2.5784	0.335154	4.07716	4.55897e-05	0.000586782
ENSG00000164136	IL15	20.2258	2.57739	0.464769	2.93891	0.0032937	0.0181379
ENSG00000077150	NFKB2	393.874	2.57242	0.273873	4.97722	6.45034e-07	1.7263e-05
ENSG00000187840	EIF4EBP1	206.275	2.56945	0.350536	3.88393	0.000102784	0.0011403
ENSG00000112276	BVES	87.8637	2.56928	0.360376	3.77762	0.000158333	0.00162587
ENSG00000087245	MMP2	125.459	2.56894	0.350332	3.88538	0.000102172	0.00113551
ENSG00000154898	CCDC144CP	27.1641	2.56864	0.510763	2.66465	0.00770676	0.0353453
ENSG00000188511	C22orf34	42.5019	2.56792	0.384074	3.54255	0.000396283	0.00336078
ENSG00000198417	MT1F	1292.93	2.56689	0.385758	3.52559	0.000422544	0.00352981
ENSG00000182492	BGN	2242.3	2.56651	0.321501	4.22956	2.34152e-05	0.000342021
ENSG00000268927	FLJ00418	10773.5	2.56622	0.368623	3.68845	0.000225623	0.00215299
ENSG00000147168	IL2RG	46.3795	2.56605	0.433624	3.13531	0.0017167	0.0109243
ENSG00000238103	RPL9P7	22.1067	2.56443	0.479623	2.83272	0.00461536	0.0235859
ENSG00000129116	PALLD	1673.9	2.5635	0.299613	4.5329	5.81805e-06	0.000107937
ENSG00000146966	DENND2A	1256.32	2.5624	0.237945	5.70508	1.16286e-08	5.88368e-07
ENSG00000184058	TBX1	22.5469	2.5539	0.484669	2.79098	0.00525484	0.0261009
ENSG00000272905	RP11-265E18.1	51.3025	2.55375	0.493581	2.74042	0.00613608	0.0293846
ENSG00000130592	LSP1	111.781	2.55287	0.418965	3.22729	0.0012497	0.00850721
ENSG00000147883	CDKN2B	118.561	2.55263	0.399233	3.38646	0.000708015	0.0053636
ENSG00000162367	TAL1	270.735	2.55055	0.265116	5.09515	3.48463e-07	1.01728e-05
ENSG00000183853	KIRREL	93.4567	2.54975	0.340668	3.96385	7.37501e-05	0.000870506
ENSG00000109743	BST1	25.528	2.54902	0.450246	2.99823	0.0027155	0.0156542
ENSG00000151655	ITIH2	50.6125	2.54793	0.49287	2.7377	0.00618712	0.0295668
ENSG00000081052	COL4A4	51.817	2.54701	0.365897	3.6863	0.00022754	0.00216406
ENSG00000187837	HIST1H1C	473.509	2.54603	0.381219	3.53669	0.000405175	0.00340728
ENSG00000155980	KIF5A	54759.3	2.54584	0.293747	4.58948	4.44351e-06	8.55666e-05
ENSG00000145936	KCNMB1	35.4552	2.54548	0.387784	3.476	0.000508944	0.00410354
ENSG00000138792	ENPEP	33.3663	2.5425	0.431083	3.12294	0.00179052	0.0112811
ENSG00000259134	LINC00924	9.58904	2.54243	0.51849	2.5964	0.00942067	0.0413062
ENSG00000105137	SYDE1	277.226	2.5418	0.25092	5.36367	8.15485e-08	2.99102e-06
ENSG00000102007	PLP2	222.57	2.53842	0.284096	4.73055	2.23916e-06	4.88698e-05
ENSG00000213654	GPSM3	301.993	2.53694	0.294594	4.55913	5.13656e-06	9.71326e-05
ENSG00000168874	ATOH8	693.987	2.5369	0.411305	3.26539	0.00109315	0.0076336
ENSG00000140836	ZFHX3	420.174	2.53588	0.253183	5.30243	1.14268e-07	3.96745e-06
ENSG00000172361	CCDC11	60.2355	2.53512	0.279315	4.80481	1.549e-06	3.58395e-05
ENSG00000268583	CTC-453G23.8	55.4006	2.53502	0.502642	2.66989	0.00758759	0.0349277
ENSG00000198346	ZNF813	38.8595	2.5349	0.359867	3.72895	0.000192277	0.00189562
ENSG00000150457	LATS2	108.383	2.53489	0.39951	3.35893	0.000782446	0.00580357
ENSG00000154016	GRAP	115.011	2.53479	0.352821	3.80325	0.00014281	0.00149513
ENSG00000134516	DOCK2	120.691	2.53173	0.359336	3.72943	0.00019191	0.00189449
ENSG00000171428	NAT1	6.24499	2.52778	0.520823	2.56876	0.0102063	0.043865
ENSG00000108270	AATF	1049.89	2.52734	0.263118	5.08373	3.70089e-07	1.07696e-05
ENSG00000105281	SLC1A5	161.893	2.52519	0.360566	3.70637	0.000210249	0.00204087
ENSG00000162616	DNAJB4	554.675	2.52473	0.324576	4.11654	3.84606e-05	0.000510907
ENSG00000084093	REST	193.712	2.52188	0.239447	5.57325	2.5003e-08	1.10822e-06
ENSG00000103067	ESRP2	13.4964	2.52086	0.440335	3.02932	0.00245108	0.0144719
ENSG00000133067	LGR6	28.9014	2.5189	0.467275	2.85227	0.00434079	0.022447
ENSG00000116117	PARD3B	240.741	2.51731	0.308294	4.32017	1.55906e-05	0.000243158
ENSG00000167208	SNX20	41.766	2.5153	0.408842	3.25487	0.00113443	0.00787586
ENSG00000158373	HIST1H2BD	84.7781	2.51515	0.413833	3.21541	0.0013026	0.00877338
ENSG00000171940	ZNF217	122.614	2.51424	0.44707	2.97519	0.00292803	0.0166372
ENSG00000175832	ETV4	75.0974	2.51385	0.387698	3.43025	0.000603029	0.00470687
ENSG00000101194	SLC17A9	95.7772	2.51299	0.309473	4.29572	1.74128e-05	0.000266461
ENSG00000132530	XAF1	769.723	2.51157	0.263798	5.03638	4.74408e-07	1.33504e-05
ENSG00000175183	CSRP2	396.101	2.51087	0.252914	5.25153	1.5084e-07	4.98391e-06
ENSG00000112343	TRIM38	87.5912	2.51078	0.327284	4.05805	4.94843e-05	0.000627743
ENSG00000197815	AC122129.1	37.972	2.51008	0.51045	2.60111	0.00929225	0.0408817
ENSG00000130119	GNL3L	26.7223	2.50961	0.450736	2.9451	0.00322847	0.0178807
ENSG00000131979	GCH1	84.946	2.507	0.411831	3.21968	0.00128334	0.00867788
ENSG00000165178	NCF1C	17.0947	2.5066	0.414095	3.20151	0.00136707	0.0091088
ENSG00000011426	ANLN	1675.87	2.50654	0.389234	3.40591	0.000659432	0.00506435
ENSG00000140961	OSGIN1	272.49	2.50585	0.400425	3.30973	0.000933855	0.00672755
ENSG00000125878	TCF15	50.4924	2.5051	0.475402	2.78683	0.00532257	0.0263572
ENSG00000166483	WEE1	53.1645	2.50492	0.383923	3.4506	0.000559347	0.0044225
ENSG00000245571	AP001258.4	24.6767	2.50432	0.357871	3.70083	0.000214899	0.00207642
ENSG00000110324	IL10RA	231.214	2.50383	0.358921	3.68922	0.000224939	0.00215048
ENSG00000226312	CFLAR-AS1	36.5951	2.50147	0.276333	4.7869	1.69379e-06	3.85049e-05
ENSG00000104419	NDRG1	9407.09	2.5008	0.307436	4.30135	1.6976e-05	0.000260748
ENSG00000185862	EVI2B	123.753	2.49758	0.319465	4.13357	3.57176e-05	0.000481491
ENSG00000227455	RP11-300M24.1	13.6666	2.49704	0.467132	2.82622	0.00471015	0.0239451
ENSG00000227063	RPL41P1	126.845	2.49701	0.421678	3.13083	0.00174315	0.0110642
ENSG00000137767	SQRDL	192.377	2.49429	0.333304	3.95623	7.61411e-05	0.000892177
ENSG00000164674	SYTL3	36.4956	2.49069	0.497627	2.64565	0.00815342	0.0369289
ENSG00000269549	AL031663.2	25.8439	2.49016	0.447741	2.93973	0.00328495	0.0180976
ENSG00000075884	ARHGAP15	51.7032	2.48944	0.332269	3.96011	7.49156e-05	0.000880839
ENSG00000134470	IL15RA	50.6921	2.48831	0.417239	3.15206	0.0016212	0.0104381
ENSG00000125753	VASP	534.498	2.4878	0.222823	5.90096	3.61394e-09	2.21415e-07
ENSG00000184608	C8orf12	15.9814	2.48767	0.49412	2.66088	0.00779359	0.0356478
ENSG00000168060	NAALADL1	60.3717	2.486	0.338581	3.88039	0.000104291	0.00115235
ENSG00000124508	BTN2A2	82.7694	2.48565	0.344123	3.8173	0.000134921	0.00142951
ENSG00000243364	EFNA4	40.109	2.48495	0.432824	3.03407	0.00241277	0.0142881
ENSG00000185507	IRF7	381.317	2.48189	0.355488	3.68912	0.000225027	0.00215048
ENSG00000162391	FAM151A	52.5442	2.48095	0.309838	4.2309	2.32762e-05	0.000340482
ENSG00000167207	NOD2	19.5253	2.48086	0.505268	2.59435	0.00947693	0.0414929
ENSG00000196132	MYT1	374.907	2.47956	0.30283	4.32614	1.51748e-05	0.000237758
ENSG00000254631	RP11-702H23.4	6.34832	2.47928	0.467276	2.80332	0.00505802	0.0253394
ENSG00000221869	CEBPD	1447.15	2.47891	0.277572	4.71842	2.37684e-06	5.13821e-05
ENSG00000233237	LINC00472	13.886	2.4787	0.424762	3.0831	0.00204853	0.0125394
ENSG00000115594	IL1R1	231.564	2.47734	0.329558	3.97135	7.14676e-05	0.000848935
ENSG00000215492	HNRNPA1P7	44.1373	2.47692	0.458146	2.85618	0.00428769	0.0222298
ENSG00000112562	SMOC2	155.2	2.47634	0.38136	3.43038	0.000602728	0.00470687
ENSG00000138964	PARVG	403.195	2.4751	0.381459	3.4276	0.000608951	0.00474317
ENSG00000257202	RP11-512N21.3	23.2841	2.47359	0.406294	3.21591	0.00130031	0.00876195
ENSG00000196199	MPHOSPH8	2893.54	2.47262	0.34704	3.76337	0.000167638	0.00170223
ENSG00000266578	RP11-838N2.5	13.9194	2.46821	0.472198	2.76042	0.00577265	0.0280323
ENSG00000169418	NPR1	54.6138	2.46521	0.475167	2.73948	0.00615374	0.0294433
ENSG00000148498	PARD3	654.872	2.46355	0.231645	5.61521	1.96318e-08	9.16991e-07
ENSG00000102359	SRPX2	23.8315	2.46287	0.417431	3.1151	0.00183881	0.0115136
ENSG00000165806	CASP7	265.099	2.46234	0.382582	3.39805	0.00067869	0.00518312
ENSG00000181381	DDX60L	110.78	2.46226	0.223276	5.82232	5.80356e-09	3.2765e-07
ENSG00000185437	SH3BGR	573.241	2.4615	0.240918	5.39412	6.88593e-08	2.60968e-06
ENSG00000183549	ACSM5	195.684	2.46081	0.394827	3.29038	0.00100051	0.00711694
ENSG00000115138	POMC	87.8354	2.4606	0.407951	3.18423	0.00145141	0.0095451
ENSG00000225963	AC009950.2	20.1643	2.45853	0.412189	3.14855	0.00164083	0.0105495
ENSG00000243811	APOBEC3D	13.7598	2.45849	0.406134	3.19543	0.00139624	0.00927378
ENSG00000144228	SPOPL	339.718	2.45668	0.253862	5.10793	3.25715e-07	9.5907e-06
ENSG00000269680	CTD-3128G10.6	76.4626	2.45592	0.50229	2.58071	0.00985973	0.042751
ENSG00000114378	HYAL1	112.123	2.45561	0.281041	4.61171	3.99365e-06	7.83391e-05
ENSG00000133112	TPT1	29058.6	2.45495	0.251806	5.1456	2.66669e-07	8.12307e-06
ENSG00000183354	KIAA2026	915.247	2.45406	0.343497	3.77055	0.00016289	0.00166453
ENSG00000265798	RP11-271K11.5	5.8961	2.4539	0.48961	2.64513	0.00816605	0.0369616
ENSG00000172183	ISG20	97.6794	2.45347	0.286093	4.5259	6.01401e-06	0.000110819
ENSG00000139354	GAS2L3	20.4166	2.44842	0.403371	3.20264	0.00136176	0.00908419
ENSG00000188783	PRELP	1376.64	2.44802	0.315538	4.09338	4.25135e-05	0.000553973
ENSG00000100060	MFNG	170.816	2.44647	0.303651	4.25061	2.13189e-05	0.000316254
ENSG00000176170	SPHK1	130.7	2.4457	0.427281	3.01967	0.00253048	0.0147869
ENSG00000227627	RP1-101K10.6	36.4702	2.44531	0.305202	4.22676	2.3708e-05	0.000345137
ENSG00000125968	ID1	961.823	2.44418	0.227263	5.67337	1.40016e-08	6.8936e-07
ENSG00000107562	CXCL12	236.081	2.44401	0.277093	4.65278	3.27496e-06	6.64353e-05
ENSG00000105483	CARD8	548.713	2.44139	0.214687	5.99803	1.99722e-09	1.37466e-07
ENSG00000133561	GIMAP6	177.579	2.44084	0.318433	4.04285	5.28047e-05	0.000659953
ENSG00000156273	BACH1	252.163	2.43997	0.250517	5.13683	2.79418e-07	8.4459e-06
ENSG00000170545	SMAGP	40.1029	2.43971	0.275486	4.6707	3.00174e-06	6.18823e-05
ENSG00000176046	NUPR1	2593.06	2.43874	0.46877	2.74363	0.00607632	0.0292234
ENSG00000257038	RP11-800A3.7	20.2693	2.43848	0.405731	3.16955	0.00152677	0.00996392
ENSG00000267893	AC007461.1	13.8442	2.43622	0.47379	2.71142	0.00669953	0.0315411
ENSG00000134531	EMP1	381.689	2.43621	0.446341	2.87815	0.00400014	0.0211209
ENSG00000060138	YBX3	869.475	2.43478	0.311527	4.12097	3.77283e-05	0.000502645
ENSG00000182310	SPACA6P	617.513	2.43231	0.320378	4.00256	6.26619e-05	0.000760656
ENSG00000243230	RP11-286H14.8	86.1944	2.43225	0.408373	3.14	0.00168947	0.0107887
ENSG00000260852	FBXL19-AS1	37.9753	2.43141	0.335385	3.82186	0.000132449	0.00140715
ENSG00000079308	TNS1	981.436	2.43137	0.399954	3.20479	0.0013516	0.00903438
ENSG00000076067	RBMS2	156.573	2.42885	0.259692	4.92999	8.22359e-07	2.10797e-05
ENSG00000140807	NKD1	120.818	2.42821	0.302086	4.23685	2.26676e-05	0.000332471
ENSG00000273183	RP11-5C23.2	21.3648	2.42811	0.367899	3.47876	0.000503738	0.00407323
ENSG00000237950	RP11-7O11.3	22.416	2.42725	0.393296	3.25283	0.00114263	0.00792447
ENSG00000105176	URI1	1177.37	2.4267	0.205359	6.22809	4.72164e-10	4.0572e-08
ENSG00000181458	TMEM45A	34.9575	2.42639	0.301955	4.2351	2.28452e-05	0.000334896
ENSG00000213949	ITGA1	305.439	2.42573	0.313263	4.08099	4.48448e-05	0.000579103
ENSG00000163131	CTSS	235.118	2.42483	0.386722	3.3044	0.000951787	0.0068369
ENSG00000249307	LINC01088	52.6897	2.42385	0.436535	2.926	0.00343348	0.018764
ENSG00000273356	RP11-804H8.6	29.7073	2.42314	0.342366	3.72957	0.000191809	0.00189449
ENSG00000173727	AP000769.1	19.6066	2.42251	0.413088	3.09014	0.0020006	0.0123012
ENSG00000174776	WDR49	32.9303	2.4212	0.486712	2.6211	0.00876461	0.0390435
ENSG00000196091	MYBPC1	1748.44	2.42044	0.228838	5.57282	2.50642e-08	1.10822e-06
ENSG00000133789	SWAP70	805.483	2.41984	0.244928	5.20525	1.93733e-07	6.19877e-06
ENSG00000109906	ZBTB16	242.378	2.4151	0.297891	4.2703	1.9521e-05	0.0002932
ENSG00000154240	CEP112	170.413	2.41296	0.392487	3.23783	0.00120442	0.00825661
ENSG00000101605	MYOM1	608.404	2.41269	0.321548	3.95164	7.76173e-05	0.000904432
ENSG00000177685	EFCAB4A	147.239	2.40803	0.343879	3.68692	0.000226983	0.00216033
ENSG00000136830	FAM129B	1387.05	2.40512	0.211392	5.98936	2.10663e-09	1.4355e-07
ENSG00000144230	GPR17	472.814	2.40478	0.357476	3.54123	0.000398274	0.00337037
ENSG00000228716	DHFR	268.919	2.40471	0.44257	2.86026	0.004233	0.0220317
ENSG00000090776	EFNB1	361.856	2.40465	0.242555	5.21872	1.80164e-07	5.8329e-06
ENSG00000226221	AC022431.1	63.6411	2.40328	0.429531	2.94508	0.00322866	0.0178807
ENSG00000205517	RGL3	379.26	2.40184	0.299034	4.22742	2.36388e-05	0.000344865
ENSG00000178977	LINC00324	23.4102	2.40036	0.319732	3.95096	7.78382e-05	0.000905847
ENSG00000152348	ATG10	7708.44	2.39795	0.344112	3.66683	0.000245576	0.00229964
ENSG00000168497	SDPR	495.806	2.39624	0.397859	3.16889	0.00153024	0.00998416
ENSG00000184014	DENND5A	3267.13	2.39526	0.302567	4.16498	3.11386e-05	0.000431105
ENSG00000093009	CDC45	10.3243	2.39358	0.4602	2.73613	0.00621666	0.0296665
ENSG00000115085	ZAP70	37.0642	2.39012	0.34571	3.63624	0.000276645	0.00252821
ENSG00000197405	C5AR1	108.378	2.3892	0.336227	3.73715	0.000186119	0.00185002
ENSG00000250668	CTD-2296D1.2	16.6413	2.38743	0.364905	3.44051	0.000580629	0.00455517
ENSG00000138119	MYOF	191.734	2.38574	0.451723	2.77701	0.00548616	0.026933
ENSG00000102886	GDPD3	215.041	2.38559	0.37239	3.36837	0.000756133	0.00564517
ENSG00000165121	RP11-213G2.3	225.934	2.38434	0.38253	3.2771	0.00104878	0.00739174
ENSG00000237854	LINC00674	54.0489	2.38427	0.306007	4.09646	4.19519e-05	0.000547961
ENSG00000201678	Y_RNA	14.2762	2.38349	0.444227	2.8208	0.00479033	0.0242895
ENSG00000206337	HCP5	59.2923	2.38177	0.403132	3.10577	0.00189784	0.0117995
ENSG00000261759	RP11-626G11.3	232.456	2.3795	0.248577	5.03126	4.87266e-07	1.3642e-05
ENSG00000239998	LILRA2	66.0528	2.37919	0.469077	2.66581	0.00768035	0.0352478
ENSG00000101608	MYL12A	914.889	2.37916	0.22599	5.53322	3.14408e-08	1.34658e-06
ENSG00000125347	IRF1	206.425	2.3774	0.257966	4.8432	1.27767e-06	3.0491e-05
ENSG00000130429	ARPC1B	727.262	2.37715	0.272551	4.58349	4.57274e-06	8.77458e-05
ENSG00000150403	TMCO3	599.425	2.37602	0.329788	3.7859	0.000153151	0.00158217
ENSG00000272760	RP11-5C23.1	76.7558	2.37545	0.269302	4.63496	3.57012e-06	7.1311e-05
ENSG00000177738	CTD-2201E18.3	33.2269	2.37498	0.28384	4.39654	1.09988e-05	0.0001827
ENSG00000047617	ANO2	63.4334	2.37462	0.394595	3.16197	0.00156706	0.0101796
ENSG00000213445	SIPA1	1033.65	2.37436	0.274398	4.54646	5.45568e-06	0.000101967
ENSG00000121797	CCRL2	21.2163	2.37418	0.437059	2.85414	0.00431539	0.0223499
ENSG00000179348	GATA2	114.595	2.37386	0.495832	2.51544	0.0118882	0.0492564
ENSG00000137752	CASP1	160.536	2.37382	0.304098	4.10135	4.10745e-05	0.000538172
ENSG00000184809	C21orf88	33.8419	2.37247	0.376728	3.30846	0.00093812	0.00675457
ENSG00000142227	EMP3	508.859	2.37207	0.304877	4.08738	4.3627e-05	0.000565784
ENSG00000155962	CLIC2	185.811	2.37148	0.252689	4.93012	8.2178e-07	2.10797e-05
ENSG00000272692	RP11-399K21.14	18.4065	2.37146	0.412393	3.02084	0.00252072	0.0147555
ENSG00000232472	EEF1B2P3	83.5217	2.37006	0.473523	2.62907	0.00856191	0.0383195
ENSG00000087074	PPP1R15A	1089.64	2.36994	0.336015	3.70475	0.000211602	0.00205254
ENSG00000066294	CD84	94.8576	2.36875	0.333458	3.73098	0.000190738	0.00188765
ENSG00000000938	FGR	278.229	2.36767	0.287296	4.32817	1.50354e-05	0.000235845
ENSG00000106991	ENG	1526.14	2.36568	0.387937	3.2022	0.00136383	0.00909165
ENSG00000267023	LRRC37A16P	453.461	2.36566	0.337388	3.68194	0.000231466	0.00219003
ENSG00000235750	KIAA0040	120.964	2.3653	0.292125	4.25168	2.12175e-05	0.000315262
ENSG00000168938	PPIC	97.022	2.36415	0.346604	3.58138	0.000341785	0.00299816
ENSG00000268001	CTC-241F20.3	27.0657	2.36332	0.253335	4.89792	9.68545e-07	2.4258e-05
ENSG00000187098	MITF	154.39	2.3627	0.204744	6.05846	1.37428e-09	1.03166e-07
ENSG00000165949	IFI27	1633.05	2.36224	0.336339	3.68722	0.000226722	0.00215935
ENSG00000179144	GIMAP7	157.13	2.36067	0.43793	2.82967	0.00465958	0.0237586
ENSG00000163288	GABRB1	165.726	2.36026	0.399379	3.10218	0.00192101	0.0119109
ENSG00000143248	RGS5	3314.59	2.3586	0.400344	3.09217	0.00198702	0.0122342
ENSG00000173156	RHOD	77.7916	2.357	0.371903	3.32601	0.000880989	0.00640922
ENSG00000186439	TRDN	103.151	2.35639	0.485593	2.54654	0.0108797	0.0460055
ENSG00000185885	IFITM1	749.417	2.35589	0.299373	4.12954	3.63485e-05	0.00048759
ENSG00000175505	CLCF1	22.1499	2.35455	0.417624	2.95829	0.00309354	0.0173255
ENSG00000120279	MYCT1	132.469	2.3503	0.31942	3.85964	0.000113556	0.00123819
ENSG00000211591	MIR762	22.5853	2.35016	0.347621	3.54627	0.000390727	0.00332708
ENSG00000082781	ITGB5	1203.7	2.35005	0.211499	5.82836	5.59747e-09	3.17325e-07
ENSG00000162946	DISC1	184.823	2.34938	0.284007	4.33891	1.43191e-05	0.000226036
ENSG00000169857	AVEN	232.422	2.34791	0.222411	5.53647	3.08623e-08	1.32596e-06
ENSG00000163362	C1orf106	36.951	2.34729	0.430723	2.85798	0.00426344	0.0221396
ENSG00000173457	PPP1R14B	1072.42	2.34661	0.31375	3.92216	8.77594e-05	0.000996686
ENSG00000090924	PLEKHG2	155.818	2.34619	0.294158	4.18252	2.88299e-05	0.000405235
ENSG00000162777	DENND2D	40.4289	2.34607	0.304583	4.03911	5.3654e-05	0.000667621
ENSG00000231389	HLA-DPA1	1119.21	2.3451	0.385238	3.19192	0.00141331	0.00935076
ENSG00000012211	PRICKLE3	172.837	2.34338	0.23923	5.13561	2.81224e-07	8.48174e-06
ENSG00000155850	SLC26A2	247.189	2.34011	0.405873	3.02207	0.00251056	0.0147086
ENSG00000175544	CABP4	10.8535	2.33999	0.426064	2.87869	0.00399336	0.021103
ENSG00000105227	PRX	422.42	2.33934	0.380058	3.2261	0.0012549	0.00852567
ENSG00000272323	CTD-2517O10.6	49.1659	2.33717	0.334285	3.66383	0.000248474	0.00231963
ENSG00000138741	TRPC3	40.283	2.33708	0.455249	2.69019	0.00714112	0.0332818
ENSG00000123094	RASSF8	581.726	2.33642	0.338235	3.61967	0.000294977	0.00266103
ENSG00000166923	GREM1	268.907	2.33595	0.423587	2.88963	0.00385694	0.02054
ENSG00000177426	TGIF1	228.086	2.33506	0.315816	3.87397	0.000107076	0.00117645
ENSG00000115306	SPTBN1	21012.1	2.33224	0.289024	4.22704	2.36786e-05	0.000345006
ENSG00000184113	CLDN5	5069.6	2.33189	0.45494	2.68496	0.00725375	0.0337032
ENSG00000137693	YAP1	763.938	2.33078	0.392824	3.10779	0.00188494	0.011747
ENSG00000248333	CDK11B	757.21	2.33065	0.280523	4.35162	1.35132e-05	0.000215479
ENSG00000176597	B3GNT5	154.467	2.32922	0.329134	3.70624	0.000210362	0.00204124
ENSG00000110719	TCIRG1	631.396	2.32901	0.361417	3.37482	0.000738646	0.0055434
ENSG00000234961	RP11-124N14.3	2666.02	2.32855	0.424378	2.87347	0.00405994	0.0213424
ENSG00000188313	PLSCR1	281.072	2.32644	0.382794	3.1822	0.00146162	0.00959606
ENSG00000139352	ASCL1	764.922	2.3255	0.235224	5.17608	2.26592e-07	7.05196e-06
ENSG00000178573	MAF	1027.96	2.32456	0.223186	5.45266	4.96224e-08	1.98526e-06
ENSG00000105699	LSR	301.661	2.32429	0.390046	3.11961	0.00181092	0.0113886
ENSG00000011028	MRC2	406.651	2.32385	0.280598	4.33544	1.45471e-05	0.000229238
ENSG00000112425	EPM2A	463.661	2.32348	0.290469	4.18733	2.82258e-05	0.000398178
ENSG00000010379	SLC6A13	298.577	2.32209	0.35637	3.41056	0.000648285	0.00499419
ENSG00000145592	RPL37	15763.7	2.32178	0.370492	3.28005	0.00103789	0.00733013
ENSG00000132274	TRIM22	341.624	2.32144	0.276791	4.38968	1.1352e-05	0.000187314
ENSG00000105939	ZC3HAV1	339.835	2.32131	0.305138	3.9816	6.84523e-05	0.000820601
ENSG00000171659	GPR34	129.858	2.31927	0.334198	3.63158	0.000281689	0.00256691
ENSG00000129667	RHBDF2	561.294	2.31916	0.282158	4.30114	1.6992e-05	0.000260846
ENSG00000145220	LYAR	186.087	2.31898	0.274296	4.42403	9.68771e-06	0.000164569
ENSG00000186517	ARHGAP30	146.797	2.31843	0.302792	4.00654	6.16148e-05	0.00074961
ENSG00000261716	RP11-196G18.22	269.581	2.31811	0.317981	3.81453	0.000136441	0.00144171
ENSG00000149781	FERMT3	256.402	2.31791	0.348421	3.48092	0.0004997	0.00404932
ENSG00000185811	IKZF1	108.752	2.31681	0.290984	4.16567	3.10438e-05	0.000430158
ENSG00000196975	ANXA4	492.789	2.31655	0.282982	4.28289	1.84482e-05	0.000279589
ENSG00000254427	RP11-430H10.1	67.3954	2.31538	0.436681	2.77376	0.00554128	0.0271405
ENSG00000185404	SP140L	64.5476	2.31527	0.269514	4.49394	6.99184e-06	0.000125527
ENSG00000132819	RBM38	529.709	2.31353	0.174358	6.94029	3.913e-12	7.37398e-10
ENSG00000148841	ITPRIP	206.485	2.31219	0.21309	5.67487	1.38793e-08	6.84571e-07
ENSG00000152518	ZFP36L2	1090.47	2.31039	0.205548	5.87764	4.16161e-09	2.50476e-07
ENSG00000213203	GIMAP1	179.153	2.31036	0.303153	3.98518	6.74299e-05	0.000810612
ENSG00000261701	HPR	408.208	2.30751	0.378465	3.18745	0.00143532	0.00945977
ENSG00000197696	NMB	215.066	2.30606	0.446402	2.70032	0.00692723	0.0324331
ENSG00000131042	LILRB2	39.7811	2.30576	0.419969	2.86983	0.00410689	0.0214941
ENSG00000265496	MIR1539	33.4959	2.3056	0.462599	2.60516	0.00918321	0.0405251
ENSG00000272216	LL22NC03-2H8.5	319.318	2.30559	0.421934	2.85622	0.00428718	0.0222298
ENSG00000026025	VIM	12637.1	2.30459	0.290555	4.14555	3.38995e-05	0.000462921
ENSG00000225140	RP11-809C18.3	414.622	2.3044	0.417537	2.88451	0.00392024	0.0208042
ENSG00000173926	MARCH3	123.081	2.30438	0.294841	4.08484	4.41074e-05	0.00057066
ENSG00000173511	VEGFB	3976.12	2.30412	0.274886	4.38078	1.18253e-05	0.000193721
ENSG00000123329	ARHGAP9	246.105	2.304	0.312205	3.8569	0.000114836	0.00124867
ENSG00000142676	RPL11	11522.8	2.30184	0.371714	3.23579	0.00121307	0.00830549
ENSG00000090554	FLT3LG	25.5057	2.30011	0.284003	4.2313	2.32343e-05	0.000340052
ENSG00000215612	HMX1	54.1878	2.29962	0.429014	2.80037	0.00510439	0.0255266
ENSG00000151617	EDNRA	49.4889	2.2982	0.30495	3.93674	8.25958e-05	0.000948171
ENSG00000005243	COPZ2	297.116	2.29805	0.334686	3.58667	0.000334927	0.00294651
ENSG00000185650	ZFP36L1	2579.17	2.29784	0.276176	4.34607	1.386e-05	0.000219933
ENSG00000188662	HILS1	36.8458	2.29667	0.43049	2.78646	0.00532866	0.0263731
ENSG00000089682	RBM41	83.3546	2.29635	0.406059	2.95362	0.00314068	0.0174927
ENSG00000168884	TNIP2	473.349	2.29557	0.237033	5.05775	4.24222e-07	1.20623e-05
ENSG00000123080	CDKN2C	301.698	2.29544	0.18843	6.36187	1.99311e-10	1.99493e-08
ENSG00000171316	CHD7	539.717	2.29484	0.269918	4.43984	9.00252e-06	0.000154616
ENSG00000197291	RAMP2-AS1	47.9579	2.29482	0.417939	2.86736	0.00413909	0.0216295
ENSG00000163565	IFI16	509.251	2.29456	0.288359	4.15529	3.24872e-05	0.000447436
ENSG00000167711	SERPINF2	129.485	2.2944	0.476108	2.51648	0.0118532	0.0491411
ENSG00000108846	ABCC3	42.0177	2.29353	0.385317	3.10801	0.00188355	0.011747
ENSG00000117228	GBP1	122.738	2.29324	0.366645	3.26579	0.00109159	0.00762664
ENSG00000180758	GPR157	22.4469	2.29246	0.338013	3.54097	0.000398652	0.00337037
ENSG00000164342	TLR3	31.3376	2.29132	0.338573	3.53301	0.000410858	0.00344377
ENSG00000186470	BTN3A2	264.686	2.28978	0.315259	3.79119	0.000149928	0.00155594
ENSG00000256377	RP11-1060J15.4	20.4576	2.28845	0.455021	2.62487	0.00866822	0.0387076
ENSG00000139800	ZIC5	184.227	2.28767	0.305182	3.91203	9.15241e-05	0.00103428
ENSG00000240342	RPS2P5	170.274	2.2873	0.324354	3.68007	0.000233175	0.00220391
ENSG00000258232	RP11-161H23.5	244.323	2.2852	0.292085	4.08211	4.46295e-05	0.000576869
ENSG00000224383	C17orf72	651.737	2.28488	0.352212	3.38467	0.000712636	0.00539412
ENSG00000258498	DIO3OS	182.257	2.2846	0.469676	2.5378	0.0111553	0.0468496
ENSG00000178150	ZNF114	30.0301	2.28423	0.427968	2.78458	0.00535973	0.0264741
ENSG00000137310	TCF19	76.7328	2.28345	0.270739	4.39987	1.08318e-05	0.000180475
ENSG00000087589	CASS4	17.7137	2.28181	0.472756	2.51754	0.0118178	0.0490611
ENSG00000137177	KIF13A	1062.56	2.28114	0.201065	5.91726	3.27341e-09	2.03749e-07
ENSG00000187144	SPATA21	449.401	2.2783	0.168198	7.06288	1.63082e-12	3.59373e-10
ENSG00000066056	TIE1	444.35	2.27733	0.410219	2.89442	0.00379866	0.0203088
ENSG00000171766	GATM	5612.7	2.27703	0.310734	3.82049	0.000133186	0.00141332
ENSG00000150867	PIP4K2A	5665.23	2.27642	0.321923	3.68648	0.000227374	0.0021633
ENSG00000196664	TLR7	62.6837	2.27576	0.375641	3.1582	0.00158746	0.0102766
ENSG00000213722	DDAH2	1692.32	2.2745	0.176357	6.72243	1.78715e-11	2.71299e-09
ENSG00000238057	ZEB2-AS1	106.606	2.27362	0.398822	2.97123	0.00296606	0.0167905
ENSG00000261602	CTD-2033A16.1	127.139	2.27299	0.384542	3.08052	0.00206638	0.0126289
ENSG00000243244	STON1	65.5189	2.27235	0.270521	4.37742	1.20095e-05	0.00019615
ENSG00000136048	DRAM1	122.477	2.27187	0.178876	6.61844	3.63021e-11	4.66811e-09
ENSG00000104894	CD37	334.215	2.27074	0.354296	3.33948	0.000839345	0.00614553
ENSG00000203883	SOX18	244.193	2.26924	0.418576	2.82435	0.0047376	0.0240623
ENSG00000272644	RP11-33O4.1	19.2222	2.26658	0.394616	2.99156	0.0027756	0.0159143
ENSG00000130158	DOCK6	615.966	2.2661	0.293699	4.01844	5.85856e-05	0.000718074
ENSG00000179295	PTPN11	4433.44	2.26408	0.333219	3.53799	0.000403178	0.00339711
ENSG00000269463	RP11-727F15.13	16.1941	2.26359	0.433544	2.71856	0.00655677	0.030965
ENSG00000115414	FN1	1448.08	2.26124	0.330338	3.56337	0.00036613	0.00316899
ENSG00000167613	LAIR1	308.719	2.26052	0.358913	3.27839	0.001044	0.00736351
ENSG00000107897	ACBD5	1347.08	2.25961	0.284387	4.13547	3.54225e-05	0.000477984
ENSG00000146197	SCUBE3	73.6791	2.25953	0.308196	3.81583	0.000135727	0.00143638
ENSG00000189134	NKAPL	96.5197	2.25945	0.351749	3.34321	0.000828151	0.00608337
ENSG00000266941	AC104532.3	20.7707	2.2593	0.330216	3.56093	0.000369548	0.00319251
ENSG00000137776	SLTM	1840.15	2.25828	0.226848	5.18066	2.21101e-07	6.89678e-06
ENSG00000213937	CLDN9	147.17	2.25809	0.393537	2.986	0.00282654	0.0161715
ENSG00000128602	SMO	496.517	2.25654	0.241457	4.86262	1.15841e-06	2.83107e-05
ENSG00000055070	SZRD1	1745.67	2.25564	0.154926	7.57486	3.59512e-14	1.53495e-11
ENSG00000259939	RP11-77H9.5	542.088	2.25497	0.242173	4.8441	1.27187e-06	3.04115e-05
ENSG00000151715	TMEM45B	45.9971	2.2548	0.346871	3.38166	0.000720493	0.00543963
ENSG00000164111	ANXA5	1960.48	2.25373	0.27358	4.2851	1.82659e-05	0.000277441
ENSG00000204291	COL15A1	19.7831	2.25235	0.370288	3.16357	0.00155848	0.0101346
ENSG00000137198	GMPR	685.56	2.25213	0.382291	3.06387	0.00218496	0.0132469
ENSG00000260423	RP13-735L24.1	15.8946	2.25062	0.418906	2.79377	0.00520982	0.0259492
ENSG00000115825	PRKD3	410.441	2.25042	0.263433	4.44211	8.9081e-06	0.000153349
ENSG00000143947	RPS27A	13160.3	2.24924	0.367046	3.18608	0.00144215	0.00949787
ENSG00000225151	GOLGA2P7	117.754	2.24869	0.354846	3.29462	0.000985535	0.0070331
ENSG00000169084	DHRSX	74.0149	2.24867	0.282868	4.13292	3.58177e-05	0.000482603
ENSG00000145012	LPP	658.157	2.24856	0.268406	4.35534	1.32859e-05	0.000212179
ENSG00000197594	ENPP1	25.1748	2.24831	0.36607	3.19295	0.00140827	0.00932647
ENSG00000160862	AZGP1	434.544	2.2475	0.335773	3.47949	0.000502363	0.00406607
ENSG00000105383	CD33	60.0885	2.2473	0.365678	3.19459	0.00140029	0.00928714
ENSG00000163113	OTUD7B	1137.13	2.24675	0.226638	5.15287	2.5653e-07	7.84959e-06
ENSG00000233461	RP11-295G20.2	28.5617	2.24643	0.385564	3.02838	0.0024587	0.0145106
ENSG00000154274	C4orf19	60.56	2.24591	0.332363	3.51213	0.000444527	0.0036797
ENSG00000269821	KCNQ1OT1	322.092	2.24549	0.280715	4.15736	3.21947e-05	0.000443855
ENSG00000137809	ITGA11	43.6127	2.24544	0.283764	4.11257	3.91283e-05	0.000518014
ENSG00000150630	VEGFC	53.7079	2.2453	0.311183	3.74991	0.000176898	0.0017732
ENSG00000197712	FAM114A1	285.346	2.24523	0.234479	4.97641	6.4773e-07	1.73182e-05
ENSG00000137404	NRM	125.731	2.24441	0.323406	3.6064	0.000310471	0.00277243
ENSG00000272003	RP11-23P13.7	42.3885	2.24332	0.313961	3.71269	0.000205071	0.00199985
ENSG00000163513	TGFBR2	432.801	2.24297	0.328153	3.55142	0.000383162	0.00328622
ENSG00000017797	RALBP1	1428.02	2.24296	0.295	3.95052	7.79814e-05	0.000906741
ENSG00000186468	RPS23	11156.7	2.24279	0.308004	3.78338	0.000154714	0.00159651
ENSG00000115956	PLEK	119.371	2.24228	0.307993	3.78243	0.000155304	0.00160078
ENSG00000134186	PRPF38B	1101.99	2.24143	0.248799	4.68016	2.86645e-06	5.96317e-05
ENSG00000112306	RPS12	12871.2	2.24118	0.452566	2.57257	0.0100947	0.0435145
ENSG00000139946	PELI2	305.379	2.24028	0.199269	5.83972	5.22875e-09	2.98279e-07
ENSG00000134954	ETS1	291.337	2.23951	0.296742	3.91986	8.86002e-05	0.0010029
ENSG00000214491	SEC14L6	143.861	2.23603	0.273071	4.25143	2.12411e-05	0.000315441
ENSG00000181019	NQO1	1690.59	2.23548	0.372614	3.11471	0.00184129	0.0115223
ENSG00000149451	ADAM33	812.966	2.2335	0.348951	3.32226	0.000892925	0.00647881
ENSG00000180573	HIST1H2AC	531.825	2.23334	0.335147	3.45878	0.000542619	0.00431521
ENSG00000271320	RP11-1152H14.1	11.1808	2.23292	0.451235	2.56836	0.0102182	0.0439014
ENSG00000165113	GKAP1	411.342	2.23279	0.19712	5.87889	4.13016e-09	2.49683e-07
ENSG00000129465	RIPK3	18.3382	2.23151	0.407058	2.84485	0.0044432	0.0228602
ENSG00000163386	NBPF10	704.703	2.23096	0.244135	4.74189	2.1173e-06	4.67705e-05
ENSG00000007062	PROM1	152.261	2.22983	0.326145	3.5473	0.000389203	0.00331814
ENSG00000232368	FTLP2	14.9071	2.22667	0.449892	2.56703	0.0102574	0.0440283
ENSG00000142961	MOB3C	404.48	2.2265	0.172436	6.69684	2.12971e-11	3.04682e-09
ENSG00000232485	AC098820.3	10.6455	2.22564	0.435743	2.64886	0.00807635	0.0366528
ENSG00000155729	KCTD18	232.109	2.225	0.342222	3.37151	0.000747572	0.00559808
ENSG00000126603	GLIS2	401.908	2.22487	0.291727	3.95479	7.66005e-05	0.000896406
ENSG00000086730	LAT2	409.235	2.22444	0.317716	3.63041	0.00028297	0.00257395
ENSG00000043355	ZIC2	575.033	2.22428	0.289132	3.98897	6.63596e-05	0.000799152
ENSG00000158417	EIF5B	5554.97	2.22355	0.350142	3.29257	0.000992778	0.00707555
ENSG00000157833	GAREML	1551.8	2.22349	0.285531	4.03747	5.40302e-05	0.000670775
ENSG00000113810	SMC4	186.187	2.22222	0.267415	4.30793	1.64787e-05	0.000254396
ENSG00000105193	RPS16	8423.88	2.2219	0.351007	3.2814	0.00103295	0.00730845
ENSG00000226608	FTLP3	364.14	2.22149	0.415036	2.77453	0.0055282	0.0271054
ENSG00000170113	NIPA1	1744.57	2.2213	0.396495	2.90396	0.00368471	0.0198443
ENSG00000105971	CAV2	261.269	2.22089	0.249594	4.61204	3.98732e-06	7.83274e-05
ENSG00000160202	CRYAA	17.2004	2.22088	0.457572	2.51574	0.0118782	0.0492272
ENSG00000261685	RP11-401P9.4	228.022	2.22088	0.240533	4.78576	1.70343e-06	3.86918e-05
ENSG00000134548	C12orf39	803.292	2.2203	0.35724	3.22124	0.00127637	0.00863517
ENSG00000198771	RCSD1	171.745	2.21993	0.227897	5.04837	4.45586e-07	1.26434e-05
ENSG00000054219	LY75	32.5614	2.21908	0.376131	3.05735	0.00223305	0.0134549
ENSG00000114013	CD86	113.36	2.21908	0.393812	2.92008	0.00349945	0.0190445
ENSG00000166265	CYYR1	197.369	2.2188	0.316058	3.63787	0.000274902	0.00251648
ENSG00000237248	LINC00987	61.2883	2.21806	0.323033	3.55784	0.000373922	0.00322214
ENSG00000100368	CSF2RB	39.9968	2.21799	0.324566	3.5409	0.000398764	0.00337037
ENSG00000123560	PLP1	45648.8	2.21719	0.350293	3.27934	0.00104049	0.00734468
ENSG00000172380	GNG12	686.58	2.21421	0.270642	4.23731	2.26216e-05	0.000331974
ENSG00000136770	DNAJC1	301.322	2.21367	0.21347	5.3705	7.85202e-08	2.90333e-06
ENSG00000263603	CTD-2349P21.5	60.5269	2.21302	0.411852	2.78259	0.00539267	0.0266072
ENSG00000254087	LYN	252.525	2.21264	0.249407	4.59397	4.34884e-06	8.41587e-05
ENSG00000157227	MMP14	206.454	2.21037	0.38827	2.94714	0.00320728	0.0177911
ENSG00000089127	OAS1	105.851	2.20848	0.243613	4.69208	2.7044e-06	5.69152e-05
ENSG00000122122	SASH3	143.182	2.20669	0.329335	3.46725	0.00052581	0.00420602
ENSG00000164188	RANBP3L	791.59	2.20669	0.442783	2.57888	0.00991207	0.0429031
ENSG00000107581	EIF3A	1863.26	2.20652	0.367971	3.10289	0.00191639	0.0118904
ENSG00000197879	MYO1C	652.023	2.20331	0.251812	4.52588	6.01444e-06	0.000110819
ENSG00000085276	MECOM	145.3	2.20222	0.324481	3.51009	0.000447955	0.00370695
ENSG00000198805	PNP	363.695	2.20119	0.242112	4.70149	2.5827e-06	5.49201e-05
ENSG00000152689	RASGRP3	506.345	2.20075	0.308573	3.68793	0.000226083	0.00215552
ENSG00000230839	RP5-968J1.1	55.1748	2.20034	0.348176	3.26768	0.00108433	0.0075914
ENSG00000007866	TEAD3	108.536	2.20031	0.308655	3.68602	0.000227792	0.00216426
ENSG00000226491	FTOP1	12.4996	2.20028	0.374929	3.0344	0.00241011	0.0142765
ENSG00000231500	RPS18	13751.3	2.20018	0.30532	3.726	0.000194545	0.00191221
ENSG00000176845	METRNL	434.879	2.19984	0.199416	5.70365	1.17267e-08	5.91202e-07
ENSG00000173281	PPP1R3B	105.936	2.19797	0.249219	4.55894	5.14133e-06	9.71554e-05
ENSG00000179967	PPP1R14BP3	48.0672	2.19714	0.396453	2.86447	0.0041771	0.0217864
ENSG00000258457	RP11-298I3.4	26.8889	2.19686	0.440834	2.57566	0.0100048	0.0432221
ENSG00000161714	PLCD3	2288.34	2.19614	0.181041	6.26913	3.63071e-10	3.31803e-08
ENSG00000171044	XKR6	25.7078	2.19609	0.364848	3.11072	0.00186634	0.011654
ENSG00000264235	RP13-270P17.1	215.138	2.1955	0.235183	4.8241	1.40634e-06	3.2901e-05
ENSG00000063046	EIF4B	4085.94	2.19458	0.264084	4.29388	1.75581e-05	0.000268181
ENSG00000043462	LCP2	207.403	2.19211	0.348992	3.24455	0.00117637	0.00811316
ENSG00000040275	SPDL1	142.595	2.1914	0.302945	3.73617	0.000186846	0.00185455
ENSG00000142347	MYO1F	390.216	2.19055	0.343721	3.29131	0.000997213	0.0071016
ENSG00000271239	RP11-238F2.1	11.4107	2.19027	0.437633	2.5846	0.00974918	0.0423907
ENSG00000023445	BIRC3	104.994	2.19005	0.296	3.82084	0.000133	0.0014119
ENSG00000154380	ENAH	2199.01	2.18991	0.177515	6.37057	1.88323e-10	1.92013e-08
ENSG00000271952	RP11-245G13.2	16.8007	2.18909	0.441548	2.55993	0.0104694	0.0447064
ENSG00000124942	AHNAK	7435.32	2.18895	0.307203	3.67913	0.000234027	0.00221044
ENSG00000146535	GNA12	3126.28	2.18779	0.222854	5.06823	4.01525e-07	1.15249e-05
ENSG00000163820	FYCO1	490.415	2.18777	0.247824	4.5575	5.17656e-06	9.77537e-05
ENSG00000078596	ITM2A	1341.25	2.18754	0.283275	3.98662	6.7022e-05	0.000806418
ENSG00000167034	NKX3-1	36.3597	2.18747	0.31923	3.53746	0.000403991	0.00340082
ENSG00000205930	C21orf49	18.571	2.18738	0.355668	3.17487	0.00149902	0.00980628
ENSG00000080822	CLDND1	6287.89	2.18731	0.356983	3.16306	0.00156123	0.0101476
ENSG00000144381	HSPD1	4545.23	2.18652	0.243372	4.63749	3.52674e-06	7.05477e-05
ENSG00000100625	SIX4	46.8806	2.18591	0.397018	2.84177	0.00448643	0.0230392
ENSG00000119535	CSF3R	360.208	2.1854	0.372037	3.03167	0.00243202	0.0143808
ENSG00000186446	ZNF501	51.815	2.1846	0.322048	3.50063	0.000464158	0.00381218
ENSG00000113721	PDGFRB	1458.6	2.18427	0.290339	3.88218	0.000103523	0.00114665
ENSG00000116132	PRRX1	308.212	2.18357	0.324147	3.47586	0.000509227	0.00410461
ENSG00000188763	FZD9	222.639	2.18323	0.229809	4.90174	9.49939e-07	2.38576e-05
ENSG00000272993	RP11-196G18.24	101.012	2.18284	0.363802	3.09566	0.00196378	0.0121211
ENSG00000103811	CTSH	2130.58	2.18166	0.295438	3.80935	0.000139332	0.00146627
ENSG00000113328	CCNG1	800.114	2.18114	0.240865	4.67099	2.99748e-06	6.18627e-05
ENSG00000169252	ADRB2	70.8103	2.18078	0.323352	3.4787	0.000503844	0.00407323
ENSG00000071246	VASH1	2238.26	2.17888	0.226743	4.95533	7.22068e-07	1.89899e-05
ENSG00000196329	GIMAP5	318.99	2.17886	0.273898	4.10217	4.09287e-05	0.000536907
ENSG00000165025	SYK	223.879	2.17884	0.319292	3.51891	0.000433327	0.00359899
ENSG00000158517	NCF1	49.916	2.17821	0.39197	2.86538	0.00416513	0.0217326
ENSG00000168461	RAB31	4016.04	2.17755	0.294858	3.80762	0.00014031	0.00147461
ENSG00000101367	MAPRE1	1435.71	2.17737	0.215378	5.21217	1.8664e-07	6.01408e-06
ENSG00000264016	CTC-297N7.9	48.099	2.17701	0.355842	3.15407	0.00161009	0.0103837
ENSG00000080854	IGSF9B	89.7019	2.17672	0.357579	3.13821	0.00169984	0.0108473
ENSG00000151552	QDPR	11226.4	2.17669	0.335322	3.34645	0.000818543	0.00602389
ENSG00000153179	RASSF3	252.384	2.17629	0.218987	5.123	3.00705e-07	8.96048e-06
ENSG00000118777	ABCG2	587.338	2.17607	0.364493	3.07749	0.00208752	0.0127353
ENSG00000182240	BACE2	202.834	2.17592	0.316193	3.54728	0.000389229	0.00331814
ENSG00000104881	PPP1R13L	210.662	2.17589	0.294109	3.81358	0.000136968	0.00144671
ENSG00000102221	JADE3	116.877	2.17546	0.258424	4.33907	1.43084e-05	0.000225998
ENSG00000070778	PTPN21	415.382	2.17513	0.251509	4.45752	8.29151e-06	0.000144126
ENSG00000214182	PTMAP5	38.9069	2.17348	0.400569	2.79604	0.00517333	0.02581
ENSG00000064961	HMG20B	1076.08	2.17248	0.252129	4.43955	9.0146e-06	0.000154726
ENSG00000224032	EPB41L4A-AS1	1605.53	2.17201	0.28822	3.88255	0.000103367	0.00114538
ENSG00000103995	CEP152	74.1027	2.17198	0.333587	3.35448	0.000795142	0.00588655
ENSG00000135363	LMO2	824.807	2.17051	0.230952	4.84099	1.29191e-06	3.07772e-05
ENSG00000114439	BBX	888.772	2.17047	0.298595	3.74423	0.000180945	0.00180631
ENSG00000175664	TEX26	22.9194	2.16912	0.346797	3.22124	0.00127639	0.00863517
ENSG00000233030	RP11-196G18.3	10.5186	2.16908	0.379887	2.94057	0.00327608	0.0180664
ENSG00000142798	HSPG2	381.425	2.16832	0.396651	2.81501	0.00487762	0.024636
ENSG00000087495	PHACTR3	2947.01	2.16788	0.305083	3.65896	0.000253238	0.00235605
ENSG00000267270	AC139100.2	64.186	2.16774	0.438364	2.54627	0.0108882	0.0460342
ENSG00000162599	NFIA	2333.46	2.16691	0.227225	4.90985	9.11442e-07	2.3039e-05
ENSG00000177917	ARL6IP6	232.615	2.16669	0.285016	3.91377	9.08644e-05	0.00102768
ENSG00000243927	MRPS6	1043.82	2.16642	0.276921	4.02755	5.63614e-05	0.000695922
ENSG00000155324	GRAMD3	1832.65	2.16514	0.285323	3.90596	9.38526e-05	0.00105695
ENSG00000069869	NEDD4	81.545	2.16486	0.38426	2.89979	0.0037341	0.0200264
ENSG00000164736	SOX17	64.2997	2.16469	0.431337	2.58304	0.0097935	0.0425246
ENSG00000137819	PAQR5	68.5291	2.16425	0.366036	3.04306	0.00234189	0.0139613
ENSG00000179604	CDC42EP4	3079.34	2.16283	0.211302	5.26697	1.38695e-07	4.66155e-06
ENSG00000119938	PPP1R3C	1163.76	2.16177	0.290966	3.82247	0.00013212	0.00140474
ENSG00000273210	AP001437.1	17.8894	2.16098	0.393199	2.82728	0.00469454	0.0238791
ENSG00000223865	HLA-DPB1	969.439	2.16058	0.390158	2.84864	0.00439067	0.0226197
ENSG00000159618	GPR114	18.996	2.1604	0.433926	2.56104	0.0104359	0.0446081
ENSG00000132967	HMGB1P5	61.8242	2.16029	0.313029	3.5499	0.000385378	0.00329798
ENSG00000259976	RP11-553L6.5	956.51	2.15877	0.180279	6.15828	7.35402e-10	5.98061e-08
ENSG00000204397	CARD16	55.1898	2.15749	0.351392	3.15703	0.00159385	0.0103057
ENSG00000186660	ZFP91	1269.51	2.15747	0.247994	4.47326	7.70362e-06	0.000135545
ENSG00000200253	RNU6-529P	53.6909	2.15633	0.370894	2.98893	0.00279953	0.0160371
ENSG00000139832	RAB20	132.101	2.15613	0.292342	3.79161	0.000149672	0.00155505
ENSG00000158169	FANCC	94.841	2.15569	0.371025	2.98673	0.00281981	0.0161432
ENSG00000101331	CCM2L	194.499	2.15501	0.373329	2.96707	0.00300648	0.0169666
ENSG00000230729	RP11-296L22.8	3442.98	2.15471	0.26426	4.19094	2.77807e-05	0.000393242
ENSG00000137507	LRRC32	566.304	2.15456	0.350976	3.15518	0.001604	0.0103562
ENSG00000169896	ITGAM	247.082	2.15429	0.278347	3.9778	6.95551e-05	0.000831406
ENSG00000260871	CTD-2373J6.1	30.171	2.15419	0.371896	2.97703	0.00291051	0.0165583
ENSG00000169031	COL4A3	43.038	2.15414	0.411453	2.69074	0.00712941	0.0332556
ENSG00000187244	BCAM	1288.69	2.1537	0.316142	3.50102	0.000463488	0.0038087
ENSG00000101096	NFATC2	128.747	2.15229	0.233461	4.73687	2.17047e-06	4.76435e-05
ENSG00000185222	WBP5	632.967	2.15035	0.186569	5.92045	3.21064e-09	2.00793e-07
ENSG00000005844	ITGAL	78.9475	2.15004	0.366826	3.01059	0.00260738	0.0151299
ENSG00000145390	USP53	341.949	2.14973	0.390677	2.82626	0.00470949	0.0239451
ENSG00000051128	HOMER3	1065.59	2.14953	0.321639	3.43249	0.000598068	0.00467588
ENSG00000155111	CDK19	1729.82	2.14902	0.310266	3.55719	0.000374838	0.003228
ENSG00000269926	RP11-442H21.2	2087.04	2.14882	0.335442	3.28981	0.00100255	0.00712849
ENSG00000083444	PLOD1	1933.86	2.1486	0.343553	3.21172	0.00131944	0.00886278
ENSG00000246223	C14orf64	32.7517	2.14694	0.348857	3.1597	0.0015793	0.010232
ENSG00000178722	C5orf64	44.3675	2.14634	0.408749	2.69574	0.00702334	0.0328168
ENSG00000141858	SAMD1	1984.31	2.14337	0.260202	4.22702	2.36811e-05	0.000345006
ENSG00000155640	C10orf12	23.1571	2.14329	0.411559	2.67234	0.00753251	0.0347386
ENSG00000147421	HMBOX1	788.031	2.14325	0.249185	4.4136	1.01666e-05	0.00017085
ENSG00000158406	HIST1H4H	54.5949	2.14293	0.318071	3.45706	0.000546111	0.00433755
ENSG00000273226	RP11-513M16.8	45.1999	2.14191	0.219771	5.00019	5.7273e-07	1.57602e-05
ENSG00000160712	IL6R	275.561	2.14156	0.19871	5.52898	3.22092e-08	1.36664e-06
ENSG00000189184	PCDH18	73.7841	2.14134	0.352041	3.12042	0.00180595	0.0113625
ENSG00000108622	ICAM2	713.201	2.14083	0.352585	3.11462	0.00184182	0.0115223
ENSG00000128849	CGNL1	1266.79	2.14076	0.238933	4.59596	4.30769e-06	8.35398e-05
ENSG00000146247	PHIP	1064.03	2.14023	0.289309	3.79443	0.000147981	0.00153982
ENSG00000116198	CEP104	596.32	2.13942	0.247322	4.4364	9.14748e-06	0.00015681
ENSG00000134294	SLC38A2	2003.27	2.13887	0.312735	3.50728	0.000452717	0.00373255
ENSG00000118707	TGIF2	123.55	2.13884	0.250626	4.37636	1.20679e-05	0.000196752
ENSG00000224871	XX-FW81066F1.2	11.7484	2.13797	0.42565	2.57546	0.0100108	0.0432315
ENSG00000140022	STON2	1685.82	2.13787	0.2645	4.14433	3.40815e-05	0.000464709
ENSG00000177337	DLGAP1-AS1	116.574	2.13733	0.324787	3.37393	0.000741023	0.00555818
ENSG00000239521	GATS	621.79	2.13681	0.329645	3.32315	0.000890075	0.00646164
ENSG00000137463	MGARP	47.916	2.1366	0.27772	3.94396	8.01455e-05	0.00092404
ENSG00000135678	CPM	504.511	2.13657	0.207234	5.28533	1.2548e-07	4.31107e-06
ENSG00000137710	RDX	1500.89	2.1358	0.265707	4.12024	3.78479e-05	0.000503993
ENSG00000224138	AC000123.4	12.1089	2.13561	0.375189	2.91759	0.00352753	0.0191553
ENSG00000166831	RBPMS2	93.9727	2.13402	0.347704	3.14512	0.00166018	0.0106589
ENSG00000241015	TPM3P9	130.25	2.13377	0.341096	3.20556	0.00134801	0.00901259
ENSG00000053918	KCNQ1	69.2676	2.13266	0.274815	3.97596	7.00967e-05	0.000837147
ENSG00000149273	RPS3	11889.3	2.13223	0.349331	3.12701	0.00176592	0.0111646
ENSG00000115267	IFIH1	114.395	2.13199	0.269136	4.05817	4.94581e-05	0.000627743
ENSG00000198682	PAPSS2	213.787	2.1319	0.314973	3.46742	0.000525487	0.00420467
ENSG00000072864	NDE1	293.97	2.13119	0.21533	5.06972	3.98411e-07	1.14596e-05
ENSG00000136250	AOAH	118.523	2.13068	0.338541	3.22358	0.001266	0.00857967
ENSG00000107719	PALD1	759.85	2.13066	0.250368	4.35877	1.30793e-05	0.00021006
ENSG00000050555	LAMC3	199.707	2.1304	0.348677	3.12933	0.00175208	0.0111054
ENSG00000100599	RIN3	400.236	2.12961	0.241176	4.52196	6.12705e-06	0.000112666
ENSG00000160049	DFFA	1117.2	2.12952	0.207914	5.24512	1.56183e-07	5.14802e-06
ENSG00000214226	C17orf67	69.8706	2.1292	0.27272	3.99791	6.39044e-05	0.000773676
ENSG00000170293	CMTM8	60.0122	2.12912	0.419638	2.59809	0.00937444	0.0411519
ENSG00000242574	HLA-DMB	331.82	2.12878	0.375896	2.89981	0.00373388	0.0200264
ENSG00000153914	SREK1	1103.49	2.12849	0.308274	3.53527	0.000407358	0.00342178
ENSG00000105655	ISYNA1	1998.56	2.12658	0.377022	2.88719	0.00388697	0.0206627
ENSG00000135077	HAVCR2	253.187	2.12613	0.260284	4.18093	2.90323e-05	0.00040787
ENSG00000169302	STK32A	179.058	2.12557	0.309707	3.51251	0.000443888	0.00367553
ENSG00000163297	ANTXR2	118.185	2.12516	0.393009	2.7673	0.00565226	0.0275554
ENSG00000130270	ATP8B3	17.9547	2.12452	0.422696	2.57191	0.010114	0.0435631
ENSG00000187514	PTMA	11534	2.12412	0.234578	4.63327	3.59927e-06	7.17884e-05
ENSG00000162959	MEMO1	133.826	2.12399	0.24357	4.46189	8.12416e-06	0.000141667
ENSG00000198286	CARD11	89.0748	2.12353	0.31296	3.47158	0.000517401	0.00415665
ENSG00000196126	HLA-DRB1	1191.11	2.12287	0.408267	2.66006	0.00781277	0.0357056
ENSG00000131242	RAB11FIP4	6502.56	2.12263	0.33076	3.28289	0.00102749	0.00727738
ENSG00000067082	KLF6	764.446	2.12234	0.2644	4.10611	4.02383e-05	0.00052964
ENSG00000117523	PRRC2C	3371.69	2.12212	0.343121	3.16363	0.00155817	0.0101346
ENSG00000163884	KLF15	942.838	2.12202	0.293378	3.6998	0.000215768	0.0020826
ENSG00000260685	RP11-326L17.1	8.55224	2.12137	0.414358	2.61851	0.00883148	0.0392838
ENSG00000169957	ZNF768	1278.98	2.11979	0.162606	6.66595	2.62967e-11	3.61083e-09
ENSG00000140905	GCSH	525.886	2.11854	0.303432	3.5694	0.000357798	0.00311388
ENSG00000176771	NCKAP5	129.376	2.11832	0.305473	3.54505	0.000392545	0.00334049
ENSG00000106404	CLDN15	309.483	2.11814	0.367433	2.94692	0.00320953	0.0177964
ENSG00000100433	KCNK10	158.406	2.11759	0.382843	2.82732	0.0046939	0.0238791
ENSG00000134453	RBM17	2020.18	2.11734	0.140928	7.6795	1.59715e-14	7.52452e-12
ENSG00000273247	RP11-83A24.2	116.209	2.11693	0.248337	4.35688	1.31929e-05	0.000211052
ENSG00000235501	RP4-639F20.1	250.731	2.1169	0.221184	4.89165	9.99929e-07	2.49298e-05
ENSG00000130024	PHF10	1782.25	2.11663	0.288624	3.74803	0.000178232	0.00178461
ENSG00000272696	RP11-339B21.13	53.897	2.11648	0.357428	3.02625	0.00247611	0.0145818
ENSG00000184678	HIST2H2BE	520.493	2.11631	0.273009	3.9616	7.44484e-05	0.000876208
ENSG00000148700	ADD3	5011.9	2.11612	0.347209	3.11461	0.00184188	0.0115223
ENSG00000246379	RP11-461O7.1	39.704	2.11579	0.287151	3.76524	0.000166388	0.00169331
ENSG00000187498	COL4A1	285.288	2.11568	0.352184	3.06977	0.00214227	0.0130286
ENSG00000131471	AOC3	40.3731	2.11379	0.42581	2.53595	0.0112144	0.0469991
ENSG00000101187	SLCO4A1	1034.5	2.11319	0.396441	2.72278	0.00647357	0.0306303
ENSG00000126453	BCL2L12	88.2335	2.11304	0.251465	4.29213	1.76966e-05	0.000270145
ENSG00000125148	MT2A	8728.56	2.11259	0.371788	2.90222	0.00370523	0.0199302
ENSG00000272373	ZNF33B	23.4133	2.11019	0.307984	3.49814	0.000468518	0.00384452
ENSG00000162944	RFTN2	1165.38	2.10989	0.240258	4.48338	7.34716e-06	0.000130789
ENSG00000197321	SVIL	201.771	2.10848	0.284815	3.77861	0.000157708	0.00162067
ENSG00000177045	SIX5	240.988	2.10746	0.248317	4.33117	1.48321e-05	0.000233118
ENSG00000168209	DDIT4	2945.62	2.10737	0.317059	3.39194	0.000694006	0.00527796
ENSG00000102174	PHEX	55.2015	2.10695	0.392372	2.74015	0.00614108	0.0294034
ENSG00000197747	S100A10	714.792	2.10613	0.255918	4.19898	2.68116e-05	0.000381577
ENSG00000264148	RP11-848P1.7	15.22	2.10577	0.415699	2.58444	0.00975374	0.0423991
ENSG00000147065	MSN	2123.73	2.10563	0.200333	5.36234	8.21516e-08	3.0091e-06
ENSG00000125319	C17orf53	25.0125	2.10402	0.374038	2.86908	0.00411665	0.0215287
ENSG00000249835	VCAN-AS1	183.177	2.10193	0.263733	4.06363	4.83149e-05	0.000615194
ENSG00000140968	IRF8	153.481	2.09939	0.309266	3.45971	0.000540757	0.00430166
ENSG00000121039	RDH10	166.747	2.09868	0.426262	2.50897	0.0121082	0.049949
ENSG00000179630	LACC1	343.045	2.09725	0.342777	3.11719	0.00182584	0.011456
ENSG00000163191	S100A11	590.643	2.09709	0.308484	3.46335	0.000533486	0.00425248
ENSG00000153071	DAB2	237.179	2.09635	0.274669	3.88789	0.000101119	0.00112655
ENSG00000079819	EPB41L2	2496.11	2.09586	0.29517	3.6167	0.000298377	0.00268196
ENSG00000042980	ADAM28	220.927	2.09571	0.36041	2.96174	0.00305907	0.0171746
ENSG00000233984	RPSAP14	25.4307	2.09499	0.399668	2.66956	0.00759498	0.0349558
ENSG00000135097	MSI1	420.469	2.09381	0.201721	5.28517	1.25585e-07	4.31107e-06
ENSG00000027075	PRKCH	203.824	2.09365	0.341044	3.12575	0.00177351	0.0111956
ENSG00000143772	ITPKB	7692.16	2.09295	0.245891	4.33339	1.46831e-05	0.000230981
ENSG00000142632	ARHGEF19	53.3619	2.09233	0.252662	4.21556	2.49159e-05	0.000360607
ENSG00000107099	DOCK8	165.092	2.09184	0.376596	2.82735	0.00469346	0.0238791
ENSG00000101849	TBL1X	866.315	2.09101	0.208949	5.0931	3.52263e-07	1.02728e-05
ENSG00000091656	ZFHX4	447.037	2.08941	0.30021	3.54117	0.000398358	0.00337037
ENSG00000272817	RP11-402D21.2	24.2135	2.08886	0.388192	2.73761	0.00618883	0.0295698
ENSG00000183779	ZNF703	1274.37	2.08762	0.256506	4.13971	3.4775e-05	0.000471529
ENSG00000273030	RP11-285F16.1	105.375	2.08738	0.3894	2.72649	0.00640119	0.0303562
ENSG00000183486	MX2	76.3788	2.08688	0.26555	3.99679	6.42071e-05	0.00077631
ENSG00000260872	RP11-680G24.5	101.748	2.08669	0.292321	3.6303	0.000283091	0.0025742
ENSG00000105329	TGFB1	712.509	2.08609	0.207002	5.1246	2.9817e-07	8.90435e-06
ENSG00000181481	RNF135	189.158	2.08604	0.165887	6.3945	1.61072e-10	1.67989e-08
ENSG00000177119	ANO6	453.651	2.08573	0.339321	3.12551	0.00177499	0.0112013
ENSG00000168918	INPP5D	661.934	2.08547	0.280808	3.77616	0.000159265	0.00163299
ENSG00000114790	ARHGEF26	1056.23	2.0854	0.223632	4.74138	2.12262e-06	4.68503e-05
ENSG00000220848	RPS18P9	36.003	2.08447	0.326457	3.24599	0.00117041	0.00807817
ENSG00000150459	SAP18	4142.54	2.08396	0.253706	4.1754	2.97461e-05	0.000415336
ENSG00000122884	P4HA1	759.956	2.08288	0.326625	3.24096	0.00119128	0.00818709
ENSG00000204387	C6orf48	1810.46	2.08278	0.247551	4.27594	1.90329e-05	0.00028763
ENSG00000117174	ZNHIT6	562.357	2.08262	0.198864	5.32223	1.02501e-07	3.64219e-06
ENSG00000250786	SNHG18	87.2569	2.08194	0.398027	2.65793	0.00786231	0.03589
ENSG00000153551	CMTM7	132.515	2.08004	0.257793	4.09868	4.15516e-05	0.000543253
ENSG00000260682	7SK	17.1274	2.07959	0.385032	2.74341	0.00608043	0.0292246
ENSG00000180198	RCC1	150.902	2.07954	0.269126	3.92481	8.67973e-05	0.000989873
ENSG00000261684	RP11-265N6.1	310.161	2.07948	0.197915	5.33677	9.46166e-08	3.41984e-06
ENSG00000151461	UPF2	1080.33	2.07923	0.257347	4.10361	4.06762e-05	0.000534107
ENSG00000120457	KCNJ5	45.1684	2.07902	0.397921	2.65356	0.00796485	0.036237
ENSG00000244509	APOBEC3C	110.662	2.07895	0.268199	3.93683	8.25647e-05	0.000948171
ENSG00000027869	SH2D2A	11.937	2.07769	0.374129	2.81983	0.00480491	0.0243453
ENSG00000168679	SLC16A4	63.358	2.0766	0.296414	3.5566	0.00037569	0.00323432
ENSG00000114942	EEF1B2	4735.76	2.07638	0.348752	3.02241	0.00250767	0.014698
ENSG00000197299	BLM	138.939	2.07426	0.217876	4.8312	1.35713e-06	3.19687e-05
ENSG00000162924	REL	24.0226	2.07281	0.347663	3.02473	0.00248853	0.0146203
ENSG00000130589	HELZ2	134.719	2.07275	0.301485	3.4879	0.000486838	0.00397456
ENSG00000158195	WASF2	1779.08	2.07257	0.183426	5.73215	9.91679e-09	5.16145e-07
ENSG00000198467	TPM2	2296.24	2.07169	0.312266	3.3651	0.000765151	0.00570159
ENSG00000001167	NFYA	340.009	2.07137	0.330779	3.17609	0.00149273	0.00977444
ENSG00000106443	PHF14	1015.9	2.07084	0.33941	3.09424	0.0019732	0.0121677
ENSG00000171860	C3AR1	164.135	2.07078	0.352871	2.97608	0.00291957	0.0165961
ENSG00000007372	PAX6	1013.52	2.07033	0.270033	3.88791	0.000101113	0.00112655
ENSG00000100365	NCF4	144.861	2.07002	0.337925	3.10614	0.00189544	0.0117938
ENSG00000204682	CASC10	428.45	2.06879	0.23371	4.48755	7.20463e-06	0.000128671
ENSG00000170370	EMX2	1107.33	2.06743	0.208648	5.02205	5.11239e-07	1.42547e-05
ENSG00000105810	CDK6	325.908	2.0668	0.239034	4.38179	1.17706e-05	0.000193171
ENSG00000186818	LILRB4	162.977	2.06675	0.40841	2.5645	0.0103325	0.0442601
ENSG00000175764	TTLL11	147.213	2.06633	0.390578	2.68083	0.00734398	0.0340299
ENSG00000101773	RBBP8	158.029	2.0663	0.302879	3.457	0.000546222	0.00433755
ENSG00000267291	CTB-186G2.1	27.8277	2.06543	0.353935	2.9566	0.00311056	0.0173887
ENSG00000100439	ABHD4	599.176	2.06441	0.218855	4.7782	1.76873e-06	4.00087e-05
ENSG00000204264	PSMB8	458.893	2.06403	0.182983	5.71344	1.10713e-08	5.65466e-07
ENSG00000137462	TLR2	196.019	2.0616	0.409611	2.54819	0.0108284	0.0458525
ENSG00000271228	CTC-336P14.1	40.3072	2.06145	0.30232	3.45218	0.00055608	0.00439794
ENSG00000232187	FTH1P7	71.2127	2.06078	0.40088	2.60225	0.00926143	0.0407846
ENSG00000271009	RP11-346C20.3	26.1473	2.06076	0.347978	2.99783	0.00271911	0.0156684
ENSG00000100906	NFKBIA	1321.13	2.06061	0.239316	4.35857	1.30917e-05	0.00021006
ENSG00000089250	NOS1	258.577	2.06041	0.324275	3.2162	0.00129899	0.0087582
ENSG00000265100	RP11-147L13.2	84.1795	2.05953	0.367447	2.83664	0.0045591	0.0233247
ENSG00000133106	EPSTI1	51.9413	2.05935	0.309226	3.37032	0.000750821	0.00561564
ENSG00000239264	TXNDC5	47.4115	2.0593	0.338671	3.0772	0.00208957	0.012745
ENSG00000086061	DNAJA1	3562.52	2.05841	0.273618	3.80651	0.000140941	0.00147953
ENSG00000129680	MAP7D3	76.8097	2.05825	0.224957	4.6294	3.66729e-06	7.2932e-05
ENSG00000151702	FLI1	263.317	2.05818	0.275298	3.7827	0.000155136	0.00159966
ENSG00000167994	RAB3IL1	444.985	2.05667	0.205471	5.06305	4.12611e-07	1.17812e-05
ENSG00000165156	ZHX1	1175.86	2.05614	0.249002	4.17642	2.96134e-05	0.000414042
ENSG00000272700	RP11-245C23.3	89.9194	2.05556	0.266627	3.89882	9.66614e-05	0.00108205
ENSG00000144485	HES6	1541.18	2.05549	0.349	2.97845	0.00289708	0.0164922
ENSG00000095739	BAMBI	270.218	2.05543	0.228268	4.55359	5.27369e-06	9.91085e-05
ENSG00000099617	EFNA2	31.8824	2.05472	0.290346	3.57829	0.000345852	0.00302995
ENSG00000068001	HYAL2	476.307	2.05422	0.309803	3.35241	0.00080111	0.00592271
ENSG00000251050	RP11-168A11.4	31.1886	2.05394	0.365527	2.84082	0.00449979	0.0230992
ENSG00000187942	LDLRAD2	233.504	2.05201	0.411989	2.51714	0.0118312	0.0490951
ENSG00000170647	TMEM133	87.9998	2.052	0.404987	2.56065	0.0104476	0.0446414
ENSG00000110700	RPS13	5222.37	2.05109	0.33134	3.12787	0.00176076	0.0111372
ENSG00000154783	FGD5	191.639	2.04972	0.339725	3.04785	0.00230488	0.0137893
ENSG00000143412	ANXA9	85.1345	2.04874	0.355011	2.91466	0.00356072	0.019301
ENSG00000091317	CMTM6	346.969	2.04847	0.234145	4.4184	9.94353e-06	0.000167675
ENSG00000064042	LIMCH1	3377.54	2.04793	0.268947	3.84525	0.000120431	0.0013007
ENSG00000092531	SNAP23	583.292	2.04769	0.198916	5.19816	2.01267e-07	6.40235e-06
ENSG00000104825	NFKBIB	1090.69	2.04662	0.297249	3.47603	0.000508887	0.00410354
ENSG00000145555	MYO10	3735.71	2.04614	0.25405	4.06576	4.78756e-05	0.000610738
ENSG00000139168	ZCRB1	1375.75	2.04542	0.203177	5.0813	3.74863e-07	1.08854e-05
ENSG00000100380	ST13	4870.91	2.04443	0.175352	5.88357	4.01512e-09	2.4435e-07
ENSG00000134769	DTNA	9400.38	2.04375	0.309167	3.33547	0.000851545	0.00622318
ENSG00000236753	MKLN1-AS	54.9777	2.04309	0.276423	3.72889	0.000192326	0.00189562
ENSG00000166710	B2M	7953.7	2.04208	0.239785	4.29567	1.74163e-05	0.000266461
ENSG00000156482	RPL30	8785.2	2.03889	0.343517	2.99195	0.00277205	0.0158997
ENSG00000255537	AP000708.1	34.1098	2.03751	0.388796	2.64098	0.00826661	0.0372733
ENSG00000139926	FRMD6	205.799	2.0363	0.223515	4.59008	4.43083e-06	8.53826e-05
ENSG00000000971	CFH	499.654	2.03627	0.328948	3.11882	0.00181578	0.0114086
ENSG00000118785	SPP1	3674.9	2.0351	0.403881	2.53812	0.0111449	0.0468155
ENSG00000147127	RAB41	97.4817	2.03498	0.258061	3.97199	7.12744e-05	0.000847139
ENSG00000101311	FERMT1	71.0254	2.03442	0.383928	2.66877	0.00761297	0.0350092
ENSG00000269958	RP11-73M18.8	468.303	2.03424	0.361077	2.83732	0.00454937	0.0232793
ENSG00000183840	GPR39	706.996	2.03419	0.330574	3.09901	0.00194166	0.0120063
ENSG00000111335	OAS2	107.182	2.0337	0.273269	3.74761	0.000178529	0.00178692
ENSG00000086062	B4GALT1	229.436	2.03357	0.255933	4.00109	6.30503e-05	0.000764013
ENSG00000105366	SIGLEC8	199.855	2.03253	0.35016	2.92231	0.00347445	0.0189462
ENSG00000180481	GLIPR1L2	117.793	2.03176	0.330048	3.09874	0.00194345	0.0120119
ENSG00000154025	SLC5A10	114.096	2.0316	0.361587	2.82815	0.00468186	0.0238545
ENSG00000221926	TRIM16	187.046	2.03145	0.300125	3.40695	0.000656931	0.00504658
ENSG00000205730	ITPRIPL2	322.737	2.03052	0.233253	4.38087	1.18206e-05	0.000193721
ENSG00000119729	RHOQ	2375.38	2.03013	0.212165	4.81499	1.47208e-06	3.42337e-05
ENSG00000198918	RPL39	2152.23	2.02991	0.354589	2.88056	0.00396975	0.0210057
ENSG00000230424	RP1-43E13.2	47.1248	2.02963	0.296664	3.44235	0.000576691	0.00453209
ENSG00000179855	GIPC3	62.1115	2.02879	0.363029	2.81141	0.00493253	0.0248399
ENSG00000243389	AC012442.5	14.8785	2.02739	0.379837	2.68436	0.00726679	0.0337466
ENSG00000158186	MRAS	6103.53	2.02735	0.176305	5.78312	7.33274e-09	3.99935e-07
ENSG00000155366	RHOC	3440.52	2.0264	0.332903	3.0607	0.0022082	0.0133523
ENSG00000172766	NAA16	271.817	2.02634	0.36317	2.8055	0.00502386	0.0252116
ENSG00000002586	CD99	1024.49	2.02431	0.300048	3.39088	0.000696676	0.00529532
ENSG00000132842	AP3B1	513.706	2.02399	0.253831	4.0074	6.13906e-05	0.000747548
ENSG00000214274	ANG	39.9807	2.02213	0.365309	2.78088	0.00542126	0.0266863
ENSG00000119335	SET	4549.33	2.02002	0.202645	5.00564	5.56758e-07	1.53616e-05
ENSG00000124813	RUNX2	70.7741	2.01937	0.244551	4.14598	3.38359e-05	0.000462514
ENSG00000005889	ZFX	342.07	2.01915	0.257698	3.93387	8.35902e-05	0.000957695
ENSG00000103260	METRN	8599.26	2.01827	0.401655	2.52237	0.0116568	0.0485329
ENSG00000138398	PPIG	1477.18	2.01811	0.331143	3.05913	0.00221984	0.0134019
ENSG00000236829	Z97634.3	52.3534	2.01798	0.391752	2.58559	0.00972115	0.0423082
ENSG00000138735	PDE5A	176.337	2.01777	0.202017	5.01326	5.3515e-07	1.48306e-05
ENSG00000184785	SMIM10	187.323	2.01723	0.262416	3.8579	0.000114367	0.00124555
ENSG00000139350	NEDD1	88.3988	2.01544	0.395417	2.55702	0.0105572	0.0450112
ENSG00000110693	SOX6	363.536	2.01472	0.232661	4.34358	1.40182e-05	0.000222186
ENSG00000137962	ARHGAP29	422.094	2.01472	0.314733	3.21091	0.00132315	0.00887822
ENSG00000101000	PROCR	47.2803	2.01459	0.343731	2.93976	0.00328462	0.0180976
ENSG00000173548	SNX33	576.864	2.01448	0.213887	4.72404	2.31207e-06	5.01805e-05
ENSG00000164096	C4orf3	3303.4	2.0142	0.254961	3.9622	7.42613e-05	0.000875029
ENSG00000162607	USP1	476.915	2.01387	0.268444	3.76232	0.000168341	0.00170747
ENSG00000083896	YTHDC1	1672.61	2.01368	0.226134	4.46564	7.98307e-06	0.000139653
ENSG00000166801	FAM111A	213.027	2.01308	0.187221	5.39149	6.98759e-08	2.63723e-06
ENSG00000169604	ANTXR1	1039.91	2.01195	0.321892	3.13334	0.0017283	0.0109904
ENSG00000269215	AC008964.1	113.478	2.01174	0.378171	2.66663	0.00766152	0.035185
ENSG00000203666	EFCAB2	334.771	2.01129	0.253049	3.98388	6.77984e-05	0.000814326
ENSG00000133574	GIMAP4	289.092	2.01047	0.302258	3.33336	0.000858042	0.00626396
ENSG00000268388	FENDRR	57.9672	2.01024	0.362185	2.78137	0.00541306	0.0266604
ENSG00000238279	BX470102.3	12.0345	2.00929	0.366003	2.75048	0.00595078	0.0287463
ENSG00000152284	TCF7L1	271.353	2.00808	0.217853	4.61696	3.89409e-06	7.66358e-05
ENSG00000150551	LYPD1	948.355	2.00788	0.304963	3.2977	0.000974804	0.00697656
ENSG00000160219	GAB3	106.075	2.00769	0.27265	3.688	0.000226021	0.00215552
ENSG00000238198	RP11-31F15.2	39.5189	2.00751	0.356206	2.82254	0.00476449	0.0241763
ENSG00000108298	RPL19	14767.8	2.00724	0.322237	3.11949	0.00181162	0.0113904
ENSG00000164930	FZD6	101.059	2.00706	0.330774	3.03859	0.0023769	0.0141254
ENSG00000067955	CBFB	548.825	2.00678	0.258129	3.89293	9.90412e-05	0.00110642
ENSG00000152558	TMEM123	1680.3	2.00499	0.230845	4.34748	1.37712e-05	0.000218905
ENSG00000105287	PRKD2	484.328	2.00374	0.32278	3.10643	0.00189362	0.0117866
ENSG00000143384	MCL1	2580.44	2.00312	0.228968	4.37725	1.20184e-05	0.000196179
ENSG00000229152	ANKRD10-IT1	41.2663	2.00283	0.343252	2.91925	0.00350873	0.0190794
ENSG00000153922	CHD1	408.76	2.00267	0.254403	3.93832	8.20529e-05	0.000943643
ENSG00000224470	ATXN1L	537.992	2.00241	0.286903	3.49154	0.00048024	0.00392891
ENSG00000016602	CLCA4	159.446	2.00235	0.387425	2.58552	0.00972317	0.0423082
ENSG00000182500	ORAI1	184.419	2.00233	0.287181	3.48796	0.000486717	0.00397456
ENSG00000152492	CCDC50	869.769	2.001	0.234144	4.27395	1.92036e-05	0.000289911
ENSG00000184486	POU3F2	533.141	1.99984	0.247614	4.03809	5.38891e-05	0.000669328
ENSG00000163121	NEURL3	15.5752	1.99909	0.392373	2.54693	0.0108677	0.0459617
ENSG00000269295	AL358113.1	320.285	1.99854	0.376255	2.65497	0.00793148	0.0361514
ENSG00000106665	CLIP2	6654.9	1.9981	0.252551	3.95416	7.6803e-05	0.000897622
ENSG00000234465	PINLYP	165.184	1.99775	0.299778	3.33039	0.000867259	0.00632111
ENSG00000159658	EFCAB14	2320.03	1.99497	0.243056	4.09932	4.14363e-05	0.000542004
ENSG00000143226	FCGR2A	325.567	1.99121	0.362241	2.74305	0.00608719	0.0292367
ENSG00000113140	SPARC	7223.8	1.99118	0.294416	3.37488	0.000738467	0.0055434
ENSG00000105122	RASAL3	199.913	1.99096	0.350489	2.8345	0.00458968	0.0234724
ENSG00000196924	FLNA	3945.2	1.99009	0.213942	4.64065	3.47316e-06	6.96289e-05
ENSG00000124766	SOX4	357.602	1.98863	0.366414	2.70671	0.00679534	0.0318987
ENSG00000171865	RNASEH1	127.035	1.98832	0.286959	3.45538	0.000549525	0.00435872
ENSG00000224243	LINC00403	74.9996	1.98786	0.315294	3.14378	0.00166778	0.0106877
ENSG00000101400	SNTA1	8448.12	1.98772	0.267681	3.70259	0.000213411	0.00206496
ENSG00000166164	BRD7	1621.37	1.98767	0.212422	4.66561	3.07695e-06	6.29325e-05
ENSG00000091073	DTX2	222.45	1.98709	0.291375	3.39995	0.000673988	0.00515343
ENSG00000272434	RP13-131K19.6	32.1631	1.98671	0.329849	3.00253	0.0026775	0.0154874
ENSG00000100852	ARHGAP5	3180.23	1.98628	0.268001	3.69426	0.000220529	0.00212032
ENSG00000174130	TLR6	27.4213	1.98586	0.351393	2.81668	0.00485234	0.0245355
ENSG00000140612	SEC11A	862.683	1.98417	0.198006	4.99244	5.96224e-07	1.61947e-05
ENSG00000120896	SORBS3	2549.87	1.98358	0.194652	5.07625	3.84956e-07	1.11547e-05
ENSG00000253304	TMEM200B	180.166	1.98346	0.197832	4.99424	5.90675e-07	1.60919e-05
ENSG00000169105	CHST14	138.935	1.98163	0.214134	4.60779	4.06963e-06	7.95441e-05
ENSG00000068137	PLEKHH3	428.29	1.98147	0.205484	4.80119	1.57728e-06	3.64012e-05
ENSG00000149489	ROM1	1367.89	1.98136	0.29154	3.38372	0.000715116	0.0054099
ENSG00000179362	HMGN2P46	11.1815	1.98135	0.346871	2.84395	0.00445578	0.022912
ENSG00000019102	VSIG2	73.8124	1.98127	0.37312	2.64373	0.00819984	0.0370777
ENSG00000119950	MXI1	2944.76	1.98122	0.189749	5.19836	2.01055e-07	6.40235e-06
ENSG00000174827	PDZK1	21.957	1.981	0.349593	2.82108	0.00478626	0.0242778
ENSG00000236609	ZNF853	1391.79	1.98082	0.187534	5.25824	1.45439e-07	4.83471e-06
ENSG00000265681	RPL17	652.062	1.98052	0.25124	3.92405	8.70725e-05	0.000992597
ENSG00000121207	LRAT	119.198	1.98018	0.370271	2.66192	0.00776964	0.035574
ENSG00000169504	CLIC4	1723.63	1.98002	0.270879	3.6382	0.000274553	0.00251413
ENSG00000171729	TMEM51	178.054	1.97928	0.21737	4.53133	5.86143e-06	0.000108512
ENSG00000223396	RPS10P7	25.9909	1.97884	0.379922	2.59172	0.00954966	0.0417111
[truncated: 3,744 more rows]

## Sheet: CTEAD
Supplementary Table S4. DEGs of CTE, CTE/AD and AD
		CTE/AD
Ensembl_Gene	Official_Gene	baseMean	FoldChange	lfcSE	stat	pvalue	q-value
ENSG00000226673	LINC01108	5.95964	51.0956	0.910341	6.23407	4.54478e-10	9.91454e-08
ENSG00000113088	GZMK	3.99733	28.3766	0.898469	5.37206	7.78408e-08	5.49907e-06
ENSG00000187871	GFRAL	2.68532	28.0392	1.16711	4.12076	3.77625e-05	0.000626366
ENSG00000234389	AC007278.3	1.77634	22.8421	1.5004	3.00827	0.00262737	0.0163426
ENSG00000199676	Y_RNA	3.22048	21.5448	1.05649	4.19245	2.75953e-05	0.000487052
ENSG00000268759	AC135983.2	1.65267	21.3411	1.1233	3.93089	8.4633e-05	0.00117508
ENSG00000172215	CXCR6	2.34436	19.6557	1.11519	3.85304	0.000116662	0.00150842
ENSG00000211892	IGHG4	28.6102	19.0777	0.823965	5.16261	2.43529e-07	1.31501e-05
ENSG00000240505	TNFRSF13B	2.85496	18.9078	1.14068	3.71787	0.000200908	0.00231456
ENSG00000236069	RP5-1011O1.3	1.94273	15.8642	1.36514	2.92109	0.00348811	0.0201009
ENSG00000254563	RP11-673F18.1	1.9823	15.6987	1.27601	3.11328	0.0018502	0.0125756
ENSG00000248834	MARK2P5	1.86631	15.0027	1.00114	3.90272	9.51191e-05	0.00129367
ENSG00000118271	TTR	184.062	14.4584	1.01648	3.79135	0.000149834	0.0018322
ENSG00000270723	RP11-401N16.1	1.13155	14.3824	1.17051	3.28594	0.00101643	0.00800373
ENSG00000115363	EVA1A	2.12089	14.3067	1.04623	3.669	0.000243497	0.00267847
ENSG00000252101	RNU6-758P	3.08077	13.8936	0.932489	4.0712	4.67714e-05	0.000740226
ENSG00000227087	RBMX2P5	1.1476	13.873	1.31087	2.89442	0.0037986	0.0214371
ENSG00000173237	C11orf86	2.0996	13.5731	1.10367	3.40924	0.000651452	0.00569191
ENSG00000227705	RP11-15M15.2	1.31636	13.3394	1.24533	3.00132	0.00268809	0.0166405
ENSG00000198774	RASSF9	1.69701	13.3108	1.14999	3.24743	0.00116453	0.00884655
ENSG00000167914	GSDMA	1.69356	13.0332	1.20541	3.07291	0.0021198	0.0139129
ENSG00000115607	IL18RAP	11.3749	12.895	0.78939	4.6729	2.96978e-06	8.8506e-05
ENSG00000112299	VNN1	9.37433	12.8126	0.653914	5.62687	1.83506e-08	1.7682e-06
ENSG00000227456	LINC00310	15.2817	12.7506	0.576826	6.36674	1.93092e-10	4.70126e-08
ENSG00000267690	LDLRAD4-AS1	14.1948	12.4438	0.738432	4.92578	8.40264e-07	3.34499e-05
ENSG00000156869	FRRS1	2.42109	12.4397	1.10341	3.29604	0.000980577	0.00779119
ENSG00000266903	CTB-171A8.1	81.0534	12.3383	0.803463	4.51182	6.42751e-06	0.000156773
ENSG00000157330	C1orf158	1.18842	12.2871	1.1904	3.04022	0.00236405	0.0150937
ENSG00000270230	RP11-475J5.11	1.63593	12.0497	1.33991	2.67997	0.00736288	0.0353223
ENSG00000100012	SEC14L3	1.1847	11.9751	1.36098	2.63191	0.00849076	0.0392964
ENSG00000261711	RP11-80F22.9	2.70632	11.8505	1.15542	3.08709	0.00202129	0.0134134
ENSG00000148346	LCN2	5.36371	11.5364	1.30764	2.69809	0.00697381	0.0338801
ENSG00000197670	RP4-724E16.2	2.9237	11.5281	0.95124	3.70788	0.000209004	0.00238866
ENSG00000258984	UBE2F-SCLY	1.72896	11.5149	1.07586	3.27685	0.00104973	0.00819263
ENSG00000267147	CTC-548K16.1	1.42166	11.1339	1.31297	2.64812	0.00809413	0.0379568
ENSG00000271596	RP11-407N8.4	3.70416	11.0229	0.768513	4.50536	6.62604e-06	0.000160375
ENSG00000251410	AC007106.1	4.96688	10.9881	0.877631	3.94001	8.14772e-05	0.00114408
ENSG00000236824	BCYRN1	18711.3	10.9684	0.547986	6.30543	2.87403e-10	6.64169e-08
ENSG00000187037	GPR141	1.63778	10.9286	1.20471	2.86379	0.00418601	0.0230137
ENSG00000171219	CDC42BPG	11.7498	10.907	0.670102	5.14426	2.68583e-07	1.40666e-05
ENSG00000227947	RP11-543D5.1	1.3879	10.674	1.2668	2.69657	0.00700584	0.0339872
ENSG00000223525	RABGAP1L-IT1	4.56507	10.6367	0.863112	3.95196	7.75148e-05	0.00109862
ENSG00000259563	CTD-2329K10.1	3.03169	10.4738	0.918696	3.68862	0.000225476	0.00252923
ENSG00000258068	RP11-328C8.5	2.59901	10.4029	1.0431	3.23931	0.00119821	0.00906099
ENSG00000248355	ARL2BPP6	1.6944	10.3406	1.08305	3.11182	0.00185937	0.0126253
ENSG00000204936	CD177	32.7876	10.2284	0.760651	4.41006	1.03344e-05	0.000227319
ENSG00000237356	AL163953.3	5.5543	10.1756	0.772181	4.33453	1.46071e-05	0.000299004
ENSG00000173432	SAA1	1.68197	10.0032	1.26728	2.62167	0.0087501	0.0402101
ENSG00000249119	MTND6P4	352.97	9.94207	0.620516	5.33998	9.29559e-08	6.3411e-06
ENSG00000241180	RP11-54O7.2	2.18144	9.75998	0.971315	3.38395	0.000714516	0.00611939
ENSG00000160654	CD3G	2.12988	9.70179	1.20239	2.72645	0.00640204	0.0317586
ENSG00000255002	CTD-2509G16.2	3.7821	9.55076	0.934735	3.48293	0.000495959	0.00464275
ENSG00000242001	GS1-388B5.1	1.46491	9.45662	1.06172	3.0529	0.00226638	0.014626
ENSG00000225606	AC005281.2	3.15234	9.18933	1.00071	3.19768	0.00138538	0.010139
ENSG00000233090	AC015922.7	1.84882	9.1274	1.08988	2.92711	0.00342128	0.0198036
ENSG00000196787	HIST1H2AG	3.37258	9.12717	0.976442	3.26713	0.00108642	0.00838678
ENSG00000198695	MT-ND6	221627	9.09798	0.487123	6.53951	6.17207e-11	1.91257e-08
ENSG00000257534	RP11-834C11.10	2.05056	9.02869	1.15414	2.75055	0.00594948	0.0300493
ENSG00000264868	CTB-167B5.2	7.58176	9.02533	0.770837	4.11758	3.82876e-05	0.000631077
ENSG00000240535	CTD-2313F11.1	3.24916	8.94036	0.985644	3.20636	0.00134424	0.00991779
ENSG00000236202	GRM7-AS1	9.07679	8.78018	0.728218	4.304	1.6774e-05	0.000329346
ENSG00000258659	TRIM34	4.13304	8.71289	0.836762	3.73243	0.000189643	0.00220716
ENSG00000270906	RP11-475J5.6	20.3762	8.70853	0.888997	3.5123	0.00044424	0.00426548
ENSG00000260483	RP11-151H2.1	2.95325	8.69349	1.12151	2.78191	0.00540396	0.0280313
ENSG00000256148	RP11-809N8.5	184.651	8.68876	1.14565	2.7226	0.00647709	0.0320493
ENSG00000227495	AC109333.10	841.989	8.59711	0.557312	5.56933	2.55726e-08	2.26409e-06
ENSG00000110203	FOLR3	2.24605	8.58369	1.0439	2.97116	0.00296681	0.0179224
ENSG00000210100	MT-TI	1904.48	8.53064	0.512566	6.03367	1.60273e-09	2.48323e-07
ENSG00000171657	GPR82	3.58844	8.45007	0.930855	3.30767	0.000940752	0.00754816
ENSG00000210194	MT-TE	2590.95	8.41037	0.451343	6.80672	9.98478e-12	5.46341e-09
ENSG00000271207	RP11-475J5.5	20.6116	8.41035	1.0695	2.87252	0.00407216	0.0225424
ENSG00000253214	RP11-1149M10.2	3.23649	8.26677	0.87807	3.47048	0.000519532	0.00479754
ENSG00000259278	RP11-62C7.2	2.41106	8.22919	0.960141	3.16698	0.0015403	0.0109524
ENSG00000226484	RP11-87M18.2	1.47306	8.16175	1.04358	2.90238	0.0037034	0.0210304
ENSG00000163421	PROK2	7.02255	8.1286	0.912689	3.3122	0.000925664	0.00746141
ENSG00000210107	MT-TQ	5730.99	8.04645	0.443406	6.78465	1.16372e-11	5.89535e-09
ENSG00000254266	RP11-594N15.2	2.34572	8.04421	0.834155	3.60599	0.00031097	0.00324152
ENSG00000251632	RP11-714L20.1	22.7207	8.02787	0.461767	6.50765	7.6337e-11	2.31293e-08
ENSG00000112303	VNN2	21.7263	7.96346	0.535102	5.59406	2.21814e-08	2.03392e-06
ENSG00000122224	LY9	1.79891	7.94993	1.09097	2.74154	0.00611519	0.030664
ENSG00000230138	RP11-117D22.2	2.29699	7.94123	1.07612	2.77791	0.00547104	0.0282824
ENSG00000179157	RPS2P28	1.29466	7.77717	1.14769	2.57843	0.00992497	0.0441181
ENSG00000080986	NDC80	2.54945	7.71405	1.07341	2.74591	0.00603427	0.0303588
ENSG00000163464	CXCR1	7.52947	7.67957	1.12956	2.60368	0.00922283	0.0417908
ENSG00000225924	RP1-111D6.2	121.635	7.66586	0.557172	5.27386	1.33586e-07	8.22292e-06
ENSG00000200834	Y_RNA	7.60398	7.64471	0.787675	3.72548	0.000194947	0.00226021
ENSG00000237379	CBX1P3	2.06078	7.61625	0.986568	2.96896	0.00298809	0.0180311
ENSG00000239473	RPL7P38	14.5261	7.61058	0.458472	6.38644	1.69793e-10	4.32717e-08
ENSG00000210112	MT-TM	1106.22	7.55366	0.418955	6.96299	3.3313e-12	2.75276e-09
ENSG00000257070	RP11-667M19.4	2.53815	7.482	1.11094	2.61347	0.00896272	0.0409799
ENSG00000224411	RP11-1033A18.1	102.507	7.47822	0.520364	5.5782	2.4302e-08	2.17275e-06
ENSG00000203730	TEDDM1	5.07632	7.45478	0.826502	3.50654	0.000453967	0.0043375
ENSG00000262769	RP11-1113L8.1	2.98578	7.43076	1.09465	2.64331	0.00820995	0.038368
ENSG00000256045	MTRNR2L10	169.284	7.41042	0.832528	3.47082	0.000518868	0.00479474
ENSG00000187855	ASCL4	2.45964	7.37773	1.12364	2.56593	0.01029	0.0453602
ENSG00000012223	LTF	49.3277	7.36812	0.886849	3.24891	0.00115846	0.00880683
ENSG00000210077	MT-TV	15.8751	7.35794	0.660864	4.35688	1.31931e-05	0.000274837
ENSG00000124875	CXCL6	1.95386	7.34159	1.01691	2.82828	0.00467994	0.0251018
ENSG00000256508	RP11-554A11.6	5.27134	7.24367	0.661234	4.32029	1.55824e-05	0.000313361
ENSG00000258876	RP11-270M14.5	77.149	7.1779	0.559675	5.08074	3.75967e-07	1.79864e-05
ENSG00000210082	MT-RNR2	4.85647e+06	7.11439	0.387263	7.30961	2.67925e-13	4.56628e-10
ENSG00000258249	RP11-497G19.3	1.41166	7.06759	1.05877	2.66462	0.00770745	0.0366285
ENSG00000270822	RP11-730B22.1	2.23278	7.04263	0.853749	3.29853	0.000971932	0.00774098
ENSG00000230929	RP11-395C3.1	2.28777	7.02695	0.928905	3.02819	0.00246024	0.0155271
ENSG00000270246	SNORD109A	3.94289	7.00476	0.994147	2.82487	0.00473002	0.025266
ENSG00000235209	CTA-150C2.13	2.40898	6.92159	0.877853	3.17947	0.00147547	0.0106202
ENSG00000230519	RP11-1060J15.5	2.46728	6.91351	0.810934	3.43976	0.000582228	0.00523641
ENSG00000260784	AC026150.6	5.24814	6.87518	1.07082	2.59746	0.00939163	0.0423586
ENSG00000259438	CTD-2650P22.1	2.16866	6.86504	1.00456	2.76666	0.0056633	0.0290123
ENSG00000210196	MT-TP	6967.57	6.83222	0.406274	6.82385	8.86323e-12	5.35326e-09
ENSG00000228408	RP1-111D6.3	199.431	6.82	0.458996	6.03442	1.59533e-09	2.48323e-07
ENSG00000112175	BMP5	11.257	6.81461	0.987228	2.80445	0.00504027	0.0266156
ENSG00000168333	C8orf22	3.54021	6.76538	0.926555	2.9768	0.0029127	0.0176739
ENSG00000188488	SERPINA5	56.6179	6.5543	0.598642	4.53099	5.8707e-06	0.000146601
ENSG00000266946	MRPL37P1	2.00688	6.53711	0.868231	3.11974	0.00181012	0.0123648
ENSG00000125531	C20orf195	8.04783	6.53099	0.626613	4.32053	1.55653e-05	0.000313248
ENSG00000183055	FAM133CP	6.17112	6.52663	0.840601	3.21953	0.00128402	0.00957711
ENSG00000204388	HSPA1B	5894.17	6.51729	0.585718	4.61702	3.89294e-06	0.000107446
ENSG00000204389	HSPA1A	8605.6	6.48588	0.572521	4.71127	2.46172e-06	7.68943e-05
ENSG00000204390	HSPA1L	838.938	6.45589	0.546228	4.92581	8.40127e-07	3.34499e-05
ENSG00000234928	AP000344.3	8.14416	6.45406	0.575953	4.67088	2.99915e-06	8.91864e-05
ENSG00000101916	TLR8	8.21136	6.44795	0.799843	3.36171	0.000774618	0.0065049
ENSG00000232487	RASA3-IT1	5.05033	6.42739	0.870795	3.08251	0.00205263	0.0135692
ENSG00000229537	RP11-5P4.1	5.86228	6.4267	0.622526	4.31159	1.62082e-05	0.000321675
ENSG00000182866	LCK	5.0116	6.41571	0.683763	3.92184	8.7875e-05	0.00121207
ENSG00000198886	MT-ND4	1.56953e+06	6.35837	0.432069	6.17646	6.55544e-10	1.33211e-07
ENSG00000204380	AC005042.4	275.452	6.3555	0.598722	4.45617	8.34381e-06	0.000192769
ENSG00000228157	AC007952.5	3.63911	6.32179	0.960304	2.7703	0.00560041	0.0287658
ENSG00000249790	RP11-20D14.6	28.4165	6.29732	0.602768	4.40424	1.06153e-05	0.000232133
ENSG00000198786	MT-ND5	362796	6.26113	0.443344	5.96923	2.3838e-09	3.45765e-07
ENSG00000225398	RP11-395L14.5	9.68757	6.25408	0.743788	3.55585	0.000376762	0.00375509
ENSG00000241886	RP11-242C19.2	1.99599	6.20828	0.964482	2.7312	0.00631041	0.0314241
ENSG00000212907	MT-ND4L	91120.6	6.20092	0.520055	5.06193	4.15025e-07	1.92471e-05
ENSG00000187116	LILRA5	6.42309	6.18527	0.860775	3.05403	0.00225787	0.0145969
ENSG00000228863	RP11-404F10.2	4.7636	6.18423	0.884833	2.97072	0.00297101	0.0179399
ENSG00000210144	MT-TY	2549.75	6.17232	0.501805	5.23273	1.67022e-07	9.71112e-06
ENSG00000259616	RP11-507B12.2	4.96515	6.16708	0.71128	3.68995	0.000224296	0.00252012
ENSG00000135378	PRRG4	35.1155	6.15818	0.519346	5.04963	4.42668e-07	2.02196e-05
ENSG00000249780	RP11-352E6.2	10.198	6.08585	0.99219	2.62597	0.00864033	0.0397995
ENSG00000129250	KIF1C	16990.6	6.04165	0.375611	6.90859	4.89507e-12	3.70788e-09
ENSG00000259790	ANP32BP1	5.05381	6.02953	0.70963	3.65267	0.000259524	0.00281166
ENSG00000168685	IL7R	17.8909	6.02363	0.762835	3.39606	0.000683632	0.00590694
ENSG00000114487	MORC1	2.83544	6.02114	0.911325	2.84206	0.00448235	0.0242716
ENSG00000273341	RP5-899E9.1	2.81535	5.97555	0.925213	2.78754	0.00531093	0.0276804
ENSG00000204403	CASP12	4.031	5.96243	0.784858	3.28199	0.00103076	0.00808394
ENSG00000124374	PAIP2B	2995.07	5.94436	0.328639	7.82477	5.08574e-15	1.73354e-11
ENSG00000196154	S100A4	266.121	5.94359	0.492269	5.22344	1.75634e-07	1.00139e-05
ENSG00000126262	FFAR2	4.05059	5.92614	1.01521	2.52864	0.0114506	0.0492038
ENSG00000223500	AC083862.6	4.30008	5.8636	0.863972	2.95355	0.00314142	0.0186468
ENSG00000226766	FABP7P1	3.47172	5.85135	0.967485	2.63443	0.00842791	0.0390831
ENSG00000210195	MT-TT	937.868	5.84271	0.497301	5.12092	3.04054e-07	1.51577e-05
ENSG00000255240	RP11-142C4.6	1.98198	5.80642	0.92906	2.73141	0.00630632	0.0314095
ENSG00000260395	CTD-2649C14.1	4.7502	5.79372	0.723176	3.50467	0.000457176	0.00436663
ENSG00000250461	RP11-631M6.2	72.0363	5.78577	0.614317	4.12248	3.7482e-05	0.00062399
ENSG00000226125	AC098823.3	6.34907	5.75027	0.811877	3.10839	0.00188108	0.0127378
ENSG00000211459	MT-RNR1	1.05909e+06	5.73464	0.404099	6.23536	4.5075e-10	9.91251e-08
ENSG00000126778	SIX1	9.43273	5.72258	0.730332	3.44592	0.000569115	0.00514904
ENSG00000210174	MT-TR	2.226	5.71908	0.884442	2.84449	0.00444829	0.0241346
ENSG00000241429	EEF1A1P25	3.76588	5.68158	0.92703	2.70357	0.00685983	0.0333977
ENSG00000236977	ANKRD44-IT1	2.48247	5.6811	0.881927	2.8417	0.00448739	0.0242856
ENSG00000162747	FCGR3B	25.9133	5.6393	0.576688	4.32732	1.50932e-05	0.000305777
ENSG00000260409	RP11-403B2.7	7.49535	5.63423	0.805845	3.09516	0.00196707	0.0131406
ENSG00000205835	GMNC	6.54354	5.60515	0.887163	2.80304	0.00506237	0.0267168
ENSG00000205500	AC013472.3	5.06133	5.60255	0.918718	2.70604	0.00680919	0.033226
ENSG00000248839	RP11-227H4.5	28.037	5.59956	0.513611	4.8389	1.3056e-06	4.84386e-05
ENSG00000237993	RP11-159M11.2	5.41692	5.57709	0.795812	3.1157	0.00183507	0.0124977
ENSG00000223675	RP11-86H7.6	6.18425	5.53807	0.970845	2.54354	0.0109735	0.0476721
ENSG00000248527	MTATP6P1	93367.2	5.53257	0.484641	5.09233	3.53691e-07	1.72537e-05
ENSG00000235213	OR6E1P	9.596	5.52194	0.615161	4.00737	6.13993e-05	0.000915917
ENSG00000248968	CTD-2256P15.1	2.22755	5.51585	0.861411	2.85994	0.00423722	0.0232484
ENSG00000269720	CTD-2521M24.5	3.93966	5.51573	0.892858	2.75918	0.00579474	0.0295009
ENSG00000211893	IGHG2	15.7484	5.50147	0.745621	3.29902	0.000970238	0.00773835
ENSG00000198523	PLN	19.9333	5.49704	0.7142	3.44253	0.000576307	0.00519171
ENSG00000117091	CD48	7.69645	5.497	0.964471	2.54922	0.0107965	0.0470831
ENSG00000101425	BPI	7.16149	5.49258	0.656844	3.74135	0.000183034	0.00214396
ENSG00000143546	S100A8	384.314	5.49088	0.771993	3.18272	0.00145898	0.0105353
ENSG00000169429	IL8	23.6473	5.47457	0.65277	3.75744	0.000171658	0.00203963
ENSG00000149257	SERPINH1	1063.22	5.47183	0.551391	4.44698	8.7087e-06	0.000199393
ENSG00000198763	MT-ND2	771574	5.42377	0.381682	6.39091	1.64898e-10	4.24207e-08
ENSG00000198851	CD3E	9.36671	5.40031	0.814057	2.98879	0.00280088	0.0171789
ENSG00000198804	MT-CO1	2.2714e+06	5.3854	0.393774	6.16866	6.88726e-10	1.35114e-07
ENSG00000267541	RP11-380M21.2	315.202	5.33406	0.798263	3.02561	0.00248128	0.0156264
ENSG00000006747	SCIN	259.646	5.31258	0.439881	5.47742	4.31582e-08	3.45126e-06
ENSG00000228253	MT-ATP8	94213.4	5.29817	0.560815	4.28928	1.79251e-05	0.000347159
ENSG00000233838	DPH3P1	54.8587	5.29254	0.48737	4.93252	8.11763e-07	3.28427e-05
ENSG00000203711	C6orf99	8.83322	5.26669	0.596847	4.01593	5.92108e-05	0.000893042
ENSG00000198840	MT-ND3	243513	5.26645	0.407893	5.87613	4.19976e-09	5.53253e-07
ENSG00000269028	MTRNR2L12	2193.79	5.26404	0.726512	3.29818	0.000973122	0.00774098
ENSG00000253406	AC012613.2	17.4807	5.262	0.598247	4.00438	6.21791e-05	0.000924516
ENSG00000251575	CTD-2170G1.2	61.9747	5.23003	0.573005	4.16544	3.10755e-05	0.000536667
ENSG00000198888	MT-ND1	746971	5.22757	0.387673	6.15503	7.50617e-10	1.46204e-07
ENSG00000229233	AC011891.5	4.22931	5.22174	0.727495	3.27773	0.00104647	0.00817413
ENSG00000210154	MT-TD	549.224	5.2064	0.411889	5.77895	7.51667e-09	8.79709e-07
ENSG00000198899	MT-ATP6	821670	5.18428	0.384733	6.17088	6.79113e-10	1.34194e-07
ENSG00000257604	RP11-359M6.2	3.25298	5.10443	0.824115	2.85367	0.00432176	0.0235922
ENSG00000020577	SAMD4A	1914.81	5.09339	0.377877	6.21532	5.12198e-10	1.08272e-07
ENSG00000115165	CYTIP	32.8131	5.09011	0.379794	6.1815	6.34937e-10	1.30181e-07
ENSG00000210117	MT-TW	1663.19	5.08445	0.582229	4.0295	5.58952e-05	0.000851987
ENSG00000248208	RP11-153M7.1	9.07718	5.0802	0.743385	3.15434	0.00160863	0.0113236
ENSG00000166928	MS4A14	126.308	5.05021	0.348104	6.71163	1.92463e-11	8.41746e-09
ENSG00000120729	MYOT	164.75	5.04837	0.385338	6.06174	1.34659e-09	2.21206e-07
ENSG00000261375	RP11-632K20.6	4.53755	5.04296	0.86037	2.7131	0.0066657	0.0327567
ENSG00000198727	MT-CYB	653510	5.0233	0.39075	5.95941	2.53157e-09	3.55842e-07
ENSG00000175518	UBQLNL	6.05729	5.01579	0.609012	3.82009	0.000133406	0.00167874
ENSG00000006327	TNFRSF12A	76.9984	5.01124	0.424129	5.48222	4.20032e-08	3.36878e-06
ENSG00000239247	RN7SL589P	5.20554	4.99916	0.673817	3.44557	0.00056985	0.00515398
ENSG00000254645	RP11-396O20.2	2.27322	4.99511	0.85127	2.72595	0.00641174	0.0317894
ENSG00000210127	MT-TA	1439.75	4.99308	0.545624	4.25189	2.11978e-05	0.000395378
ENSG00000184481	FOXO4	2876.22	4.98401	0.275371	8.41522	3.9217e-17	1.06941e-12
ENSG00000258407	RP11-300J18.2	3.67323	4.96792	0.809247	2.85777	0.00426627	0.0233749
ENSG00000232177	MTND4P24	25.8396	4.9663	0.709012	3.26112	0.00110973	0.00852189
ENSG00000256618	MTRNR2L1	58.3063	4.95359	0.708847	3.25666	0.00112732	0.00862052
ENSG00000112214	FHL5	35.2784	4.9503	0.56722	4.06811	4.73958e-05	0.000747505
ENSG00000119699	TGFB3	1436.49	4.94223	0.383018	6.01842	1.76128e-09	2.66824e-07
ENSG00000245205	EEF1A1P4	4.42707	4.92637	0.850541	2.70478	0.00683501	0.0333126
ENSG00000258743	RP11-406A9.2	2.21494	4.9243	0.893455	2.57418	0.0100477	0.0445587
ENSG00000198121	LPAR1	5352.47	4.91591	0.393701	5.83554	5.3618e-09	6.76902e-07
ENSG00000254535	PABPC4L	3.02833	4.91473	0.776742	2.95737	0.00310276	0.0185059
ENSG00000180871	CXCR2	8.13296	4.91249	0.741194	3.09832	0.00194624	0.013043
ENSG00000064787	BCAS1	13518.2	4.91243	0.410718	5.59127	2.25419e-08	2.04485e-06
ENSG00000225877	AC004603.4	125.468	4.88141	0.488059	4.68652	2.7789e-06	8.46932e-05
ENSG00000255216	RP11-831A10.1	3.88082	4.87942	0.678008	3.37269	0.000744386	0.00631177
ENSG00000188112	C6orf132	3.32947	4.84525	0.789399	2.88393	0.00392744	0.0219868
ENSG00000257531	RP3-405J10.2	3.29435	4.82463	0.897709	2.52912	0.0114348	0.0491814
ENSG00000200879	SNORD14E	24.4543	4.81403	0.684263	3.31341	0.000921649	0.00744224
ENSG00000255823	MTRNR2L8	711.214	4.80206	0.720874	3.14015	0.0016886	0.0117346
ENSG00000263429	LINC00675	20.2674	4.77535	0.779582	2.89335	0.00381152	0.0214833
ENSG00000187951	ARHGAP11B	35.5367	4.76679	0.404835	5.56528	2.61733e-08	2.30232e-06
ENSG00000064393	HIPK2	13815.5	4.7544	0.351647	6.39637	1.59115e-10	4.13229e-08
ENSG00000225279	RP11-536C5.2	3.57826	4.73645	0.803449	2.79272	0.00522672	0.0273565
ENSG00000106809	OGN	113.222	4.73318	0.763287	2.93836	0.00329954	0.0192914
ENSG00000164949	GEM	337.569	4.73276	0.553554	4.05142	5.09071e-05	0.000789639
ENSG00000209082	MT-TL1	34.3599	4.72512	0.5253	4.2649	1.99994e-05	0.000376892
ENSG00000188015	S100A3	11.7972	4.70754	0.721926	3.09585	0.00196251	0.0131198
ENSG00000170323	FABP4	7.1456	4.70034	0.645042	3.46143	0.000537315	0.00492009
ENSG00000197971	MBP	341387	4.69481	0.469996	4.747	2.06461e-06	6.71836e-05
ENSG00000132002	DNAJB1	7062.41	4.69429	0.516557	4.3188	1.5688e-05	0.000315252
ENSG00000214832	UPF3AP2	87.7191	4.68993	0.521389	4.2762	1.90109e-05	0.000364307
ENSG00000125731	SH2D3A	7.31546	4.67339	0.591557	3.76036	0.000169668	0.00202304
ENSG00000111796	KLRB1	4.57751	4.66616	0.829598	2.67869	0.00739108	0.0354026
ENSG00000271043	MTRNR2L2	890.537	4.66519	0.771634	2.87952	0.00398278	0.0222008
ENSG00000175832	ETV4	126.421	4.6635	0.478335	4.64406	3.41632e-06	9.78678e-05
ENSG00000242142	SERBP1P3	79.605	4.62677	0.82613	2.67513	0.00747003	0.0357369
ENSG00000234546	RP3-510D11.2	10.0166	4.60686	0.579531	3.8027	0.000143128	0.00177488
ENSG00000145777	TSLP	8.43876	4.60599	0.725158	3.03866	0.00237631	0.0151472
ENSG00000247765	RP11-32B5.7	33.1382	4.60103	0.588585	3.7411	0.000183214	0.00214515
ENSG00000255328	RP11-326C3.12	27.333	4.58886	0.595669	3.6902	0.000224081	0.00251978
ENSG00000226751	AF127936.5	4.78466	4.54853	0.735416	2.97165	0.00296203	0.0179015
ENSG00000102362	SYTL4	466.418	4.54693	0.386692	5.65022	1.60243e-08	1.60061e-06
ENSG00000260785	CASC17	3.59892	4.53703	0.824426	2.64639	0.00813567	0.0381123
ENSG00000198417	MT1F	2105.4	4.53475	0.461383	4.72714	2.27703e-06	7.22843e-05
ENSG00000268549	RP11-295P9.8	17.616	4.53414	0.604512	3.60759	0.000309054	0.00322685
ENSG00000247049	CTC-338M12.7	198.06	4.53069	0.47043	4.63348	3.59561e-06	0.000101398
ENSG00000271717	CTD-3020H12.4	38.064	4.50774	0.528485	4.11063	3.94582e-05	0.000644689
ENSG00000197582	GPX1P1	142.841	4.50234	0.786097	2.76133	0.00575659	0.0293688
ENSG00000150681	RGS18	29.9825	4.50135	0.62523	3.4713	0.000517953	0.00478944
ENSG00000215244	RP11-563J2.2	36.8917	4.49457	0.397678	5.45211	4.9777e-08	3.86715e-06
ENSG00000106823	ECM2	79.6063	4.49372	0.561848	3.85853	0.000114069	0.00148546
ENSG00000183784	C9orf66	2.61802	4.48852	0.822295	2.63438	0.00842905	0.0390831
ENSG00000177710	SLC35G5	13.3626	4.47703	0.737648	2.93167	0.00337142	0.019617
ENSG00000270067	CTC-487M23.5	36.5572	4.47371	0.42695	5.06259	4.136e-07	1.92137e-05
ENSG00000246863	RP11-325N19.3	2.45016	4.46535	0.850266	2.53894	0.011119	0.0481161
ENSG00000267970	AC004899.1	6.59776	4.44216	0.671943	3.20155	0.00136689	0.0100414
ENSG00000237973	hsa-mir-6723	14945.5	4.43667	0.747655	2.87496	0.00404083	0.0224099
ENSG00000272755	RP11-326G21.1	460.372	4.42861	0.383705	5.59505	2.20553e-08	2.03185e-06
ENSG00000237766	GGTA2P	5.66353	4.42301	0.770722	2.78314	0.00538349	0.0279464
ENSG00000198712	MT-CO2	1.0078e+06	4.4143	0.388788	5.5099	3.59043e-08	2.98498e-06
ENSG00000225569	CCT4P2	4.96892	4.40911	0.638239	3.35374	0.000797279	0.00664863
ENSG00000070031	SCT	11.1379	4.39656	0.759013	2.81468	0.00488262	0.0259439
ENSG00000258227	CLEC5A	46.7555	4.38872	0.712283	2.99572	0.00273796	0.0168764
ENSG00000257764	RP11-1143G9.4	49.9728	4.3606	0.536322	3.96129	7.45448e-05	0.00106707
ENSG00000236494	RP11-89N17.4	18.165	4.35088	0.758294	2.79747	0.00515044	0.0270507
ENSG00000238018	AC093110.3	423.59	4.34854	0.44221	4.79531	1.62427e-06	5.70775e-05
ENSG00000262902	RP11-750B16.1	412.833	4.33518	0.459961	4.60059	4.21292e-06	0.000114197
ENSG00000162598	C1orf87	35.7333	4.31132	0.693319	3.04063	0.00236083	0.0150802
ENSG00000265496	MIR1539	57.0784	4.31	0.481307	4.37909	1.19177e-05	0.000254093
ENSG00000165891	E2F7	5.78589	4.29366	0.683239	3.07683	0.00209215	0.0137704
ENSG00000261276	RP11-554A11.5	38.003	4.28805	0.433596	4.84396	1.27274e-06	4.74777e-05
ENSG00000229604	MTATP8P2	30.2078	4.2867	0.75531	2.78014	0.00543356	0.028142
ENSG00000184669	OR7E14P	33.0563	4.28624	0.38574	5.44334	5.22914e-08	4.03947e-06
ENSG00000267737	AC061992.2	3.29852	4.28447	0.778341	2.69691	0.00699855	0.033964
ENSG00000198938	MT-CO3	1.05856e+06	4.27169	0.363131	5.76872	7.98735e-09	9.22911e-07
ENSG00000129654	FOXJ1	247.883	4.26747	0.483236	4.33201	1.47756e-05	0.000300907
ENSG00000210151	MT-TS1	63252.5	4.25745	0.461074	4.53287	5.81872e-06	0.000145703
ENSG00000140379	BCL2A1	35.5296	4.24166	0.60607	3.43959	0.000582603	0.00523805
ENSG00000225807	RP11-44M6.1	3.96176	4.2254	0.676623	3.07274	0.00212103	0.0139129
ENSG00000151414	NEK7	1266.98	4.19352	0.418409	4.94292	7.69621e-07	3.13704e-05
ENSG00000108691	CCL2	205.229	4.19351	0.615397	3.36069	0.000777467	0.0065193
ENSG00000235613	NSRP1P1	13.8398	4.19351	0.615754	3.35874	0.00078298	0.00655943
ENSG00000133055	MYBPH	29.5575	4.17674	0.547333	3.76805	0.00016453	0.00197472
ENSG00000182885	GPR97	9.87828	4.16172	0.741589	2.77402	0.00553689	0.0285363
ENSG00000183230	CTNNA3	661.935	4.15537	0.380211	5.40483	6.4869e-08	4.78085e-06
ENSG00000105967	TFEC	49.123	4.15353	0.528353	3.8882	0.000100992	0.00135395
ENSG00000262623	RP5-1107A17.2	4.14272	4.14195	0.714337	2.87023	0.00410174	0.0226556
ENSG00000272330	AC002044.4	4.35211	4.13296	0.644618	3.1758	0.00149424	0.0107256
ENSG00000213144	RP11-64B16.2	98.8714	4.13194	0.423865	4.82895	1.37257e-06	5.03073e-05
ENSG00000250159	RP11-381K20.2	44.2124	4.13134	0.495378	4.13141	3.60546e-05	0.000604657
ENSG00000184414	RP11-44M6.3	61.3535	4.12998	0.584027	3.50349	0.000459197	0.00438133
ENSG00000257703	RP11-328J6.1	6.28543	4.11967	0.732815	2.78723	0.00531601	0.0277016
ENSG00000106211	HSPB1	16889.5	4.11326	0.481359	4.23859	2.24929e-05	0.000413873
ENSG00000163220	S100A9	421.907	4.0975	0.806281	2.52362	0.0116154	0.0497357
ENSG00000267314	AC104532.2	4.01044	4.09659	0.64603	3.14912	0.00163765	0.0114741
ENSG00000255550	RP11-163O19.11	5.96526	4.07662	0.690297	2.93696	0.0033145	0.019354
ENSG00000071054	MAP4K4	9053.99	4.06941	0.312838	6.47243	9.64419e-11	2.68355e-08
ENSG00000251442	LINC01094	283.376	4.06369	0.378833	5.33954	9.31844e-08	6.3411e-06
ENSG00000225731	AP001627.1	3.14486	4.05869	0.751018	2.69103	0.00712315	0.0344216
ENSG00000228204	RP4-724E13.2	269.202	4.05594	0.332731	6.07109	1.27046e-09	2.13923e-07
ENSG00000154945	ANKRD40	5294.31	4.0239	0.268967	7.46781	8.15431e-14	1.56316e-10
ENSG00000255090	RP11-820L6.1	12.3172	4.01718	0.491485	4.08188	4.46727e-05	0.000711554
ENSG00000249207	RP11-360F5.1	145.852	4.01675	0.375203	5.34652	8.96623e-08	6.20559e-06
ENSG00000183918	SH2D1A	9.25382	4.00883	0.613502	3.26516	0.00109404	0.00842512
ENSG00000254912	RP11-632K20.2	10.2584	4.00388	0.702	2.851	0.00435824	0.0237594
ENSG00000198604	BAZ1A	510.537	4.00309	0.375389	5.33078	9.77925e-08	6.48972e-06
ENSG00000271239	RP11-238F2.1	18.8578	4.00247	0.436936	4.57937	4.66388e-06	0.000122406
ENSG00000105610	KLF1	7.69695	3.99919	0.648611	3.08306	0.00204883	0.0135507
ENSG00000131097	HIGD1B	631.17	3.99432	0.407242	4.90606	9.29245e-07	3.64598e-05
ENSG00000131095	GFAP	422354	3.98388	0.381354	5.22919	1.70251e-07	9.83596e-06
ENSG00000258352	RP11-23J18.1	5.35585	3.95929	0.63106	3.14589	0.00165584	0.0115688
ENSG00000175857	GAPT	14.6696	3.95279	0.569244	3.48334	0.000495197	0.00463879
ENSG00000230018	RP11-481H12.1	4.43853	3.92451	0.771987	2.55511	0.0106153	0.046468
ENSG00000257551	HLA-AS1	4.81923	3.92432	0.747195	2.6398	0.00829561	0.0386887
ENSG00000135736	CCDC102A	95.5672	3.91957	0.349708	5.63525	1.74802e-08	1.70848e-06
ENSG00000229939	RP11-111F16.2	11.709	3.91612	0.52395	3.7588	0.000170731	0.00203304
ENSG00000230550	RP11-74C13.3	14.0517	3.91391	0.551997	3.56634	0.000362	0.00363989
ENSG00000269906	RP11-248J18.2	29.0532	3.90951	0.485347	4.05274	5.06202e-05	0.000786211
ENSG00000265282	RP11-269G24.4	9.76805	3.90713	0.76978	2.55412	0.0106458	0.0465747
ENSG00000247627	MTND4P12	1015.36	3.90369	0.591743	3.32043	0.000898805	0.00730319
ENSG00000250358	RP11-159K7.2	8.61726	3.9019	0.618122	3.17765	0.00148474	0.0106717
ENSG00000204556	CTD-2514C3.1	11.1446	3.8914	0.511342	3.83362	0.000126273	0.00161145
ENSG00000248923	MTND5P11	142.856	3.88512	0.62491	3.13319	0.0017292	0.0119437
ENSG00000172296	SPTLC3	52.787	3.88028	0.596121	3.28148	0.00103264	0.00809633
ENSG00000078804	TP53INP2	8233.9	3.87011	0.411992	4.73886	2.14921e-06	6.91934e-05
ENSG00000077984	CST7	21.8712	3.85751	0.647876	3.00624	0.00264501	0.01642
ENSG00000250668	CTD-2296D1.2	25.2452	3.85046	0.37401	5.20048	1.98774e-07	1.11446e-05
ENSG00000205810	KLRC3	4.10349	3.84895	0.628412	3.09425	0.00197309	0.0131647
ENSG00000253569	VENTXP5	5.87303	3.84702	0.702138	2.76832	0.00563467	0.02892
ENSG00000171551	ECEL1	25.9671	3.84502	0.523147	3.71405	0.000203971	0.00233996
ENSG00000269481	CTD-2521M24.6	14.9954	3.83416	0.42716	4.53907	5.65019e-06	0.000141916
ENSG00000171517	LPAR3	194.372	3.8223	0.419131	4.61537	3.924e-06	0.000107866
ENSG00000074219	TEAD2	238.832	3.81269	0.366818	5.26367	1.41206e-07	8.57975e-06
ENSG00000145703	IQGAP2	20.6587	3.80592	0.385263	5.005	5.58616e-07	2.42949e-05
ENSG00000232287	SLC6A1-AS1	12.5761	3.80571	0.556331	3.46586	0.000528536	0.00486256
ENSG00000231170	AC002451.3	9.19943	3.79822	0.550736	3.49591	0.000472448	0.00447667
ENSG00000262967	RP11-294J22.6	2308.37	3.797	0.318523	6.04308	1.51203e-09	2.39718e-07
ENSG00000250326	RP11-284M14.1	6.2344	3.79303	0.624069	3.08195	0.0020565	0.0135882
ENSG00000225721	RP11-269F19.2	348.403	3.78974	0.283121	6.78897	1.12937e-11	5.89535e-09
ENSG00000170891	CYTL1	67.8524	3.78288	0.471992	4.06677	4.76687e-05	0.000751375
ENSG00000232774	RP11-47I22.3	3.40255	3.7574	0.626957	3.04604	0.0023188	0.014899
ENSG00000236352	AC005220.3	28.8511	3.75485	0.460233	4.14737	3.36323e-05	0.000572111
ENSG00000267222	RP11-194N12.2	25.6845	3.74635	0.634346	3.00385	0.00266583	0.0165215
ENSG00000124731	TREM1	3.3562	3.74237	0.736908	2.5837	0.00977457	0.0435994
ENSG00000014257	ACPP	7.85221	3.73582	0.543986	3.49536	0.000473425	0.00448258
ENSG00000197256	KANK2	1002.84	3.72857	0.285199	6.65719	2.79106e-11	1.10303e-08
ENSG00000234104	RP5-1177M21.1	5.91892	3.72844	0.662521	2.86568	0.00416117	0.0229142
ENSG00000166535	A2ML1	177.549	3.72248	0.381695	4.968	6.76463e-07	2.83792e-05
ENSG00000129810	SGOL1	3.21607	3.72136	0.711381	2.665	0.00769884	0.0366004
ENSG00000120708	TGFBI	123.405	3.71446	0.546869	3.4618	0.000536575	0.00491543
ENSG00000138722	MMRN1	25.4746	3.70607	0.599366	3.15315	0.0016152	0.0113547
ENSG00000106034	CPED1	34.0601	3.70159	0.437458	4.31618	1.58756e-05	0.000317383
ENSG00000198157	HMGN5	586.852	3.69298	0.243511	7.74002	9.94007e-15	3.01173e-11
ENSG00000231734	RP6-206I17.2	14.5247	3.6886	0.471619	3.99279	6.5301e-05	0.000959579
ENSG00000265150	RN7SL2	804.262	3.68313	0.430241	4.37182	1.23216e-05	0.000260665
ENSG00000260814	RP11-107F6.3	37.9697	3.68032	0.561096	3.35029	0.000807281	0.0067095
ENSG00000267667	RP11-136H19.1	3.00582	3.67842	0.737048	2.54948	0.0107885	0.047063
ENSG00000168309	FAM107A	97067.6	3.67385	0.282223	6.65181	2.89501e-11	1.12777e-08
ENSG00000119913	TECTB	5.77395	3.65828	0.741883	2.52219	0.0116628	0.0499032
ENSG00000266541	RP11-881L2.1	17.6642	3.65536	0.680011	2.74998	0.00595996	0.0300721
ENSG00000237461	RP11-554F20.1	7.22158	3.6537	0.601598	3.10733	0.00188788	0.0127744
ENSG00000237903	RP3-404F18.5	17.72	3.63828	0.647245	2.87875	0.00399253	0.0222493
ENSG00000143545	RAB13	1561.63	3.6342	0.249118	7.47293	7.84307e-14	1.56316e-10
ENSG00000180354	MTURN	54038.1	3.63242	0.286839	6.48772	8.71451e-11	2.55523e-08
ENSG00000264672	RP11-112H10.4	1764.75	3.63088	0.442282	4.20618	2.59718e-05	0.000465631
ENSG00000140030	GPR65	22.7067	3.62371	0.533325	3.4828	0.000496191	0.00464332
ENSG00000110077	MS4A6A	466.725	3.61284	0.47896	3.86908	0.000109247	0.00143638
ENSG00000253414	RP11-150O12.6	5.41168	3.60578	0.525114	3.52364	0.000425662	0.00412487
ENSG00000250938	RP11-679C8.2	5.2595	3.5983	0.697301	2.64924	0.00806737	0.0378769
ENSG00000173641	HSPB7	87.1189	3.59362	0.374427	4.9287	8.27789e-07	3.30982e-05
ENSG00000204539	CDSN	6.94488	3.59113	0.693677	2.65893	0.00783894	0.0370661
ENSG00000154274	C4orf19	91.2941	3.5826	0.408464	4.50714	6.57063e-06	0.000159408
ENSG00000233411	RP11-104L21.2	10.0533	3.58003	0.665202	2.76604	0.00567421	0.0290518
ENSG00000172578	KLHL6	45.6409	3.57942	0.509438	3.61128	0.000304687	0.0031919
ENSG00000197047	Z73979.1	47.0806	3.57688	0.687386	2.67492	0.00747471	0.0357449
ENSG00000134061	CD180	41.986	3.57261	0.373478	4.91857	8.71792e-07	3.4576e-05
ENSG00000160791	CCR5	34.9437	3.5705	0.556648	3.29854	0.000971903	0.00774098
ENSG00000120093	HOXB3	3.29243	3.56463	0.72197	2.53993	0.0110875	0.048024
ENSG00000145358	DDIT4L	348.433	3.56422	0.428945	4.27464	1.91447e-05	0.000366099
ENSG00000224897	POT1-AS1	45.4365	3.55517	0.388395	4.71149	2.45918e-06	7.68943e-05
ENSG00000136205	TNS3	5351.36	3.55267	0.402698	4.54163	5.58218e-06	0.000140668
ENSG00000173040	EVC2	49.4975	3.55232	0.393766	4.64428	3.41262e-06	9.78678e-05
ENSG00000125733	TRIP10	643.311	3.55029	0.375372	4.86966	1.11789e-06	4.24566e-05
ENSG00000144283	PKP4	7965.11	3.54761	0.351888	5.19156	2.08537e-07	1.15521e-05
ENSG00000255320	RP11-755F10.1	17.2704	3.54613	0.608259	3.00242	0.00267847	0.0165847
ENSG00000166508	MCM7	2924.27	3.54008	0.386244	4.72184	2.33718e-06	7.38501e-05
ENSG00000242971	RN7SL233P	8.56063	3.53392	0.678838	2.68292	0.00729826	0.035069
ENSG00000266844	RP11-862L9.3	164502	3.53373	0.549784	3.31256	0.000924457	0.00745549
ENSG00000221083	SNORA77	24.4075	3.53088	0.590325	3.08309	0.00204861	0.0135507
ENSG00000240370	RPL13P5	66.2045	3.52724	0.413164	4.4015	1.07505e-05	0.00023415
ENSG00000260940	RP4-575N6.5	6.90358	3.5217	0.478012	3.79964	0.000144908	0.00179369
ENSG00000143851	PTPN7	24.0644	3.51505	0.55223	3.28404	0.00102331	0.00804398
ENSG00000255644	RP11-59N23.1	23.9783	3.50316	0.582648	3.1042	0.00190793	0.0128685
ENSG00000249599	RP11-168E14.1	9.61952	3.4997	0.44715	4.04167	5.30725e-05	0.000815802
ENSG00000089356	FXYD3	176.65	3.49894	0.392565	4.60285	4.16746e-06	0.000113332
ENSG00000238078	RP11-295M18.2	8.66971	3.49681	0.686974	2.62897	0.00856427	0.0395494
ENSG00000247151	CSTF3-AS1	3.17304	3.49371	0.680286	2.65294	0.00797935	0.0375672
ENSG00000173068	BNC2	25.7212	3.49209	0.378956	4.76069	1.92934e-06	6.40817e-05
ENSG00000228237	EFCAB14-AS1	20.1701	3.49191	0.618836	2.91518	0.00355485	0.0203821
ENSG00000198826	ARHGAP11A	69.7753	3.48961	0.371802	4.84954	1.23749e-06	4.63533e-05
ENSG00000211896	IGHG1	23.5222	3.48714	0.664807	2.71063	0.00671561	0.0329545
ENSG00000038945	MSR1	106.512	3.47848	0.443067	4.05911	4.92603e-05	0.000772113
ENSG00000184809	C21orf88	48.2862	3.47288	0.390541	4.59908	4.24351e-06	0.000114684
ENSG00000268802	CTD-2587H19.1	21.0785	3.46686	0.47728	3.75802	0.000171262	0.00203669
ENSG00000168994	PXDC1	846.596	3.46656	0.298488	6.00864	1.87088e-09	2.80313e-07
ENSG00000268230	CTD-2619J13.8	177.037	3.46431	0.58446	3.06705	0.00216186	0.0141159
ENSG00000267668	RP11-697E22.2	3.19296	3.45912	0.663834	2.69707	0.0069953	0.0339542
ENSG00000136315	RP11-84C10.2	17.1483	3.45658	0.646632	2.76718	0.00565436	0.0289828
ENSG00000268800	AC112205.1	13.9569	3.45505	0.659504	2.7122	0.00668385	0.0328222
ENSG00000007933	FMO3	40.1941	3.44908	0.425384	4.19905	2.68036e-05	0.000476783
ENSG00000112773	FAM46A	112.153	3.44824	0.389297	4.58739	4.48825e-06	0.000119755
ENSG00000154479	CCDC173	102.503	3.44552	0.375858	4.74839	2.05037e-06	6.68001e-05
ENSG00000134769	DTNA	14624.8	3.44331	0.309817	5.75758	8.53299e-09	9.61513e-07
ENSG00000270021	CTC-203F4.2	254.569	3.4414	0.404926	4.40327	1.06633e-05	0.00023267
ENSG00000146122	DAAM2	6355.8	3.44099	0.290569	6.13563	8.48224e-10	1.58426e-07
ENSG00000254575	RP11-3G21.1	6.62011	3.43756	0.589732	3.02067	0.00252215	0.015818
ENSG00000105559	PLEKHA4	333.851	3.43605	0.337092	5.28268	1.27305e-07	7.92576e-06
ENSG00000246375	RP11-10L7.1	67.1028	3.43286	0.607031	2.93133	0.00337511	0.019628
ENSG00000228692	RP5-826L7.1	6.9119	3.43155	0.645621	2.75527	0.00586441	0.0297464
ENSG00000235590	GNAS-AS1	5.44642	3.40776	0.601111	2.94259	0.00325475	0.0191074
ENSG00000155980	KIF5A	73338	3.40738	0.26646	6.63762	3.18789e-11	1.19083e-08
ENSG00000200170	Y_RNA	32.3656	3.40196	0.521451	3.38741	0.000705562	0.00605983
ENSG00000235033	RP11-61I13.3	477.931	3.40138	0.411677	4.29006	1.78624e-05	0.00034619
ENSG00000182118	FAM89A	380.601	3.39818	0.337138	5.23455	1.65388e-07	9.64342e-06
ENSG00000211591	MIR762	30.8277	3.39761	0.333389	5.29269	1.20533e-07	7.62601e-06
ENSG00000174099	MSRB3	647.812	3.39755	0.35941	4.90942	9.1344e-07	3.59951e-05
ENSG00000020633	RUNX3	37.5061	3.39349	0.539213	3.26915	0.00107871	0.00834801
ENSG00000109790	KLHL5	1300.64	3.39295	0.263701	6.68387	2.32708e-11	9.61471e-09
ENSG00000112851	ERBB2IP	4394.65	3.38916	0.367933	4.786	1.70135e-06	5.89507e-05
ENSG00000003436	TFPI	94.801	3.38701	0.354459	4.96534	6.85792e-07	2.87263e-05
ENSG00000241316	RP11-81N13.1	24.5019	3.38364	0.386419	4.55096	5.34027e-06	0.00013597
ENSG00000205361	MT1DP	12.135	3.38211	0.49913	3.52197	0.000428348	0.00414647
ENSG00000228126	LINC00568	6.33242	3.38092	0.5143	3.4171	0.000632927	0.00556203
ENSG00000170345	FOS	1771.6	3.36849	0.497975	3.51846	0.000434065	0.00418811
ENSG00000165091	TMC1	15.4682	3.36807	0.503414	3.48008	0.000501266	0.00467636
ENSG00000235565	RP11-86H7.7	34.0734	3.3654	0.491842	3.55963	0.000371378	0.00371281
ENSG00000229417	NPM1P25	8.31439	3.3483	0.588131	2.96435	0.0030332	0.0182143
ENSG00000163874	ZC3H12A	29.4209	3.33838	0.454852	3.82355	0.000131544	0.00165992
ENSG00000205929	C21orf62	49.8033	3.31861	0.558437	3.09897	0.00194197	0.0130176
ENSG00000138434	SSFA2	3738.27	3.31794	0.325283	5.31933	1.04151e-07	6.7945e-06
ENSG00000196091	MYBPC1	2378.04	3.31652	0.257862	6.70772	1.97684e-11	8.42287e-09
ENSG00000112936	C7	127.222	3.31093	0.555487	3.10941	0.00187459	0.0127033
ENSG00000166592	RRAD	85.3764	3.31041	0.449154	3.84503	0.000120538	0.00155045
ENSG00000175592	FOSL1	36.5319	3.30183	0.480649	3.58529	0.000336703	0.00344652
ENSG00000206538	VGLL3	10.4736	3.30129	0.526311	3.27378	0.00106118	0.00826071
ENSG00000264016	CTC-297N7.9	70.1735	3.29689	0.394934	4.35796	1.31282e-05	0.000273904
ENSG00000238133	MLK7-AS1	9.49617	3.29654	0.553933	3.10679	0.00189128	0.0127879
ENSG00000227755	AP000344.4	18.5461	3.29125	0.580942	2.95836	0.00309279	0.0184626
ENSG00000198339	HIST1H4I	5.39016	3.2893	0.504531	3.40471	0.000662341	0.00575936
ENSG00000117318	ID3	1106.93	3.28744	0.376042	4.56588	4.97401e-06	0.000128505
ENSG00000225264	ZNRF2P2	14.473	3.28498	0.643996	2.66443	0.00771182	0.0366364
ENSG00000232893	AC019068.2	104.258	3.28461	0.450035	3.81241	0.000137616	0.00171903
ENSG00000082074	FYB	225.458	3.28143	0.323934	5.2922	1.20851e-07	7.62844e-06
ENSG00000196616	ADH1B	96.5091	3.27593	0.53177	3.21926	0.00128524	0.00958191
ENSG00000258486	RN7SL1	584.539	3.26574	0.428903	3.98087	6.86624e-05	0.00100287
ENSG00000166483	WEE1	70.1315	3.26523	0.379825	4.49466	6.96798e-06	0.000166396
ENSG00000155307	SAMSN1	71.4118	3.26432	0.361395	4.72275	2.32674e-06	7.36648e-05
ENSG00000263013	RP11-876N24.5	15.7378	3.26236	0.400007	4.26471	2.0016e-05	0.000376945
ENSG00000187554	TLR5	104.835	3.2608	0.358497	4.7566	1.96881e-06	6.47619e-05
ENSG00000106819	ASPN	18.1828	3.25324	0.551658	3.08502	0.00203538	0.0134814
ENSG00000106078	COBL	5101.16	3.22912	0.224549	7.53125	5.02551e-14	1.24582e-10
ENSG00000117226	GBP3	109.45	3.21966	0.4586	3.67839	0.000234712	0.00260495
ENSG00000139734	DIAPH3	78.3437	3.21961	0.279427	6.03694	1.57063e-09	2.46147e-07
ENSG00000021300	PLEKHB1	33770.8	3.21029	0.246454	6.82767	8.63031e-12	5.34863e-09
ENSG00000262296	RP11-55L4.1	14.9259	3.20993	0.549656	3.06108	0.00220542	0.0143395
ENSG00000136938	ANP32B	3097.1	3.20865	0.315522	5.33074	9.78134e-08	6.48972e-06
ENSG00000255118	RP11-703H8.7	217.623	3.20859	0.577953	2.91017	0.00361236	0.0206078
ENSG00000169397	RNASE3	19.0809	3.20701	0.554554	3.03168	0.00243198	0.0153834
ENSG00000140465	CYP1A1	15.346	3.20559	0.492036	3.41558	0.000636459	0.00558597
ENSG00000257877	RP3-462E2.3	9.87437	3.19987	0.640052	2.62168	0.00874972	0.0402101
ENSG00000233429	HOTAIRM1	16.0799	3.19801	0.559768	2.9962	0.0027337	0.016854
ENSG00000214491	SEC14L6	200.065	3.19634	0.249768	6.7119	1.92111e-11	8.41746e-09
ENSG00000129116	PALLD	2139.63	3.19462	0.32645	5.13293	2.8526e-07	1.45943e-05
ENSG00000133739	LRRCC1	367.5	3.19315	0.336703	4.97464	6.53676e-07	2.76787e-05
ENSG00000105851	PIK3CG	15.6285	3.18961	0.573385	2.91842	0.00351812	0.020214
ENSG00000141506	PIK3R5	108.804	3.18084	0.296115	5.6377	1.72334e-08	1.69653e-06
ENSG00000205364	MT1M	1709.31	3.17508	0.446246	3.73515	0.000187602	0.00218714
ENSG00000261265	CTD-2515H24.4	25.0974	3.174	0.57023	2.92216	0.0034761	0.0200422
ENSG00000272760	RP11-5C23.1	102.761	3.17233	0.301017	5.53306	3.14692e-08	2.69008e-06
ENSG00000270504	RP11-420L9.5	161.878	3.17162	0.344642	4.83174	1.35346e-06	4.98076e-05
ENSG00000050327	ARHGEF5	30.6884	3.17094	0.395555	4.20905	2.56448e-05	0.000460981
ENSG00000203472	RP11-77K12.4	16.6165	3.17085	0.49248	3.38059	0.00072331	0.00617522
ENSG00000172987	HPSE2	88.7348	3.16944	0.565745	2.94165	0.00326464	0.0191366
ENSG00000196735	HLA-DQA1	145.996	3.16741	0.436253	3.81271	0.000137451	0.00171776
ENSG00000154240	CEP112	224.952	3.16218	0.433807	3.8287	0.000128821	0.00163235
ENSG00000224474	AL355490.1	8.4272	3.15965	0.47305	3.50864	0.000450399	0.00431551
ENSG00000230646	KLF2P2	13.3067	3.15804	0.611077	2.71492	0.00662912	0.0326181
ENSG00000148498	PARD3	851.996	3.15317	0.273074	6.06722	1.30145e-09	2.17726e-07
ENSG00000011465	DCN	1360.8	3.15234	0.359108	4.6126	3.97666e-06	0.000108875
ENSG00000170759	KIF5B	8104.02	3.15216	0.231788	7.14594	8.9381e-13	1.21867e-09
ENSG00000258056	RP11-644F5.11	402.152	3.15188	0.23732	6.97883	2.97647e-12	2.69474e-09
ENSG00000113578	FGF1	6538.6	3.14599	0.294401	5.61654	1.94822e-08	1.86043e-06
ENSG00000152977	ZIC1	198.2	3.14148	0.362322	4.55795	5.16543e-06	0.000132508
ENSG00000157833	GAREML	2151.85	3.13886	0.318555	5.18041	2.21404e-07	1.20991e-05
ENSG00000197471	SPN	51.2967	3.13866	0.386271	4.272	1.93732e-05	0.000368658
ENSG00000133640	LRRIQ1	58.9743	3.1358	0.41682	3.95574	7.62986e-05	0.00108704
ENSG00000164023	SGMS2	294.384	3.12997	0.41101	4.00513	6.19841e-05	0.000922623
ENSG00000152192	POU4F1	9.47393	3.12923	0.535892	3.07115	0.00213234	0.0139608
ENSG00000081237	PTPRC	194.818	3.12879	0.423191	3.88857	0.000100838	0.0013536
ENSG00000256427	RP11-118B22.4	14.904	3.12866	0.508165	3.23821	0.00120283	0.00908861
ENSG00000170681	MURC	26.7007	3.12654	0.491324	3.34721	0.000816295	0.00676469
ENSG00000186522	SEPT10	332.35	3.12608	0.422215	3.89459	9.8364e-05	0.00132918
ENSG00000135720	DYNC1LI2	9075.97	3.1244	0.239998	6.84829	7.47367e-12	4.97072e-09
ENSG00000268927	FLJ00418	13550.7	3.12177	0.394734	4.16069	3.17292e-05	0.000545883
ENSG00000173156	RHOD	103.035	3.1185	0.424573	3.86472	0.000111217	0.00145851
ENSG00000231768	RP5-855F14.1	200.304	3.11626	0.391835	4.18497	2.85208e-05	0.000500391
ENSG00000264229	RNU4ATAC	9.64909	3.11617	0.59298	2.76532	0.00568677	0.0290909
ENSG00000214954	LRRC69	9.23133	3.11538	0.624837	2.62373	0.00869716	0.040022
ENSG00000258999	RP11-114N19.3	3.63772	3.11158	0.556605	2.9422	0.00325885	0.0191191
ENSG00000272149	RP11-627J17.1	399.996	3.10746	0.233043	7.01901	2.23441e-12	2.25667e-09
ENSG00000231551	RP11-495P10.1	6.81188	3.10607	0.58657	2.78755	0.00531089	0.0276804
ENSG00000272143	FGF14-AS2	122.866	3.09962	0.302966	5.38705	7.16246e-08	5.1945e-06
ENSG00000039560	RAI14	292.129	3.09634	0.261803	6.22821	4.71786e-10	1.013e-07
ENSG00000168461	RAB31	5593.11	3.09552	0.298243	5.46595	4.60437e-08	3.6288e-06
ENSG00000102174	PHEX	78.9821	3.09159	0.381166	4.27201	1.93717e-05	0.000368658
ENSG00000254571	RP11-60I3.4	9.00109	3.09076	0.5532	2.94281	0.0032525	0.019104
ENSG00000187990	HIST1H2BG	6.54579	3.08472	0.625214	2.59934	0.00934041	0.0421625
ENSG00000175664	TEX26	31.7116	3.08101	0.376691	4.30965	1.63516e-05	0.00032311
ENSG00000237927	RP3-393E18.2	6.46862	3.08005	0.643007	2.524	0.0116027	0.0497084
ENSG00000111328	CDK2AP1	2609.75	3.07894	0.536621	3.02343	0.00249925	0.0157105
ENSG00000102359	SRPX2	30.7348	3.07891	0.457829	3.54373	0.000394511	0.00389746
ENSG00000233170	RP11-863K10.4	19.9351	3.07674	0.530524	3.05623	0.00224143	0.0145285
ENSG00000230453	ANKRD18B	726.291	3.07671	0.468701	3.45933	0.00054153	0.00494541
ENSG00000256742	RP13-941N14.1	9.9954	3.0721	0.533186	3.03689	0.00239036	0.0152118
ENSG00000183822	CTA-833B7.2	7.52187	3.07142	0.614926	2.63269	0.00847121	0.0392326
ENSG00000139146	FAM60A	36.5735	3.07067	0.467055	3.46545	0.000529353	0.00486758
ENSG00000255882	RP11-290C10.1	3.65835	3.06693	0.595505	2.715	0.00662758	0.0326164
ENSG00000132613	MTSS1L	18269.5	3.06682	0.324567	4.98123	6.31806e-07	2.68779e-05
ENSG00000158186	MRAS	8829.8	3.06672	0.243722	6.63335	3.28147e-11	1.20922e-08
ENSG00000185860	C1orf110	19.4492	3.06657	0.504575	3.20393	0.00135566	0.00998039
ENSG00000225798	AC025918.2	45.7804	3.06562	0.475899	3.39606	0.000683645	0.00590694
ENSG00000033327	GAB2	2412.94	3.06131	0.283916	5.6853	1.3058e-08	1.36953e-06
ENSG00000135269	TES	57.2258	3.05925	0.441034	3.65772	0.00025447	0.00277454
ENSG00000146535	GNA12	4307.05	3.05777	0.25818	6.24557	4.22264e-10	9.36156e-08
ENSG00000230461	PROX1-AS1	100.114	3.05142	0.419557	3.83614	0.000124983	0.00159858
ENSG00000164251	F2RL1	14.5913	3.04484	0.436672	3.67865	0.000234468	0.00260331
ENSG00000101190	TCFL5	1256.28	3.0431	0.253767	6.32683	2.50245e-10	5.83242e-08
ENSG00000235501	RP4-639F20.1	351.307	3.04301	0.277441	5.78682	7.17317e-09	8.43125e-07
ENSG00000106128	GHRHR	21.3075	3.03673	0.49495	3.23774	0.00120481	0.00909324
ENSG00000179270	C2orf71	24.1096	3.03408	0.436837	3.66558	0.000246775	0.00270906
ENSG00000125144	MT1G	2657.59	3.03355	0.532912	3.00426	0.00266228	0.0165108
ENSG00000250761	RP11-711G10.1	60.278	3.03035	0.58996	2.71117	0.00670459	0.0329122
ENSG00000196664	TLR7	83.4457	3.0301	0.342776	4.66592	3.07232e-06	9.08668e-05
ENSG00000269900	RMRP	18.9156	3.02396	0.495708	3.22052	0.00127958	0.0095492
ENSG00000198930	CSAG1	23.9072	3.02074	0.507043	3.1455	0.00165805	0.0115736
ENSG00000238123	MID1IP1-AS1	29.6652	3.0204	0.526842	3.02698	0.0024701	0.0155703
ENSG00000150403	TMCO3	776.711	3.01935	0.339	4.70278	2.56649e-06	7.92588e-05
ENSG00000073737	DHRS9	50.9109	3.01659	0.450952	3.53235	0.000411884	0.00402137
ENSG00000269378	ITGB1P1	11.5869	3.01316	0.54458	2.92203	0.00347758	0.0200444
ENSG00000183067	IGSF5	20.245	3.00869	0.529025	3.0039	0.00266544	0.0165215
ENSG00000272158	RP11-840I19.5	26.3625	3.00006	0.419937	3.77435	0.000160425	0.00193568
ENSG00000173530	TNFRSF10D	133.886	2.99847	0.499652	3.17066	0.00152092	0.0108656
ENSG00000116117	PARD3B	298.739	2.996	0.336374	4.70618	2.52397e-06	7.82115e-05
ENSG00000230314	ELOVL2-AS1	20.7144	2.99339	0.507305	3.11801	0.00182079	0.0124221
ENSG00000161570	CCL5	33.674	2.99112	0.610455	2.58936	0.00961546	0.0430831
ENSG00000132965	ALOX5AP	263.017	2.99027	0.463441	3.40988	0.000649921	0.00568035
ENSG00000123405	NFE2	24.993	2.9832	0.581858	2.71005	0.00672738	0.0329744
ENSG00000134548	C12orf39	1077.88	2.97797	0.344811	4.56578	4.97637e-06	0.000128505
ENSG00000273149	RP11-290D2.6	9589.42	2.97786	0.326684	4.81896	1.44309e-06	5.20904e-05
ENSG00000184208	C22orf46	1072.6	2.97452	0.229979	6.83826	8.01605e-12	5.19478e-09
ENSG00000111907	TPD52L1	4232.69	2.97193	0.247888	6.33915	2.31032e-10	5.43105e-08
ENSG00000261821	CTD-2311M21.3	8.28863	2.97092	0.562731	2.79158	0.00524508	0.0274158
ENSG00000176635	HORMAD2	5.96784	2.96909	0.539881	2.90809	0.00363647	0.020715
ENSG00000253549	RP11-317J10.2	56.3509	2.96832	0.391848	4.00575	6.182e-05	0.000921185
ENSG00000110852	CLEC2B	164.697	2.96784	0.398541	3.93789	8.22014e-05	0.00115008
ENSG00000224093	RP5-1033H22.2	16.5036	2.95908	0.523982	2.98702	0.00281709	0.0172356
ENSG00000150093	ITGB1	942.962	2.95361	0.458734	3.40606	0.000659066	0.00574187
ENSG00000250748	RP11-230G5.2	19.4283	2.95101	0.390834	3.99455	6.48165e-05	0.00095488
ENSG00000162889	MAPKAPK2	1608.53	2.94792	0.270331	5.7696	7.94604e-09	9.22045e-07
ENSG00000233369	RP11-396K3.1	251.864	2.94501	0.418997	3.71905	0.000199972	0.00230768
ENSG00000184608	C8orf12	19.93	2.94335	0.496792	3.13504	0.00171832	0.0118956
ENSG00000152404	CWF19L2	700.293	2.94176	0.333445	4.66848	3.03437e-06	8.99394e-05
ENSG00000227063	RPL41P1	156.175	2.94155	0.468555	3.32208	0.000893487	0.00727082
ENSG00000070190	DAPP1	16.3475	2.93727	0.528369	2.94202	0.00326078	0.0191263
ENSG00000230839	RP5-968J1.1	73.6152	2.93466	0.347318	4.47197	7.75016e-06	0.000181118
ENSG00000229124	VIM-AS1	2767.38	2.93353	0.554828	2.79841	0.00513547	0.0269825
ENSG00000106560	GIMAP2	68.0048	2.93195	0.27479	5.64745	1.62846e-08	1.62067e-06
ENSG00000273176	RP3-510H16.3	6.1919	2.93143	0.556617	2.78756	0.00531059	0.0276804
ENSG00000155368	DBI	6020.58	2.93068	0.233544	6.64214	3.09165e-11	1.18741e-08
ENSG00000115956	PLEK	157.51	2.92556	0.368244	4.20567	2.60313e-05	0.000466084
ENSG00000254928	RP11-702H23.6	29.0013	2.92196	0.362409	4.26848	1.96807e-05	0.000372672
ENSG00000247993	RP11-79P5.2	29.5002	2.92036	0.472955	3.26912	0.00107882	0.00834801
ENSG00000160183	TMPRSS3	186.915	2.92014	0.298516	5.17908	2.22984e-07	1.21306e-05
ENSG00000169084	DHRSX	97.5068	2.92007	0.290344	5.32474	1.01097e-07	6.61105e-06
ENSG00000174944	P2RY14	57.647	2.92002	0.45031	3.43314	0.000596642	0.00533437
ENSG00000139154	AEBP2	461.276	2.91665	0.450061	3.43133	0.000600625	0.00536646
ENSG00000241313	WWTR1-AS1	22.9894	2.91348	0.512119	3.01246	0.00259136	0.0161804
ENSG00000272377	RP11-682N22.1	9.3809	2.91186	0.495117	3.11429	0.00184386	0.0125481
ENSG00000151461	UPF2	1487.22	2.90789	0.233437	6.59696	4.19671e-11	1.4305e-08
ENSG00000177917	ARL6IP6	312.089	2.90502	0.328546	4.6829	2.82846e-06	8.56992e-05
ENSG00000267934	CTB-176F20.3	318.669	2.90115	0.37037	4.14889	3.34091e-05	0.000569396
ENSG00000112837	TBX18	44.5293	2.90087	0.462818	3.31984	0.000900679	0.00731624
ENSG00000260549	MT1L	223.279	2.89956	0.446017	3.44344	0.000574374	0.00517637
ENSG00000143157	POGK	1891.97	2.89805	0.266515	5.75985	8.41907e-09	9.56581e-07
ENSG00000124942	AHNAK	9885.55	2.89523	0.327088	4.68889	2.7469e-06	8.39892e-05
ENSG00000224924	LINC00320	1111.47	2.89241	0.350837	4.36748	1.25689e-05	0.000265075
ENSG00000117228	GBP1	158.375	2.88838	0.42	3.64347	0.000268985	0.0028969
ENSG00000065978	YBX1	3681.27	2.88696	0.193052	7.923	2.31855e-15	1.26449e-11
ENSG00000137693	YAP1	972.766	2.88009	0.405793	3.76082	0.000169356	0.00202126
ENSG00000267727	CTD-2540B15.7	51.4298	2.87586	0.447088	3.40871	0.000652702	0.00569735
ENSG00000143552	NUP210L	21.8771	2.87543	0.562761	2.70768	0.00677549	0.0330935
ENSG00000139352	ASCL1	973.152	2.87488	0.289176	5.26842	1.37599e-07	8.4509e-06
ENSG00000165175	MID1IP1	3359.39	2.87154	0.28461	5.34705	8.94009e-08	6.20324e-06
ENSG00000238185	RP11-252M21.6	4.96348	2.86983	0.515889	2.94824	0.00319585	0.0188468
ENSG00000156218	ADAMTSL3	49.151	2.86841	0.515337	2.95001	0.00317762	0.0187759
ENSG00000268873	RP11-138H11.1	68.8675	2.86702	0.515668	2.94676	0.00321122	0.018917
ENSG00000116096	SPR	526.203	2.86643	0.251302	6.04553	1.48917e-09	2.38872e-07
ENSG00000169715	MT1E	5112.21	2.86362	0.385275	3.93963	8.16085e-05	0.00114533
ENSG00000196209	SIRPB2	56.8791	2.86356	0.449381	3.37756	0.000731331	0.00622625
ENSG00000224950	RP5-1086K13.1	5.75854	2.86336	0.591601	2.56542	0.010305	0.0454045
ENSG00000145779	TNFAIP8	49.1741	2.8577	0.440815	3.43649	0.000589312	0.0052827
ENSG00000134516	DOCK2	144.595	2.85514	0.380442	3.97842	6.93742e-05	0.00101164
ENSG00000272060	RNA18S5	1230.28	2.84852	0.573304	2.63423	0.00843281	0.0390879
ENSG00000232104	RP11-509J21.1	6.75422	2.84162	0.587851	2.56309	0.0103745	0.0456481
ENSG00000158373	HIST1H2BD	102.168	2.84057	0.361314	4.16862	3.06444e-05	0.000530903
ENSG00000126562	WNK4	51.7184	2.84045	0.290711	5.18082	2.20916e-07	1.20967e-05
ENSG00000139329	LUM	29.5849	2.83942	0.587875	2.56109	0.0104345	0.0458565
ENSG00000187164	KIAA1598	5634.24	2.83759	0.28439	5.29085	1.21747e-07	7.64961e-06
ENSG00000186439	TRDN	128.824	2.83681	0.443941	3.38844	0.000702918	0.00603903
ENSG00000175287	PHYHD1	1729.46	2.83674	0.3077	4.88864	1.01533e-06	3.91661e-05
ENSG00000260213	RP11-303E16.3	18.3168	2.83584	0.399997	3.75946	0.000170278	0.00202853
ENSG00000179195	ZNF664	3636.81	2.83562	0.235684	6.38001	1.77076e-10	4.42999e-08
ENSG00000151929	BAG3	2270.43	2.83278	0.425774	3.5282	0.000418389	0.0040732
ENSG00000163694	RBM47	72.9867	2.83177	0.413311	3.63336	0.000279757	0.00299164
ENSG00000116701	NCF2	66.2772	2.82414	0.402631	3.72007	0.000199169	0.00230036
ENSG00000237949	LINC00844	1874.1	2.82301	0.427463	3.50261	0.000460729	0.00439287
ENSG00000166927	MS4A7	190.402	2.82184	0.38738	3.86348	0.000111782	0.00146266
ENSG00000108349	CASC3	4668.86	2.82085	0.235658	6.34872	2.17112e-10	5.14873e-08
ENSG00000123094	RASSF8	728.669	2.81646	0.346743	4.30833	1.64492e-05	0.000324568
ENSG00000150760	DOCK1	2079.77	2.81097	0.324668	4.59259	4.3778e-06	0.000117547
ENSG00000170275	CRTAP	4698.86	2.81071	0.241427	6.17551	6.59482e-10	1.33211e-07
ENSG00000018408	WWTR1	771.887	2.81025	0.313051	4.76185	1.91829e-06	6.38996e-05
ENSG00000143772	ITPKB	10326.2	2.80846	0.313885	4.74625	2.0722e-06	6.73502e-05
ENSG00000136732	GYPC	342.432	2.80491	0.315625	4.71431	2.42534e-06	7.62823e-05
ENSG00000171812	COL8A2	63.8025	2.80351	0.377687	3.93775	8.22501e-05	0.00115008
ENSG00000160781	PAQR6	17060.4	2.80234	0.406032	3.66137	0.000250875	0.00274523
ENSG00000167208	SNX20	49.6776	2.8021	0.447647	3.32072	0.00089787	0.00729777
ENSG00000203952	CCDC160	61.115	2.80209	0.343454	4.3281	1.50402e-05	0.000304929
ENSG00000047849	MAP4	21186.5	2.79889	0.230331	6.44662	1.14368e-10	3.11871e-08
ENSG00000213694	S1PR3	317.444	2.79795	0.416012	3.56809	0.000359587	0.00362394
ENSG00000267023	LRRC37A16P	560.387	2.79725	0.319466	4.64529	3.39604e-06	9.78678e-05
ENSG00000173391	OLR1	201.242	2.79189	0.442489	3.34753	0.00081536	0.00676012
ENSG00000017797	RALBP1	1826.25	2.79174	0.287826	5.14603	2.66058e-07	1.40118e-05
ENSG00000154188	ANGPT1	86.5826	2.78901	0.564756	2.62017	0.0087887	0.0403534
ENSG00000265798	RP11-271K11.5	7.13554	2.78875	0.543379	2.72299	0.00646935	0.0320276
ENSG00000137478	FCHSD2	1557.04	2.78789	0.225063	6.57229	4.95478e-11	1.59292e-08
ENSG00000249996	RP11-359P5.1	8.63197	2.7868	0.54965	2.6901	0.0071431	0.0344875
ENSG00000164188	RANBP3L	1022.11	2.78583	0.446805	3.30817	0.000939067	0.00754428
ENSG00000156508	EEF1A1	51577.1	2.78405	0.21326	6.9267	4.30759e-12	3.45481e-09
ENSG00000164330	EBF1	119.773	2.78267	0.306855	4.81162	1.49713e-06	5.34552e-05
ENSG00000272403	RP1-93H18.7	43.1434	2.78238	0.546599	2.70092	0.00691486	0.0336536
ENSG00000216921	AC131097.4	105.45	2.78016	0.331458	4.45054	8.56538e-06	0.000196967
ENSG00000101849	TBL1X	1155.96	2.78011	0.243329	6.06233	1.34161e-09	2.21206e-07
ENSG00000234961	RP11-124N14.3	3323.74	2.77956	0.426041	3.46177	0.000536626	0.00491543
ENSG00000133131	MORC4	182.961	2.77826	0.384262	3.8364	0.000124852	0.00159764
ENSG00000236859	NIFK-AS1	450.15	2.77807	0.282561	5.21687	1.81976e-07	1.03167e-05
ENSG00000060237	WNK1	7667.38	2.77781	0.241662	6.09922	1.0659e-09	1.8632e-07
ENSG00000127472	PLA2G5	254.098	2.77519	0.267608	5.50279	3.73833e-08	3.07977e-06
ENSG00000257261	RP11-96H19.1	22.4274	2.77387	0.419131	3.51179	0.000445101	0.00427075
ENSG00000234465	PINLYP	225.981	2.76931	0.342227	4.29401	1.75475e-05	0.000340815
ENSG00000233237	LINC00472	16.6926	2.76744	0.430001	3.41523	0.00063729	0.00558621
ENSG00000270223	RP13-36G14.4	85.1759	2.76694	0.239831	6.12221	9.22879e-10	1.7004e-07
ENSG00000137691	C11orf70	27.6224	2.7666	0.483109	3.03889	0.00237453	0.0151393
ENSG00000258260	RP11-977G19.14	35.1947	2.76619	0.468497	3.13321	0.00172907	0.0119437
ENSG00000251372	LINC00499	154.459	2.76301	0.524645	2.79473	0.00519437	0.0272343
ENSG00000170370	EMX2	1481.54	2.7628	0.230732	6.35425	2.09451e-10	5.05443e-08
ENSG00000248508	SRP14-AS1	381.598	2.75996	0.330856	4.42685	9.56204e-06	0.000213444
ENSG00000011422	PLAUR	88.6128	2.7572	0.298749	4.89778	9.69247e-07	3.75966e-05
ENSG00000165806	CASP7	317.231	2.75599	0.413313	3.53865	0.000402172	0.00394916
ENSG00000084453	SLCO1A2	3495.64	2.7551	0.328019	4.45737	8.29727e-06	0.000191907
ENSG00000162174	ASRGL1	4341.76	2.75363	0.177942	8.21242	2.16781e-16	1.97047e-12
ENSG00000073792	IGF2BP2	13.5619	2.75239	0.571618	2.55535	0.010608	0.046454
ENSG00000173473	SMARCC1	1134.85	2.7512	0.234301	6.23156	4.61814e-10	9.99461e-08
ENSG00000243836	WDR86-AS1	14.4782	2.75005	0.563292	2.59094	0.00957139	0.042978
ENSG00000263400	CTC-297N7.5	109.328	2.74612	0.273296	5.33266	9.67825e-08	6.48972e-06
ENSG00000003989	SLC7A2	1173.52	2.74532	0.428376	3.40116	0.000671005	0.00581986
ENSG00000227627	RP1-101K10.6	43.8852	2.74347	0.315314	4.61763	3.88157e-06	0.000107325
ENSG00000204287	HLA-DRA	1947.77	2.74129	0.317555	4.58142	4.61825e-06	0.000122029
ENSG00000164111	ANXA5	2473.02	2.73969	0.270322	5.37881	7.49801e-08	5.38061e-06
ENSG00000215302	CTD-3092A11.1	9.76387	2.73748	0.509256	2.85288	0.00433248	0.023638
ENSG00000255495	FAM85A	19.8628	2.73364	0.545675	2.65877	0.00784268	0.03707
ENSG00000106483	SFRP4	38.8144	2.73361	0.448304	3.23622	0.00121124	0.00913677
ENSG00000245848	CEBPA	15.7922	2.7334	0.377504	3.84286	0.000121607	0.00156199
ENSG00000155659	VSIG4	572.038	2.72985	0.503131	2.87961	0.00398162	0.0221989
ENSG00000184007	PTP4A2	7607.22	2.7286	0.270708	5.34954	8.81779e-08	6.13399e-06
ENSG00000229385	AC010975.1	4.72065	2.72793	0.545916	2.65207	0.008	0.0376319
ENSG00000159625	CCDC135	18.1512	2.72742	0.388831	3.7228	0.000197029	0.00227757
ENSG00000154553	PDLIM3	471.431	2.72426	0.323098	4.475	7.64113e-06	0.000179471
ENSG00000090889	KIF4A	18.0047	2.72289	0.455427	3.17315	0.00150793	0.0107926
ENSG00000042062	FAM65C	106.277	2.7222	0.474338	3.04587	0.00232007	0.0149027
ENSG00000165632	TAF3	585.82	2.71947	0.253477	5.69409	1.2403e-08	1.30586e-06
ENSG00000121361	KCNJ8	177.574	2.71904	0.269568	5.35337	8.63324e-08	6.03641e-06
ENSG00000225217	HSPA7	89.7977	2.71478	0.562375	2.56205	0.0104055	0.0457584
ENSG00000267745	RP11-686D22.8	6.91926	2.71225	0.519059	2.77327	0.0055496	0.028594
ENSG00000149489	ROM1	1857.4	2.71202	0.321527	4.47666	7.58194e-06	0.000178697
ENSG00000260401	RP11-800A3.4	70.6941	2.70978	0.405916	3.54303	0.000395553	0.00390385
ENSG00000176105	YES1	781.049	2.70846	0.293238	4.90206	9.48353e-07	3.69438e-05
ENSG00000119729	RHOQ	3174.31	2.70649	0.241877	5.93866	2.87355e-09	3.93762e-07
ENSG00000197249	SERPINA1	389.039	2.70277	0.447813	3.20321	0.00135905	0.00999996
ENSG00000260465	RP11-63M22.2	5857.69	2.70138	0.281812	5.08742	3.62959e-07	1.75088e-05
ENSG00000245832	RP11-179A16.1	5.86688	2.69975	0.54624	2.62307	0.00871402	0.0400848
ENSG00000259685	CTD-2315E11.1	29.8805	2.69813	0.438735	3.26384	0.00109915	0.00845254
ENSG00000011426	ANLN	1952.81	2.69219	0.432982	3.29986	0.000967321	0.0077196
ENSG00000132256	TRIM5	78.6838	2.69134	0.463852	3.07926	0.00207514	0.0136783
ENSG00000254821	RP3-400B16.4	35.8191	2.69052	0.462843	3.08504	0.00203528	0.0134814
ENSG00000189134	NKAPL	120.416	2.69036	0.302428	4.72113	2.34537e-06	7.4023e-05
ENSG00000261393	RP11-21B23.1	8.69994	2.69004	0.400208	3.56721	0.000360796	0.00363277
ENSG00000174130	TLR6	36.7267	2.6841	0.469834	3.03179	0.00243105	0.015381
ENSG00000155729	KCTD18	290.98	2.68294	0.34639	4.11044	3.94901e-05	0.000644824
ENSG00000159176	CSRP1	24770	2.68126	0.252215	5.64166	1.68416e-08	1.67002e-06
ENSG00000236753	MKLN1-AS	73.0888	2.68053	0.31071	4.5783	4.6878e-06	0.000122915
ENSG00000189144	ZNF573	32.1901	2.68006	0.298199	4.76952	1.84667e-06	6.223e-05
ENSG00000137198	GMPR	852.885	2.67771	0.330098	4.30479	1.67144e-05	0.000328613
ENSG00000091879	ANGPT2	184.242	2.67579	0.429238	3.30811	0.000939265	0.00754428
ENSG00000228313	CTD-2555K7.4	11.71	2.67563	0.394452	3.59963	0.000318673	0.00330666
ENSG00000266578	RP11-838N2.5	16.5009	2.67204	0.421818	3.3615	0.000775198	0.0065049
ENSG00000269559	AC093677.1	15.6471	2.672	0.452319	3.13478	0.00171984	0.0119001
ENSG00000182253	SYNM	3278.74	2.67081	0.237773	5.96063	2.51266e-09	3.55015e-07
ENSG00000261602	CTD-2033A16.1	157.503	2.66982	0.32742	4.32699	1.51163e-05	0.000306019
ENSG00000122862	SRGN	838.639	2.66912	0.430388	3.2909	0.000998673	0.00790245
ENSG00000257027	RP11-705C15.3	11.5527	2.6675	0.47387	2.98708	0.00281658	0.0172356
ENSG00000215559	ANKRD20A11P	51.3502	2.66041	0.482374	2.92646	0.00342842	0.0198365
ENSG00000112378	PERP	246.193	2.65665	0.311217	4.52934	5.91675e-06	0.000147218
ENSG00000258451	RP11-903H12.3	31.3971	2.65648	0.460402	3.06148	0.00220243	0.0143234
ENSG00000235750	KIAA0040	145.038	2.65565	0.411098	3.42756	0.000609023	0.0054041
ENSG00000134531	EMP1	448.974	2.65358	0.468014	3.00833	0.00262688	0.0163426
ENSG00000184014	DENND5A	3881.35	2.65349	0.283597	4.9644	6.89126e-07	2.88217e-05
ENSG00000243429	OR7E29P	11.8491	2.65297	0.398858	3.52909	0.000416993	0.00406252
ENSG00000168542	COL3A1	34.4235	2.65209	0.518039	2.71626	0.00660241	0.032516
ENSG00000070778	PTPN21	524.397	2.6515	0.256079	5.49365	3.93709e-08	3.20668e-06
ENSG00000188958	UTS2B	14.7066	2.64489	0.483404	2.90276	0.00369889	0.0210092
ENSG00000169403	PTAFR	193.974	2.64464	0.30422	4.61204	3.98741e-06	0.000108975
ENSG00000236609	ZNF853	1859.64	2.64416	0.205655	6.82117	9.03041e-12	5.35326e-09
ENSG00000230729	RP11-296L22.8	4365.66	2.64396	0.231483	6.05964	1.36423e-09	2.22761e-07
ENSG00000259118	RP11-840I19.3	104.748	2.6437	0.325582	4.30785	1.64851e-05	0.000324572
ENSG00000265399	RP13-270P17.2	23.6075	2.64203	0.388321	3.6095	0.000306785	0.00320938
ENSG00000233665	RP11-523O18.5	17.0047	2.64122	0.512236	2.73547	0.00622919	0.0310821
ENSG00000180596	HIST1H2BC	13.5094	2.64112	0.447727	3.12947	0.00175121	0.0120621
ENSG00000187144	SPATA21	547.957	2.63671	0.207842	6.72981	1.69884e-11	7.72094e-09
ENSG00000196139	AKR1C3	587.211	2.63442	0.267808	5.21824	1.80635e-07	1.02619e-05
ENSG00000133789	SWAP70	945.574	2.63257	0.290138	4.81313	1.48586e-06	5.33131e-05
ENSG00000055208	TAB2	1749.48	2.63209	0.278469	5.01387	5.33466e-07	2.33876e-05
ENSG00000206203	TSSK2	47.3165	2.63101	0.442048	3.15716	0.00159312	0.01124
ENSG00000112333	NR2E1	958.994	2.62995	0.34001	4.10292	4.0796e-05	0.000662007
ENSG00000251396	RP11-163N6.2	78.5444	2.62703	0.470611	2.9609	0.00306737	0.0183874
ENSG00000245571	AP001258.4	28.2082	2.62695	0.348773	3.99513	6.46599e-05	0.000953087
ENSG00000172380	GNG12	852.926	2.6262	0.310013	4.49328	7.01346e-06	0.000167323
ENSG00000228208	C1orf143	10.8171	2.62544	0.551429	2.52537	0.0115577	0.0495625
ENSG00000136826	KLF4	178.654	2.62358	0.41391	3.36193	0.000774004	0.00650425
ENSG00000092607	TBX15	23.942	2.6229	0.525202	2.64881	0.00807746	0.0378991
ENSG00000234175	RP11-730A19.9	13.8284	2.62178	0.437113	3.1812	0.00146667	0.0105778
ENSG00000171940	ZNF217	139.823	2.62076	0.51324	2.70825	0.00676383	0.0330662
ENSG00000141401	IMPA2	253.397	2.62075	0.227791	6.10201	1.04741e-09	1.85466e-07
ENSG00000263508	RP11-963H4.3	8.13807	2.61997	0.484636	2.86721	0.00414106	0.0228265
ENSG00000118785	SPP1	4811.92	2.61993	0.408182	3.40419	0.000663613	0.00576491
ENSG00000125148	MT2A	11132.4	2.61711	0.429069	3.23486	0.00121703	0.00916668
ENSG00000105176	URI1	1373.77	2.61623	0.173621	7.9915	1.3331e-15	9.08809e-12
ENSG00000119938	PPP1R3C	1463.95	2.6161	0.305665	4.53901	5.65187e-06	0.000141916
ENSG00000250602	RP11-517I3.1	277.603	2.61525	0.411632	3.36939	0.000753347	0.00636795
ENSG00000117280	RAB7L1	745.68	2.61351	0.273319	5.07097	3.95803e-07	1.8641e-05
ENSG00000221716	SNORA11	7.51861	2.61221	0.472934	2.92911	0.00339938	0.0197151
ENSG00000196954	CASP4	157.8	2.61084	0.377153	3.67095	0.000241647	0.00266026
ENSG00000121966	CXCR4	243.389	2.6087	0.436834	3.16672	0.00154169	0.0109594
ENSG00000164692	COL1A2	259.883	2.6068	0.395606	3.49409	0.000475685	0.00450085
ENSG00000235078	AC142528.1	96.2215	2.60602	0.345956	3.99429	6.48883e-05	0.000955089
ENSG00000264235	RP13-270P17.1	267.508	2.60262	0.251694	5.48271	4.18867e-08	3.36878e-06
ENSG00000163820	FYCO1	610.419	2.60171	0.254354	5.42338	5.84827e-08	4.40543e-06
ENSG00000175591	P2RY2	34.6414	2.59939	0.356996	3.86047	0.00011317	0.00147587
ENSG00000237654	AP003025.2	26.2373	2.59322	0.487018	2.82278	0.00476098	0.0254015
ENSG00000114853	ZBTB47	5360.32	2.59289	0.238919	5.75326	8.7541e-09	9.78343e-07
ENSG00000123080	CDKN2C	364.585	2.59128	0.215744	6.3671	1.9263e-10	4.70126e-08
ENSG00000240219	RP11-430C7.5	23.9046	2.591	0.54448	2.52261	0.0116487	0.0498508
ENSG00000232456	RP11-5P18.10	19.5964	2.59085	0.447695	3.06777	0.00215662	0.0140893
ENSG00000268555	RP11-678G14.3	8.05599	2.59073	0.537032	2.55731	0.0105484	0.0462453
ENSG00000171860	C3AR1	210.811	2.58945	0.370802	3.70182	0.000214059	0.00243621
ENSG00000182774	RPS17L	49.2232	2.58861	0.286882	4.78307	1.72635e-06	5.9439e-05
ENSG00000263603	CTD-2349P21.5	74.3266	2.5883	0.512036	2.67951	0.00737294	0.0353468
ENSG00000126878	AIF1L	4417.79	2.58504	0.35808	3.82649	0.000129984	0.00164251
ENSG00000227486	RP13-188A5.1	7.60447	2.58346	0.533661	2.56587	0.0102917	0.0453604
ENSG00000101367	MAPRE1	1784.08	2.58329	0.192078	7.1284	1.01544e-12	1.31858e-09
ENSG00000259431	THTPA	117.024	2.58271	0.327415	4.18089	2.90375e-05	0.000507254
ENSG00000111404	RERGL	120.304	2.58222	0.448067	3.05448	0.00225454	0.0145858
ENSG00000072952	MRVI1	4465.17	2.57956	0.266013	5.13932	2.75731e-07	1.42945e-05
ENSG00000117523	PRRC2C	4253.05	2.57701	0.261073	5.2311	1.68507e-07	9.77373e-06
ENSG00000171659	GPR34	153.834	2.57597	0.433474	3.14925	0.00163691	0.0114718
ENSG00000231738	TSPAN19	21.2112	2.57521	0.4866	2.80455	0.00503875	0.0266127
ENSG00000272842	RP11-513M16.7	66.6907	2.57354	0.395916	3.44456	0.000571985	0.00516472
ENSG00000247925	RP3-510L9.1	17.0321	2.57262	0.525447	2.59444	0.00947455	0.0426339
ENSG00000261656	CTD-2258A20.5	7.29348	2.57072	0.529582	2.57216	0.0101066	0.0447323
ENSG00000135111	TBX3	127.946	2.5704	0.39735	3.42769	0.000608748	0.00540363
ENSG00000183688	FAM101B	373.618	2.57009	0.291946	4.66462	3.09185e-06	9.12465e-05
ENSG00000258457	RP11-298I3.4	32.9492	2.56851	0.405843	3.35335	0.000798398	0.00665592
ENSG00000140968	IRF8	194.338	2.5681	0.390259	3.48666	0.000489099	0.00460222
ENSG00000228878	AC007551.3	97.6758	2.5673	0.44854	3.03262	0.00242438	0.0153567
ENSG00000165071	TMEM71	16.1128	2.56577	0.374646	3.62847	0.000285107	0.00302985
ENSG00000266037	RN7SL3	19.387	2.56552	0.527554	2.57651	0.00998022	0.0443134
ENSG00000127951	FGL2	202.187	2.56546	0.338733	4.01266	6.00393e-05	0.000902542
ENSG00000256393	AC138123.2	39.2092	2.56456	0.368166	3.69049	0.000223822	0.0025179
ENSG00000165895	ARHGAP42	119.252	2.5643	0.434591	3.12608	0.00177152	0.0121639
ENSG00000128849	CGNL1	1581.42	2.55945	0.267903	5.0609	4.17277e-07	1.9286e-05
ENSG00000233461	RP11-295G20.2	34.2918	2.55517	0.400845	3.37641	0.000734372	0.00625018
ENSG00000224081	LINC01057	35.593	2.55471	0.34423	3.93097	8.46036e-05	0.00117508
ENSG00000126653	NSRP1	767.643	2.55354	0.260513	5.19166	2.08426e-07	1.15521e-05
ENSG00000168314	MOBP	14353.4	2.55252	0.470406	2.87395	0.00405376	0.0224725
ENSG00000244953	RP11-613D13.8	140.612	2.54891	0.459557	2.93735	0.00331029	0.019346
ENSG00000272933	RP11-47A8.5	102.467	2.54538	0.306113	4.40322	1.06655e-05	0.00023267
ENSG00000248925	CTD-2083E4.6	17.3537	2.54223	0.368755	3.65038	0.000261857	0.00283357
ENSG00000149418	ST14	71.7876	2.54135	0.510754	2.63452	0.00842553	0.0390808
ENSG00000147251	DOCK11	115.215	2.54061	0.377392	3.5644	0.000364688	0.00365748
ENSG00000188313	PLSCR1	331.159	2.53901	0.425685	3.15789	0.00158916	0.0112192
ENSG00000105281	SLC1A5	180.254	2.53639	0.406549	3.30287	0.000957015	0.00765752
ENSG00000163131	CTSS	269.399	2.53552	0.392888	3.41645	0.000634436	0.00557001
ENSG00000080824	HSP90AA1	44238.2	2.53525	0.281909	4.76085	1.9278e-06	6.40817e-05
ENSG00000161714	PLCD3	2796.47	2.53402	0.231779	5.78753	7.14276e-09	8.43125e-07
ENSG00000213468	RP11-453F18__B.1	8.38171	2.53332	0.493067	2.71978	0.00653263	0.0322714
ENSG00000244682	FCGR2C	20.1214	2.53162	0.488683	2.74219	0.00610307	0.0306209
ENSG00000228716	DHFR	309.507	2.52928	0.447364	2.99248	0.00276721	0.0170106
ENSG00000236065	RP1-117O3.2	25.7634	2.52652	0.439783	3.04048	0.00236198	0.015084
ENSG00000228528	AC068057.1	56.6268	2.52537	0.33162	4.03021	5.57265e-05	0.000849892
ENSG00000230795	HLA-K	56.1245	2.52518	0.517034	2.58472	0.0097459	0.0435395
ENSG00000111181	SLC6A12	960.248	2.52426	0.320774	4.16449	3.12044e-05	0.000538552
ENSG00000142227	EMP3	589.992	2.52422	0.341193	3.91519	9.03327e-05	0.00124032
ENSG00000223528	RP11-223P11.3	18.5969	2.52054	0.507375	2.6287	0.00857128	0.0395684
ENSG00000146063	TRIM41	2705.69	2.51997	0.26375	5.05559	4.29069e-07	1.96974e-05
ENSG00000151491	EPS8	524.629	2.51995	0.369905	3.6047	0.000312516	0.00325496
ENSG00000152137	HSPB8	5174.95	2.51787	0.279028	4.77444	1.8021e-06	6.14894e-05
ENSG00000259081	RP11-488C13.6	166.931	2.51721	0.43611	3.05387	0.00225907	0.0146012
ENSG00000165424	ZCCHC24	6812.27	2.51636	0.305192	4.36228	1.28711e-05	0.000269986
ENSG00000138964	PARVG	453.469	2.51517	0.37229	3.57425	0.000351235	0.00356583
ENSG00000162616	DNAJB4	615.951	2.51514	0.393398	3.38243	0.000718475	0.00614943
ENSG00000173926	MARCH3	145.335	2.51129	0.276397	4.80624	1.53798e-06	5.46797e-05
ENSG00000177234	C10orf85	136.623	2.51071	0.404505	3.28326	0.00102615	0.00805715
ENSG00000122122	SASH3	173.102	2.5103	0.313025	4.24203	2.21507e-05	0.000408403
ENSG00000267714	CTD-2540B15.6	49.5619	2.51028	0.337113	3.93888	8.18634e-05	0.00114714
ENSG00000101096	NFATC2	158.128	2.50799	0.285642	4.64403	3.4167e-06	9.78678e-05
ENSG00000273355	RP11-672L10.6	7.48589	2.50736	0.448484	2.95701	0.00310637	0.0185113
ENSG00000254109	RBPMS-AS1	16.1219	2.50643	0.461045	2.87528	0.00403672	0.0223968
ENSG00000002586	CD99	1309.45	2.50506	0.317142	4.17746	2.94788e-05	0.000512992
ENSG00000236754	AC004019.13	1152.97	2.50433	0.475568	2.78494	0.00535381	0.0278352
ENSG00000185955	C7orf61	178.816	2.50427	0.458448	2.88886	0.00386636	0.0217161
ENSG00000245330	KB-1471A8.1	8.88267	2.50283	0.480493	2.7546	0.00587648	0.029791
ENSG00000146966	DENND2A	1375.58	2.50272	0.218002	6.07104	1.27088e-09	2.13923e-07
ENSG00000122176	FMOD	75.8791	2.50044	0.47739	2.7696	0.00561245	0.0288222
ENSG00000120280	CXorf21	14.5233	2.49982	0.515527	2.56403	0.0103465	0.0455431
ENSG00000121316	PLBD1	37.4206	2.49951	0.397797	3.32241	0.000892426	0.00726494
ENSG00000261759	RP11-626G11.3	266.934	2.49835	0.275705	4.79127	1.65733e-06	5.78664e-05
ENSG00000248919	ATP5J2-PTCD1	39.3634	2.49807	0.390204	3.38493	0.000711955	0.00610129
ENSG00000196975	ANXA4	576.524	2.498	0.236398	5.58709	2.30912e-08	2.07813e-06
ENSG00000252645	RNU7-111P	20.0287	2.49588	0.474614	2.78026	0.00543158	0.0281371
ENSG00000259366	CTD-2647L4.4	11.2692	2.49096	0.477369	2.75824	0.00581129	0.0295594
ENSG00000109971	HSPA8	13546.8	2.48727	0.29038	4.52705	5.98133e-06	0.000148008
ENSG00000268001	CTC-241F20.3	31.4241	2.4867	0.309481	4.24657	2.1707e-05	0.000402206
ENSG00000183196	CHST6	83.0467	2.48639	0.440148	2.98548	0.00283134	0.017284
ENSG00000265681	RPL17	839.822	2.48383	0.212624	6.17316	6.6939e-10	1.33238e-07
ENSG00000231970	RP11-452K12.7	19.7778	2.48375	0.476026	2.75725	0.00582904	0.0296166
ENSG00000204659	CBY3	25.9155	2.48364	0.397895	3.29849	0.000972055	0.00774098
ENSG00000168743	NPNT	200.833	2.48153	0.411038	3.19004	0.00142254	0.0103499
ENSG00000142961	MOB3C	482.616	2.47775	0.223178	5.86542	4.48002e-09	5.81741e-07
ENSG00000256377	RP11-1060J15.4	24.1024	2.47674	0.457815	2.85802	0.004263	0.0233617
ENSG00000272992	RP11-809C18.4	39.0281	2.47549	0.475239	2.7517	0.00592871	0.0299858
ENSG00000261716	RP11-196G18.22	314.451	2.47436	0.277341	4.71282	2.44317e-06	7.66661e-05
ENSG00000094963	FMO2	49.1986	2.47251	0.481837	2.71041	0.00672003	0.0329599
ENSG00000141027	NCOR1	3362.77	2.46933	0.232348	5.61279	1.99085e-08	1.88501e-06
ENSG00000171759	PAH	148.346	2.46868	0.408557	3.19109	0.00141738	0.0103234
ENSG00000027869	SH2D2A	14.7931	2.46641	0.497404	2.61842	0.00883387	0.0404927
ENSG00000117289	TXNIP	3681.3	2.46481	0.335151	3.88325	0.00010307	0.00137573
ENSG00000233750	CICP27	12.0683	2.46454	0.492535	2.64208	0.00823979	0.0384877
ENSG00000197889	MEIG1	21.2871	2.46135	0.357781	3.63197	0.000281262	0.00300421
ENSG00000122786	CALD1	1710.59	2.46034	0.300834	4.31752	1.57789e-05	0.000316145
ENSG00000163132	MSX1	573.853	2.46012	0.372565	3.48592	0.000490444	0.00461047
ENSG00000156127	BATF	23.6088	2.4599	0.48281	2.68967	0.00715217	0.0345133
ENSG00000172201	ID4	2631.25	2.45837	0.341995	3.7945	0.000147938	0.00181964
ENSG00000259001	RPPH1	69.1265	2.45676	0.381924	3.39532	0.000685479	0.00591904
ENSG00000082781	ITGB5	1382.05	2.45614	0.234537	5.52745	3.24918e-08	2.75982e-06
ENSG00000246022	ALDH1L1-AS2	225.474	2.45491	0.28887	4.48532	7.28049e-06	0.000172684
ENSG00000122861	PLAU	36.8146	2.45447	0.366751	3.53214	0.000412215	0.00402315
ENSG00000140450	ARRDC4	904.771	2.45415	0.337589	3.83668	0.000124709	0.00159732
ENSG00000269019	AC005932.1	14.5656	2.4537	0.398186	3.25214	0.00114539	0.00873421
ENSG00000225083	GRTP1-AS1	32.3311	2.45	0.435826	2.96629	0.00301419	0.0181444
ENSG00000255085	AF186192.5	46.5854	2.44989	0.441037	2.93108	0.00337782	0.0196323
ENSG00000181019	NQO1	2000.64	2.44866	0.33857	3.81602	0.00013562	0.00169877
ENSG00000026025	VIM	14666.7	2.4471	0.289909	4.45336	8.4535e-06	0.000194859
ENSG00000140022	STON2	2052.73	2.44696	0.295023	4.3759	1.20935e-05	0.000257036
ENSG00000139197	PEX5	2218.81	2.44662	0.199359	6.47469	9.5008e-11	2.68355e-08
ENSG00000135414	GDF11	982.338	2.44383	0.253211	5.09119	3.55817e-07	1.73264e-05
ENSG00000188404	SELL	97.7454	2.44262	0.386288	3.33541	0.000851732	0.00700208
ENSG00000239998	LILRA2	74.7716	2.44213	0.394492	3.26531	0.00109344	0.0084248
ENSG00000119408	NEK6	1328.72	2.44041	0.215725	5.9665	2.424e-09	3.48452e-07
ENSG00000145012	LPP	774.184	2.43998	0.275725	4.66722	3.05297e-06	9.03924e-05
ENSG00000183943	PRKX	567.133	2.43592	0.357627	3.59164	0.000328604	0.00337969
ENSG00000225963	AC009950.2	22.3983	2.43588	0.346317	3.70886	0.000208192	0.00238177
ENSG00000138356	AOX1	24.2172	2.43528	0.376747	3.40836	0.000653555	0.00570115
ENSG00000267893	AC007461.1	14.9637	2.43432	0.496384	2.58574	0.00971699	0.0434452
ENSG00000183111	ARHGEF37	1397.38	2.43288	0.34891	3.67621	0.000236725	0.00262196
ENSG00000129515	SNX6	836.205	2.43268	0.319895	4.00928	6.09053e-05	0.000912542
ENSG00000225151	GOLGA2P7	138.028	2.43162	0.337376	3.79967	0.00014489	0.00179369
ENSG00000079819	EPB41L2	3064.8	2.43158	0.270364	4.74136	2.12293e-06	6.8428e-05
ENSG00000104611	SH2D4A	62.12	2.43059	0.290757	4.4068	1.04908e-05	0.000230148
ENSG00000146233	CYP39A1	30.72	2.42398	0.408847	3.12434	0.00178207	0.0122191
ENSG00000162777	DENND2D	46.1529	2.4237	0.359388	3.55386	0.00037962	0.00377667
ENSG00000272017	RP1-199J3.7	38.1134	2.42334	0.451128	2.83068	0.00464498	0.0249732
ENSG00000175970	UNC119B	1164.53	2.42246	0.188245	6.78093	1.19408e-11	5.92026e-09
ENSG00000115825	PRKD3	479.977	2.42066	0.308237	4.13772	3.50771e-05	0.000591538
ENSG00000259891	CTA-204B4.2	350.136	2.41904	0.30095	4.23471	2.28845e-05	0.000419662
ENSG00000248734	CTD-2260A17.1	11.1753	2.41875	0.501338	2.54172	0.0110309	0.04783
ENSG00000235162	C12orf75	116.889	2.41816	0.426697	2.98552	0.00283099	0.017284
ENSG00000147127	RAB41	121.159	2.41776	0.267362	4.76386	1.89925e-06	6.34689e-05
ENSG00000260336	RP11-395B7.7	625.578	2.41772	0.196118	6.49428	8.34324e-11	2.47296e-08
ENSG00000267064	UXT-AS1	200.469	2.41645	0.230902	5.51269	3.53383e-08	2.95595e-06
ENSG00000065809	FAM107B	1848.61	2.4162	0.322677	3.9443	8.00321e-05	0.00112785
ENSG00000104081	BMF	41.7379	2.41536	0.446599	2.84873	0.00438944	0.0238914
ENSG00000250742	RP11-834C11.4	55.6145	2.415	0.373776	3.40318	0.000666075	0.00578077
ENSG00000104324	CPQ	631.226	2.41494	0.265738	4.78662	1.69617e-06	5.88457e-05
ENSG00000164342	TLR3	36.3064	2.41399	0.433454	2.93322	0.00335461	0.019563
ENSG00000163362	C1orf106	41.95	2.41329	0.493956	2.5731	0.0100791	0.0446327
ENSG00000162391	FAM151A	57.6764	2.41256	0.311436	4.0797	4.50948e-05	0.000716895
ENSG00000198805	PNP	430.612	2.41001	0.29982	4.23267	2.30932e-05	0.00042292
ENSG00000133321	RARRES3	1072.43	2.40956	0.401166	3.16271	0.00156306	0.0110853
ENSG00000113328	CCNG1	952.428	2.40949	0.250688	5.06098	4.17097e-07	1.9286e-05
ENSG00000227757	AP000282.2	291.674	2.40878	0.427424	2.96732	0.00300411	0.0180957
ENSG00000152804	HHEX	92.2084	2.40876	0.306555	4.13723	3.51521e-05	0.000592436
ENSG00000232485	AC098820.3	12.4361	2.40827	0.459778	2.75784	0.00581849	0.029585
ENSG00000185862	EVI2B	134.789	2.40757	0.319315	3.96967	7.19729e-05	0.00103678
ENSG00000267422	CTD-2554C21.1	23.6777	2.40603	0.304986	4.15316	3.27912e-05	0.000559914
ENSG00000134453	RBM17	2447.8	2.40515	0.189929	6.66633	2.62286e-11	1.05181e-08
ENSG00000185436	IFNLR1	29.3381	2.40266	0.411559	3.07278	0.00212076	0.0139129
ENSG00000162998	FRZB	208.961	2.40199	0.282727	4.47155	7.76549e-06	0.000181299
ENSG00000198538	ZNF28	112.963	2.40149	0.416442	3.03507	0.00240484	0.0152648
ENSG00000171827	ZNF570	34.7043	2.40068	0.499938	2.52719	0.0114978	0.0493675
ENSG00000250167	CTC-321K16.1	7.29481	2.4006	0.47455	2.6623	0.00776093	0.0368057
ENSG00000126016	AMOT	2357.53	2.4	0.286299	4.41159	1.02615e-05	0.000226028
ENSG00000257831	RP11-596D21.1	25.7306	2.39693	0.419394	3.00717	0.00263694	0.0163811
ENSG00000260682	7SK	20.6635	2.39669	0.358289	3.51962	0.000432165	0.00417602
ENSG00000226124	FTCDNL1	25.9662	2.39591	0.404205	3.11865	0.00181684	0.0124044
ENSG00000132109	TRIM21	110.744	2.39462	0.408004	3.08771	0.00201705	0.013405
ENSG00000264350	SNRPGP2	21.7966	2.39268	0.45078	2.79211	0.00523651	0.027392
ENSG00000162599	NFIA	2778.91	2.39253	0.236274	5.32659	1.00074e-07	6.59162e-06
ENSG00000271009	RP11-346C20.3	32.0081	2.3925	0.274693	4.58155	4.61546e-06	0.000122029
ENSG00000243927	MRPS6	1242.62	2.39188	0.275404	4.56838	4.91518e-06	0.000127528
ENSG00000183773	AIFM3	5499.53	2.39158	0.207731	6.05573	1.39782e-09	2.25545e-07
ENSG00000260228	RP11-483P21.2	11.0283	2.39043	0.435124	2.88945	0.00385912	0.0216799
ENSG00000174963	ZIC4	52.4472	2.38861	0.454273	2.76523	0.00568824	0.0290909
ENSG00000137310	TCF19	87.798	2.38517	0.26064	4.81158	1.49739e-06	5.34552e-05
ENSG00000060339	CCAR1	1643.3	2.38486	0.270074	4.64282	3.43688e-06	9.83425e-05
ENSG00000176597	B3GNT5	174.583	2.38324	0.341641	3.66736	0.000245068	0.00269339
ENSG00000140905	GCSH	632.775	2.38255	0.209463	5.97961	2.23668e-09	3.27915e-07
ENSG00000198585	NUDT16	2965.53	2.38245	0.167869	7.46082	8.59857e-14	1.56316e-10
ENSG00000177119	ANO6	552.459	2.38141	0.373521	3.3514	0.000804054	0.00669218
ENSG00000081052	COL4A4	55.3469	2.38122	0.456756	2.74042	0.00613607	0.0307274
ENSG00000185942	NKAIN3	31.821	2.38065	0.420182	2.97814	0.00290008	0.0176169
ENSG00000092036	HAUS4	173.611	2.37931	0.262121	4.77085	1.83449e-06	6.21424e-05
ENSG00000204682	CASC10	523.579	2.3785	0.227314	5.49923	3.81445e-08	3.13302e-06
ENSG00000167613	LAIR1	356.349	2.37642	0.364424	3.42675	0.000610862	0.00541359
ENSG00000125817	CENPB	6654.86	2.37453	0.396056	3.15016	0.0016318	0.0114478
ENSG00000225972	MTND1P23	349.653	2.37323	0.466529	2.67262	0.00752616	0.0359486
ENSG00000101605	MYOM1	671.951	2.37296	0.271614	4.58993	4.43389e-06	0.000118653
ENSG00000148700	ADD3	6028.55	2.37131	0.355528	3.50375	0.000458751	0.00437861
ENSG00000128274	A4GALT	185.952	2.37095	0.416183	2.99259	0.00276624	0.0170085
ENSG00000147883	CDKN2B	125.766	2.36981	0.369064	3.37278	0.00074412	0.00631148
ENSG00000173457	PPP1R14B	1204.09	2.36583	0.341404	3.63893	0.000273774	0.00293919
ENSG00000104218	CSPP1	466.94	2.36576	0.350931	3.54003	0.000400075	0.00393282
ENSG00000101347	SAMHD1	1466.23	2.36495	0.250885	4.94972	7.43186e-07	3.0567e-05
ENSG00000119715	ESRRB	12.8175	2.36369	0.455062	2.72719	0.00638753	0.0316982
ENSG00000129680	MAP7D3	93.3563	2.36331	0.241732	5.133	2.85166e-07	1.45943e-05
ENSG00000103852	TTC23	322.171	2.36226	0.235419	5.26791	1.37984e-07	8.45545e-06
ENSG00000258745	RP11-218E20.5	30.3667	2.35667	0.473988	2.60924	0.00907441	0.0412898
ENSG00000146112	PPP1R18	638.941	2.35605	0.245615	5.03379	4.80881e-07	2.16389e-05
ENSG00000122986	HVCN1	458.988	2.35413	0.22584	5.46934	4.51709e-08	3.5798e-06
ENSG00000132970	WASF3	3584.92	2.35294	0.393868	3.1342	0.00172322	0.0119181
ENSG00000272234	CTD-2325A15.5	166.39	2.35165	0.427974	2.8826	0.00394412	0.0220529
ENSG00000248278	SUMO2P17	10.0047	2.35135	0.428729	2.87708	0.00401376	0.0223194
ENSG00000140931	CMTM3	318.371	2.351	0.240343	5.1313	2.87749e-07	1.46941e-05
ENSG00000273081	RP4-813F11.4	92.1485	2.35093	0.305315	4.0392	5.36331e-05	0.000822631
ENSG00000170647	TMEM133	107.545	2.3496	0.440229	2.79948	0.00511845	0.0269086
ENSG00000155324	GRAMD3	2161.5	2.34916	0.305409	4.0344	5.47409e-05	0.000838141
ENSG00000254777	AC022182.1	15.4583	2.34855	0.478082	2.57649	0.00998103	0.0443134
ENSG00000213722	DDAH2	1931.2	2.34801	0.18352	6.71012	1.9447e-11	8.41746e-09
ENSG00000155629	PIK3AP1	144.444	2.34746	0.416714	2.95431	0.00313372	0.0186173
ENSG00000162944	RFTN2	1396.3	2.34714	0.291329	4.22514	2.38792e-05	0.000435184
ENSG00000167315	ACAA2	1410.28	2.34702	0.228081	5.39645	6.79721e-08	4.95596e-06
ENSG00000120129	DUSP1	1634.49	2.34667	0.40396	3.04638	0.00231614	0.0148926
ENSG00000055070	SZRD1	2000.7	2.34551	0.186201	6.60525	3.96847e-11	1.38962e-08
ENSG00000177426	TGIF1	256.288	2.34478	0.340104	3.61492	0.000300439	0.00315831
ENSG00000053918	KCNQ1	82.4238	2.34474	0.280097	4.3893	1.13714e-05	0.000245128
ENSG00000248593	DSTNP2	225.431	2.34373	0.203699	6.03247	1.61473e-09	2.48768e-07
ENSG00000272709	RP11-458D21.6	20.2539	2.34159	0.4077	3.01077	0.0026059	0.0162498
ENSG00000087086	FTL	71384.9	2.34154	0.303768	4.04078	5.32733e-05	0.000817968
ENSG00000087495	PHACTR3	3464.64	2.34101	0.294832	4.16215	3.15272e-05	0.000543436
ENSG00000150457	LATS2	115.264	2.34046	0.432591	2.83592	0.00456944	0.0246545
ENSG00000240057	RP11-572M11.4	21.1131	2.33997	0.377304	3.25067	0.00115135	0.00876741
ENSG00000172935	MRGPRF	107.28	2.33879	0.414718	2.95565	0.00312015	0.018565
ENSG00000129151	BBOX1	785.431	2.33871	0.342484	3.57889	0.000345054	0.00351655
ENSG00000168884	TNIP2	535.345	2.33305	0.260003	4.70078	2.59166e-06	7.98553e-05
ENSG00000142871	CYR61	411.155	2.33245	0.422599	2.89127	0.00383694	0.0215865
ENSG00000115594	IL1R1	248.818	2.33203	0.426826	2.86202	0.00420946	0.0231287
ENSG00000007372	PAX6	1223.67	2.33084	0.263267	4.6373	3.52981e-06	0.00010037
ENSG00000064655	EYA2	451.214	2.32969	0.258515	4.7198	2.36079e-06	7.44236e-05
ENSG00000135605	TEC	8.76797	2.32948	0.460216	2.65095	0.00802656	0.0377373
ENSG00000108848	LUC7L3	9225.36	2.32912	0.267768	4.55539	5.22882e-06	0.000133757
ENSG00000016391	CHDH	1659.33	2.32906	0.179793	6.78418	1.16744e-11	5.89535e-09
ENSG00000165474	GJB2	70.9279	2.32802	0.45506	2.67899	0.00738438	0.0353777
ENSG00000115919	KYNU	16.2757	2.32778	0.468413	2.60231	0.00925984	0.0418839
ENSG00000260852	FBXL19-AS1	41.4778	2.32777	0.296041	4.1175	3.83011e-05	0.000631077
ENSG00000271952	RP11-245G13.2	19.3418	2.32762	0.318292	3.82936	0.000128478	0.00163103
ENSG00000112276	BVES	92.2441	2.32601	0.383042	3.17943	0.00147566	0.0106202
ENSG00000165730	STOX1	1328.45	2.32507	0.350266	3.47529	0.000510305	0.00473317
ENSG00000185022	MAFF	420.231	2.32494	0.391822	3.1065	0.00189318	0.0127975
ENSG00000173548	SNX33	707.536	2.3249	0.245905	4.94976	7.43049e-07	3.0567e-05
ENSG00000187123	LYPD6	285.46	2.32327	0.272924	4.45604	8.3487e-06	0.000192769
ENSG00000183549	ACSM5	210.147	2.32259	0.30864	3.93901	8.18185e-05	0.0011471
ENSG00000158417	EIF5B	6390.08	2.32089	0.284569	4.26848	1.96811e-05	0.000372672
ENSG00000101265	RASSF2	3894.13	2.31944	0.303716	3.99641	6.43107e-05	0.00094948
ENSG00000163141	BNIPL	20.7626	2.31674	0.469303	2.58276	0.00980138	0.0436651
ENSG00000101608	MYL12A	1006.66	2.31647	0.251207	4.82443	1.40407e-06	5.10669e-05
ENSG00000241163	LINC00877	32.3018	2.31302	0.473519	2.55486	0.010623	0.0464899
ENSG00000136830	FAM129B	1512.53	2.3124	0.215976	5.59965	2.14787e-08	1.99218e-06
ENSG00000178104	PDE4DIP	8066.14	2.31151	0.283341	4.26637	1.98683e-05	0.00037494
ENSG00000139679	LPAR6	378.814	2.31111	0.300058	4.02784	5.62904e-05	0.000857533
ENSG00000175489	LRRC25	49.961	2.31073	0.41525	2.90994	0.00361502	0.0206187
ENSG00000177337	DLGAP1-AS1	137.183	2.31055	0.348124	3.47071	0.000519081	0.004795
ENSG00000218018	RP4-800J21.3	26.8772	2.30878	0.443773	2.72016	0.00652508	0.03224
ENSG00000272993	RP11-196G18.24	118.045	2.30793	0.325656	3.70513	0.000211278	0.00241061
ENSG00000111961	SASH1	2804.55	2.30695	0.315054	3.82788	0.000129254	0.00163649
ENSG00000112559	MDFI	109.184	2.30688	0.306857	3.92998	8.49514e-05	0.00117831
ENSG00000237938	RP11-288I21.1	941.996	2.30673	0.317861	3.79364	0.000148452	0.00182036
ENSG00000175183	CSRP2	419.916	2.3066	0.267659	4.50485	6.64183e-06	0.000160422
ENSG00000160255	ITGB2	689.393	2.30464	0.31186	3.86244	0.000112259	0.00146679
ENSG00000154734	ADAMTS1	927.77	2.30464	0.444847	2.70776	0.00677394	0.0330918
ENSG00000169871	TRIM56	86.8372	2.30415	0.326474	3.68862	0.000225478	0.00252923
ENSG00000185650	ZFP36L1	2892.06	2.3034	0.276018	4.36119	1.29359e-05	0.000270648
ENSG00000107829	FBXW4	4521.81	2.30205	0.356642	3.3729	0.000743798	0.00631072
ENSG00000101773	RBBP8	189.213	2.29944	0.321318	3.73862	0.000185033	0.00216367
ENSG00000186063	AIDA	485.055	2.29919	0.32633	3.68071	0.000232589	0.00258918
ENSG00000254224	KB-1043D8.6	568.56	2.29792	0.250297	4.79563	1.62163e-06	5.70584e-05
ENSG00000105483	CARD8	589.734	2.29768	0.235922	5.08719	3.63417e-07	1.75088e-05
ENSG00000238276	RP11-245J24.1	139.289	2.29603	0.434436	2.76023	0.00577612	0.029441
ENSG00000107815	C10orf2	239.362	2.2959	0.210381	5.69948	1.20174e-08	1.27511e-06
ENSG00000084093	REST	203.428	2.29584	0.283442	4.23021	2.33469e-05	0.000426421
ENSG00000169604	ANTXR1	1265.71	2.29446	0.356502	3.36087	0.000776982	0.00651723
ENSG00000111058	ACSS3	897.687	2.29283	0.313663	3.81661	0.000135296	0.00169549
ENSG00000246379	RP11-461O7.1	46.341	2.29259	0.310145	3.85941	0.000113663	0.00148158
ENSG00000254910	RP11-326C3.7	28.8143	2.29198	0.412082	2.90377	0.00368696	0.0209545
ENSG00000113645	WWC1	2319.06	2.2899	0.212083	5.63594	1.74103e-08	1.70778e-06
ENSG00000227455	RP11-300M24.1	14.2535	2.28978	0.443655	2.69401	0.00705978	0.0341699
ENSG00000105383	CD33	67.7283	2.28926	0.339991	3.51444	0.000440675	0.00424021
ENSG00000118503	TNFAIP3	70.9718	2.28871	0.428692	2.78646	0.00532871	0.0277412
ENSG00000088827	SIGLEC1	46.601	2.28863	0.382856	3.11993	0.00180895	0.0123598
ENSG00000145555	MYO10	4493.62	2.28807	0.268654	4.44487	8.79461e-06	0.000200519
ENSG00000227695	DNMBP-AS1	14.0653	2.28533	0.452546	2.63487	0.00841686	0.0390506
ENSG00000141639	MAPK4	3213	2.28517	0.268389	4.44243	8.89499e-06	0.0002023
ENSG00000229117	RPL41	6536.27	2.28468	0.317909	3.74947	0.000177206	0.00209096
ENSG00000112029	FBXO5	44.3483	2.28423	0.430451	2.76851	0.00563137	0.0289139
ENSG00000167083	GNGT2	33.5964	2.27986	0.461567	2.57588	0.00999845	0.0443691
ENSG00000257337	RP11-983P16.4	1118.9	2.27933	0.210114	5.657	1.54045e-08	1.55987e-06
ENSG00000145220	LYAR	206.085	2.27809	0.282854	4.19943	2.67587e-05	0.000476373
ENSG00000108387	SEPT4	19598.8	2.2777	0.386916	3.06934	0.00214529	0.0140254
ENSG00000187193	MT1X	1920.15	2.27768	0.464998	2.55391	0.010652	0.0465869
ENSG00000269640	CTD-2521M24.9	57.3449	2.27669	0.261048	4.54681	5.44644e-06	0.000137901
ENSG00000114738	MAPKAPK3	697.523	2.27578	0.19679	6.02857	1.65412e-09	2.53405e-07
ENSG00000160862	AZGP1	490.413	2.27482	0.406038	2.92031	0.00349684	0.0201305
ENSG00000264569	RP13-650J16.1	41.7586	2.27461	0.39941	2.96842	0.00299339	0.018047
ENSG00000107099	DOCK8	194.427	2.27437	0.40451	2.93063	0.00338275	0.0196457
ENSG00000177409	SAMD9L	135.216	2.27399	0.354024	3.34787	0.000814339	0.00675577
ENSG00000224985	RP11-297K8.2	236.594	2.27396	0.383176	3.09312	0.00198064	0.0132054
ENSG00000163386	NBPF10	799.648	2.27377	0.270099	4.38759	1.14612e-05	0.000246284
ENSG00000243806	RPL7P18	35.11	2.27291	0.416712	2.84259	0.00447492	0.0242598
ENSG00000139354	GAS2L3	21.9172	2.27046	0.428778	2.75897	0.00579838	0.0295102
ENSG00000203875	SNHG5	1418.66	2.2694	0.414035	2.85558	0.0042958	0.0234955
ENSG00000126777	KTN1	4008.34	2.26711	0.206322	5.72336	1.04437e-08	1.13916e-06
ENSG00000223548	AC034228.3	44.2644	2.26626	0.410052	2.87845	0.00399634	0.0222582
ENSG00000179604	CDC42EP4	3553.92	2.26456	0.220012	5.35984	8.32964e-08	5.8391e-06
ENSG00000107897	ACBD5	1511.78	2.26387	0.285641	4.12684	3.67777e-05	0.000613686
ENSG00000203306	AP001007.1	66.4685	2.26375	0.448084	2.63056	0.00852436	0.0394051
ENSG00000163808	KIF15	45.083	2.26355	0.364345	3.23481	0.00121723	0.00916668
ENSG00000016402	IL20RA	109.881	2.26267	0.347979	3.38534	0.000710895	0.00609603
ENSG00000214353	VAC14-AS1	404.741	2.26194	0.269303	4.37264	1.22752e-05	0.000259886
ENSG00000246223	C14orf64	37.7367	2.26189	0.339357	3.46988	0.000520694	0.00480501
ENSG00000131435	PDLIM4	556.257	2.26119	0.253543	4.64253	3.44163e-06	9.83751e-05
ENSG00000234807	LINC01135	21.9159	2.26097	0.425553	2.76568	0.00568045	0.0290729
ENSG00000205930	C21orf49	21.1123	2.25986	0.34008	3.4587	0.000542787	0.00495357
ENSG00000010671	BTK	101.845	2.25919	0.32532	3.6143	0.000301161	0.00316347
ENSG00000115267	IFIH1	132.734	2.2586	0.323327	3.63542	0.000277527	0.00297012
ENSG00000176399	DMRTA1	22.1364	2.25858	0.437568	2.68625	0.00722593	0.0347888
ENSG00000180198	RCC1	178.543	2.25746	0.275708	4.26068	2.03804e-05	0.000381967
ENSG00000120306	CYSTM1	2109.41	2.25636	0.17894	6.56084	5.35062e-11	1.69658e-08
ENSG00000134864	GGACT	50.4864	2.25618	0.256256	4.5809	4.62968e-06	0.000122083
ENSG00000235609	AF127936.7	94.5773	2.25595	0.289034	4.06088	4.88873e-05	0.000767919
ENSG00000143514	TP53BP2	2962.31	2.25576	0.354197	3.31344	0.000921558	0.00744224
ENSG00000169554	ZEB2	4298.46	2.25548	0.25404	4.61909	3.85436e-06	0.000106813
ENSG00000203403	AC020907.2	1110.56	2.25465	0.308298	3.80444	0.000142123	0.00176321
ENSG00000181481	RNF135	222.19	2.25388	0.173871	6.74298	1.55175e-11	7.42365e-09
ENSG00000132321	IQCA1	1033.12	2.25338	0.234357	5.00132	5.6939e-07	2.46455e-05
ENSG00000137177	KIF13A	1181.74	2.25323	0.193921	6.04367	1.50644e-09	2.39718e-07
ENSG00000079385	CEACAM1	10.8566	2.25312	0.4556	2.57226	0.0101036	0.0447265
ENSG00000179295	PTPN11	4953.47	2.25294	0.292919	4.00047	6.32177e-05	0.000937913
ENSG00000152518	ZFP36L2	1203.44	2.25265	0.227995	5.13882	2.76462e-07	1.43052e-05
ENSG00000088826	SMOX	3035.19	2.25189	0.235054	4.98241	6.27987e-07	2.67572e-05
ENSG00000225140	RP11-809C18.3	458.522	2.25139	0.448435	2.61089	0.00903082	0.0411808
ENSG00000259939	RP11-77H9.5	607.023	2.25013	0.305557	3.8291	0.000128612	0.00163161
ENSG00000092969	TGFB2	960.605	2.24957	0.341091	3.42914	0.000605502	0.00538533
ENSG00000235865	GSN-AS1	141.402	2.2491	0.393158	2.97424	0.00293713	0.0177921
ENSG00000137936	BCAR3	512.388	2.2488	0.271678	4.30345	1.68155e-05	0.000329887
ENSG00000272434	RP13-131K19.6	39.7804	2.248	0.272131	4.29439	1.75171e-05	0.000340709
ENSG00000137804	NUSAP1	27.6413	2.24755	0.311918	3.74569	0.000179895	0.00211577
ENSG00000051128	HOMER3	1229.41	2.24716	0.322152	3.62594	0.000287918	0.00305139
ENSG00000151208	DLG5	1126.16	2.24713	0.25316	4.61402	3.9496e-06	0.000108352
ENSG00000254087	LYN	285.633	2.24659	0.26379	4.42678	9.56503e-06	0.000213444
ENSG00000127920	GNG11	700.375	2.2426	0.291595	3.99585	6.44618e-05	0.00095068
ENSG00000158423	RIBC1	47.0695	2.24186	0.371843	3.13222	0.0017349	0.0119649
ENSG00000272293	RP11-91J19.3	40.6839	2.24109	0.358275	3.24947	0.00115621	0.00879214
ENSG00000188931	C1orf192	193.337	2.24006	0.325178	3.57814	0.000346042	0.00352267
ENSG00000185222	WBP5	729.202	2.24	0.210774	5.52012	3.38766e-08	2.8424e-06
ENSG00000100439	ABHD4	707.868	2.2382	0.235715	4.93112	8.17609e-07	3.28887e-05
ENSG00000132669	RIN2	893.291	2.23763	0.251329	4.62332	3.77654e-06	0.000104977
ENSG00000123595	RAB9A	449.778	2.2375	0.259817	4.47195	7.7511e-06	0.000181118
ENSG00000174125	TLR1	37.0644	2.23736	0.411261	2.82497	0.00472847	0.0252627
ENSG00000185437	SH3BGR	604.619	2.23733	0.20008	5.80659	6.37587e-09	7.83169e-07
ENSG00000169302	STK32A	207.548	2.2356	0.326995	3.54949	0.000385985	0.00382955
ENSG00000186517	ARHGAP30	160.355	2.23539	0.310871	3.73314	0.00018911	0.00220283
ENSG00000268038	AC011516.2	236.796	2.23491	0.42521	2.72857	0.00636101	0.0316184
ENSG00000147065	MSN	2473.65	2.23395	0.233789	4.96002	7.04848e-07	2.92457e-05
ENSG00000162664	ZNF326	1026.2	2.23347	0.225111	5.14983	2.60718e-07	1.38328e-05
ENSG00000154380	ENAH	2497.49	2.23126	0.204824	5.65296	1.57711e-08	1.58248e-06
ENSG00000067900	ROCK1	723.626	2.2301	0.276087	4.1911	2.77609e-05	0.000489659
ENSG00000078114	NEBL	6609.55	2.22813	0.242361	4.76907	1.85077e-06	6.223e-05
ENSG00000164292	RHOBTB3	3506.75	2.2281	0.408144	2.83188	0.00462751	0.0248989
ENSG00000250208	FZD10-AS1	38.6532	2.22712	0.426264	2.71001	0.00672811	0.0329744
ENSG00000162645	GBP2	259.455	2.22651	0.393894	2.93172	0.00337091	0.019617
ENSG00000138496	PARP9	374.8	2.22638	0.359469	3.21225	0.00131702	0.00975651
ENSG00000108830	RND2	1605.83	2.2256	0.280932	4.10844	3.98344e-05	0.000649668
ENSG00000005243	COPZ2	326.261	2.22523	0.332194	3.47374	0.00051325	0.00475724
ENSG00000145390	USP53	391.654	2.22372	0.403253	2.85918	0.00424734	0.0232946
ENSG00000240356	RPL23AP7	114.252	2.22298	0.215915	5.33773	9.41173e-08	6.38429e-06
ENSG00000144228	SPOPL	356.521	2.22184	0.255256	4.51215	6.41738e-06	0.000156666
ENSG00000164430	MB21D1	38.8328	2.22165	0.407352	2.82711	0.00469697	0.0251634
ENSG00000233221	AC133785.1	52.8379	2.22143	0.348202	3.30696	0.000943156	0.00756439
ENSG00000260816	RP11-319G9.3	37.9113	2.22114	0.418664	2.74994	0.0059606	0.0300721
ENSG00000087245	MMP2	127.654	2.22087	0.387055	2.97406	0.00293884	0.0177968
ENSG00000165795	NDRG2	58890.5	2.21965	0.22597	5.09064	3.56865e-07	1.73464e-05
ENSG00000185689	C6orf201	343.039	2.21771	0.277537	4.14026	3.46913e-05	0.000586846
ENSG00000140044	JDP2	612.879	2.21723	0.335854	3.42042	0.000625251	0.00551244
ENSG00000186660	ZFP91	1448.46	2.21678	0.202519	5.67091	1.42038e-08	1.4616e-06
ENSG00000166689	PLEKHA7	207.836	2.21589	0.381746	3.00695	0.00263886	0.0163878
ENSG00000226413	OR8T1P	13.1204	2.21565	0.399868	2.87028	0.00410113	0.0226556
ENSG00000265100	RP11-147L13.2	99.1012	2.21441	0.404959	2.83219	0.00462308	0.0248849
ENSG00000134802	SLC43A3	195.715	2.21376	0.321072	3.57085	0.000355825	0.00360037
ENSG00000066294	CD84	101.319	2.21315	0.393014	2.91619	0.00354337	0.0203248
ENSG00000169857	AVEN	251.112	2.21268	0.201912	5.67472	1.38914e-08	1.44032e-06
ENSG00000204366	ZBTB12	135.509	2.21248	0.335269	3.41715	0.000632805	0.00556203
ENSG00000004799	PDK4	1467.88	2.21218	0.344722	3.32287	0.000890953	0.00725753
ENSG00000117519	CNN3	5031.13	2.20968	0.335292	3.41146	0.000646154	0.00565105
ENSG00000114790	ARHGEF26	1228.7	2.20684	0.239893	4.76038	1.93228e-06	6.41009e-05
ENSG00000243364	EFNA4	41.8276	2.20486	0.37588	3.03471	0.00240763	0.015279
ENSG00000176386	CDC26	204.966	2.20204	0.162587	7.0045	2.47865e-12	2.41394e-09
ENSG00000243069	ARHGEF26-AS1	678.959	2.20133	0.304237	3.74175	0.000182746	0.00214152
ENSG00000166710	B2M	9369.82	2.20119	0.237171	4.79942	1.59123e-06	5.62062e-05
ENSG00000253978	CTB-178M22.2	21.5589	2.20106	0.345905	3.2905	0.00100009	0.00790708
ENSG00000242574	HLA-DMB	380.327	2.19983	0.339825	3.347	0.000816913	0.00676683
ENSG00000102935	ZNF423	653.493	2.19965	0.282152	4.03072	5.56051e-05	0.000849409
ENSG00000132274	TRIM22	370.005	2.19766	0.293513	3.87024	0.000108728	0.00143233
ENSG00000143119	CD53	418.907	2.19763	0.375912	3.02186	0.00251229	0.0157766
ENSG00000174021	GNG5	736.824	2.19757	0.166892	6.80625	1.00176e-11	5.46341e-09
ENSG00000056736	IL17RB	1082.96	2.19749	0.378788	2.99866	0.00271171	0.0167525
ENSG00000115107	STEAP3	203.699	2.19661	0.30957	3.66727	0.00024515	0.00269339
ENSG00000130377	ACSBG2	11.1725	2.19609	0.427205	2.65665	0.00789202	0.0372396
ENSG00000111145	ELK3	201.929	2.19577	0.291003	3.89937	9.64441e-05	0.00130662
ENSG00000255126	CTD-2531D15.5	2111.44	2.19417	0.248954	4.55377	5.2693e-06	0.000134493
ENSG00000161940	BCL6B	118.473	2.19348	0.411897	2.75123	0.00593727	0.0300126
ENSG00000263680	RP11-57A1.1	11.4207	2.19239	0.431268	2.62598	0.00863993	0.0397995
ENSG00000163563	MNDA	85.1727	2.19174	0.333958	3.38987	0.000699261	0.00601329
ENSG00000159658	EFCAB14	2764.78	2.19153	0.253486	4.46549	7.98873e-06	0.000185874
ENSG00000077713	SLC25A43	168.066	2.19056	0.345696	3.27252	0.00106592	0.0082787
ENSG00000104219	ZDHHC2	777.857	2.19045	0.330891	3.41873	0.000629143	0.00553601
ENSG00000165475	CRYL1	2084.1	2.18944	0.189554	5.96431	2.45667e-09	3.50738e-07
ENSG00000227640	SOX21-AS1	281.521	2.18898	0.228615	4.94395	7.65571e-07	3.13459e-05
ENSG00000112425	EPM2A	500.632	2.18878	0.199511	5.66447	1.47479e-08	1.5006e-06
ENSG00000135926	TMBIM1	3137.69	2.18793	0.279406	4.04275	5.28269e-05	0.000813403
ENSG00000144802	NFKBIZ	92.4559	2.18642	0.399133	2.82755	0.00469055	0.025134
ENSG00000213859	KCTD11	227.754	2.18596	0.245328	4.59901	4.24511e-06	0.000114684
ENSG00000167216	KATNAL2	248.833	2.18582	0.276453	4.08089	4.48641e-05	0.000714185
ENSG00000171766	GATM	6148.29	2.1858	0.337971	3.33804	0.000843726	0.00694463
ENSG00000095585	BLNK	140.352	2.18567	0.30234	3.73114	0.000190616	0.00221712
ENSG00000129675	ARHGEF6	1206.46	2.18566	0.313597	3.5972	0.000321663	0.00332772
ENSG00000105939	ZC3HAV1	367.313	2.18502	0.317712	3.54926	0.000386317	0.00382991
ENSG00000128602	SMO	547.367	2.18407	0.236122	4.77302	1.81481e-06	6.17057e-05
ENSG00000163513	TGFBR2	477.913	2.18283	0.382073	2.9476	0.00320247	0.0188777
ENSG00000182902	SLC25A18	7654.58	2.18245	0.251033	4.48526	7.2825e-06	0.000172684
ENSG00000128052	KDR	140.62	2.18232	0.283578	3.97021	7.18104e-05	0.00103608
ENSG00000147421	HMBOX1	896.083	2.18219	0.28664	3.9275	8.58332e-05	0.00118872
ENSG00000092820	EZR	7153.28	2.1804	0.274457	4.09753	4.17589e-05	0.0006742
ENSG00000145936	KCNMB1	35.779	2.17946	0.421218	2.66838	0.0076217	0.036335
ENSG00000231389	HLA-DPA1	1200.17	2.17932	0.303814	3.69923	0.000216257	0.00245508
ENSG00000053254	FOXN3	1076	2.17637	0.230287	4.87186	1.10552e-06	4.21038e-05
ENSG00000178537	SLC25A20	464.923	2.17543	0.266498	4.20752	2.58184e-05	0.000463185
ENSG00000183831	ANKRD45	49.6352	2.17541	0.378882	2.95945	0.00308187	0.0184338
ENSG00000167081	PBX3	289.204	2.17313	0.216363	5.17543	2.27382e-07	1.2327e-05
ENSG00000062582	MRPS24	174.434	2.17001	0.194731	5.73973	9.48294e-09	1.04031e-06
ENSG00000186446	ZNF501	57.495	2.16987	0.212222	5.26623	1.39254e-07	8.51414e-06
ENSG00000049245	VAMP3	2189.75	2.16763	0.221944	5.02881	4.93531e-07	2.19904e-05
ENSG00000111254	AKAP3	62.7193	2.16746	0.324993	3.43395	0.000594861	0.00532543
ENSG00000247193	RP11-431M7.3	17.733	2.16655	0.401166	2.7804	0.00542913	0.0281371
ENSG00000270075	RP11-127L20.5	27.3387	2.16604	0.397875	2.80254	0.00507022	0.0267375
ENSG00000056972	TRAF3IP2	438.995	2.16598	0.262326	4.25052	2.13271e-05	0.000397246
ENSG00000129595	EPB41L4A	914.179	2.16533	0.223879	4.97852	6.40712e-07	2.72143e-05
ENSG00000001167	NFYA	392.722	2.16471	0.318441	3.49884	0.000467295	0.00443853
ENSG00000163297	ANTXR2	134.797	2.1636	0.402979	2.76301	0.0057271	0.0292622
ENSG00000104332	SFRP1	490.526	2.16282	0.369818	3.00936	0.00261801	0.016303
ENSG00000007866	TEAD3	120.554	2.16255	0.337373	3.29823	0.000972973	0.00774098
ENSG00000165168	CYBB	391.868	2.1625	0.422808	2.6317	0.008496	0.039314
ENSG00000158406	HIST1H4H	61.8696	2.16213	0.265751	4.18608	2.8381e-05	0.000498661
ENSG00000123329	ARHGAP9	265.744	2.16206	0.270153	4.1177	3.8267e-05	0.000631077
ENSG00000269371	CTD-2207O23.11	1497.87	2.16139	0.221836	5.01252	5.37222e-07	2.35145e-05
ENSG00000086159	AQP6	115.087	2.16121	0.281292	3.95262	7.73003e-05	0.00109729
ENSG00000242193	RP11-568K15.1	266.651	2.16084	0.197501	5.62827	1.82027e-08	1.76644e-06
ENSG00000160808	MYL3	284.706	2.15995	0.421399	2.63645	0.00837786	0.0389391
ENSG00000184216	IRAK1	1841.24	2.15954	0.209842	5.29314	1.20232e-07	7.62601e-06
ENSG00000204252	HLA-DOA	128.077	2.1587	0.337967	3.28482	0.00102047	0.00803097
ENSG00000104974	LILRA1	35.9034	2.15816	0.381027	2.91267	0.00358358	0.020508
ENSG00000099875	MKNK2	2030.14	2.15743	0.293902	3.77442	0.000160378	0.00193568
ENSG00000257711	RP11-482D24.2	25.4789	2.15731	0.406017	2.73199	0.00629533	0.0313662
ENSG00000143384	MCL1	3039.87	2.15698	0.276279	4.01411	5.967e-05	0.000899242
ENSG00000124508	BTN2A2	84.994	2.15554	0.384526	2.8816	0.00395663	0.0221007
ENSG00000086061	DNAJA1	4120.52	2.15373	0.268577	4.12111	3.77045e-05	0.000625951
ENSG00000247774	PCED1B-AS1	114.554	2.15362	0.36162	3.06058	0.00220912	0.0143532
ENSG00000196922	ZNF252P	493.596	2.15267	0.201477	5.49009	4.01727e-08	3.26032e-06
ENSG00000110324	IL10RA	235.585	2.15224	0.36497	3.02994	0.00244603	0.0154554
ENSG00000136869	TLR4	571.514	2.15127	0.351903	3.14061	0.00168594	0.0117191
ENSG00000120457	KCNJ5	51.6297	2.15002	0.397778	2.7763	0.0054982	0.0283744
ENSG00000269215	AC008964.1	133.201	2.14971	0.332821	3.31753	0.000908183	0.0073593
ENSG00000176641	RNF152	231.503	2.14921	0.318743	3.46299	0.000534216	0.00490159
ENSG00000105329	TGFB1	815.857	2.14789	0.21966	5.02103	5.13944e-07	2.27512e-05
ENSG00000148218	ALAD	2882.52	2.14736	0.317791	3.46947	0.000521484	0.00481067
ENSG00000204397	CARD16	62.1201	2.14685	0.357011	3.08737	0.00201938	0.0134079
ENSG00000225177	RP11-390P2.4	539.214	2.14615	0.295884	3.72359	0.000196411	0.00227147
ENSG00000269910	RP11-73M18.10	57.3912	2.1461	0.371939	2.96209	0.00305561	0.018337
ENSG00000138449	SLC40A1	226.892	2.14485	0.304221	3.61868	0.000296108	0.00312241
ENSG00000126785	RHOJ	695.832	2.14291	0.20584	5.34188	9.19887e-08	6.30261e-06
ENSG00000247134	RP11-11N9.4	38.9412	2.14233	0.295126	3.72444	0.000195753	0.00226762
ENSG00000137959	IFI44L	245.296	2.14214	0.331982	3.31057	0.000931061	0.00749384
ENSG00000168062	BATF2	52.6138	2.14196	0.28116	3.90856	9.28476e-05	0.0012691
ENSG00000132840	BHMT2	131.342	2.14157	0.408293	2.69088	0.00712645	0.0344315
ENSG00000133112	TPT1	29924.2	2.14101	0.180862	6.07252	1.25919e-09	2.13923e-07
ENSG00000135077	HAVCR2	285.924	2.14087	0.270959	4.05301	5.05624e-05	0.000786081
ENSG00000168246	UBTD2	366.558	2.14036	0.288991	3.79893	0.000145323	0.00179637
ENSG00000136541	ERMN	5666.74	2.13935	0.365838	2.99906	0.00270812	0.0167341
ENSG00000163645	FAM194A	10.6743	2.1392	0.418905	2.61889	0.00882153	0.0404537
ENSG00000227136	LINC00595	40.3395	2.13911	0.25108	4.36917	1.24717e-05	0.000263228
ENSG00000109320	NFKB1	302.058	2.13748	0.240892	4.54939	5.38029e-06	0.000136723
ENSG00000177425	PAWR	120.205	2.13744	0.301886	3.63012	0.000283285	0.0030199
ENSG00000184486	POU3F2	625.339	2.13734	0.277202	3.95312	7.71372e-05	0.00109555
ENSG00000101160	CTSZ	1626.76	2.13647	0.19671	5.56772	2.58099e-08	2.2777e-06
ENSG00000185291	IL3RA	85.2784	2.13557	0.353849	3.09347	0.00197833	0.0131965
ENSG00000091986	CCDC80	160.628	2.13533	0.419668	2.60792	0.00910948	0.0414202
ENSG00000180573	HIST1H2AC	582.589	2.13461	0.2942	3.71846	0.000200444	0.00231117
ENSG00000273356	RP11-804H8.6	30.9876	2.13418	0.413301	2.64621	0.00813986	0.0381188
ENSG00000198176	TFDP1	830.682	2.13399	0.272476	4.01339	5.98537e-05	0.000900248
ENSG00000205730	ITPRIPL2	374.104	2.13289	0.263323	4.15007	3.32376e-05	0.000566827
ENSG00000152990	GPR125	1611.3	2.12917	0.314707	3.46446	0.000531288	0.00487801
ENSG00000175538	KCNE3	72.81	2.12917	0.294862	3.69763	0.000217625	0.00246384
ENSG00000229847	EMX2OS	507.265	2.12901	0.30089	3.6232	0.000290986	0.00307793
ENSG00000005844	ITGAL	87.8881	2.12771	0.346656	3.14231	0.00167621	0.0116633
ENSG00000179627	ZBTB42	38.0221	2.1277	0.369074	2.95142	0.00316317	0.0187241
ENSG00000196116	TDRD7	567.054	2.12744	0.209455	5.19976	1.99545e-07	1.11504e-05
ENSG00000158517	NCF1	55.1979	2.12743	0.4132	2.63579	0.00839408	0.0389813
ENSG00000166164	BRD7	1903.67	2.12739	0.161595	6.7396	1.58827e-11	7.46733e-09
ENSG00000237651	C2orf74	23.7208	2.12736	0.379534	2.86948	0.00411149	0.0226864
ENSG00000100292	HMOX1	406.645	2.12726	0.299831	3.63203	0.000281203	0.00300421
ENSG00000165025	SYK	247.41	2.12703	0.327385	3.32588	0.000881401	0.00718963
ENSG00000197299	BLM	158.549	2.12699	0.220267	4.94316	7.68658e-07	3.13704e-05
ENSG00000205362	MT1A	62.2454	2.12533	0.395946	2.74705	0.00601336	0.0302878
ENSG00000267280	RP11-332H18.4	48.7746	2.12442	0.412781	2.63352	0.0084504	0.0391561
ENSG00000087253	LPCAT2	266.263	2.12396	0.357736	3.03787	0.00238256	0.0151728
ENSG00000114166	KAT2B	2171.46	2.12273	0.302257	3.59271	0.00032726	0.00337011
ENSG00000106049	HIBADH	619.934	2.12188	0.241565	4.49296	7.02407e-06	0.00016743
ENSG00000150722	PPP1R1C	28.3925	2.12046	0.423184	2.56243	0.0103942	0.045716
ENSG00000173848	NET1	793.026	2.11931	0.239108	4.53181	5.84801e-06	0.000146302
ENSG00000130413	STK33	186.236	2.11839	0.357899	3.0259	0.00247892	0.0156151
ENSG00000231969	AC144449.1	30.0562	2.11777	0.402405	2.69019	0.00714109	0.0344839
ENSG00000249307	LINC01088	54.8543	2.11768	0.399463	2.70985	0.00673145	0.0329756
ENSG00000115993	TRAK2	2130.4	2.11759	0.210132	5.15115	2.58898e-07	1.37888e-05
ENSG00000162733	DDR2	795.796	2.11681	0.34411	3.14402	0.00166645	0.0116043
ENSG00000263597	MIR3936	13.2918	2.11648	0.427399	2.53082	0.0113797	0.0490226
ENSG00000213654	GPSM3	301.979	2.11603	0.287345	3.76328	0.000167697	0.0020068
ENSG00000197893	NRAP	49.4294	2.11563	0.292301	3.69855	0.000216838	0.00245861
ENSG00000184384	MAML2	279.515	2.11518	0.39461	2.73886	0.00616533	0.0308199
ENSG00000170276	HSPB2	138.721	2.11493	0.427294	2.52896	0.01144	0.0491815
ENSG00000107581	EIF3A	2040.74	2.11462	0.346149	3.1212	0.00180115	0.0123158
ENSG00000235655	H3F3AP4	363.587	2.11451	0.203833	5.30005	1.1577e-07	7.46268e-06
ENSG00000135773	CAPN9	116.694	2.11441	0.402776	2.68202	0.00731793	0.0351449
ENSG00000174720	LARP7	905.704	2.11407	0.276318	3.90863	9.28216e-05	0.0012691
ENSG00000189184	PCDH18	82.5856	2.1138	0.374923	2.88017	0.00397466	0.0221812
ENSG00000158092	NCK1	217.447	2.11353	0.327483	3.29683	0.000977823	0.00777383
ENSG00000008294	SPAG9	4486.79	2.1134	0.200162	5.39345	6.91193e-08	5.02617e-06
ENSG00000161955	TNFSF13	270.417	2.10949	0.410113	2.62585	0.0086433	0.0398016
ENSG00000206337	HCP5	61.4863	2.1077	0.403399	2.66651	0.00766423	0.0364676
ENSG00000225051	HMGB3P22	82.2022	2.10681	0.374148	2.87336	0.00406133	0.0225007
ENSG00000165156	ZHX1	1343.97	2.10636	0.255326	4.20934	2.56115e-05	0.000460686
ENSG00000102034	ELF4	37.7505	2.10444	0.342058	3.13817	0.00170006	0.0118021
ENSG00000123338	NCKAP1L	192.071	2.10352	0.294967	3.63703	0.000275799	0.00295628
ENSG00000186153	WWOX	567.277	2.1015	0.166289	6.44312	1.17041e-10	3.15999e-08
ENSG00000106633	GCK	249.679	2.10106	0.242006	4.42599	9.60005e-06	0.00021405
ENSG00000119535	CSF3R	395.275	2.10019	0.253711	4.21944	2.44912e-05	0.00044405
ENSG00000243926	TIPARP-AS1	15.7623	2.09928	0.326593	3.27592	0.00105319	0.00821726
ENSG00000068976	PYGM	1427.84	2.0987	0.273974	3.90364	9.47548e-05	0.00129
ENSG00000124615	MOCS1	2932.2	2.09733	0.284862	3.75113	0.000176039	0.00208261
ENSG00000144381	HSPD1	4988.38	2.09669	0.224311	4.76175	1.91917e-06	6.38996e-05
ENSG00000145832	SLC25A48	527.422	2.09637	0.339048	3.14968	0.00163448	0.0114637
ENSG00000230424	RP1-43E13.2	54.2254	2.09629	0.319706	3.34007	0.000837577	0.00689774
ENSG00000143171	RXRG	485.773	2.0926	0.303787	3.50673	0.000453657	0.00433606
ENSG00000168404	MLKL	203.009	2.09186	0.395018	2.69554	0.00702753	0.034069
ENSG00000102760	RGCC	2723.31	2.09113	0.280378	3.79588	0.000147118	0.001812
ENSG00000132405	TBC1D14	2432.9	2.09082	0.251849	4.22503	2.38905e-05	0.000435184
ENSG00000151665	PIGF	847.879	2.09075	0.247418	4.3005	1.70417e-05	0.000333256
ENSG00000137752	CASP1	166.909	2.09011	0.297577	3.57413	0.000351388	0.00356606
ENSG00000115325	DOK1	347.385	2.08951	0.30057	3.53716	0.000404449	0.0039701
ENSG00000165030	NFIL3	290.586	2.08951	0.359037	2.96115	0.00306493	0.0183768
ENSG00000263470	RP11-160O5.1	38.4847	2.08945	0.358072	2.96902	0.00298753	0.0180311
ENSG00000228638	FCF1P2	61.9953	2.08931	0.28266	3.7608	0.000169371	0.00202126
ENSG00000089006	SNX5	1944.17	2.08918	0.244461	4.34809	1.37331e-05	0.000283702
ENSG00000259251	RP11-643M14.1	21.3102	2.0865	0.333272	3.18384	0.00145336	0.0105047
ENSG00000095637	SORBS1	5630.21	2.08559	0.372979	2.84321	0.0044662	0.0242221
ENSG00000269959	SPACA6P-AS	43.2416	2.08556	0.419986	2.52493	0.0115721	0.0495929
ENSG00000237976	RP11-126K1.6	29.8315	2.08447	0.245087	4.32368	1.53446e-05	0.000310077
ENSG00000159216	RUNX1	179.661	2.08347	0.358378	2.95494	0.00312726	0.0185911
ENSG00000100380	ST13	5551.43	2.08114	0.145403	7.27203	3.54126e-13	5.68039e-10
ENSG00000091436	MLTK	443.175	2.0805	0.222164	4.75745	1.96056e-06	6.47247e-05
ENSG00000183840	GPR39	808.002	2.07948	0.348307	3.03245	0.0024258	0.0153621
ENSG00000104419	NDRG1	9418.41	2.07905	0.298795	3.53395	0.000409393	0.00400277
ENSG00000206559	ZCWPW2	23.8552	2.07853	0.348582	3.02817	0.00246039	0.0155271
ENSG00000186951	PPARA	760.295	2.07853	0.283951	3.71741	0.000201279	0.00231688
ENSG00000258908	RP11-203M5.8	171.876	2.07514	0.335284	3.14125	0.0016823	0.0116967
ENSG00000162946	DISC1	191.612	2.07446	0.269045	3.91287	9.12058e-05	0.00124917
ENSG00000153179	RASSF3	275.772	2.07365	0.237631	4.42776	9.5217e-06	0.000213
ENSG00000172936	MYD88	205.857	2.07204	0.344433	3.05155	0.00227663	0.0146834
ENSG00000231500	RPS18	14925.9	2.07168	0.279361	3.76145	0.000168929	0.00201952
ENSG00000168792	ABHD15	173.22	2.06999	0.258227	4.06473	4.80888e-05	0.000756685
ENSG00000205669	ACOT6	20.4553	2.06928	0.350265	2.99525	0.00274224	0.0168983
ENSG00000168306	ACOX2	152.741	2.06834	0.285663	3.67032	0.000242244	0.00266576
ENSG00000101400	SNTA1	9760.25	2.06821	0.272759	3.84362	0.000121231	0.00155789
ENSG00000170677	SOCS6	379.686	2.06767	0.331229	3.16399	0.00155621	0.0110396
ENSG00000115306	SPTBN1	21940.8	2.06729	0.25096	4.17495	2.98054e-05	0.000518344
ENSG00000249532	MIR302B	138.778	2.06717	0.393534	2.66217	0.00776395	0.0368136
ENSG00000178977	LINC00324	23.8365	2.06615	0.348144	3.00721	0.00263656	0.0163811
ENSG00000153922	CHD1	469.808	2.06518	0.23991	4.36108	1.29423e-05	0.000270648
ENSG00000143891	GALM	232.137	2.06507	0.250121	4.18274	2.88016e-05	0.000503779
ENSG00000163884	KLF15	1045.91	2.06376	0.344721	3.03224	0.0024275	0.0153693
ENSG00000178573	MAF	1073.94	2.06356	0.198881	5.25507	1.47966e-07	8.8678e-06
ENSG00000010810	FYN	5295.6	2.06352	0.203093	5.14595	2.66168e-07	1.40118e-05
ENSG00000106689	LHX2	2860.16	2.06337	0.176863	5.90854	3.45163e-09	4.59134e-07
ENSG00000173511	VEGFB	4178.12	2.06297	0.281212	3.71506	0.000203157	0.00233357
ENSG00000185811	IKZF1	113.401	2.06209	0.318096	3.28237	0.0010294	0.00807558
ENSG00000139168	ZCRB1	1559.71	2.06166	0.1621	6.43927	1.20051e-10	3.20947e-08
ENSG00000188938	FAM120AOS	905.706	2.06125	0.193149	5.40265	6.56648e-08	4.82645e-06
ENSG00000231360	AL592284.1	43.7237	2.06074	0.362202	2.88006	0.00397601	0.0221812
ENSG00000129493	HEATR5A	473.974	2.06011	0.300013	3.4756	0.000509707	0.00472923
ENSG00000255517	CTD-3074O7.5	130.65	2.05931	0.236872	4.39969	1.08406e-05	0.000235736
ENSG00000188039	NWD1	919.188	2.05926	0.383905	2.71453	0.0066369	0.0326387
ENSG00000080822	CLDND1	6841.56	2.05902	0.356557	2.92227	0.00347493	0.0200422
ENSG00000164105	SAP30	326.834	2.05857	0.208735	4.99027	6.0296e-07	2.58931e-05
ENSG00000067066	SP100	227.143	2.05839	0.270045	3.85683	0.000114867	0.00149228
ENSG00000134755	DSC2	95.6868	2.05741	0.31529	3.30117	0.000962812	0.0076894
ENSG00000223802	CERS1	4200.07	2.0558	0.360496	2.88408	0.00392563	0.0219811
ENSG00000075884	ARHGAP15	51.3462	2.05572	0.345119	3.01241	0.00259181	0.0161804
ENSG00000134215	VAV3	145.611	2.05275	0.401421	2.58471	0.00974606	0.0435395
ENSG00000154217	PITPNC1	2304.69	2.05215	0.2741	3.78379	0.000154457	0.00188031
ENSG00000148655	C10orf11	147.591	2.05203	0.315749	3.28441	0.00102196	0.00803799
ENSG00000256069	A2MP1	48.3609	2.05195	0.266247	3.89487	9.82503e-05	0.0013283
ENSG00000137962	ARHGAP29	481.299	2.05176	0.341745	3.03402	0.0024132	0.0152966
ENSG00000272688	RP13-270P17.3	18.5528	2.04952	0.351963	2.94146	0.00326666	0.0191443
ENSG00000139350	NEDD1	100.866	2.04922	0.377427	2.74244	0.00609847	0.0306126
ENSG00000178538	CA8	461.351	2.0492	0.333615	3.10257	0.0019185	0.0129119
ENSG00000107736	CDH23	639.039	2.04802	0.302636	3.4174	0.000632212	0.00555943
ENSG00000198624	CCDC69	426.482	2.04786	0.223375	4.6295	3.66551e-06	0.000102729
ENSG00000148411	NACC2	6418.05	2.04719	0.219436	4.71047	2.47144e-06	7.71094e-05
ENSG00000168118	RAB4A	1047.21	2.04656	0.21658	4.77053	1.83743e-06	6.21648e-05
ENSG00000114013	CD86	121.462	2.04533	0.370587	2.78567	0.00534178	0.0277933
ENSG00000172086	KRCC1	563.237	2.04504	0.259777	3.97314	7.093e-05	0.00102882
ENSG00000260872	RP11-680G24.5	113.569	2.04485	0.338708	3.04686	0.00231249	0.014876
ENSG00000016602	CLCA4	181.801	2.04429	0.331714	3.10991	0.00187142	0.0126913
ENSG00000119900	OGFRL1	3229.92	2.04428	0.29983	3.4406	0.000580421	0.00522359
ENSG00000184319	RPL23AP82	355.855	2.04428	0.150048	6.87512	6.1939e-12	4.39555e-09
ENSG00000172361	CCDC11	59.1365	2.04424	0.320033	3.22331	0.0012672	0.00946549
ENSG00000168077	SCARA3	2905.55	2.04397	0.249139	4.13977	3.47662e-05	0.00058703
ENSG00000102221	JADE3	126.104	2.0438	0.341369	3.02093	0.00251999	0.0158117
ENSG00000160219	GAB3	120.742	2.04344	0.278115	3.70709	0.000209659	0.00239313
ENSG00000123609	NMI	115.068	2.04264	0.277409	3.7145	0.000203608	0.00233776
ENSG00000213799	ZNF845	49.7036	2.042	0.286971	3.58916	0.00033175	0.00340221
ENSG00000139800	ZIC5	193.69	2.04193	0.315253	3.26701	0.00108691	0.00838678
ENSG00000180233	ZNRF2	174.081	2.0417	0.312374	3.29661	0.000978587	0.00777764
ENSG00000171388	APLN	1006.32	2.04084	0.354409	2.90389	0.00368557	0.020951
ENSG00000164096	C4orf3	3756.97	2.04082	0.191409	5.37671	7.58588e-08	5.42938e-06
ENSG00000160678	S100A1	11173.8	2.03999	0.334005	3.07948	0.00207359	0.013678
ENSG00000174680	GRIK1-AS1	40.9632	2.03956	0.316379	3.25009	0.0011537	0.0087804
ENSG00000168913	ENHO	11179.3	2.03794	0.351836	2.91929	0.00350833	0.0201761
ENSG00000078295	ADCY2	4828.65	2.03726	0.225673	4.5492	5.38491e-06	0.000136723
ENSG00000204264	PSMB8	513.685	2.03719	0.200339	5.12422	2.98766e-07	1.49951e-05
ENSG00000150551	LYPD1	1079.29	2.03452	0.330039	3.10475	0.00190437	0.0128508
ENSG00000161642	ZNF385A	4031.79	2.03332	0.16513	6.20018	5.64e-10	1.17402e-07
ENSG00000197712	FAM114A1	302.591	2.03324	0.25945	3.94595	7.94851e-05	0.00112188
ENSG00000196126	HLA-DRB1	1308.25	2.03257	0.353114	2.89796	0.00375604	0.0212585
ENSG00000258603	RP3-414A15.10	20.5552	2.03253	0.319481	3.20293	0.00136035	0.0100041
ENSG00000143947	RPS27A	13926.2	2.03152	0.313757	3.25909	0.00111771	0.00856631
ENSG00000082175	PGR	31.7613	2.03129	0.394295	2.59298	0.00951486	0.0427729
ENSG00000147853	AK3	1868.26	2.02969	0.266535	3.83162	0.000127304	0.00161915
ENSG00000104894	CD37	350.776	2.02935	0.336603	3.0333	0.00241898	0.015326
ENSG00000225484	RP11-773D16.1	54.9832	2.02896	0.397736	2.56638	0.0102765	0.0453169
ENSG00000102699	PARP4	338.568	2.0282	0.2967	3.4385	0.000584945	0.00525533
ENSG00000251165	F11-AS1	15.8112	2.02707	0.355067	2.871	0.0040917	0.0226138
ENSG00000159423	ALDH4A1	3549.91	2.02685	0.252878	4.03055	5.5646e-05	0.000849409
ENSG00000163565	IFI16	531.508	2.02544	0.331654	3.07016	0.00213943	0.0139972
ENSG00000135046	ANXA1	443.941	2.02472	0.391268	2.60108	0.00929316	0.0419979
ENSG00000107562	CXCL12	236.123	2.02434	0.311537	3.2659	0.00109117	0.00841015
ENSG00000181444	ZNF467	261.063	2.02359	0.185854	5.47161	4.45965e-08	3.55586e-06
ENSG00000228192	RP11-342M1.3	103.202	2.02263	0.247729	4.10221	4.09217e-05	0.000663038
ENSG00000090376	IRAK3	140.537	2.02145	0.391671	2.59245	0.00952939	0.0428171
ENSG00000164929	BAALC	10333.1	2.02096	0.210269	4.82737	1.38351e-06	5.05723e-05
ENSG00000164117	FBXO8	366.375	2.02029	0.247291	4.10271	4.08338e-05	0.000662007
ENSG00000102547	CAB39L	1614.62	2.01977	0.219709	4.61608	3.91061e-06	0.000107781
ENSG00000100365	NCF4	161.501	2.01899	0.342134	2.96267	0.00304978	0.0183061
ENSG00000010610	CD4	612.675	2.01861	0.211411	4.79332	1.64046e-06	5.74983e-05
ENSG00000113140	SPARC	8225.9	2.01845	0.328141	3.08785	0.00201612	0.013405
ENSG00000109667	SLC2A9	24.8414	2.01836	0.370174	2.73706	0.00619915	0.0309549
ENSG00000105193	RPS16	8953.93	2.01811	0.334151	3.03158	0.00243281	0.0153851
ENSG00000153896	ZNF599	117.961	2.01806	0.267825	3.78221	0.000155444	0.00188811
ENSG00000226950	DANCR	1008.23	2.01756	0.164771	6.14558	7.96732e-10	1.51931e-07
ENSG00000165389	SPTSSA	764.101	2.01687	0.191581	5.28297	1.27108e-07	7.92576e-06
ENSG00000243414	TICAM2	18.7792	2.01683	0.347143	2.91548	0.00355141	0.0203666
ENSG00000066336	SPI1	384.183	2.01502	0.263664	3.83364	0.000126261	0.00161145
ENSG00000266957	RP11-49K24.4	24.9765	2.0146	0.325724	3.10229	0.00192029	0.0129163
ENSG00000104695	PPP2CB	6354.08	2.01456	0.14862	6.79897	1.05371e-11	5.63403e-09
ENSG00000139946	PELI2	321.987	2.01445	0.208097	4.85537	1.20164e-06	4.52184e-05
ENSG00000253642	RP11-317N12.1	73.866	2.0126	0.337696	2.98808	0.00280735	0.0171992
ENSG00000070495	JMJD6	980.34	2.01168	0.297406	3.39066	0.000697257	0.00599795
ENSG00000157110	RBPMS	276.954	2.01127	0.286227	3.52205	0.000428221	0.00414647
ENSG00000122545	SEPT7	8917.23	2.01042	0.289192	3.48384	0.000494284	0.0046378
ENSG00000008394	MGST1	1931.49	2.01021	0.257808	3.90735	9.33146e-05	0.00127421
ENSG00000138029	HADHB	3589.04	2.01005	0.259896	3.87552	0.000106396	0.00141046
ENSG00000064961	HMG20B	1158.56	2.00991	0.26625	3.78266	0.000155159	0.00188587
ENSG00000161921	CXCL16	521.057	2.00953	0.220662	4.56291	5.045e-06	0.000129785
ENSG00000119139	TJP2	1971.83	2.00916	0.309643	3.25081	0.00115077	0.00876544
ENSG00000103994	ZNF106	2652.21	2.00757	0.244076	4.11942	3.79835e-05	0.000629267
ENSG00000116786	PLEKHM2	10453.8	2.00744	0.188141	5.34366	9.10907e-08	6.26541e-06
ENSG00000267352	SH3GL1P3	219.977	2.00716	0.203878	4.93017	8.21571e-07	3.29907e-05
ENSG00000107104	KANK1	1654.04	2.00667	0.291539	3.44654	0.000567823	0.00514076
ENSG00000135083	CCNJL	67.5948	2.0066	0.260003	3.86438	0.00011137	0.00145851
ENSG00000187109	NAP1L1	9438.86	2.00646	0.161456	6.22244	4.89495e-10	1.04282e-07
ENSG00000111783	RFX4	1297.49	2.0056	0.336396	2.98468	0.00283877	0.0173139
ENSG00000262222	RP11-876N24.4	517.056	2.00548	0.233454	4.30041	1.70484e-05	0.000333256
ENSG00000136193	SCRN1	8626.41	2.00521	0.248969	4.03165	5.53862e-05	0.00084707
ENSG00000147588	PMP2	10475.7	2.00397	0.342895	2.92468	0.00344812	0.0199251
ENSG00000140612	SEC11A	980.427	2.00182	0.153769	6.5118	7.42534e-11	2.27507e-08
ENSG00000224470	ATXN1L	607.49	2.00088	0.260614	3.83951	0.000123278	0.00157973
ENSG00000198740	ZNF652	1066.35	2.00008	0.258942	3.8621	0.000112415	0.00146759
ENSG00000254978	ALG1L9P	17.2147	1.99954	0.368521	2.71264	0.00667489	0.0327842
ENSG00000164576	SAP30L	1070.4	1.99782	0.213526	4.67588	2.92696e-06	8.78055e-05
ENSG00000256569	RP11-173P15.5	183.417	1.99745	0.228919	4.36033	1.29868e-05	0.00027137
ENSG00000106624	AEBP1	2692.08	1.99733	0.347766	2.86994	0.00410546	0.0226669
ENSG00000128815	WDFY4	127.619	1.99649	0.348737	2.86023	0.00423332	0.0232366
ENSG00000157303	SUSD3	78.439	1.99609	0.355484	2.80513	0.00502966	0.0265699
ENSG00000183580	FBXL7	845.615	1.99589	0.228413	4.36504	1.271e-05	0.000267223
ENSG00000130592	LSP1	107.664	1.99547	0.342575	2.90952	0.00361981	0.0206374
ENSG00000056487	PHF21B	329.624	1.99541	0.247493	4.02714	5.64595e-05	0.000859628
ENSG00000182541	LIMK2	1490.13	1.99376	0.361587	2.75312	0.00590306	0.0298868
ENSG00000134202	GSTM3	4191.65	1.99337	0.232839	4.27425	1.91784e-05	0.000366109
ENSG00000163840	DTX3L	310.884	1.9922	0.294032	3.38183	0.000720048	0.00616097
ENSG00000105855	ITGB8	1752.95	1.99167	0.312115	3.18466	0.00144923	0.0104853
ENSG00000198286	CARD11	96.4833	1.99083	0.332585	2.98681	0.00281901	0.0172405
ENSG00000116044	NFE2L2	1599.6	1.99046	0.333032	2.98199	0.00286377	0.017443
ENSG00000163288	GABRB1	168.127	1.98947	0.241101	4.11604	3.85435e-05	0.000633922
ENSG00000165821	SALL2	1170.28	1.98908	0.26251	3.77928	0.000157283	0.00190451
ENSG00000105137	SYDE1	267.817	1.98904	0.238368	4.16195	3.15535e-05	0.000543545
ENSG00000140459	CYP11A1	140.043	1.98879	0.280244	3.53938	0.000401062	0.00393969
ENSG00000031081	ARHGAP31	723.398	1.98865	0.247369	4.00934	6.08878e-05	0.000912542
ENSG00000187699	C2orf88	285.042	1.98829	0.312039	3.17759	0.00148506	0.0106717
ENSG00000143226	FCGR2A	368.209	1.98777	0.366256	2.70618	0.0068063	0.0332201
ENSG00000136518	ACTL6A	248.94	1.98733	0.28735	3.44817	0.00056439	0.00511477
ENSG00000173207	CKS1B	127.566	1.98676	0.247124	4.00778	6.1291e-05	0.000915701
ENSG00000182103	FAM181B	1604.25	1.98663	0.248478	3.98557	6.73193e-05	0.000985363
ENSG00000151552	QDPR	12007.5	1.98653	0.320878	3.08607	0.00202821	0.0134535
ENSG00000116205	TCEANC2	109.733	1.98648	0.277601	3.56705	0.000361025	0.00363277
ENSG00000009307	CSDE1	8198.07	1.98622	0.159662	6.20074	5.61977e-10	1.17402e-07
ENSG00000132842	AP3B1	573.855	1.98586	0.246231	4.01965	5.82855e-05	0.000882768
ENSG00000223865	HLA-DPB1	1039.53	1.98369	0.364911	2.70802	0.00676858	0.0330834
ENSG00000078549	ADCYAP1R1	5571.04	1.9831	0.192783	5.12366	2.99664e-07	1.49951e-05
ENSG00000091527	CDV3	1785.22	1.98276	0.203595	4.85036	1.23238e-06	4.62888e-05
ENSG00000138685	FGF2	1416.01	1.98247	0.388614	2.54057	0.0110673	0.0479493
ENSG00000138735	PDE5A	197.265	1.98017	0.260314	3.78629	0.000152912	0.00186483
ENSG00000137509	PRCP	1944.14	1.97892	0.269346	3.65593	0.000256249	0.00279171
ENSG00000225383	SFTA1P	57.0186	1.97789	0.341971	2.87732	0.00401064	0.0223122
ENSG00000063046	EIF4B	4329.04	1.97754	0.186254	5.28154	1.281e-07	7.93901e-06
ENSG00000167034	NKX3-1	37.9913	1.97695	0.360701	2.72602	0.00641032	0.0317881
ENSG00000180769	WDFY3-AS2	528.213	1.97674	0.294087	3.34297	0.000828872	0.00684302
ENSG00000170175	CHRNB1	387.743	1.97607	0.254907	3.85487	0.00011579	0.00149927
ENSG00000131669	NINJ1	1285.09	1.976	0.191598	5.12836	2.92273e-07	1.47866e-05
ENSG00000261662	RP5-1042I8.7	42.1237	1.97522	0.26985	3.6391	0.00027359	0.00293837
ENSG00000120333	MRPS14	937.518	1.97484	0.138265	7.10037	1.24419e-12	1.41366e-09
ENSG00000228775	WEE2-AS1	60.0377	1.97481	0.253332	3.87521	0.000106534	0.00141161
ENSG00000127328	RAB3IP	843.75	1.97436	0.2052	4.78257	1.73064e-06	5.95119e-05
ENSG00000228436	RP5-864K19.4	96.8969	1.97361	0.222534	4.40758	1.0453e-05	0.000229689
ENSG00000173041	ZNF680	463.264	1.97308	0.353599	2.77278	0.00555805	0.0286237
ENSG00000096717	SIRT1	397.597	1.97209	0.293781	3.33489	0.00085333	0.00701309
ENSG00000112977	DAP	1277.77	1.97151	0.247905	3.95031	7.80502e-05	0.00110564
ENSG00000162542	TMCO4	144.291	1.97079	0.253679	3.85831	0.000114172	0.00148608
ENSG00000090554	FLT3LG	25.3663	1.96974	0.275555	3.54922	0.000386376	0.00382991
ENSG00000124795	DEK	1024.58	1.96965	0.219548	4.45435	8.41483e-06	0.000194132
ENSG00000173193	PARP14	513.934	1.96919	0.231734	4.21863	2.45794e-05	0.000445
ENSG00000255145	RP11-60I3.5	18.0118	1.96892	0.32345	3.02181	0.00251265	0.0157766
ENSG00000137767	SQRDL	186.992	1.96863	0.316497	3.08752	0.00201832	0.013405
ENSG00000086730	LAT2	428.399	1.96862	0.292441	3.34148	0.000833324	0.00687211
ENSG00000171791	BCL2	878.631	1.9676	0.222948	4.37966	1.18867e-05	0.000253828
ENSG00000021826	CPS1	126.586	1.96684	0.252135	3.87048	0.000108622	0.00143231
ENSG00000258325	RP4-816N1.6	32.3707	1.96678	0.385705	2.53001	0.0114059	0.0490891
ENSG00000184678	HIST2H2BE	563.721	1.96662	0.266613	3.65967	0.000252539	0.00275861
ENSG00000117592	PRDX6	6934.67	1.96653	0.202235	4.82436	1.40453e-06	5.10669e-05
ENSG00000164751	PEX2	769.556	1.96632	0.20888	4.67012	3.01031e-06	8.94205e-05
ENSG00000184785	SMIM10	208.237	1.96597	0.266872	3.65435	0.000257834	0.00280003
ENSG00000154319	FAM167A	1380.1	1.9654	0.3112	3.13245	0.00173353	0.0119584
ENSG00000162607	USP1	531.459	1.96531	0.254477	3.83042	0.000127927	0.00162631
ENSG00000175600	SUGCT	56.4645	1.96529	0.331279	2.94237	0.00325711	0.019113
ENSG00000204173	LRRC37A5P	38.158	1.9648	0.385318	2.52877	0.0114465	0.0491965
ENSG00000100599	RIN3	429.927	1.96446	0.243669	3.99778	6.39381e-05	0.000945514
ENSG00000119950	MXI1	3316.44	1.96398	0.20686	4.70744	2.50851e-06	7.78955e-05
ENSG00000137710	RDX	1612.32	1.96309	0.241792	4.02466	5.70572e-05	0.00086776
ENSG00000009790	TRAF3IP3	80.8254	1.96284	0.284909	3.41491	0.000638037	0.00559082
ENSG00000225339	RP11-513I15.6	11218.5	1.96266	0.161687	6.01664	1.78077e-09	2.68286e-07
ENSG00000253851	RP11-318M2.3	3230.4	1.96042	0.208506	4.65772	3.19724e-06	9.32465e-05
ENSG00000100227	POLDIP3	1954.56	1.96016	0.17005	5.7099	1.13045e-08	1.21363e-06
ENSG00000245213	RP11-10K16.1	53.8981	1.96011	0.30924	3.13974	0.00169101	0.0117483
ENSG00000165406	MARCH8	917.262	1.95973	0.192316	5.04718	4.4837e-07	2.04117e-05
ENSG00000182307	C8orf33	1474.67	1.95962	0.173824	5.58365	2.35518e-08	2.11261e-06
ENSG00000133812	SBF2	737.473	1.95956	0.333531	2.90987	0.00361583	0.020619
ENSG00000169957	ZNF768	1378.83	1.95935	0.167651	5.78805	7.12085e-09	8.43125e-07
ENSG00000232453	RP4-794H19.1	72.8561	1.95822	0.283776	3.41658	0.000634133	0.00556913
ENSG00000226312	CFLAR-AS1	35.4453	1.95777	0.289871	3.34361	0.000826973	0.00683355
ENSG00000166801	FAM111A	236.867	1.95773	0.191396	5.06375	4.11085e-07	1.91295e-05
ENSG00000102007	PLP2	213.266	1.9575	0.321083	3.01795	0.00254492	0.0159388
ENSG00000165732	DDX21	422.293	1.95707	0.33608	2.88234	0.0039474	0.0220622
ENSG00000198346	ZNF813	36.7978	1.95704	0.336803	2.87608	0.00402645	0.0223528
ENSG00000099377	HSD3B7	274.31	1.95652	0.235099	4.11864	3.81112e-05	0.000630998
ENSG00000136250	AOAH	127.231	1.95592	0.339778	2.84846	0.00439316	0.0239068
ENSG00000104412	EMC2	1082.44	1.95476	0.268434	3.60234	0.000315369	0.00327611
ENSG00000272667	RP11-395A13.2	57.1403	1.95308	0.238398	4.05101	5.09981e-05	0.000790601
ENSG00000161638	ITGA5	218.068	1.95297	0.37271	2.59094	0.0095715	0.042978
ENSG00000127418	FGFRL1	1571.5	1.95243	0.317706	3.03825	0.00237953	0.0151597
ENSG00000244945	RP11-1379J22.2	45.3461	1.95207	0.322523	2.99206	0.00277105	0.0170189
ENSG00000221994	ZNF630	92.4307	1.95145	0.183446	5.25791	1.457e-07	8.75128e-06
ENSG00000182310	SPACA6P	608.005	1.95099	0.335923	2.87033	0.00410045	0.0226556
ENSG00000169252	ADRB2	74.5507	1.94967	0.298743	3.22428	0.00126289	0.00944534
ENSG00000164241	C5orf63	82.2881	1.94954	0.286978	3.35612	0.000790448	0.00660586
ENSG00000145592	RPL37	15979.2	1.94941	0.322009	2.99072	0.00278321	0.0170858
ENSG00000147874	HAUS6	418.571	1.94858	0.233855	4.11546	3.86405e-05	0.000634409
ENSG00000116661	FBXO2	13685.5	1.94758	0.243532	3.94891	7.85076e-05	0.00111096
ENSG00000259976	RP11-553L6.5	1016.2	1.94749	0.218373	4.40355	1.06495e-05	0.00023267
ENSG00000163113	OTUD7B	1177.04	1.94672	0.238894	4.0229	5.74847e-05	0.000873288
ENSG00000137154	RPS6	21608.3	1.94592	0.303125	3.1685	0.00153226	0.0109152
ENSG00000109861	CTSC	302.872	1.94552	0.293125	3.27558	0.00105445	0.00822475
ENSG00000101974	ATP11C	139.19	1.94488	0.294256	3.26138	0.0011087	0.0085184
ENSG00000135272	MDFIC	206.735	1.94482	0.337163	2.8462	0.00442443	0.0240338
ENSG00000186298	PPP1CC	2287.41	1.94414	0.186484	5.14322	2.70063e-07	1.40666e-05
ENSG00000174370	C11orf45	25.3952	1.94254	0.351806	2.72294	0.00647036	0.0320276
ENSG00000100368	CSF2RB	41.8575	1.94231	0.322167	2.9729	0.00294999	0.0178485
ENSG00000196550	FAM72A	12.7137	1.94207	0.375116	2.5528	0.010686	0.0467058
ENSG00000247271	ZBED5-AS1	235.287	1.94193	0.218837	4.37534	1.21242e-05	0.000257488
ENSG00000111666	CHPT1	2090.38	1.94183	0.207424	4.61574	3.91693e-06	0.000107781
ENSG00000163346	PBXIP1	9825.16	1.9412	0.273962	3.49299	0.000477636	0.00451407
ENSG00000091317	CMTM6	380.362	1.94108	0.26637	3.59221	0.000327886	0.00337521
ENSG00000156587	UBE2L6	1395.48	1.94075	0.145973	6.55338	5.62479e-11	1.76302e-08
ENSG00000107249	GLIS3	340.635	1.94051	0.324981	2.94305	0.00324995	0.0190957
ENSG00000092621	PHGDH	5348.27	1.94001	0.218521	4.37515	1.21348e-05	0.000257513
ENSG00000197594	ENPP1	26.0676	1.93889	0.299919	3.18496	0.00144773	0.0104772
ENSG00000152661	GJA1	14682.9	1.93838	0.337474	2.8294	0.00466353	0.0250433
ENSG00000137486	ARRB1	1392.46	1.93681	0.199756	4.77423	1.80393e-06	6.14894e-05
ENSG00000187735	TCEA1	1331.84	1.93617	0.260078	3.66508	0.000247264	0.00271224
ENSG00000142676	RPL11	11703.4	1.93583	0.323358	2.94706	0.0032081	0.0189068
ENSG00000118707	TGIF2	131.57	1.93561	0.279483	3.40911	0.00065176	0.00569197
ENSG00000134508	CABLES1	4100.59	1.93552	0.191745	4.96868	6.74104e-07	2.83238e-05
ENSG00000176845	METRNL	455.183	1.93506	0.285824	3.33206	0.000862058	0.00706991
ENSG00000157653	C9orf43	45.0472	1.93499	0.325902	2.92213	0.00347647	0.0200422
ENSG00000123268	ATF1	166.902	1.9342	0.234614	4.05661	4.97909e-05	0.000777189
ENSG00000154813	DPH3	588.943	1.934	0.271972	3.49883	0.000467308	0.00443853
ENSG00000168268	NT5DC2	1058.14	1.93385	0.303963	3.13023	0.00174668	0.0120339
ENSG00000126603	GLIS2	417.51	1.93383	0.323482	2.94132	0.00326821	0.0191493
ENSG00000229481	CTD-2554C21.3	96.0778	1.933	0.295697	3.2156	0.00130174	0.00966964
ENSG00000124782	RREB1	169.537	1.93269	0.269509	3.52718	0.000420008	0.00408605
ENSG00000235823	LINC00263	369.531	1.93242	0.286727	3.31469	0.000917458	0.00742159
ENSG00000092470	WDR76	55.9648	1.93235	0.290632	3.26996	0.00107562	0.00833036
ENSG00000271860	RP11-436D23.1	107.362	1.93225	0.223851	4.24515	2.1845e-05	0.000403858
ENSG00000144909	OSBPL11	632.23	1.93204	0.325963	2.91482	0.00355899	0.0204016
ENSG00000261685	RP11-401P9.4	236.574	1.93163	0.277347	3.42465	0.000615594	0.00545066
ENSG00000234899	SOX9-AS1	302.571	1.93122	0.280885	3.38045	0.000723683	0.00617522
ENSG00000136048	DRAM1	126.086	1.93121	0.217979	4.35593	1.32504e-05	0.00027561
ENSG00000186468	RPS23	11505.9	1.93104	0.240222	3.95208	7.74737e-05	0.00109862
ENSG00000243147	MRPL33	731.426	1.93053	0.255328	3.71676	0.000201791	0.0023208
ENSG00000119411	BSPRY	122.511	1.93044	0.241177	3.93458	8.33412e-05	0.0011601
ENSG00000184221	OLIG1	5359.86	1.93043	0.284882	3.33094	0.000865518	0.00708976
ENSG00000245748	RP11-367J11.2	2076.08	1.93032	0.189629	5.00366	5.62531e-07	2.44262e-05
ENSG00000095303	PTGS1	187.064	1.93008	0.327108	2.90015	0.00372986	0.0211323
ENSG00000100906	NFKBIA	1438.56	1.92994	0.296004	3.20453	0.00135285	0.00996512
ENSG00000174243	DDX23	1677.49	1.92987	0.159899	5.9319	2.99446e-09	4.06249e-07
ENSG00000011198	ABHD5	133.315	1.92957	0.347394	2.7297	0.0063392	0.0315272
ENSG00000174306	ZHX3	2929.12	1.92744	0.153848	6.1534	7.58408e-10	1.46674e-07
ENSG00000272325	NUDT3	13188.6	1.92729	0.157778	5.99937	1.98082e-09	2.9356e-07
ENSG00000165449	SLC16A9	560.905	1.92609	0.320227	2.95315	0.00314552	0.018663
ENSG00000149557	FEZ1	9257.8	1.92596	0.173383	5.45371	4.93299e-08	3.85437e-06
ENSG00000181449	SOX2	2562.06	1.92496	0.343361	2.75171	0.00592853	0.0299858
ENSG00000162909	CAPN2	3248.03	1.92496	0.270289	3.49563	0.000472949	0.00447963
ENSG00000106443	PHF14	1100.14	1.92464	0.239782	3.93938	8.16931e-05	0.00114593
ENSG00000100485	SOS2	845.579	1.92447	0.228713	4.12945	3.63626e-05	0.000608326
ENSG00000162367	TAL1	255.435	1.92431	0.242828	3.88893	0.000100687	0.00135324
ENSG00000258714	RP11-998D10.7	323.361	1.92429	0.174836	5.40121	6.61937e-08	4.85225e-06
ENSG00000182718	ANXA2	765.757	1.92368	0.297445	3.17325	0.00150744	0.0107919
ENSG00000228439	TSTD3	46.5452	1.92362	0.31092	3.03558	0.00240074	0.0152459
ENSG00000134873	CLDN10	1787.74	1.92355	0.269897	3.49679	0.000470897	0.00446485
ENSG00000152620	NADK2	1764.28	1.92334	0.186882	5.04925	4.43554e-07	2.02262e-05
ENSG00000172164	SNTB1	318.42	1.92259	0.341037	2.76524	0.00568812	0.0290909
ENSG00000173947	PIFO	198.991	1.92089	0.327217	2.87813	0.00400038	0.0222754
ENSG00000163110	PDLIM5	1425.84	1.92059	0.302123	3.11644	0.0018305	0.0124727
ENSG00000272373	ZNF33B	24.8645	1.92052	0.29433	3.19878	0.0013801	0.0101112
ENSG00000114904	NEK4	456.074	1.92036	0.33859	2.78028	0.00543122	0.0281371
ENSG00000147872	PLIN2	436.613	1.92032	0.274424	3.43026	0.000603008	0.00537191
ENSG00000204219	TCEA3	317.136	1.92013	0.35924	2.62	0.00879309	0.0403668
ENSG00000121933	ADORA3	587.356	1.91996	0.34342	2.7403	0.00613824	0.0307274
ENSG00000126218	F10	36.6774	1.91966	0.353666	2.66028	0.00780751	0.0369623
ENSG00000139921	TMX1	339.795	1.91959	0.261521	3.59741	0.000321406	0.00332742
ENSG00000104728	ARHGEF10	1199.3	1.91839	0.236454	3.97496	7.03906e-05	0.00102263
ENSG00000150281	CTF1	160.657	1.91724	0.256899	3.65526	0.000256919	0.00279678
ENSG00000273486	RP11-731C17.2	20.8139	1.91719	0.34788	2.69918	0.006951	0.0337873
ENSG00000101194	SLC17A9	91.6577	1.91693	0.338404	2.77419	0.0055339	0.0285263
ENSG00000104447	TRPS1	534.488	1.91679	0.29074	3.22862	0.00124388	0.0093211
ENSG00000128708	HAT1	366.567	1.91644	0.224629	4.17767	2.94512e-05	0.000512838
ENSG00000164106	SCRG1	2513.3	1.91642	0.23156	4.05257	5.06578e-05	0.00078622
ENSG00000213719	CLIC1	763.007	1.91571	0.341988	2.74244	0.00609852	0.0306126
ENSG00000086475	SEPHS1	1101.52	1.91493	0.157378	5.95567	2.59012e-09	3.62206e-07
ENSG00000108270	AATF	997.312	1.91472	0.200882	4.66511	3.08459e-06	9.11308e-05
ENSG00000213390	ARHGAP19	298.008	1.91447	0.229163	4.08855	4.34079e-05	0.000695879
ENSG00000114670	NEK11	383.578	1.91396	0.278527	3.36255	0.000772248	0.00649406
ENSG00000176124	DLEU1	53.1105	1.91378	0.279191	3.35407	0.000796308	0.00664459
ENSG00000169504	CLIC4	1915.77	1.91334	0.283087	3.30674	0.000943889	0.00756804
ENSG00000226688	ENTPD1-AS1	71.782	1.91318	0.309113	3.02795	0.00246223	0.0155315
ENSG00000188511	C22orf34	39.5365	1.91283	0.367125	2.54875	0.0108111	0.0471392
ENSG00000075234	TTC38	442.877	1.91249	0.23207	4.03089	5.5565e-05	0.000849328
ENSG00000186470	BTN3A2	267.959	1.91244	0.293055	3.19195	0.00141314	0.010298
ENSG00000132819	RBM38	533.308	1.91149	0.182093	5.13309	2.85028e-07	1.45943e-05
ENSG00000164035	EMCN	156.775	1.91106	0.34408	2.71558	0.00661599	0.0325711
ENSG00000109189	USP46	2058.48	1.91083	0.327344	2.85387	0.00431899	0.0235919
ENSG00000248333	CDK11B	757.692	1.91082	0.311979	2.99439	0.0027499	0.0169309
ENSG00000163041	H3F3A	823.925	1.91007	0.368693	2.53225	0.0113334	0.0488849
ENSG00000158869	FCER1G	415.354	1.90983	0.322484	2.89454	0.00379709	0.021433
ENSG00000100852	ARHGAP5	3522.18	1.90978	0.295718	3.1564	0.00159729	0.0112636
ENSG00000143977	SNRPG	506.455	1.90899	0.194134	4.80498	1.54763e-06	5.48796e-05
ENSG00000198081	ZBTB14	363.767	1.90899	0.203563	4.58241	4.59656e-06	0.000121693
ENSG00000157869	RAB28	701.315	1.90857	0.176728	5.27644	1.31715e-07	8.12609e-06
ENSG00000138785	INTS12	313.443	1.90836	0.284861	3.27294	0.00106434	0.00827118
ENSG00000077380	DYNC1I2	2204.2	1.90832	0.232603	4.00814	6.11994e-05	0.000915701
ENSG00000130517	PGPEP1	1389.48	1.9083	0.326758	2.85315	0.00432876	0.0236224
ENSG00000166478	ZNF143	299.259	1.90739	0.219703	4.24027	2.23253e-05	0.000411344
ENSG00000239521	GATS	657.23	1.90689	0.237887	3.91454	9.05752e-05	0.0012424
ENSG00000118181	RPS25	10060.8	1.905	0.215669	4.3112	1.62368e-05	0.000322008
ENSG00000237248	LINC00987	62.7654	1.9046	0.280311	3.31592	0.000913429	0.00739119
ENSG00000099337	KCNK6	83.516	1.90457	0.317656	2.926	0.00343348	0.0198532
ENSG00000135838	NPL	543.42	1.9041	0.228066	4.07385	4.62416e-05	0.000733117
ENSG00000123560	PLP1	47174	1.90409	0.328423	2.82898	0.00466959	0.025066
ENSG00000225733	FGD5-AS1	3334.58	1.90286	0.315153	2.94514	0.00322805	0.0189956
ENSG00000137463	MGARP	50.3643	1.90276	0.355151	2.61323	0.00896904	0.0409908
ENSG00000189060	H1F0	2754.11	1.90227	0.20216	4.58903	4.45309e-06	0.00011905
ENSG00000204580	DDR1	4974.4	1.902	0.273878	3.38661	0.000707625	0.00607157
ENSG00000263146	RP11-849I19.1	1186.08	1.9019	0.320619	2.89266	0.00381991	0.0215173
ENSG00000155926	SLA	305.363	1.90171	0.339244	2.73343	0.00626792	0.0312354
ENSG00000272817	RP11-402D21.2	25.5359	1.90167	0.329971	2.81016	0.00495173	0.0262345
ENSG00000081059	TCF7	81.3866	1.90129	0.235351	3.93872	8.19171e-05	0.0011473
ENSG00000109881	CCDC34	535.405	1.90084	0.242845	3.81578	0.000135756	0.00169969
ENSG00000148516	ZEB1	1495.49	1.89998	0.268006	3.45507	0.000550148	0.00501068
ENSG00000110700	RPS13	5648.32	1.89951	0.297081	3.11575	0.0018348	0.0124977
ENSG00000261008	AC004158.2	87.8584	1.8995	0.346644	2.67024	0.00757975	0.0361539
ENSG00000182578	CSF1R	1461.36	1.89946	0.302082	3.06404	0.00218372	0.0142289
ENSG00000151632	AKR1C2	162.676	1.89932	0.336092	2.75366	0.00589337	0.0298544
ENSG00000007312	CD79B	15.4932	1.89877	0.342127	2.70386	0.0068539	0.0333808
ENSG00000237854	LINC00674	52.4228	1.89831	0.365493	2.53005	0.0114047	0.0490891
ENSG00000167528	ZNF641	367.983	1.89823	0.158332	5.83998	5.22078e-09	6.6526e-07
ENSG00000119922	IFIT2	307.567	1.89712	0.270493	3.41529	0.000637146	0.00558621
ENSG00000136819	C9orf78	2459.62	1.89657	0.196509	4.69898	2.6147e-06	8.03835e-05
ENSG00000166347	CYB5A	327.04	1.89629	0.255373	3.61502	0.000300319	0.00315827
ENSG00000162627	SNX7	227.193	1.89606	0.216298	4.2673	1.97849e-05	0.000373625
ENSG00000121851	POLR3GL	803.513	1.89602	0.133418	6.91787	4.5849e-12	3.57216e-09
ENSG00000184924	PTRHD1	573.131	1.8959	0.153746	6.00267	1.94102e-09	2.89234e-07
ENSG00000166224	SGPL1	883.467	1.89572	0.242116	3.81118	0.000138306	0.00172528
ENSG00000119471	HSDL2	1456.63	1.8954	0.24327	3.79209	0.000149385	0.00182754
ENSG00000156273	BACH1	243.072	1.89519	0.2741	3.36497	0.000765523	0.00645424
ENSG00000213516	RBMXL1	439.698	1.89483	0.196823	4.68475	2.80296e-06	8.51158e-05
ENSG00000228748	RP13-39P12.3	722.312	1.89404	0.19512	4.72259	2.32862e-06	7.36648e-05
ENSG00000157399	ARSE	78.5919	1.89389	0.34909	2.63929	0.00830789	0.0387261
ENSG00000146005	PSD2	4086.82	1.89352	0.306031	3.00973	0.0026148	0.0162993
ENSG00000197702	PARVA	1057.43	1.8935	0.201598	4.56878	4.90563e-06	0.000127402
ENSG00000196935	SRGAP1	329.94	1.89237	0.218378	4.21376	2.51151e-05	0.000452652
ENSG00000026950	BTN3A1	241.673	1.89235	0.199811	4.60525	4.11968e-06	0.000112339
ENSG00000152348	ATG10	7528.07	1.89198	0.291304	3.15786	0.00158934	0.0112192
ENSG00000259417	RP11-2E17.1	886.247	1.89004	0.249122	3.6866	0.000227268	0.00254198
ENSG00000228474	OST4	1686.52	1.8899	0.173355	5.29726	1.17551e-07	7.51639e-06
ENSG00000158195	WASF2	1908.32	1.88983	0.229044	4.00907	6.09575e-05	0.000912823
ENSG00000198918	RPL39	2335.81	1.88885	0.334225	2.74518	0.00604782	0.0304052
ENSG00000120913	PDLIM2	528.496	1.88844	0.272852	3.36152	0.000775144	0.0065049
ENSG00000150459	SAP18	4425.59	1.88844	0.14946	6.1367	8.4255e-10	1.58426e-07
ENSG00000051620	HEBP2	778.555	1.8883	0.227047	4.03918	5.36374e-05	0.000822631
ENSG00000160685	ZBTB7B	528.321	1.88787	0.280696	3.26603	0.00109069	0.00841015
ENSG00000089177	KIF16B	290.259	1.88717	0.32243	2.84161	0.00448859	0.0242856
ENSG00000200253	RNU6-529P	56.168	1.88674	0.285858	3.20403	0.00135519	0.00997969
ENSG00000116815	CD58	79.2049	1.88674	0.28974	3.16109	0.00157182	0.0111214
ENSG00000130024	PHF10	1884.97	1.88672	0.289654	3.16198	0.00156699	0.0111054
ENSG00000168615	ADAM9	616.425	1.8866	0.292538	3.13049	0.00174513	0.0120263
ENSG00000140067	FAM181A	518.322	1.88636	0.284546	3.21778	0.00129188	0.0096136
ENSG00000075336	TIMM21	594.68	1.88567	0.176664	5.17975	2.22182e-07	1.21174e-05
ENSG00000184304	PRKD1	272.991	1.88558	0.273657	3.34363	0.000826911	0.00683355
ENSG00000167676	PLIN4	857.877	1.88557	0.271324	3.37236	0.000745276	0.00631539
ENSG00000156639	ZFAND3	1873.04	1.88524	0.297347	3.07636	0.00209541	0.0137819
ENSG00000076248	UNG	928.33	1.88475	0.185141	4.93882	7.85973e-07	3.19414e-05
ENSG00000104313	EYA1	150.55	1.88468	0.231769	3.94498	7.98079e-05	0.00112584
ENSG00000145391	SETD7	1057.05	1.88456	0.247425	3.69496	0.000219924	0.00248328
ENSG00000069974	RAB27A	125.442	1.88455	0.304194	3.00539	0.00265241	0.0164533
ENSG00000162493	PDPN	284.556	1.88393	0.280806	3.25402	0.00113782	0.00869357
ENSG00000162433	AK4	2331.71	1.88373	0.239587	3.81321	0.000137173	0.00171507
ENSG00000140386	SCAPER	672.341	1.88347	0.343341	2.66032	0.00780674	0.0369623
ENSG00000112343	TRIM38	82.6579	1.88335	0.315411	2.89558	0.00378458	0.0213757
ENSG00000089127	OAS1	108.506	1.88297	0.339699	2.68771	0.00719442	0.0346738
ENSG00000137776	SLTM	1864.67	1.88213	0.17244	5.29092	1.217e-07	7.64961e-06
ENSG00000146425	DYNLT1	649.498	1.88178	0.199134	4.58032	4.64264e-06	0.000122083
ENSG00000156482	RPL30	9489.36	1.88154	0.320166	2.84826	0.00439587	0.0239168
ENSG00000169813	HNRNPF	1218.04	1.8812	0.221547	4.11496	3.87254e-05	0.00063538
ENSG00000023697	DERA	342.138	1.88052	0.193653	4.70497	2.53899e-06	7.85876e-05
ENSG00000180481	GLIPR1L2	127.196	1.88044	0.351507	2.59191	0.00954452	0.0428709
ENSG00000272910	RP11-15L13.4	46.0774	1.87966	0.299173	3.0433	0.00234	0.0149858
ENSG00000127946	HIP1	1223.9	1.87934	0.237867	3.82663	0.000129907	0.0016423
ENSG00000198771	RCSD1	175.175	1.87796	0.297763	3.05333	0.00226319	0.0146106
ENSG00000119335	SET	4938.24	1.87748	0.177052	5.13293	2.8526e-07	1.45943e-05
ENSG00000258289	CHURC1	874.707	1.87739	0.220844	4.11479	3.87534e-05	0.000635458
ENSG00000141179	PCTP	187.807	1.87725	0.276924	3.28112	0.00103396	0.00809972
ENSG00000143952	VPS54	470.225	1.87723	0.201459	4.51014	6.47849e-06	0.000157734
ENSG00000116473	RAP1A	1717.91	1.87621	0.170184	5.33437	9.5876e-08	6.47139e-06
ENSG00000125968	ID1	923.44	1.87596	0.298549	3.04014	0.0023647	0.0150944
ENSG00000135365	PHF21A	1486.86	1.87474	0.193562	4.68423	2.81017e-06	8.52398e-05
ENSG00000140522	RLBP1	464.303	1.8747	0.31906	2.84166	0.00448786	0.0242856
ENSG00000219607	PPP1R3G	225.292	1.87392	0.306804	2.95321	0.00314486	0.018663
ENSG00000125347	IRF1	201.899	1.8739	0.337307	2.6861	0.00722913	0.0347981
ENSG00000184574	LPAR5	146.2	1.87289	0.345858	2.61744	0.00885908	0.0405946
ENSG00000151164	RAD9B	17.8163	1.87281	0.354248	2.55528	0.0106103	0.0464568
ENSG00000140262	TCF12	917.092	1.87153	0.3367	2.68553	0.00724157	0.0348387
ENSG00000111077	TENC1	4053.24	1.87053	0.245792	3.67565	0.000237247	0.0026256
ENSG00000115109	EPB41L5	747.14	1.87045	0.275452	3.27963	0.00103944	0.00812953
ENSG00000079739	PGM1	1621.8	1.86963	0.198387	4.55048	5.35245e-06	0.000136153
ENSG00000248932	RP11-319G6.1	28.3517	1.86942	0.357336	2.52588	0.0115408	0.0495209
ENSG00000125676	THOC2	1193.65	1.86836	0.21337	4.22633	2.37532e-05	0.000433261
ENSG00000112406	HECA	996.48	1.8682	0.167587	5.38017	7.44141e-08	5.36559e-06
ENSG00000165458	INPPL1	2289.55	1.8682	0.208222	4.33021	1.48965e-05	0.000302693
ENSG00000165775	FUNDC2	1698.14	1.868	0.172115	5.23772	1.6257e-07	9.57477e-06
ENSG00000095739	BAMBI	290.168	1.86774	0.277196	3.25147	0.0011481	0.00875004
ENSG00000182628	SKA2	1059.58	1.86638	0.206401	4.36161	1.29111e-05	0.000270408
ENSG00000110315	RNF141	2304.99	1.86637	0.186762	4.82023	1.43395e-06	5.186e-05
ENSG00000166451	CENPN	185.433	1.86579	0.309705	2.9053	0.00366903	0.02087
ENSG00000185088	RPS27L	985.638	1.86542	0.188487	4.77219	1.82236e-06	6.18852e-05
ENSG00000135547	HEY2	208.837	1.86299	0.247803	3.6223	0.000291991	0.00308686
ENSG00000166123	GPT2	5427.53	1.86288	0.22158	4.05061	5.10842e-05	0.000791036
ENSG00000149289	ZC3H12C	350.024	1.86286	0.254417	3.52775	0.000419111	0.00407878
ENSG00000100504	PYGL	356.406	1.86256	0.303905	2.95252	0.00315194	0.0186853
ENSG00000120063	GNA13	1117.32	1.8625	0.278363	3.22328	0.00126732	0.00946549
ENSG00000183963	SMTN	1023.69	1.86217	0.352063	2.54778	0.010841	0.0472466
ENSG00000178075	GRAMD1C	790.262	1.8616	0.329966	2.71707	0.00658617	0.0324595
ENSG00000176894	PXMP2	314.924	1.86146	0.319051	2.80969	0.00495899	0.0262576
ENSG00000113732	ATP6V0E1	1760.25	1.86088	0.240474	3.72592	0.000194608	0.0022582
ENSG00000196417	ZNF765	69.9561	1.86085	0.298927	2.99727	0.00272407	0.0168137
ENSG00000162368	CMPK1	2506.7	1.8606	0.17146	5.22434	1.74773e-07	1.00139e-05
ENSG00000177640	CASC2	185.121	1.86059	0.242671	3.69127	0.00022314	0.00251242
ENSG00000246560	RP11-10L12.4	41.2661	1.85963	0.31144	2.8738	0.00405567	0.0224785
ENSG00000257267	ZNF271	1085.55	1.85867	0.134146	6.66641	2.62138e-11	1.05181e-08
ENSG00000197763	TXNRD3	56.2454	1.85866	0.215122	4.15699	3.22469e-05	0.000553044
ENSG00000050393	MCUR1	1167.09	1.8582	0.230114	3.88461	0.000102494	0.00136938
ENSG00000166130	IKBIP	72.6451	1.85717	0.310133	2.87975	0.00397994	0.0221941
ENSG00000256124	LINC01152	29.3045	1.85711	0.318923	2.80022	0.00510675	0.0268768
ENSG00000176438	SYNE3	36.3792	1.85697	0.325668	2.7419	0.00610847	0.0306424
ENSG00000273226	RP11-513M16.8	46.6417	1.85695	0.229648	3.88829	0.000100954	0.00135395
ENSG00000130066	SAT1	4889.83	1.85559	0.186901	4.77193	1.82464e-06	6.18858e-05
ENSG00000140678	ITGAX	439.949	1.85522	0.337414	2.64241	0.00823179	0.0384569
ENSG00000184371	CSF1	812.964	1.85492	0.335315	2.65827	0.0078542	0.0370932
ENSG00000203644	AC083799.1	39.0716	1.85477	0.341757	2.60782	0.00911218	0.0414202
ENSG00000066027	PPP2R5A	1496.68	1.85463	0.157118	5.67175	1.41344e-08	1.45996e-06
ENSG00000071967	CYBRD1	1582.63	1.85351	0.290745	3.06201	0.00219858	0.0143052
ENSG00000169372	CRADD	145.959	1.85312	0.229027	3.88582	0.000101985	0.00136392
ENSG00000135821	GLUL	61473.8	1.85284	0.286356	3.10711	0.00188926	0.0127805
ENSG00000101868	POLA1	262.951	1.85218	0.20708	4.29411	1.75394e-05	0.000340815
ENSG00000103811	CTSH	2189.56	1.85207	0.24888	3.57257	0.000353497	0.00357814
ENSG00000197405	C5AR1	105	1.85119	0.300533	2.95625	0.003114	0.0185406
ENSG00000132205	EMILIN2	129.524	1.85115	0.276662	3.21122	0.00132173	0.00978079
ENSG00000175387	SMAD2	1225.11	1.85009	0.191507	4.63481	3.57273e-06	0.000101063
ENSG00000133874	RNF122	51.6485	1.84958	0.315404	2.81289	0.00490982	0.0260508
ENSG00000187824	TMEM220	176.546	1.84827	0.254528	3.48164	0.000498345	0.00465549
ENSG00000180340	FZD2	54.3605	1.84576	0.256365	3.44904	0.000562586	0.00510012
ENSG00000187098	MITF	150.042	1.84543	0.258824	3.4153	0.000637119	0.00558621
ENSG00000096746	HNRNPH3	3638.02	1.84505	0.166953	5.29286	1.20419e-07	7.62601e-06
ENSG00000134569	LRP4	3415.01	1.8445	0.308075	2.86693	0.0041448	0.0228425
ENSG00000072864	NDE1	306.565	1.84365	0.263142	3.35395	0.000796672	0.00664559
ENSG00000155115	GTF3C6	1393.53	1.84309	0.204126	4.32149	1.54979e-05	0.000312121
ENSG00000101000	PROCR	50.692	1.84297	0.328901	2.68175	0.00732381	0.0351669
ENSG00000172888	ZNF621	304.245	1.84273	0.311561	2.83041	0.00464883	0.0249791
ENSG00000138193	PLCE1	525.852	1.8427	0.297907	2.96005	0.00307593	0.018417
ENSG00000157191	NECAP2	919.806	1.8422	0.203055	4.34086	1.41928e-05	0.000291432
ENSG00000183765	CHEK2	113.892	1.84118	0.219387	4.01404	5.96878e-05	0.000899242
ENSG00000155366	RHOC	3687.41	1.841	0.334026	2.63599	0.00838923	0.0389721
ENSG00000186326	RGS9BP	23.3069	1.84053	0.345972	2.5439	0.0109622	0.0476382
ENSG00000087903	RFX2	456.362	1.83863	0.247514	3.54984	0.000385469	0.00382648
ENSG00000233527	AC092295.7	83.9737	1.8385	0.242217	3.62703	0.000286695	0.00304435
ENSG00000104325	DECR1	1199.76	1.8384	0.181802	4.83191	1.3523e-06	4.98076e-05
ENSG00000241399	CD302	462.804	1.83788	0.308626	2.845	0.00444119	0.0241105
ENSG00000197943	PLCG2	130.099	1.83736	0.282866	3.10265	0.00191794	0.0129119
ENSG00000183160	TMEM119	279.861	1.83693	0.314933	2.78567	0.00534177	0.0277933
ENSG00000087842	PIR	666.553	1.83666	0.250536	3.50084	0.000463802	0.00441446
ENSG00000100629	CEP128	46.2467	1.83616	0.299003	2.93204	0.00336745	0.019617
ENSG00000165113	GKAP1	414.67	1.8358	0.19241	4.55488	5.24146e-06	0.000133954
ENSG00000243317	C7orf73	768.029	1.8354	0.166444	5.26359	1.41271e-07	8.57975e-06
ENSG00000136636	KCTD3	1129.35	1.83404	0.286971	3.04918	0.00229465	0.0147717
ENSG00000249898	CTD-2541M15.1	58.1604	1.83281	0.345398	2.53058	0.0113874	0.0490401
ENSG00000073614	KDM5A	414.701	1.83214	0.158915	5.49683	3.86681e-08	3.16649e-06
ENSG00000152492	CCDC50	937.495	1.83127	0.246586	3.53973	0.000400542	0.00393599
ENSG00000253106	RP11-158K1.3	172.9	1.83061	0.31123	2.80282	0.00506584	0.0267212
ENSG00000104067	TJP1	2930.18	1.82998	0.25837	3.37435	0.000739914	0.00628558
ENSG00000272447	RP11-182L21.6	70.7561	1.82959	0.244836	3.55959	0.000371431	0.00371281
ENSG00000179630	LACC1	359.113	1.82919	0.343466	2.53651	0.0111962	0.0483544
ENSG00000227036	LINC00511	273.976	1.82897	0.182795	4.76509	1.88773e-06	6.32391e-05
ENSG00000145431	PDGFC	282.875	1.82868	0.287749	3.02626	0.002476	0.0156003
ENSG00000136144	RCBTB1	988.485	1.82865	0.237618	3.66463	0.000247698	0.00271591
ENSG00000236943	RP11-640M9.1	146.291	1.82862	0.241611	3.60395	0.000313415	0.00326203
ENSG00000087206	UIMC1	442.077	1.82851	0.221062	3.93857	8.19691e-05	0.00114744
ENSG00000185340	GAS2L1	2662.24	1.8283	0.195718	4.44775	8.67756e-06	0.000198847
ENSG00000272316	XXbac-BPGBPG55C20.2	79.2571	1.82817	0.231744	3.75588	0.000172732	0.00204971
ENSG00000148841	ITPRIP	202.398	1.82749	0.300845	2.89141	0.00383522	0.0215857
ENSG00000140299	BNIP2	647.72	1.82736	0.253079	3.43673	0.000588793	0.00528155
ENSG00000139835	GRTP1	98.2879	1.82633	0.256113	3.39282	0.000691761	0.00596384
ENSG00000142632	ARHGEF19	55.7213	1.82621	0.246513	3.52455	0.000424204	0.00411659
ENSG00000120837	NFYB	1264.85	1.82614	0.181639	4.7831	1.72615e-06	5.9439e-05
ENSG00000204387	C6orf48	1900.89	1.82577	0.161618	5.37381	7.70918e-08	5.48881e-06
ENSG00000143036	SLC44A3	312.709	1.82556	0.337383	2.57374	0.0100605	0.0445875
ENSG00000111906	HDDC2	3685.34	1.8251	0.188602	4.60216	4.18135e-06	0.000113567
ENSG00000174374	WBSCR16	270.066	1.82435	0.275187	3.15197	0.00162172	0.0113917
ENSG00000235257	AC093415.2	247.031	1.82289	0.159429	5.43333	5.53119e-08	4.2368e-06
ENSG00000060749	QSER1	501.314	1.82259	0.216503	3.99991	6.33672e-05	0.000939619
ENSG00000265749	RP11-849F2.5	16.5466	1.82226	0.335017	2.58412	0.00976279	0.0435857
ENSG00000224032	EPB41L4A-AS1	1638.46	1.82191	0.203026	4.26278	2.01898e-05	0.000379432
ENSG00000243678	NME1-NME2	437.466	1.82184	0.131679	6.57197	4.96527e-11	1.59292e-08
ENSG00000165501	LRR1	49.0738	1.82128	0.239456	3.61216	0.000303657	0.00318233
ENSG00000150433	TMEM218	220.949	1.82035	0.211608	4.08405	4.42582e-05	0.000706603
ENSG00000048471	SNX29	556.455	1.82035	0.19084	4.52847	5.94117e-06	0.000147433
ENSG00000198483	ANKRD35	871.513	1.82034	0.23117	3.73841	0.00018519	0.00216457
ENSG00000255529	POLR2M	836.615	1.81932	0.21009	4.10969	3.96198e-05	0.000646555
ENSG00000102445	KIAA0226L	40.9024	1.81897	0.304365	2.8358	0.00457113	0.0246588
ENSG00000109787	KLF3	702.542	1.81852	0.237969	3.62551	0.000288386	0.00305517
ENSG00000164610	RP9	439.976	1.81799	0.29527	2.92052	0.00349445	0.0201289
ENSG00000257093	KIAA1147	1819.62	1.81719	0.181644	4.74392	2.09625e-06	6.78258e-05
ENSG00000106333	PCOLCE	234.1	1.81716	0.316221	2.72493	0.00643146	0.0318582
ENSG00000155621	C9orf85	190.393	1.81705	0.171733	5.01709	5.24606e-07	2.30738e-05
ENSG00000144040	SFXN5	10843.6	1.81693	0.25665	3.35671	0.000788748	0.00659766
ENSG00000136451	VEZF1	753.866	1.81647	0.231249	3.72386	0.000196198	0.00227147
ENSG00000100060	MFNG	160.821	1.81568	0.31753	2.71001	0.00672813	0.0329744
ENSG00000272323	CTD-2517O10.6	47.6184	1.81485	0.301118	2.85554	0.00429642	0.0234955
ENSG00000260398	RP11-594N15.3	65.2598	1.81453	0.31778	2.705	0.00683046	0.0333083
ENSG00000056998	GYG2	437.271	1.81425	0.23802	3.61052	0.000305578	0.0032
ENSG00000241839	PLEKHO2	1487.74	1.81337	0.223137	3.84819	0.000118992	0.00153418
ENSG00000171865	RNASEH1	136.355	1.81331	0.247646	3.46715	0.000526005	0.00484255
ENSG00000112531	QKI	11997.7	1.81293	0.23951	3.58366	0.000338809	0.00346419
ENSG00000272003	RP11-23P13.7	42.2518	1.81289	0.337167	2.5456	0.0109092	0.0474604
ENSG00000188428	BLOC1S5	158.986	1.81216	0.247545	3.46486	0.000530507	0.00487248
ENSG00000140987	ZSCAN32	366.975	1.81184	0.192665	4.45051	8.56661e-06	0.000196967
ENSG00000131171	SH3BGRL	2762.97	1.81178	0.268212	3.19677	0.00138977	0.0101575
ENSG00000135097	MSI1	437.953	1.81173	0.201785	4.24893	2.1479e-05	0.000399802
ENSG00000106615	RHEB	2538.65	1.81157	0.258087	3.3215	0.000895341	0.00728155
ENSG00000148730	EIF4EBP2	2909.35	1.81152	0.18184	4.71405	2.42843e-06	7.62914e-05
ENSG00000164237	CMBL	746.697	1.81151	0.20723	4.13646	3.52709e-05	0.000593705
ENSG00000177045	SIX5	250.443	1.80986	0.251721	3.4001	0.000673618	0.00583695
ENSG00000140374	ETFA	1401.4	1.80917	0.198201	4.31545	1.59276e-05	0.000317958
ENSG00000125734	GPR108	1213.31	1.80898	0.168125	5.08654	3.64661e-07	1.75378e-05
ENSG00000155962	CLIC2	178.509	1.80843	0.291562	2.93157	0.00337249	0.019617
ENSG00000002933	TMEM176A	834.115	1.80838	0.267473	3.19545	0.00139613	0.010193
ENSG00000142347	MYO1F	394.665	1.80829	0.308319	2.7719	0.00557298	0.0286789
ENSG00000109686	SH3D19	7030.47	1.80776	0.318123	2.68513	0.00725016	0.0348685
ENSG00000164754	RAD21	3648.5	1.80727	0.27894	3.06091	0.00220667	0.0143413
ENSG00000111832	RWDD1	1323.06	1.80718	0.185871	4.59316	4.36578e-06	0.000117523
ENSG00000135316	SYNCRIP	1717.18	1.80583	0.188287	4.52851	5.93999e-06	0.000147433
ENSG00000168283	BMI1	1068.94	1.80545	0.214288	3.97763	6.96046e-05	0.00101391
ENSG00000090060	PAPOLA	2770.34	1.80463	0.26158	3.25599	0.00112996	0.00863592
ENSG00000047644	WWC3	795.572	1.80422	0.27045	3.148	0.00164393	0.0115063
ENSG00000071082	RPL31	17533.7	1.80406	0.302523	2.81381	0.0048958	0.0260038
ENSG00000213445	SIPA1	990.772	1.80262	0.270081	3.14755	0.00164642	0.0115148
ENSG00000073331	ALPK1	151.257	1.80232	0.31475	2.7001	0.00693186	0.0337183
ENSG00000162441	LZIC	356.234	1.80181	0.198907	4.27059	1.94956e-05	0.000370729
ENSG00000136044	APPL2	1075.81	1.80174	0.225771	3.76218	0.000168439	0.00201454
ENSG00000135069	PSAT1	4360.54	1.80124	0.272687	3.11341	0.00184937	0.0125746
ENSG00000213341	CHUK	388.947	1.80092	0.221881	3.82516	0.000130688	0.00164987
ENSG00000236699	ARHGEF38	112.033	1.80078	0.248206	3.41904	0.000628423	0.00553325
ENSG00000064042	LIMCH1	3559.07	1.80031	0.244032	3.47595	0.00050905	0.00472635
ENSG00000180537	RNF182	630.028	1.8002	0.258116	3.28596	0.00101634	0.00800373
ENSG00000171729	TMEM51	191.332	1.79946	0.243585	3.47954	0.000502275	0.00468258
ENSG00000095794	CREM	878.351	1.79946	0.208821	4.0588	4.93262e-05	0.000772589
ENSG00000224699	LAMTOR5-AS1	263.282	1.799	0.221258	3.82899	0.000128668	0.00163161
ENSG00000113657	DPYSL3	5016.92	1.79885	0.218841	3.87075	0.0001085	0.00143209
ENSG00000116198	CEP104	610.229	1.79837	0.241712	3.50287	0.000460267	0.00439
ENSG00000163754	GYG1	1020.32	1.79826	0.175597	4.82125	1.42664e-06	5.17255e-05
ENSG00000067082	KLF6	787.1	1.79806	0.252427	3.35322	0.000798771	0.006657
ENSG00000153015	CWC27	569.24	1.79602	0.242905	3.47791	0.000505342	0.00470186
ENSG00000085063	CD59	7577.32	1.79543	0.185623	4.54863	5.39968e-06	0.000136971
ENSG00000072415	MPP5	940.929	1.79536	0.176106	4.79411	1.63396e-06	5.73442e-05
ENSG00000143321	HDGF	3700.71	1.79517	0.167099	5.0516	4.38127e-07	2.00458e-05
ENSG00000130429	ARPC1B	695.143	1.79446	0.256375	3.29031	0.00100077	0.00790936
ENSG00000118655	DCLRE1B	106.833	1.79431	0.290722	2.90115	0.0037179	0.0210777
ENSG00000131724	IL13RA1	732.524	1.79416	0.277499	3.03897	0.0023739	0.0151393
ENSG00000012048	BRCA1	121.762	1.79407	0.238495	3.53565	0.00040678	0.00398867
ENSG00000106665	CLIP2	7097.35	1.79333	0.256319	3.28746	0.00101095	0.00797428
ENSG00000157227	MMP14	207.421	1.79331	0.327698	2.57134	0.0101307	0.0448318
ENSG00000112312	GMNN	308.727	1.79322	0.23167	3.63687	0.000275969	0.00295693
ENSG00000142864	SERBP1	2910.57	1.79315	0.146213	5.7621	8.30717e-09	9.47817e-07
ENSG00000131196	NFATC1	206.167	1.79158	0.173585	4.84623	1.25832e-06	4.70688e-05
ENSG00000111266	DUSP16	256.74	1.79147	0.238639	3.52474	0.000423906	0.00411516
ENSG00000137500	CCDC90B	780.726	1.79119	0.16138	5.21081	1.88018e-07	1.05931e-05
ENSG00000181381	DDX60L	102.913	1.791	0.307783	2.73169	0.00630109	0.0313892
ENSG00000175895	PLEKHF2	185.295	1.79041	0.216561	3.88017	0.000104385	0.00138582
ENSG00000087077	TRIP6	1252.88	1.79026	0.278717	3.01443	0.00257466	0.0160881
ENSG00000115896	PLCL1	695.711	1.79017	0.277999	3.02194	0.00251162	0.0157766
ENSG00000150867	PIP4K2A	5570.96	1.79009	0.306465	2.74105	0.0061243	0.0306936
ENSG00000007129	CEACAM21	23.7374	1.78931	0.32273	2.60094	0.0092969	0.0420041
ENSG00000033867	SLC4A7	174.882	1.78908	0.251876	3.33187	0.000862659	0.00707271
ENSG00000184232	OAF	1780.64	1.78873	0.268572	3.1237	0.00178594	0.0122364
ENSG00000243244	STON1	64.0356	1.7887	0.299878	2.79752	0.00514969	0.0270507
ENSG00000184730	APOBR	82.7768	1.78868	0.296386	2.83043	0.00464859	0.0249791
ENSG00000219481	NBPF1	1180.41	1.7881	0.268548	3.12208	0.00179576	0.0122851
ENSG00000175215	CTDSP2	2793.24	1.78803	0.226658	3.69884	0.000216591	0.00245683
ENSG00000133065	SLC41A1	1401.79	1.78772	0.23433	3.57668	0.000347982	0.0035394
ENSG00000197324	LRP10	1604.98	1.78749	0.248548	3.37133	0.000748068	0.00633315
ENSG00000181804	SLC9A9	466.982	1.78711	0.242347	3.45633	0.000547584	0.00499234
ENSG00000164010	ERMAP	371.682	1.78704	0.184453	4.54085	5.6028e-06	0.000140943
ENSG00000114867	EIF4G1	3935.74	1.78641	0.196078	4.26901	1.96342e-05	0.000372326
ENSG00000106565	TMEM176B	1173.18	1.78639	0.270302	3.09669	0.00195691	0.0130984
ENSG00000165006	UBAP1	1713.12	1.78628	0.218797	3.82526	0.000130633	0.00164987
ENSG00000075142	SRI	6128.44	1.78593	0.205828	4.06491	4.8051e-05	0.000756526
ENSG00000165804	ZNF219	1234.66	1.78571	0.180191	4.64228	3.44582e-06	9.83918e-05
ENSG00000151617	EDNRA	48.5384	1.78567	0.331566	2.52276	0.0116437	0.0498372
ENSG00000072501	SMC1A	863.481	1.78547	0.188876	4.42778	9.52074e-06	0.000213
ENSG00000119487	MAPKAP1	2285.06	1.78541	0.198235	4.21851	2.45926e-05	0.000445
ENSG00000153551	CMTM7	137.408	1.78231	0.310271	2.68716	0.00720628	0.0347126
ENSG00000155465	SLC7A7	132.013	1.78193	0.311972	2.67153	0.00755067	0.0360377
ENSG00000008952	SEC62	7616.72	1.78184	0.193441	4.30813	1.6464e-05	0.000324572
ENSG00000246695	RASSF8-AS1	373.194	1.78153	0.153576	5.42482	5.80123e-08	4.39427e-06
ENSG00000155827	RNF20	1464.07	1.78056	0.156189	5.32898	9.87658e-08	6.52117e-06
ENSG00000131981	LGALS3	1844.83	1.7805	0.235348	3.53637	0.000405661	0.00398056
ENSG00000179314	WSCD1	1329.27	1.78046	0.23292	3.5731	0.000352773	0.0035748
ENSG00000121691	CAT	953.636	1.78001	0.286696	2.90164	0.00371219	0.0210552
ENSG00000164587	RPS14	10071	1.77911	0.253861	3.27406	0.00106014	0.0082607
ENSG00000104903	LYL1	215.379	1.77899	0.311477	2.66813	0.00762754	0.0363501
ENSG00000174600	CMKLR1	141.656	1.77898	0.305716	2.71836	0.00656059	0.0323744
ENSG00000145685	LHFPL2	467.183	1.77724	0.261233	3.17585	0.001494	0.0107256
ENSG00000111405	ENDOU	155.735	1.77683	0.270117	3.07018	0.00213932	0.0139972
ENSG00000172425	TTC36	17.8208	1.77629	0.325537	2.54616	0.0108915	0.0474216
ENSG00000198429	ZNF69	56.6838	1.77603	0.250416	3.30911	0.000935945	0.00752426
ENSG00000185610	DBX2	87.9798	1.77586	0.289853	2.85839	0.00425792	0.0233385
ENSG00000113504	SLC12A7	732.826	1.77568	0.249652	3.31809	0.000906358	0.00735351
ENSG00000144843	ADPRH	78.9612	1.77543	0.313904	2.63828	0.00833276	0.0388051
ENSG00000143845	ETNK2	485.029	1.77499	0.255239	3.24328	0.00118163	0.00895055
ENSG00000144579	CTDSP1	1703.71	1.77491	0.244525	3.38512	0.000711477	0.00609911
ENSG00000168280	KIF5C	17219.4	1.77298	0.205483	4.02063	5.80415e-05	0.000880275
ENSG00000144401	METTL21A	350.473	1.77288	0.165616	4.98801	6.10042e-07	2.6115e-05
ENSG00000122756	CNTFR	2408.06	1.77185	0.290534	2.84048	0.00450457	0.0243497
ENSG00000103449	SALL1	818.648	1.77176	0.239512	3.44527	0.000570485	0.0051563
ENSG00000224152	AC009506.1	99.4156	1.77122	0.216354	3.81202	0.000137836	0.001721
ENSG00000072786	STK10	246.324	1.77056	0.201845	4.08335	4.4392e-05	0.000707909
ENSG00000131771	PPP1R1B	13056	1.77052	0.201628	4.08761	4.35844e-05	0.000698299
ENSG00000197536	C5orf56	175.473	1.77019	0.22524	3.65789	0.000254298	0.00277454
ENSG00000125871	MGME1	198.399	1.76893	0.220388	3.73377	0.000188632	0.00219821
ENSG00000256185	RP11-612B6.2	125.809	1.76864	0.325805	2.52494	0.0115718	0.0495929
ENSG00000165886	UBTD1	603.264	1.76839	0.198477	4.14372	3.41712e-05	0.000579127
ENSG00000261898	RP11-314A20.5	55.3886	1.76801	0.27761	2.96145	0.00306196	0.018367
ENSG00000012211	PRICKLE3	165.391	1.76796	0.247225	3.32526	0.000883357	0.00720343
ENSG00000165092	ALDH1A1	1526.5	1.7679	0.321889	2.55379	0.0106559	0.0465963
ENSG00000183255	PTTG1IP	4403.15	1.76783	0.237804	3.45655	0.000547145	0.00499
ENSG00000184428	TOP1MT	316.824	1.76758	0.193064	4.25647	2.07678e-05	0.000388155
ENSG00000145721	LIX1	1032.84	1.76746	0.293537	2.79923	0.00512243	0.0269243
ENSG00000169105	CHST14	147.981	1.76742	0.239642	3.42862	0.000606652	0.0053938
ENSG00000101134	DOK5	498.077	1.76738	0.21781	3.77216	0.000161843	0.00195192
ENSG00000178764	ZHX2	882.262	1.76726	0.223202	3.68058	0.000232705	0.00258918
ENSG00000005889	ZFX	359.536	1.76674	0.246866	3.32606	0.000880828	0.0071871
ENSG00000165675	ENOX2	281.587	1.76654	0.205144	4.0017	6.28899e-05	0.000933558
ENSG00000115380	EFEMP1	1651.94	1.7665	0.311199	2.63784	0.00834368	0.0388266
ENSG00000172638	EFEMP2	1682.24	1.766	0.240678	3.40906	0.000651876	0.00569197
ENSG00000106571	GLI3	277.505	1.76596	0.281587	2.91368	0.00357194	0.0204543
ENSG00000119711	ALDH6A1	4827.85	1.76595	0.313283	2.61886	0.0088224	0.0404537
ENSG00000153140	CETN3	369.761	1.76561	0.250752	3.27081	0.00107238	0.00830762
ENSG00000234684	SDCBP2-AS1	82.6515	1.76538	0.223577	3.66753	0.000244909	0.00269291
[truncated: 3,518 more rows]

## Sheet: AD
Supplementary Table S4. DEGs of CTE, CTE/AD and AD
		AD
Ensembl_Gene	Official_Gene	baseMean	FoldChange	lfcSE	stat	pvalue	q-value
ENSG00000226278	PSPHP1	45.4527	153.748	1.49282	4.86624	1.13743e-06	7.66598e-05
ENSG00000270641	TSIX	3053.48	51.9575	1.27255	4.47862	7.51266e-06	0.000281943
ENSG00000204894	RP11-208G20.2	4.13853	50.6027	1.94741	2.90701	0.00364907	0.0229866
ENSG00000270405	RP11-208G20.3	4.02083	49.675	1.3027	4.3252	1.52394e-05	0.000463133
ENSG00000157330	C1orf158	5.94161	47.1624	1.27679	4.35432	1.33479e-05	0.000420153
ENSG00000229807	XIST	3229.68	45.4326	1.22011	4.51243	6.4088e-06	0.000254653
ENSG00000134762	DSC3	6.71628	43.7565	1.97467	2.76068	0.00576807	0.0320572
ENSG00000198774	RASSF9	5.43322	35.6954	1.04954	4.91422	8.91344e-07	6.52232e-05
ENSG00000233840	PCDH9-AS4	3.5857	34.3182	1.98531	2.56932	0.01019	0.0483041
ENSG00000226673	LINC01108	4.31816	28.0066	1.34352	3.57844	0.000345654	0.00420456
ENSG00000234358	AC003080.4	2.69695	24.7613	1.60023	2.89335	0.00381154	0.023765
ENSG00000231865	SIK3-IT1	11.1357	23.3746	0.970284	4.68612	2.7843e-06	0.000137441
ENSG00000185031	SLC2A3P2	2.79656	20.809	1.61175	2.71701	0.00658756	0.0353353
ENSG00000237351	CTD-2522E6.4	2.80432	20.6436	1.30243	3.35343	0.000798163	0.0076704
ENSG00000073754	CD5L	2.03494	20.6056	1.0351	4.21695	2.47633e-05	0.000643572
ENSG00000224315	RPL7P7	2.71434	19.8759	1.49852	2.87815	0.00400021	0.0245253
ENSG00000202150	RNU6-407P	2.03481	18.9292	1.53757	2.75926	0.00579329	0.032153
ENSG00000269907	RP11-330M2.4	1.68719	18.3868	1.40986	2.97946	0.00288761	0.019513
ENSG00000012223	LTF	140.558	18.1306	0.94563	4.42071	9.83765e-06	0.00033964
ENSG00000257221	RP11-689B22.2	1.86333	17.9183	1.22165	3.40798	0.000654457	0.0066823
ENSG00000260733	RP11-264L1.4	3.56743	17.2964	1.4893	2.7613	0.00575717	0.0320219
ENSG00000231114	AC078842.4	2.90101	16.8504	1.43082	2.84782	0.00440197	0.0263588
ENSG00000112175	BMP5	30.5806	16.3127	0.889742	4.52707	5.98068e-06	0.00024154
ENSG00000258116	RP11-493L12.6	2.11782	16.176	1.47185	2.72839	0.00636447	0.0344675
ENSG00000168229	PTGDR	45.4329	15.7799	0.940647	4.23114	2.32506e-05	0.000618523
ENSG00000259358	RP11-456J20.1	3.91787	15.7456	1.34482	2.95719	0.00310461	0.020536
ENSG00000227705	RP11-15M15.2	1.94613	15.5196	1.04759	3.77632	0.000159162	0.00240897
ENSG00000170577	SIX2	28.3583	15.5064	1.00851	3.92141	8.80318e-05	0.001589
ENSG00000196787	HIST1H2AG	7.03514	15.3672	0.806831	4.88552	1.03157e-06	7.14042e-05
ENSG00000230894	RP11-67K19.3	2.58644	15.092	1.46296	2.67656	0.00743824	0.0385628
ENSG00000171989	LDHAL6B	1.38234	14.7006	1.41809	2.73452	0.00624706	0.0340213
ENSG00000230069	LRRC37A15P	2.09813	14.605	1.27507	3.03387	0.00241436	0.0171328
ENSG00000183644	C11orf88	17.4616	14.4889	1.17905	3.27116	0.00107107	0.00954573
ENSG00000242795	RP11-3K16.2	1.66444	14.4417	1.45225	2.65256	0.0079885	0.040528
ENSG00000172215	CXCR6	2.36744	14.3886	1.03312	3.72352	0.000196468	0.00278977
ENSG00000224259	LINC01133	4.74153	14.3144	1.25692	3.0546	0.0022536	0.0163125
ENSG00000163554	SPTA1	1.78005	14.0966	1.20867	3.15824	0.00158724	0.0127178
ENSG00000258615	RP11-725G5.3	1.90346	14.0392	1.41911	2.68576	0.00723647	0.037837
ENSG00000235008	RP3-497J21.1	1.98411	13.9988	1.32854	2.86572	0.00416062	0.0252614
ENSG00000069011	PITX1	1.72668	13.8169	1.3665	2.77232	0.00556584	0.0312913
ENSG00000171658	RP11-443P15.2	2.14686	13.7971	1.09546	3.45634	0.000547565	0.00589904
ENSG00000268759	AC135983.2	1.48864	13.7629	1.23871	3.05374	0.00226006	0.0163551
ENSG00000229989	MIR181A1HG	6.05215	13.7308	1.07251	3.52384	0.000425336	0.00491089
ENSG00000271500	RP11-288K12.1	5.028	13.6847	1.20834	3.1237	0.0017859	0.0138678
ENSG00000225937	PCA3	10.8896	13.6396	1.03035	3.65868	0.000253516	0.00335487
ENSG00000183421	RIPK4	4.49987	13.5613	1.18093	3.18512	0.00144693	0.0118808
ENSG00000221962	TMEM14E	1.91063	13.5542	1.42527	2.63856	0.00832585	0.0417538
ENSG00000256762	STH	3.22251	13.3038	1.262	2.95861	0.00309033	0.0204608
ENSG00000153789	FAM92B	8.08834	13.1522	0.896436	4.14668	3.37337e-05	0.000796065
ENSG00000225345	SNX18P3	21.4969	13.1333	1.11127	3.34316	0.000828287	0.00789662
ENSG00000236643	RP11-175D17.3	1.92736	13.07	1.26041	2.94205	0.00326044	0.021199
ENSG00000248152	RP11-650J17.1	3.21511	12.9919	1.22076	3.03051	0.0024414	0.0172682
ENSG00000241155	ARHGAP31-AS1	2.58011	12.9503	0.896404	4.12193	3.75712e-05	0.000859835
ENSG00000267461	RP11-120M18.5	1.54535	12.7522	1.03922	3.53406	0.000409231	0.00477386
ENSG00000264895	RP11-421E14.2	1.3632	12.5634	1.26723	2.8812	0.00396158	0.0243787
ENSG00000133636	NTS	8.21672	12.4515	1.12078	3.24619	0.00116962	0.0102014
ENSG00000272609	RP11-461M2.2	1.86128	11.9573	1.01111	3.54049	0.000399381	0.00469198
ENSG00000261208	RP11-452D12.1	3.23055	11.8872	0.938684	3.80461	0.000142026	0.00221105
ENSG00000236591	RP11-162J8.3	1.8403	11.8832	1.05742	3.37694	0.000732958	0.00722089
ENSG00000126778	SIX1	21.4769	11.7817	0.679148	5.23961	1.60915e-07	2.05127e-05
ENSG00000254314	RP11-26M5.3	2.10963	11.7668	1.3196	2.69526	0.00703346	0.0370298
ENSG00000255004	RP1-68D18.3	2.56675	11.7622	1.33598	2.66179	0.00777274	0.0397339
ENSG00000197846	HIST1H2BF	3.27931	11.6537	0.939329	3.77154	0.00016224	0.00243507
ENSG00000264630	RP11-4F22.2	2.12589	11.6074	1.24314	2.8452	0.00443836	0.0265207
ENSG00000004939	SLC4A1	3.64252	11.5851	0.916217	3.85739	0.000114604	0.00190779
ENSG00000186451	SPATA12	1.20909	11.3105	1.2236	2.86007	0.00423545	0.0255889
ENSG00000267078	RP11-666A8.9	4.50913	11.2401	0.925606	3.77113	0.000162507	0.00243648
ENSG00000206937	SNORA70B	1.82129	11.1221	1.35099	2.57245	0.0100982	0.0480471
ENSG00000199676	Y_RNA	2.28976	11.0984	0.948249	3.66178	0.000250473	0.00333475
ENSG00000225928	CACYBPP1	3.06925	11.0316	1.27849	2.7091	0.00674658	0.0359562
ENSG00000255399	TBX5-AS1	1.95551	10.9901	1.14359	3.02392	0.00249519	0.0175561
ENSG00000125735	TNFSF14	31.4006	10.861	0.71276	4.82783	1.38032e-06	8.79779e-05
ENSG00000167914	GSDMA	1.83671	10.8476	1.30223	2.64109	0.00826388	0.0415584
ENSG00000173237	C11orf86	2.18565	10.8378	1.14985	2.98997	0.00279006	0.0190088
ENSG00000212579	SNORA40	1.76159	10.7619	0.870867	3.93614	8.28032e-05	0.00152466
ENSG00000267491	CTD-2373H9.5	1.51063	10.6234	1.30005	2.62234	0.00873282	0.0432223
ENSG00000148346	LCN2	6.29112	10.5907	0.909426	3.74382	0.000181244	0.00262926
ENSG00000249621	CTD-2544H17.1	2.86469	10.5164	1.27454	2.66338	0.0077361	0.0395753
ENSG00000115363	EVA1A	2.1234	10.4635	0.973785	3.47848	0.000504271	0.00554935
ENSG00000235899	RP11-345L23.1	2.0033	10.38	1.26607	2.66631	0.00766886	0.0393457
ENSG00000261158	CTD-2583P5.3	1.19779	10.3732	1.27176	2.65364	0.00796277	0.0404412
ENSG00000237757	EEF1A1P30	2.18236	10.3457	0.987708	3.41291	0.000642722	0.0066059
ENSG00000226484	RP11-87M18.2	2.47643	10.3302	1.01948	3.30442	0.000951717	0.00872211
ENSG00000250069	CTB-131B5.2	1.17453	10.2901	1.30126	2.58457	0.00975011	0.046778
ENSG00000113088	GZMK	1.93201	10.2883	1.19328	2.81822	0.00482908	0.0281772
ENSG00000270230	RP11-475J5.11	1.70252	10.2515	1.16701	2.87724	0.00401167	0.0245849
ENSG00000114638	UPK1B	18.8386	10.228	1.0856	3.08996	0.00200181	0.0150226
ENSG00000163687	DNASE1L3	25.1556	10.1735	1.25235	2.67238	0.00753161	0.0389179
ENSG00000228634	RP4-534N18.2	2.28191	10.0422	1.25203	2.65807	0.00785893	0.0400528
ENSG00000211892	IGHG4	20.3105	9.98114	0.661544	5.01736	5.23858e-07	4.55498e-05
ENSG00000267690	LDLRAD4-AS1	14.792	9.97807	0.596456	5.56414	2.63456e-08	6.18506e-06
ENSG00000260776	RP11-114H24.2	6.59049	9.9702	0.98047	3.38371	0.000715143	0.00709902
ENSG00000265293	ARGFXP2	1.41754	9.8661	1.19735	2.75815	0.00581297	0.0322241
ENSG00000261787	TCF24	3.29972	9.86186	0.825437	4.00013	6.33068e-05	0.00125863
ENSG00000258904	RP11-638I2.2	1.12395	9.86146	1.06565	3.0984	0.00194568	0.014719
ENSG00000233783	AP001442.2	2.18707	9.83847	1.14799	2.87323	0.00406299	0.0248114
ENSG00000233264	AC006042.8	2.38586	9.82823	1.14922	2.86884	0.00411974	0.0250727
ENSG00000179023	KLHDC7A	6.5733	9.79227	1.19189	2.76171	0.00574998	0.0319893
ENSG00000156869	FRRS1	2.34143	9.77964	1.1744	2.80125	0.00509056	0.0292855
ENSG00000204010	IFIT1B	2.23175	9.65747	1.14666	2.8532	0.00432818	0.026043
ENSG00000235121	RP11-90L20.2	1.65939	9.60469	1.00515	3.247	0.00116627	0.0101785
ENSG00000262769	RP11-1113L8.1	4.30017	9.55803	1.11472	2.92156	0.00348288	0.0222494
ENSG00000271596	RP11-407N8.4	4.04482	9.55047	0.752572	4.32593	1.51891e-05	0.000462103
ENSG00000213214	ARHGEF35	2.85725	9.53057	1.14163	2.84905	0.00438504	0.0263009
ENSG00000107485	GATA3	2.98777	9.47626	0.999539	3.24582	0.00117115	0.0102053
ENSG00000229240	LINC00710	5.45139	9.43737	1.08701	2.97916	0.0028904	0.0195179
ENSG00000260198	RP11-441F2.2	6.60123	9.42598	1.06118	3.05005	0.002288	0.0164726
ENSG00000258483	AC144835.1	34.8934	9.25926	0.703375	4.56498	4.99532e-06	0.00020787
ENSG00000227456	LINC00310	14.3493	9.25804	0.565238	5.68028	1.34476e-08	3.60807e-06
ENSG00000168079	SCARA5	84.7469	9.2487	0.845242	3.79684	0.000146551	0.0022635
ENSG00000267136	RP11-53B2.3	3.02226	9.21627	1.04356	3.07044	0.00213745	0.0157087
ENSG00000230630	DNM3OS	1.84736	9.20667	1.24089	2.58095	0.00985286	0.0471665
ENSG00000153347	FAM81B	26.0921	9.198	0.741988	4.31452	1.59952e-05	0.000478362
ENSG00000225606	AC005281.2	4.02281	9.18622	0.726028	4.40681	1.04902e-05	0.000353928
ENSG00000187037	GPR141	1.71969	9.16842	0.991579	3.22382	0.00126492	0.0107335
ENSG00000213152	RPL7AP60	2.0995	9.07253	1.1738	2.71044	0.00671936	0.0358586
ENSG00000225924	RP1-111D6.2	173.565	8.91608	0.510161	6.18709	6.12862e-10	4.47439e-07
ENSG00000258730	ITPK1-AS1	4.07323	8.88478	1.15486	2.72876	0.00635727	0.0344378
ENSG00000243836	WDR86-AS1	42.5713	8.86493	0.695425	4.52688	5.98597e-06	0.00024154
ENSG00000248971	KRT8P46	2.0199	8.83421	1.11259	2.82502	0.00472776	0.0277538
ENSG00000176692	FOXC2	12.3052	8.762	0.862644	3.62984	0.000283595	0.00363984
ENSG00000176034	CHDC2	1.90791	8.70406	1.08409	2.87954	0.00398252	0.0244595
ENSG00000106809	OGN	231.158	8.69856	0.740195	4.21615	2.48506e-05	0.000644651
ENSG00000264868	CTB-167B5.2	9.04566	8.58163	0.666684	4.65176	3.2912e-06	0.000152499
ENSG00000200488	RN7SKP203	18.6258	8.56391	1.09534	2.82858	0.00467545	0.027527
ENSG00000108950	FAM20A	182.482	8.55594	0.574629	5.38943	7.06805e-08	1.19351e-05
ENSG00000215644	GCGR	2.41493	8.541	1.0101	3.06346	0.00218794	0.0159686
ENSG00000180638	SLC47A2	65.2463	8.51374	0.773758	3.99323	6.51798e-05	0.00128499
ENSG00000266903	CTB-171A8.1	73.7989	8.4552	0.774723	3.97541	7.02585e-05	0.00135781
ENSG00000231713	AF064860.7	2.11381	8.39628	0.90048	3.40902	0.000651977	0.00666697
ENSG00000227512	RP11-413M3.4	4.17283	8.38855	0.851754	3.60248	0.000315201	0.00394835
ENSG00000241211	IQCJ-SCHIP1-AS1	3.24004	8.38679	1.14948	2.66913	0.00760486	0.0391099
ENSG00000260305	NTRK3-AS1	2.5568	8.35423	0.981023	3.12175	0.0017978	0.0139372
ENSG00000234937	RP11-101O6.2	1.87885	8.30023	1.14671	2.66253	0.00775554	0.0396604
ENSG00000171551	ECEL1	58.9585	8.27274	0.673043	4.52923	5.92e-06	0.000239968
ENSG00000229336	AP000568.2	3.65369	8.24577	1.13858	2.6732	0.00751313	0.0388367
ENSG00000259104	PTCSC3	6.01367	8.23174	1.12303	2.70803	0.00676845	0.0360299
ENSG00000224797	RP11-57C19.6	2.63257	8.16435	1.07638	2.81438	0.00488719	0.0284349
ENSG00000228408	RP1-111D6.3	288.213	8.13524	0.428246	7.06179	1.64371e-12	4.20969e-09
ENSG00000242357	RP11-809C18.5	3.19659	8.03631	0.974383	3.08558	0.00203158	0.015195
ENSG00000171657	GPR82	4.27684	7.90748	0.763981	3.90484	9.42896e-05	0.00166541
ENSG00000241560	ZBTB20-AS1	4.15801	7.87229	0.924008	3.2216	0.00127477	0.0108041
ENSG00000172322	CLEC12A	3.71746	7.85311	0.979294	3.03613	0.00239636	0.0170437
ENSG00000261529	RP13-487P22.1	11.2928	7.79943	0.856311	3.46062	0.000538925	0.00582825
ENSG00000272209	RP3-500L14.2	7.90119	7.79744	0.644468	4.59759	4.27396e-06	0.000185525
ENSG00000252101	RNU6-758P	2.29255	7.79278	1.03799	2.85372	0.00432107	0.0260113
ENSG00000163464	CXCR1	9.40594	7.75423	0.884382	3.3413	0.000833877	0.00793648
ENSG00000157551	KCNJ15	3.24575	7.74851	1.1134	2.65306	0.00797661	0.0404943
ENSG00000231107	RP11-389K14.3	5.95157	7.73296	0.695699	4.2418	2.2173e-05	0.000599479
ENSG00000270906	RP11-475J5.6	22.878	7.675	0.791843	3.71306	0.000204764	0.00286568
ENSG00000255775	RP3-454B23.1	1.67221	7.60499	1.0855	2.6964	0.00700928	0.0369371
ENSG00000255521	RP4-607I7.1	9.41809	7.56554	1.02281	2.85433	0.0043127	0.0259824
ENSG00000198523	PLN	31.7934	7.52959	0.709059	4.10766	3.99693e-05	0.000900091
ENSG00000188523	C9orf171	5.36652	7.49537	0.848668	3.42419	0.000616632	0.00641498
ENSG00000196966	HIST1H3E	1.99408	7.48082	1.07976	2.68874	0.00717225	0.0375849
ENSG00000039987	BEST2	1.50371	7.46804	1.05544	2.74837	0.00598918	0.0329031
ENSG00000225192	ZNF33BP1	2.29196	7.4332	1.11977	2.58444	0.00975382	0.0467878
ENSG00000248449	PCDHGB8P	2.31576	7.41451	1.1171	2.58738	0.009671	0.0464696
ENSG00000256609	RP11-64B16.4	5.37419	7.40788	0.946794	3.05142	0.00227765	0.0164356
ENSG00000258407	RP11-300J18.2	6.40399	7.39618	0.681433	4.23634	2.27196e-05	0.000609221
ENSG00000186973	FAM183A	7.29154	7.37739	0.84514	3.4114	0.000646303	0.0066306
ENSG00000167780	SOAT2	1.37014	7.32658	1.09544	2.62282	0.00872062	0.0432144
ENSG00000207480	Y_RNA	5.28378	7.282	0.687669	4.16528	3.10966e-05	0.00075747
ENSG00000226455	RP3-512E2.2	3.05433	7.26978	1.05923	2.70188	0.00689492	0.0365395
ENSG00000188488	SERPINA5	76.6707	7.26387	0.606763	4.71475	2.42006e-06	0.000124827
ENSG00000236824	BCYRN1	16472.2	7.26211	0.465947	6.13887	8.31125e-10	5.20321e-07
ENSG00000234076	TPRG1-AS1	2.21861	7.21058	1.08236	2.63323	0.00845772	0.0422385
ENSG00000257613	RP11-320P7.1	4.14168	7.18412	0.829714	3.42867	0.000606557	0.00634531
ENSG00000235231	AP000351.10	17.4047	7.17089	1.09603	2.59314	0.00951053	0.0459888
ENSG00000104879	CKM	1.70603	7.15216	0.914014	3.1054	0.00190021	0.0145036
ENSG00000159212	CLIC6	22.4625	7.14735	0.790271	3.59043	0.000330139	0.00408239
ENSG00000112299	VNN1	6.90698	7.10862	0.68716	4.11777	3.82549e-05	0.00087194
ENSG00000248100	RP11-709A23.1	3.07316	7.09811	0.956249	2.9568	0.00310854	0.0205572
ENSG00000101916	TLR8	10.7868	7.08936	0.910516	3.10335	0.0019134	0.0145687
ENSG00000258033	RP11-350G24.2	3.22567	7.0395	1.08747	2.58902	0.00962498	0.0463354
ENSG00000260269	CTD-2323K18.1	2.99058	6.91146	0.879818	3.16996	0.00152459	0.0123439
ENSG00000255311	RP11-160H12.2	1.7714	6.90108	1.00041	2.78569	0.00534141	0.0302834
ENSG00000046604	DSG2	11.5874	6.89434	0.874296	3.18589	0.00144308	0.011863
ENSG00000182866	LCK	6.41095	6.86447	0.776502	3.57906	0.000344829	0.00419864
ENSG00000213279	RP1-29C18.9	2.48864	6.83874	1.03407	2.68233	0.00731111	0.0381141
ENSG00000201378	Y_RNA	2.37174	6.81108	0.860968	3.21485	0.00130513	0.010969
ENSG00000259793	RP11-400N9.1	2.50508	6.78596	0.966477	2.85837	0.0042582	0.0256933
ENSG00000106823	ECM2	135.236	6.76697	0.57364	4.80878	1.51853e-06	9.32029e-05
ENSG00000217078	RP1-13D10.3	3.56545	6.65273	0.888649	3.07652	0.00209432	0.01549
ENSG00000221818	EBF2	2.68908	6.64548	1.03999	2.6273	0.00860652	0.0427624
ENSG00000039537	C6	7.89777	6.62296	0.936599	2.91211	0.00358998	0.0227427
ENSG00000170323	FABP4	11.2694	6.57177	0.732446	3.70851	0.000208483	0.00290617
ENSG00000203507	AC103801.1	1.90797	6.54716	0.93384	2.90293	0.0036969	0.0232165
ENSG00000205056	RP11-693J15.5	4.79478	6.54138	0.797186	3.39895	0.000676456	0.00683786
ENSG00000074771	NOX3	1.60826	6.44312	0.976838	2.75149	0.00593252	0.0327002
ENSG00000115607	IL18RAP	7.73133	6.43411	0.734487	3.65662	0.000255563	0.00337539
ENSG00000251557	HNRNPKP3	1.49378	6.43394	0.99708	2.69357	0.0070692	0.0371832
ENSG00000225731	AP001627.1	5.79971	6.42961	0.668167	4.01805	5.86813e-05	0.00119019
ENSG00000213891	RPL3P6	3.94618	6.42833	1.05083	2.55459	0.0106314	0.0498349
ENSG00000100336	APOL4	255.68	6.41873	0.692269	3.87464	0.000106784	0.00181448
ENSG00000215156	RP11-1023L17.2	27.5928	6.41161	0.793534	3.37816	0.000729716	0.00720307
ENSG00000233524	RANP8	3.14924	6.38248	0.806045	3.31758	0.000908017	0.00844714
ENSG00000124875	CXCL6	2.05018	6.36241	0.88918	3.00229	0.00267959	0.0184796
ENSG00000164294	GPX8	16.575	6.31239	0.631027	4.21247	2.5259e-05	0.000652529
ENSG00000168542	COL3A1	78.3607	6.29794	0.634306	4.18549	2.84557e-05	0.000709427
ENSG00000101425	BPI	9.59197	6.29537	0.530575	5.00267	5.65423e-07	4.77959e-05
ENSG00000268845	RP11-1137G4.3	2.32779	6.28969	1.01558	2.61229	0.00899373	0.0442107
ENSG00000180081	CTC-451A6.4	4.468	6.2818	0.840708	3.1535	0.00161323	0.0128857
ENSG00000196136	SERPINA3	152.649	6.27226	0.881934	3.00361	0.00266799	0.0184042
ENSG00000186564	FOXD2	25.1627	6.26981	0.685132	3.86556	0.000110833	0.00186189
ENSG00000162598	C1orf87	58.378	6.25987	0.602835	4.38948	1.1362e-05	0.000370475
ENSG00000198203	SULT1C2	12.4841	6.24972	0.729269	3.62526	0.000288666	0.00369147
ENSG00000073282	TP63	6.2808	6.21554	0.722015	3.65073	0.000261498	0.00342488
ENSG00000252010	SCARNA5	1.95364	6.20483	0.994471	2.64803	0.00809614	0.040912
ENSG00000124731	TREM1	5.75609	6.18487	0.614261	4.27953	1.87292e-05	0.000532214
ENSG00000007968	E2F2	3.14769	6.17591	0.731804	3.58928	0.000331587	0.00409354
ENSG00000225282	AP000350.6	2.88529	6.17546	0.989351	2.65482	0.00793514	0.0403327
ENSG00000182107	TMEM30B	23.2564	6.15908	0.67947	3.85994	0.000113413	0.00189592
ENSG00000147606	SLC26A7	14.322	6.14795	0.670164	3.90965	9.24305e-05	0.00164287
ENSG00000273319	RP11-138A9.2	34.031	6.12204	0.629848	4.15023	3.3214e-05	0.000790292
ENSG00000225569	CCT4P2	7.64166	6.07846	0.541629	4.80717	1.53078e-06	9.37503e-05
ENSG00000171595	DNAI2	8.87448	6.06294	0.78199	3.32487	0.000884586	0.00829028
ENSG00000187151	ANGPTL5	4.48102	6.05927	0.690857	3.7622	0.000168424	0.00250519
ENSG00000163564	PYHIN1	2.71732	6.05047	1.00926	2.57321	0.0100761	0.0479662
ENSG00000141448	GATA6	1.2664	6.04227	0.996994	2.60291	0.00924352	0.0450222
ENSG00000120215	MLANA	6.2917	6.01271	0.710994	3.64	0.000272642	0.00353468
ENSG00000205835	GMNC	8.65413	6.00442	0.701537	3.68622	0.000227606	0.00309328
ENSG00000258068	RP11-328C8.5	1.88205	5.8764	0.957111	2.66942	0.00759826	0.0390974
ENSG00000169429	IL8	30.3455	5.85414	0.600636	4.2446	2.18984e-05	0.000594444
ENSG00000225279	RP11-536C5.2	5.46891	5.82599	0.59787	4.2526	2.11303e-05	0.000577866
ENSG00000205955	HSP90AA5P	2.84934	5.78473	0.954096	2.65408	0.00795243	0.040396
ENSG00000138722	MMRN1	43.2491	5.78416	0.575557	4.3994	1.08549e-05	0.000361909
ENSG00000243319	FGF14-IT1	7.62759	5.77598	0.911319	2.77627	0.00549867	0.0309735
ENSG00000181722	ZBTB20	47.7488	5.75396	0.552088	4.57274	4.81386e-06	0.000202679
ENSG00000267089	CTC-499B15.8	3.17193	5.74719	0.732553	3.44392	0.000573339	0.00610205
ENSG00000183657	PP13439	4.72982	5.7177	0.895263	2.80971	0.00495854	0.0287019
ENSG00000145777	TSLP	11.9215	5.65032	0.57603	4.33716	1.44338e-05	0.000444888
ENSG00000258500	CTD-2062F14.2	3.66731	5.62063	0.899115	2.7702	0.0056021	0.0314012
ENSG00000128383	APOBEC3A	3.63278	5.61949	0.767585	3.24451	0.00117652	0.0102322
ENSG00000230018	RP11-481H12.1	7.15931	5.60395	0.65081	3.82054	0.000133162	0.00213322
ENSG00000234715	CTB-107G13.1	3.14586	5.59936	0.843375	2.9468	0.00321076	0.020982
ENSG00000233785	RP13-314C10.5	2.32108	5.58997	0.897537	2.76628	0.00566992	0.031693
ENSG00000237485	SGOL1-AS1	3.19501	5.5834	0.847936	2.9261	0.00343243	0.0219769
ENSG00000229276	REV3L-IT1	2.86624	5.55967	0.962675	2.57096	0.0101416	0.0481642
ENSG00000260971	RP11-504A18.1	5.70887	5.55924	0.589164	4.20068	2.66118e-05	0.000676535
ENSG00000269967	RP11-84A19.4	2.91239	5.55199	0.769935	3.21197	0.0013183	0.01105
ENSG00000235984	GPC5-AS1	6.22855	5.54743	0.900339	2.74543	0.00604317	0.0331222
ENSG00000225098	BCRP1	7.43305	5.53876	0.8717	2.83304	0.00461072	0.0272601
ENSG00000187116	LILRA5	7.13212	5.51437	0.654241	3.76497	0.00016657	0.00248023
ENSG00000261574	RP1-168P16.2	5.66312	5.51429	0.818406	3.00972	0.00261485	0.01814
ENSG00000126838	PZP	17.3074	5.51075	0.659245	3.73495	0.00018775	0.00270138
ENSG00000120949	TNFRSF8	3.05312	5.44934	0.849338	2.87998	0.00397695	0.0244306
ENSG00000148773	MKI67	5.82177	5.44063	0.764571	3.19627	0.00139217	0.011515
ENSG00000248585	RP11-90P5.1	1.4812	5.4172	0.951762	2.56109	0.0104344	0.0491406
ENSG00000102010	BMX	5.59078	5.39476	0.901584	2.69698	0.00699706	0.0369003
ENSG00000196960	RP11-192P3.5	4.25239	5.38663	0.897778	2.706	0.00680999	0.0361915
ENSG00000144810	COL8A1	60.5609	5.35891	0.541277	4.47449	7.6594e-06	0.000284671
ENSG00000258933	RP11-991C1.1	2.43967	5.34689	0.933047	2.59226	0.00953479	0.046035
ENSG00000241180	RP11-54O7.2	1.60459	5.32253	0.874419	2.75853	0.0058062	0.0322056
ENSG00000231340	ACTG1P10	4.56998	5.30597	0.798832	3.01392	0.00257895	0.0179748
ENSG00000260571	RP11-546B15.2	2.70881	5.29891	0.776964	3.09628	0.00195967	0.0147931
ENSG00000112303	VNN2	18.748	5.29431	0.724772	3.31751	0.000908221	0.00844714
ENSG00000167858	TEKT1	27.3571	5.2444	0.559462	4.27335	1.92558e-05	0.000537637
ENSG00000198535	C2CD4A	10.4832	5.24288	0.930107	2.56998	0.0101703	0.0482517
ENSG00000234638	AC053503.6	29.3806	5.23166	0.642	3.71848	0.000200421	0.0028293
ENSG00000200087	SNORA73B	9.46478	5.21041	0.730396	3.26042	0.00111246	0.00983517
ENSG00000253223	RP11-409C19.2	3.73876	5.21027	0.791807	3.0075	0.00263406	0.0182505
ENSG00000108691	CCL2	291.657	5.19606	0.564116	4.21441	2.5043e-05	0.000649044
ENSG00000171049	FPR2	7.40646	5.18668	0.913842	2.59871	0.00935748	0.0454594
ENSG00000096696	DSP	247.838	5.18513	0.50029	4.74601	2.07473e-06	0.000113936
ENSG00000163568	AIM2	14.4448	5.17802	0.61848	3.83586	0.000125127	0.00203527
ENSG00000231246	RP5-965F6.2	4.40053	5.15326	0.743065	3.18342	0.00145548	0.0119243
ENSG00000186407	CD300E	4.7849	5.14502	0.646708	3.65416	0.000258022	0.00338855
ENSG00000228863	RP11-404F10.2	4.94788	5.13431	0.924308	2.55344	0.0106663	0.0499488
ENSG00000169245	CXCL10	21.9422	5.12888	0.830744	2.83919	0.00452276	0.0268752
ENSG00000240032	RP11-274H2.3	2.71284	5.12641	0.84065	2.80491	0.00503303	0.0290216
ENSG00000163017	ACTG2	39.9518	5.11946	0.811557	2.90305	0.00369543	0.0232124
ENSG00000272183	RP11-523H20.3	6.1644	5.11821	0.817525	2.88143	0.00395876	0.024372
ENSG00000226622	AC092155.4	3.38964	5.10405	0.84122	2.79551	0.00518176	0.0296407
ENSG00000102362	SYTL4	615.369	5.07992	0.394064	5.95032	2.67616e-09	1.12527e-06
ENSG00000173068	BNC2	40.5667	5.05977	0.475721	4.91689	8.79293e-07	6.50437e-05
ENSG00000267102	RP11-686D22.7	2.93133	5.04891	0.778984	2.99874	0.00271098	0.0186131
ENSG00000099937	SERPIND1	32.0898	5.04315	0.740341	3.15304	0.00161579	0.0128952
ENSG00000164761	TNFRSF11B	205.447	5.03874	0.736247	3.16886	0.00153039	0.0123673
ENSG00000180525	PRR26	20.4762	5.0357	0.746503	3.12416	0.00178315	0.0138557
ENSG00000140030	GPR65	34.4084	5.0021	0.52266	4.44368	8.8432e-06	0.000313766
ENSG00000188015	S100A3	15.1243	4.99911	0.666356	3.48413	0.000493739	0.00547191
ENSG00000230790	AC012456.4	4.86425	4.99231	0.69473	3.339	0.000840793	0.00798073
ENSG00000255443	RP1-68D18.4	43.2251	4.95183	0.624222	3.69734	0.000217866	0.0029984
ENSG00000233280	CRYBG3	26.6019	4.93081	0.696178	3.30637	0.000945123	0.00868995
ENSG00000140285	FGF7	4.91712	4.92453	0.787231	2.92162	0.0034822	0.0222494
ENSG00000205929	C21orf62	79.8284	4.92429	0.50157	4.58543	4.53045e-06	0.000193381
ENSG00000255222	SETP17	4.52571	4.91622	0.766748	2.99649	0.00273109	0.0186975
ENSG00000204403	CASP12	4.1649	4.91282	0.691636	3.32046	0.000898676	0.00839162
ENSG00000225807	RP11-44M6.1	5.27502	4.91186	0.688244	3.33642	0.000848648	0.00804716
ENSG00000006747	SCIN	295.461	4.89488	0.40051	5.72089	1.05969e-08	3.10976e-06
ENSG00000219992	RP11-420L9.2	2.45288	4.88869	0.835235	2.74108	0.00612369	0.0334723
ENSG00000172296	SPTLC3	74.6535	4.87964	0.566675	4.03543	5.4503e-05	0.00113068
ENSG00000055732	MCOLN3	4.77227	4.87256	0.812853	2.81069	0.00494352	0.0286621
ENSG00000249307	LINC01088	114.34	4.85884	0.436482	5.22498	1.74173e-07	2.1808e-05
ENSG00000239389	PCDHA13	3.78452	4.85139	0.805414	2.82886	0.00467148	0.0275094
ENSG00000255176	AP002954.3	19.388	4.84541	0.681333	3.34142	0.000833514	0.00793648
ENSG00000267702	RP11-53B2.2	3.61279	4.84247	0.866034	2.62778	0.00859449	0.0427177
ENSG00000260599	CTC-457E21.1	3.31832	4.78814	0.799218	2.82709	0.00469725	0.027615
ENSG00000215244	RP11-563J2.2	46.5371	4.77568	0.351065	6.42532	1.31592e-10	1.54467e-07
ENSG00000090104	RGS1	921.637	4.77216	0.513741	4.38868	1.14041e-05	0.00037099
ENSG00000246375	RP11-10L7.1	101.741	4.76669	0.432011	5.21512	1.83699e-07	2.2599e-05
ENSG00000154262	ABCA6	139.254	4.75475	0.691591	3.25245	0.00114413	0.0100331
ENSG00000249119	MTND6P4	234.923	4.75023	0.453934	4.95225	7.336e-07	5.69338e-05
ENSG00000229671	LINC01150	2.33701	4.74408	0.813545	2.76091	0.00576397	0.0320477
ENSG00000254535	PABPC4L	3.46338	4.73817	0.713652	3.14485	0.00166171	0.0131573
ENSG00000166928	MS4A14	144.27	4.71926	0.381723	5.86437	4.50845e-09	1.53027e-06
ENSG00000248208	RP11-153M7.1	10.5407	4.69711	0.513825	4.34345	1.40265e-05	0.000436636
ENSG00000266946	MRPL37P1	1.68381	4.66641	0.783838	2.83517	0.00458015	0.0271418
ENSG00000228651	RP11-556E13.1	2.68587	4.66431	0.760737	2.92041	0.00349571	0.022296
ENSG00000133742	CA1	6.54462	4.61789	0.834544	2.64484	0.00817292	0.0411966
ENSG00000234928	AP000344.3	7.37209	4.57911	0.615345	3.56721	0.000360796	0.00433818
ENSG00000183562	AC131971.1	4.98435	4.57453	0.846499	2.59141	0.00955843	0.0460859
ENSG00000154451	GBP5	12.5834	4.55724	0.545376	4.0122	6.01545e-05	0.00121569
ENSG00000133055	MYBPH	37.9661	4.55172	0.500702	4.36669	1.26142e-05	0.000401092
ENSG00000267885	FKSG48	5.11591	4.53022	0.59503	3.66298	0.000249302	0.00332744
ENSG00000130513	GDF15	28.6805	4.5302	0.610499	3.57015	0.000356778	0.00430457
ENSG00000254701	RP11-1415C14.4	4.61339	4.51545	0.764687	2.84413	0.00445329	0.026583
ENSG00000273341	RP5-899E9.1	2.72622	4.50306	0.822853	2.63827	0.00833311	0.0417649
ENSG00000162747	FCGR3B	25.863	4.49538	0.55222	3.92677	8.60939e-05	0.00156734
ENSG00000177294	FBXO39	4.69143	4.49378	0.73918	2.93289	0.00335825	0.0216446
ENSG00000179639	FCER1A	13.5897	4.48777	0.799694	2.70853	0.00675813	0.0359939
ENSG00000259409	RP11-521C20.3	8.78359	4.47263	0.532192	4.0608	4.8905e-05	0.00104613
ENSG00000165891	E2F7	7.07054	4.46793	0.552088	3.91171	9.16456e-05	0.00163201
ENSG00000188596	C12orf55	54.4481	4.46572	0.47081	4.58548	4.52939e-06	0.000193381
ENSG00000259924	RP11-16E23.4	3.83933	4.44482	0.762922	2.8209	0.00478896	0.028008
ENSG00000124107	SLPI	181.765	4.44379	0.781037	2.75504	0.00586847	0.0324512
ENSG00000239473	RPL7P38	10.927	4.43851	0.498201	4.31567	1.59118e-05	0.000476881
ENSG00000106483	SFRP4	64.6028	4.41728	0.526545	4.07022	4.69678e-05	0.00101861
ENSG00000235821	IFITM4P	3.38113	4.41567	0.831014	2.57834	0.00992775	0.0473801
ENSG00000198088	NUP62CL	8.58295	4.41479	0.661945	3.23644	0.00121032	0.0104227
ENSG00000159167	STC1	50.6896	4.41079	0.654044	3.27354	0.0010621	0.00949887
ENSG00000006327	TNFRSF12A	83.5846	4.40859	0.40937	5.22832	1.71061e-07	2.15139e-05
ENSG00000171219	CDC42BPG	6.58877	4.39263	0.647397	3.29795	0.000973921	0.00888226
ENSG00000263657	RP11-82O19.1	6.55345	4.37916	0.74087	2.87588	0.00402897	0.0246658
ENSG00000136634	IL10	7.1241	4.35815	0.76258	2.78491	0.00535427	0.0303197
ENSG00000165474	GJB2	127.297	4.35154	0.540696	3.9237	8.71996e-05	0.00158082
ENSG00000236494	RP11-89N17.4	21.681	4.35079	0.586487	3.61692	0.000298125	0.00377812
ENSG00000214511	HIGD1C	2.29175	4.34003	0.708784	2.9878	0.00280993	0.0191119
ENSG00000138356	AOX1	41.727	4.33416	0.492037	4.29998	1.70811e-05	0.00049918
ENSG00000203620	RP11-84A19.2	7.43062	4.31889	0.72411	2.91483	0.00355882	0.022591
ENSG00000110848	CD69	23.2611	4.31627	0.696831	3.02768	0.00246437	0.0173957
ENSG00000158055	GRHL3	6.9775	4.31068	0.659054	3.1984	0.00138194	0.0114472
ENSG00000026508	CD44	1365.12	4.28646	0.526928	3.98496	6.74912e-05	0.00131715
ENSG00000268172	AL590452.1	9.34585	4.28041	0.712347	2.94484	0.00323121	0.0210619
ENSG00000204539	CDSN	9.37558	4.28026	0.523406	4.00778	6.1291e-05	0.00123335
ENSG00000229052	RP11-386I23.1	5.43668	4.27385	0.759577	2.75882	0.00580108	0.0321835
ENSG00000237356	AL163953.3	3.17189	4.26131	0.762521	2.74261	0.00609529	0.0333559
ENSG00000213809	KLRK1	3.68294	4.25361	0.666505	3.13379	0.00172563	0.0135203
ENSG00000135378	PRRG4	31.8239	4.25127	0.390938	5.34073	9.25718e-08	1.41735e-05
ENSG00000052850	ALX4	9.76233	4.22605	0.681618	3.05055	0.00228422	0.0164554
ENSG00000224307	RP11-344B5.2	6.75452	4.21308	0.592489	3.50196	0.000461842	0.00519609
ENSG00000112214	FHL5	37.1372	4.21079	0.561507	3.69379	0.000220933	0.00303236
ENSG00000268802	CTD-2587H19.1	28.4323	4.19282	0.456834	4.52663	5.99307e-06	0.00024154
ENSG00000106034	CPED1	44.3057	4.18538	0.434079	4.75802	1.95497e-06	0.000110815
ENSG00000152977	ZIC1	287.495	4.17933	0.354411	5.82169	5.82557e-09	1.9308e-06
ENSG00000228692	RP5-826L7.1	9.45192	4.17128	0.574745	3.58505	0.000337013	0.00413876
ENSG00000269657	AC079210.1	14.3699	4.16983	0.57636	3.57414	0.000351386	0.00425408
ENSG00000015520	NPC1L1	10.7085	4.16821	0.793631	2.59494	0.00946071	0.0458251
ENSG00000183508	FAM46C	35.1316	4.16516	0.343563	5.99126	2.08222e-09	9.25692e-07
ENSG00000120708	TGFBI	159.001	4.15617	0.513492	4.00251	6.26743e-05	0.00125135
ENSG00000237993	RP11-159M11.2	5.01032	4.15449	0.655157	3.13615	0.0017118	0.0134448
ENSG00000115165	CYTIP	33.5283	4.1507	0.40716	5.04312	4.58002e-07	4.1622e-05
ENSG00000152766	ANKRD22	45.3368	4.14538	0.617881	3.32023	0.000899437	0.00839194
ENSG00000256139	RP11-968O1.5	3.61227	4.14112	0.799289	2.56481	0.0103234	0.0487642
ENSG00000154188	ANGPT1	134.12	4.12443	0.548385	3.72766	0.000193263	0.00275167
ENSG00000165164	CXorf22	5.69415	4.11284	0.703477	2.90008	0.00373073	0.0233768
ENSG00000256508	RP11-554A11.6	3.90383	4.10344	0.588468	3.46125	0.000537671	0.00581916
ENSG00000228789	HCG22	18.9092	4.10011	0.536857	3.79182	0.000149549	0.00229972
ENSG00000229808	RP11-456P18.2	7.65666	4.09834	0.61232	3.32349	0.000888986	0.00832279
ENSG00000233559	AC016831.7	10.384	4.0968	0.761742	2.67085	0.00756594	0.0390272
ENSG00000167646	DNAAF3	15.231	4.09389	0.486086	4.18336	2.87238e-05	0.000715248
ENSG00000210144	MT-TY	2229.65	4.09263	0.431333	4.71336	2.43664e-06	0.000125265
ENSG00000215720	RP1-21O18.3	2.82742	4.0918	0.734903	2.76599	0.00567501	0.0317089
ENSG00000175857	GAPT	17.8508	4.09129	0.480154	4.23313	2.30457e-05	0.000614232
ENSG00000251442	LINC01094	338.774	4.08497	0.368482	5.50996	3.58907e-08	7.96152e-06
ENSG00000272330	AC002044.4	5.00262	4.07781	0.531316	3.81655	0.000135329	0.00215372
ENSG00000256304	RP11-512M8.3	3.95485	4.0733	0.78308	2.58747	0.00966826	0.0464692
ENSG00000154898	CCDC144CP	48.9014	4.07206	0.579114	3.49803	0.000468707	0.00526282
ENSG00000272666	CTA-384D8.35	8.5953	4.06832	0.615178	3.29081	0.000998996	0.009064
ENSG00000245832	RP11-179A16.1	9.6696	4.06794	0.622631	3.2512	0.00114917	0.0100636
ENSG00000257604	RP11-359M6.2	3.39045	4.04996	0.678531	2.97393	0.00294008	0.0197633
ENSG00000253958	CLDN23	2.71553	4.04045	0.787008	2.55971	0.0104759	0.0492947
ENSG00000132514	CLEC10A	5.22449	4.0362	0.71015	2.83461	0.00458814	0.0271777
ENSG00000226125	AC098823.3	5.91942	4.0331	0.576746	3.48835	0.000486018	0.00540762
ENSG00000186493	C5orf38	6.21689	4.02834	0.699846	2.87233	0.00407463	0.0248518
ENSG00000263432	RN7SL689P	3.64884	4.02321	0.690452	2.90874	0.00362884	0.0228962
ENSG00000251596	HADHAP1	7.51915	4.01234	0.646236	3.10172	0.00192399	0.0146138
ENSG00000128262	POM121L9P	51.3781	3.99424	0.638465	3.12926	0.00175249	0.0136762
ENSG00000163734	CXCL3	12.7665	3.98609	0.585303	3.40845	0.000653334	0.00667599
ENSG00000066405	CLDN18	3.11648	3.98267	0.682637	2.92064	0.00349319	0.0222935
ENSG00000143851	PTPN7	30.9706	3.96808	0.474909	4.18699	2.82673e-05	0.000705982
ENSG00000173698	GPR64	9.79337	3.95387	0.551942	3.59325	0.000326574	0.00404762
ENSG00000173110	HSPA6	175.844	3.94545	0.414737	4.77457	1.80092e-06	0.000105129
ENSG00000229233	AC011891.5	4.06654	3.93679	0.66966	2.95227	0.00315444	0.0207391
ENSG00000231170	AC002451.3	11.0968	3.93482	0.567845	3.48034	0.000500769	0.00552159
ENSG00000105825	TFPI2	4.8711	3.93072	0.67161	2.94038	0.00327806	0.0212658
ENSG00000270071	AP001172.2	4.52478	3.92859	0.576023	3.42696	0.000610373	0.00636632
ENSG00000129654	FOXJ1	276.172	3.92215	0.438592	4.49539	6.94424e-06	0.000268358
ENSG00000137757	CASP5	3.6553	3.91423	0.722562	2.72465	0.00643698	0.0347578
ENSG00000254575	RP11-3G21.1	8.47734	3.90353	0.459602	4.27496	1.91173e-05	0.000535858
ENSG00000234453	RP11-488L4.1	4.7842	3.8931	0.647378	3.02901	0.00245353	0.0173366
ENSG00000272377	RP11-682N22.1	13.5155	3.87596	0.417269	4.68416	2.81114e-06	0.000138212
ENSG00000237424	FOXD2-AS1	27.2939	3.8729	0.555969	3.51353	0.000442193	0.00505579
ENSG00000117228	GBP1	227.988	3.87167	0.468965	4.1644	3.12176e-05	0.000759253
ENSG00000241644	INMT	45.1846	3.86304	0.654106	2.98076	0.0028753	0.0194391
ENSG00000244292	OR9N1P	3.58648	3.8582	0.726422	2.68154	0.00732852	0.0381766
ENSG00000272060	RNA18S5	1780.97	3.85732	0.685747	2.84012	0.0045097	0.0268163
ENSG00000205081	CXorf30	26.9592	3.8524	0.632055	3.07847	0.0020807	0.015414
ENSG00000118271	TTR	74.6437	3.84944	0.739833	2.62849	0.00857637	0.0426653
ENSG00000259219	CTD-3076O17.2	3.78795	3.84844	0.701793	2.77044	0.00559811	0.0314012
ENSG00000232104	RP11-509J21.1	10.304	3.84295	0.627492	3.09521	0.00196676	0.0148387
ENSG00000238185	RP11-252M21.6	6.99976	3.83067	0.57443	3.37308	0.000743322	0.00728378
ENSG00000205500	AC013472.3	4.81769	3.82885	0.756861	2.55914	0.0104932	0.0493605
ENSG00000268179	AL645608.1	10.6022	3.82251	0.61502	3.14546	0.00165826	0.0131337
ENSG00000187474	FPR3	25.4753	3.82091	0.521157	3.71081	0.000206593	0.00288841
ENSG00000249911	RP11-122C5.1	4.3308	3.81712	0.690344	2.79931	0.00512123	0.0293936
ENSG00000263429	LINC00675	20.0993	3.80957	0.655811	2.94235	0.00325728	0.0211878
ENSG00000189014	FAM35DP	5.02546	3.80755	0.612076	3.15134	0.00162522	0.0129448
ENSG00000162692	VCAM1	100.011	3.80534	0.550603	3.50166	0.000462366	0.00519991
ENSG00000210194	MT-TE	1663.85	3.80521	0.35896	5.37101	7.82949e-08	1.27498e-05
ENSG00000169508	GPR183	93.7083	3.79494	0.487126	3.94985	7.82001e-05	0.00146772
ENSG00000004809	SLC22A16	2.65964	3.78762	0.719048	2.672	0.00754015	0.0389469
ENSG00000164707	SLC13A4	204.53	3.77424	0.482501	3.97136	7.14621e-05	0.00137516
ENSG00000173641	HSPB7	106.334	3.77272	0.349363	5.48314	4.17837e-08	8.8506e-06
ENSG00000211893	IGHG2	14.0106	3.77144	0.508231	3.7682	0.000164428	0.00245744
ENSG00000260940	RP4-575N6.5	8.47132	3.75735	0.405078	4.71444	2.42371e-06	0.000124827
ENSG00000257097	RP11-450K4.1	5.03245	3.75335	0.577232	3.30574	0.000947264	0.00870112
ENSG00000269356	RP11-120K24.4	6.15883	3.75022	0.635775	2.99945	0.00270467	0.0185881
ENSG00000269296	AC005614.3	2.61017	3.74447	0.624492	3.0501	0.00228767	0.0164726
ENSG00000134531	EMP1	662.784	3.74092	0.467854	4.06835	4.73477e-05	0.00102448
ENSG00000007350	TKTL1	6.13783	3.73525	0.6181	3.07588	0.0020988	0.0155027
ENSG00000129810	SGOL1	3.91607	3.72621	0.575169	3.29939	0.000968947	0.00884835
ENSG00000197646	PDCD1LG2	11.153	3.72579	0.510107	3.7199	0.000199301	0.00281863
ENSG00000225704	RP4-798A17.5	6.65733	3.72521	0.62376	3.04175	0.00235209	0.0168095
ENSG00000176635	HORMAD2	8.02064	3.72482	0.587109	3.23138	0.00123195	0.0105424
ENSG00000177575	CD163	577.731	3.71597	0.617429	3.06714	0.00216119	0.0158143
ENSG00000216490	IFI30	8.65193	3.71561	0.473187	4.0018	6.28636e-05	0.00125247
ENSG00000105967	TFEC	53.495	3.71033	0.429947	4.39949	1.08504e-05	0.000361909
ENSG00000135046	ANXA1	760.878	3.69838	0.464923	4.05851	4.93873e-05	0.00105119
ENSG00000115474	KCNJ13	18.9365	3.6959	0.566884	3.32683	0.000878408	0.00824334
ENSG00000112936	C7	161.549	3.69466	0.54378	3.46729	0.000525734	0.00571852
ENSG00000231738	TSPAN19	31.4681	3.68585	0.553667	3.39915	0.000675953	0.00683523
ENSG00000269900	RMRP	25.4547	3.68	0.530527	3.54309	0.000395462	0.00465953
ENSG00000230148	HOXB-AS1	3.37721	3.66936	0.695713	2.69584	0.00702124	0.0369931
ENSG00000140379	BCL2A1	37.5348	3.66796	0.542175	3.45825	0.000543697	0.00586635
ENSG00000231964	RP11-67C2.2	5.95311	3.66751	0.599354	3.12803	0.0017598	0.0137194
ENSG00000261276	RP11-554A11.5	39.6749	3.66607	0.41626	4.50256	6.71386e-06	0.00026186
ENSG00000227815	RP11-195C7.3	4.90073	3.66142	0.701335	2.66977	0.00759027	0.039079
ENSG00000247151	CSTF3-AS1	4.03356	3.65966	0.624561	2.99684	0.00272794	0.0186805
ENSG00000259869	AL022344.7	2.99813	3.65658	0.719906	2.59825	0.00937006	0.045497
ENSG00000175664	TEX26	42.001	3.65471	0.409036	4.57113	4.85102e-06	0.000202969
ENSG00000162947	AC007364.1	7.52162	3.64652	0.679108	2.74849	0.00598705	0.0328978
ENSG00000176601	MAP3K19	13.0034	3.62496	0.578751	3.2103	0.00132598	0.0110913
ENSG00000150681	RGS18	30.1325	3.62364	0.564215	3.29208	0.000994506	0.00903987
ENSG00000160791	CCR5	41.3015	3.62025	0.523988	3.54224	0.000396743	0.00466905
ENSG00000164746	C7orf57	8.08519	3.61603	0.62787	2.95349	0.00314205	0.0206914
ENSG00000159625	CCDC135	25.8716	3.61548	0.495808	3.73973	0.000184218	0.00266682
ENSG00000117226	GBP3	138.217	3.60445	0.416514	4.4411	8.95009e-06	0.000316761
ENSG00000156218	ADAMTSL3	67.0541	3.60388	0.467867	3.95315	7.71291e-05	0.00145344
ENSG00000261732	LA16c-431H6.6	5.67712	3.59662	0.572154	3.22753	0.00124863	0.0106289
ENSG00000231551	RP11-495P10.1	8.99922	3.59331	0.516969	3.56948	0.000357691	0.00431188
ENSG00000249599	RP11-168E14.1	11.408	3.57067	0.476036	3.85727	0.000114663	0.00190779
ENSG00000174776	WDR49	55.495	3.57019	0.466088	3.93917	8.17638e-05	0.00150848
ENSG00000233038	AC011899.9	11.4308	3.56475	0.640668	2.86233	0.00420544	0.0254677
ENSG00000132185	FCRLA	9.20678	3.56466	0.634669	2.88933	0.00386066	0.0239988
ENSG00000249669	MIR143HG	18.9462	3.56032	0.684387	2.67686	0.00743155	0.0385352
ENSG00000142973	CYP4B1	27.5254	3.56012	0.621222	2.94891	0.00318902	0.0208911
ENSG00000235613	NSRP1P1	14.7237	3.55844	0.596592	3.06951	0.00214413	0.0157385
ENSG00000149201	CCDC81	45.1575	3.54858	0.37159	4.91736	8.772e-07	6.50437e-05
ENSG00000241202	ZIC4-AS1	7.08831	3.54853	0.573627	3.18539	0.0014456	0.0118768
ENSG00000164949	GEM	322.425	3.5448	0.463164	3.94181	8.08674e-05	0.00149783
ENSG00000250116	RP11-417F21.1	9.0938	3.53985	0.634527	2.87409	0.00405195	0.0247617
ENSG00000050327	ARHGEF5	38.5731	3.53201	0.347024	5.246	1.55437e-07	2.01789e-05
ENSG00000170561	IRX2	4.50542	3.52687	0.6604	2.75346	0.00589681	0.0325544
ENSG00000250989	RP11-392E22.5	41.7496	3.52685	0.691025	2.63143	0.00850271	0.0424103
ENSG00000233670	PIRT	182.268	3.52141	0.558822	3.24996	0.0011542	0.0100919
ENSG00000171812	COL8A2	87.0189	3.51389	0.306125	5.92264	3.16819e-09	1.19475e-06
ENSG00000197565	COL4A6	18.414	3.51054	0.602447	3.00723	0.00263644	0.0182603
ENSG00000182885	GPR97	9.98468	3.49581	0.529619	3.4093	0.000651298	0.00666697
ENSG00000142871	CYR61	622.476	3.49482	0.408103	4.42345	9.71386e-06	0.000335778
ENSG00000228113	AC003991.3	10.9929	3.48694	0.624537	2.88527	0.00391074	0.0242114
ENSG00000231768	RP5-855F14.1	252.79	3.48688	0.405268	4.44629	8.73673e-06	0.000311953
ENSG00000152936	IFLTD1	5.13677	3.48102	0.624155	2.88312	0.00393759	0.0242792
ENSG00000137691	C11orf70	37.5921	3.47927	0.481674	3.73445	0.000188126	0.00270449
ENSG00000177688	SUMO4	5.56288	3.47403	0.629444	2.85428	0.00431345	0.0259824
ENSG00000204287	HLA-DRA	2661.01	3.46988	0.378077	4.74741	2.06039e-06	0.00011337
ENSG00000138083	SIX3	6.48306	3.46451	0.622415	2.88015	0.00397481	0.0244227
ENSG00000198695	MT-ND6	123625	3.46279	0.310527	5.77063	7.89765e-09	2.49992e-06
ENSG00000262623	RP5-1107A17.2	4.09125	3.46187	0.628912	2.84865	0.00439047	0.0263111
ENSG00000061455	PRDM6	48.084	3.45393	0.465562	3.84104	0.000122516	0.00200553
ENSG00000253379	RP11-1102P16.1	5.92982	3.45307	0.54869	3.25845	0.00112022	0.00988471
ENSG00000253816	RP11-1415C14.3	7.06387	3.45094	0.629814	2.83733	0.00454924	0.0269927
ENSG00000269481	CTD-2521M24.6	16.5174	3.4477	0.329046	5.4267	5.74048e-08	1.04645e-05
ENSG00000187990	HIST1H2BG	8.41228	3.44497	0.529512	3.37007	0.000751504	0.00734098
ENSG00000125731	SH2D3A	6.82562	3.44365	0.526815	3.38627	0.000708494	0.00705788
ENSG00000152042	NBPF11	5.1135	3.43662	0.654095	2.72283	0.00647245	0.0348635
ENSG00000175518	UBQLNL	5.30523	3.43408	0.686248	2.59371	0.00949478	0.0459363
ENSG00000205045	SLFN12L	5.17429	3.43119	0.673812	2.63977	0.0082962	0.041654
ENSG00000170345	FOS	2101.63	3.42914	0.409644	4.33997	1.425e-05	0.000440613
ENSG00000091879	ANGPT2	252.287	3.42279	0.345283	5.14122	2.72964e-07	2.92129e-05
ENSG00000237863	RP6-24A23.3	10.0314	3.41341	0.451872	3.91973	8.86489e-05	0.00159409
ENSG00000187554	TLR5	125.85	3.404	0.343407	5.14616	2.65871e-07	2.86978e-05
ENSG00000215458	AP001053.11	10.2085	3.40171	0.477574	3.6984	0.000216961	0.00299685
ENSG00000196735	HLA-DQA1	178.955	3.39881	0.372604	4.73702	2.16887e-06	0.000117353
ENSG00000104081	BMF	60.428	3.3971	0.443903	3.97453	7.05175e-05	0.0013607
ENSG00000268800	AC112205.1	16.0179	3.39584	0.660107	2.67194	0.00754137	0.0389469
ENSG00000114204	SERPINI2	53.4709	3.39114	0.424591	4.14934	3.33435e-05	0.000792703
ENSG00000260395	CTD-2649C14.1	3.56605	3.38901	0.661528	2.66181	0.00777209	0.0397339
ENSG00000205403	CFI	240.312	3.38874	0.454397	3.87492	0.000106661	0.00181448
ENSG00000184669	OR7E14P	32.4287	3.38844	0.341515	5.15533	2.53181e-07	2.7873e-05
ENSG00000013588	GPRC5A	43.6549	3.37721	0.57219	3.06861	0.00215055	0.015764
ENSG00000224689	ZNF812	13.7047	3.36832	0.561337	3.12117	0.00180136	0.0139532
ENSG00000128016	ZFP36	1483.16	3.36169	0.487638	3.58706	0.000334423	0.00411773
ENSG00000187951	ARHGAP11B	32.0994	3.35772	0.322537	5.41793	6.02923e-08	1.08188e-05
ENSG00000020577	SAMD4A	1658.37	3.35043	0.294364	5.92581	3.1076e-09	1.19475e-06
ENSG00000267079	RP11-820I16.1	5.81205	3.35041	0.608807	2.86517	0.0041678	0.0252996
ENSG00000158246	FAM46B	46.2014	3.35007	0.439345	3.96998	7.18776e-05	0.00138127
ENSG00000253882	RP11-61L23.2	5.29186	3.34977	0.592905	2.94155	0.00326571	0.021218
ENSG00000112539	C6orf118	20.7685	3.34911	0.502229	3.47208	0.000516436	0.00564353
ENSG00000223401	RP11-211G3.2	15.0851	3.34694	0.589541	2.95627	0.00311386	0.0205731
ENSG00000253414	RP11-150O12.6	5.75599	3.34508	0.615393	2.83078	0.00464349	0.0273961
ENSG00000205271	CSPG4P10	2.83887	3.33394	0.624827	2.78033	0.00543033	0.0306457
ENSG00000204556	CTD-2514C3.1	11.7911	3.33028	0.455838	3.80758	0.000140332	0.00219391
ENSG00000234690	AC073283.4	40.1003	3.32596	0.451811	3.83739	0.000124351	0.00202791
ENSG00000232287	SLC6A1-AS1	13.6749	3.31874	0.52155	3.31826	0.000905816	0.00843592
ENSG00000164318	EGFLAM	48.9494	3.3084	0.399994	4.3154	1.59315e-05	0.000476962
ENSG00000235180	LINC00601	12.5608	3.30831	0.633887	2.72303	0.00646859	0.0348635
ENSG00000257702	LBX2-AS1	21.9252	3.3048	0.508895	3.38884	0.000701894	0.00700452
ENSG00000211896	IGHG1	25.8435	3.30365	0.469869	3.66924	0.000243274	0.00326669
ENSG00000124097	HMGB1P1	6.47446	3.30225	0.592198	2.91026	0.00361125	0.0228108
ENSG00000160183	TMPRSS3	235.484	3.2987	0.425268	4.04898	5.14422e-05	0.00108394
ENSG00000255103	KIAA0754	32.2047	3.29526	0.555215	3.09861	0.00194433	0.0147167
ENSG00000057294	PKP2	88.5087	3.29441	0.478194	3.59691	0.000322023	0.00400354
ENSG00000242588	RP11-274B21.1	42.1105	3.27811	0.564847	3.03244	0.00242585	0.0171798
ENSG00000180071	ANKRD18A	74.6593	3.27757	0.592593	2.89005	0.00385177	0.0239488
ENSG00000078081	LAMP3	4.66012	3.27602	0.637309	2.68621	0.00722681	0.0378146
ENSG00000253406	AC012613.2	14.5824	3.27035	0.508266	3.36329	0.000770206	0.00747185
ENSG00000124491	F13A1	222.061	3.269	0.543761	3.14264	0.0016743	0.0132384
ENSG00000237927	RP3-393E18.2	7.64351	3.26264	0.618538	2.75818	0.00581245	0.0322241
ENSG00000257894	RP1-78O14.1	6.50844	3.24977	0.610159	2.78671	0.00532464	0.0302005
ENSG00000127951	FGL2	272.836	3.24511	0.368829	4.6045	4.13467e-06	0.000181154
ENSG00000210107	MT-TQ	3365.4	3.23876	0.323479	5.24126	1.5948e-07	2.04445e-05
ENSG00000128274	A4GALT	262.608	3.23799	0.323028	5.24753	1.54154e-07	2.01056e-05
ENSG00000258451	RP11-903H12.3	41.3841	3.23375	0.407209	4.15809	3.20926e-05	0.000774069
ENSG00000269515	AL137026.1	10.1752	3.22345	0.522788	3.23	0.00123789	0.0105678
ENSG00000234546	RP3-510D11.2	8.96961	3.22323	0.571596	2.95403	0.00313658	0.0206651
ENSG00000106819	ASPN	21.0688	3.22113	0.584112	2.88912	0.00386324	0.0240074
ENSG00000268062	TOP1P1	6.24223	3.21528	0.575124	2.92971	0.0033928	0.0217925
ENSG00000072694	FCGR2B	30.9675	3.20387	0.627298	2.67786	0.0074094	0.0384486
ENSG00000163694	RBM47	91.7488	3.20371	0.35647	4.71217	2.45091e-06	0.000125769
ENSG00000100191	SLC5A4	20.9164	3.19932	0.576466	2.91043	0.00360929	0.0228035
ENSG00000273272	CTA-384D8.34	5.72006	3.18684	0.621705	2.68958	0.0071541	0.0375107
ENSG00000179978	RP11-1319K7.1	16.7347	3.18619	0.630288	2.65249	0.00799004	0.0405285
ENSG00000086288	NME8	13.7814	3.1834	0.648379	2.57653	0.00997966	0.0475714
ENSG00000088827	SIGLEC1	66.982	3.18199	0.40188	4.1553	3.24866e-05	0.000778904
ENSG00000200879	SNORD14E	21.0412	3.18157	0.541149	3.08555	0.00203178	0.015195
ENSG00000118503	TNFAIP3	100.813	3.17002	0.435692	3.82034	0.000133269	0.00213322
ENSG00000265657	MIR3151	7.4112	3.1683	0.636332	2.61453	0.00893493	0.0440276
ENSG00000188404	SELL	133.391	3.16788	0.325148	5.11619	3.11763e-07	3.17272e-05
ENSG00000210112	MT-TM	672.02	3.16224	0.294827	5.63364	1.76448e-08	4.519e-06
ENSG00000233237	LINC00472	21.2554	3.15815	0.449777	3.68867	0.000225427	0.0030784
ENSG00000260816	RP11-319G9.3	54.8507	3.1485	0.385156	4.29609	1.73838e-05	0.000505824
ENSG00000232774	RP11-47I22.3	3.50681	3.13892	0.619014	2.66596	0.00767685	0.039365
ENSG00000270130	RP11-214K3.23	3.91261	3.13819	0.591222	2.79072	0.00525917	0.0299316
ENSG00000151414	NEK7	1204.07	3.13765	0.335534	4.9166	8.80611e-07	6.50437e-05
ENSG00000260409	RP11-403B2.7	5.83893	3.12984	0.579808	2.83902	0.00452517	0.0268801
ENSG00000258352	RP11-23J18.1	5.29475	3.12935	0.557952	2.94983	0.0031795	0.0208602
ENSG00000166592	RRAD	95.1861	3.12803	0.416973	3.94571	7.95652e-05	0.00148444
ENSG00000197405	C5AR1	166.118	3.12568	0.401651	4.09353	4.2486e-05	0.000947677
ENSG00000023839	ABCC2	11.9276	3.12092	0.439408	3.73678	0.000186388	0.00269003
ENSG00000163874	ZC3H12A	32.9438	3.12057	0.317249	5.17515	2.27724e-07	2.6079e-05
ENSG00000117289	TXNIP	4947.16	3.12045	0.285228	5.75594	8.6159e-09	2.66733e-06
ENSG00000177409	SAMD9L	190.65	3.11878	0.336292	4.87964	1.06278e-06	7.28483e-05
ENSG00000272992	RP11-809C18.4	52.3344	3.11474	0.500127	3.27739	0.00104773	0.00940621
ENSG00000207175	RNU1-67P	4.29141	3.11072	0.627793	2.60794	0.00910879	0.0445586
ENSG00000165507	C10orf10	2988.94	3.10211	0.451379	3.61836	0.000296476	0.00376293
ENSG00000265752	RP11-403A21.1	8.48021	3.10098	0.609259	2.67986	0.00736536	0.0383
ENSG00000172578	KLHL6	47.8632	3.10085	0.505831	3.22768	0.00124797	0.0106281
ENSG00000092607	TBX15	30.2582	3.09456	0.460996	3.53525	0.000407392	0.00475831
ENSG00000255090	RP11-820L6.1	12.1637	3.09427	0.436052	3.73716	0.000186109	0.00268737
ENSG00000262296	RP11-55L4.1	16.5978	3.08734	0.346518	4.69344	2.68648e-06	0.000133717
ENSG00000204389	HSPA1A	5798.81	3.08682	0.404703	4.01806	5.86799e-05	0.00119019
ENSG00000235213	OR6E1P	7.31384	3.08401	0.577771	2.81219	0.00492047	0.0285637
ENSG00000174963	ZIC4	71.3518	3.08341	0.408479	3.97701	6.97865e-05	0.00135308
ENSG00000110077	MS4A6A	485.245	3.082	0.428489	3.78975	0.0001508	0.00231554
ENSG00000255557	RP11-770G2.2	6.26421	3.07801	0.604795	2.6819	0.00732058	0.0381423
ENSG00000228906	RP13-216E22.4	3.93218	3.07663	0.587678	2.75891	0.00579945	0.0321808
ENSG00000204390	HSPA1L	564.619	3.06344	0.373942	4.31926	1.56553e-05	0.000470696
ENSG00000198518	HIST1H4E	60.1553	3.06246	0.543864	2.96893	0.00298843	0.0199753
ENSG00000223642	AC008277.1	24.6536	3.05981	0.468345	3.44499	0.000571091	0.00608271
ENSG00000254281	KB-1507C5.4	9.91625	3.05276	0.482661	3.33591	0.00085022	0.00805935
ENSG00000141574	SECTM1	85.7189	3.05205	0.499818	3.22073	0.00127867	0.0108241
ENSG00000165555	NOXRED1	17.083	3.05194	0.47562	3.38448	0.000713134	0.00709658
ENSG00000198848	CES1	43.8873	3.0467	0.582476	2.75934	0.00579189	0.032153
ENSG00000121898	CPXM2	69.4595	3.03996	0.497993	3.22103	0.00127729	0.0108157
ENSG00000154274	C4orf19	93.8044	3.03459	0.403468	3.96934	7.20719e-05	0.00138311
ENSG00000263013	RP11-876N24.5	17.3059	3.02729	0.404565	3.94999	7.81551e-05	0.00146772
ENSG00000143552	NUP210L	26.5023	3.02392	0.561437	2.84345	0.00446275	0.0266085
ENSG00000224950	RP5-1086K13.1	6.79894	3.01801	0.473364	3.36654	0.000761167	0.00741164
ENSG00000188313	PLSCR1	425.485	3.01705	0.442785	3.598	0.000320673	0.00399155
ENSG00000164675	IQUB	13.0446	3.01507	0.3607	4.41417	1.01397e-05	0.000346671
ENSG00000167207	NOD2	28.4288	3.01312	0.419628	3.79207	0.000149399	0.00229867
ENSG00000262039	RP11-81K2.1	16.0533	3.01026	0.615856	2.58159	0.00983455	0.0470948
ENSG00000204388	HSPA1B	3882.39	3.00629	0.398101	3.9889	6.63813e-05	0.00130139
ENSG00000224730	AC009892.10	8.41004	3.00521	0.528474	3.00386	0.00266575	0.0183978
ENSG00000081237	PTPRC	219.071	3.00228	0.423726	3.74313	0.000181743	0.00263378
ENSG00000238133	MLK7-AS1	10.1574	2.9917	0.524713	3.01301	0.00258672	0.0180112
ENSG00000241765	RP11-159A18.1	8.73402	2.98478	0.402217	3.92232	8.77008e-05	0.00158632
ENSG00000196616	ADH1B	104.364	2.97623	0.47931	3.28281	0.00102777	0.00926195
ENSG00000231734	RP6-206I17.2	14.1996	2.97288	0.445514	3.52819	0.000418407	0.00485376
ENSG00000244682	FCGR2C	25.4008	2.96743	0.606357	2.58794	0.00965531	0.0464418
ENSG00000106366	SERPINE1	101.956	2.96576	0.542546	2.89082	0.00384237	0.0239062
ENSG00000115604	IL18R1	38.5293	2.96517	0.561266	2.79389	0.0052078	0.0297053
ENSG00000227495	AC109333.10	435.568	2.95986	0.432482	3.61988	0.000294745	0.00375047
ENSG00000253671	RP11-806O11.1	17.375	2.95465	0.479869	3.25711	0.00112552	0.00991461
ENSG00000254838	GVINP1	9.04082	2.95059	0.554777	2.81375	0.00489676	0.0284789
ENSG00000199906	RNU5B-2P	4.93338	2.94956	0.494881	3.15328	0.00161444	0.0128918
ENSG00000200170	Y_RNA	33.6647	2.94823	0.413433	3.77292	0.000161345	0.00242551
ENSG00000228208	C1orf143	13.0746	2.94686	0.469312	3.32226	0.000892905	0.00835157
ENSG00000115107	STEAP3	279.795	2.94122	0.315039	4.94038	7.79712e-07	5.99895e-05
ENSG00000264324	RP11-287D1.3	38.2671	2.94096	0.391052	3.97974	6.89913e-05	0.00133951
ENSG00000162777	DENND2D	59.7991	2.93995	0.366845	4.24101	2.22517e-05	0.000599879
ENSG00000172197	MBOAT1	44.1652	2.9381	0.393515	3.95127	7.77361e-05	0.00146194
ENSG00000257764	RP11-1143G9.4	43.8951	2.9372	0.449563	3.45766	0.000544879	0.00587685
ENSG00000122176	FMOD	95.9314	2.9356	0.483773	3.21153	0.00132029	0.0110601
ENSG00000239218	RPS20P22	6.14592	2.9322	0.541192	2.86772	0.00413442	0.0251295
ENSG00000177363	LRRN4CL	32.4789	2.93008	0.479554	3.23413	0.00122013	0.0104638
ENSG00000105851	PIK3CG	16.994	2.92455	0.39655	3.90422	9.45315e-05	0.00166759
ENSG00000135736	CCDC102A	89.458	2.9198	0.25811	5.9892	2.10882e-09	9.25692e-07
ENSG00000231427	RP11-436F9.1	34.6812	2.91922	0.575259	2.68676	0.00721484	0.037773
ENSG00000105131	EPHX3	8.70608	2.91804	0.449935	3.43383	0.000595112	0.00625812
ENSG00000140009	ESR2	4.93105	2.9167	0.562832	2.74387	0.00607189	0.0332538
ENSG00000019991	HGF	292.785	2.91515	0.449304	3.43547	0.000591518	0.00623429
ENSG00000247993	RP11-79P5.2	33.5517	2.91009	0.421899	3.65269	0.000259511	0.00340202
ENSG00000165923	AGBL2	20.099	2.90904	0.55031	2.79941	0.00511956	0.0293924
ENSG00000108821	COL1A1	113.071	2.9075	0.435098	3.53892	0.000401765	0.00471605
ENSG00000081041	CXCL2	61.1721	2.90421	0.440474	3.49202	0.000479375	0.00534638
ENSG00000166927	MS4A7	222.663	2.90355	0.44251	3.47522	0.000510435	0.00559968
ENSG00000131080	EDA2R	61.801	2.89898	0.471267	3.25834	0.00112068	0.00988471
ENSG00000215630	GUSBP9	9.9435	2.89174	0.554708	2.7617	0.00575016	0.0319893
ENSG00000120729	MYOT	128.415	2.89144	0.310387	4.9351	8.01089e-07	6.0838e-05
ENSG00000257027	RP11-705C15.3	14.0937	2.89117	0.348233	4.39836	1.09073e-05	0.000362096
ENSG00000258408	NT5CP2	8.64515	2.88648	0.549271	2.78426	0.00536508	0.0303588
ENSG00000136918	WDR38	21.4976	2.88229	0.576259	2.65022	0.00804386	0.0407282
ENSG00000102174	PHEX	86.6173	2.88027	0.366004	4.16991	3.04723e-05	0.000748111
ENSG00000254533	AF186192.1	6.13771	2.87886	0.582167	2.62038	0.00878313	0.0434259
ENSG00000134061	CD180	41.546	2.8777	0.428059	3.5624	0.000367482	0.00439606
ENSG00000254744	CTD-3076O17.1	41.4405	2.87561	0.425114	3.58461	0.000337582	0.00414215
ENSG00000180447	GAS1	173.154	2.87407	0.363007	4.19577	2.7195e-05	0.000687119
ENSG00000140450	ARRDC4	1144.69	2.874	0.354122	4.30095	1.70066e-05	0.000497518
ENSG00000270067	CTC-487M23.5	30.5903	2.87394	0.377173	4.03801	5.39071e-05	0.00112162
ENSG00000198786	MT-ND5	238535	2.87161	0.299805	5.07616	3.85146e-07	3.67807e-05
ENSG00000131095	GFAP	389211	2.86745	0.34551	4.39863	1.08938e-05	0.000362096
ENSG00000264982	RP11-344B2.2	20.6305	2.86127	0.487996	3.10793	0.00188405	0.0144305
ENSG00000250771	RP11-153M7.3	13.903	2.86117	0.48292	3.14049	0.00168667	0.0133063
ENSG00000163141	BNIPL	27.079	2.8596	0.42265	3.58645	0.000335215	0.00412568
ENSG00000106258	CYP3A5	40.7685	2.85855	0.530854	2.85442	0.00431149	0.0259824
ENSG00000242971	RN7SL233P	8.58946	2.85505	0.580639	2.60664	0.00914364	0.0446438
ENSG00000265399	RP13-270P17.2	28.7485	2.85388	0.33713	4.48766	7.20083e-06	0.000274137
ENSG00000100292	HMOX1	555.46	2.85228	0.308945	4.89445	9.85796e-07	6.96036e-05
ENSG00000250159	RP11-381K20.2	39.7452	2.85183	0.403051	3.7511	0.000176057	0.00257865
ENSG00000254129	CTD-2647L4.1	13.9068	2.84786	0.587572	2.56969	0.0101789	0.0482759
ENSG00000234290	AC116366.6	29.452	2.84665	0.354416	4.25845	2.05845e-05	0.00056798
ENSG00000152213	ARL11	15.6207	2.84529	0.442785	3.40702	0.000656766	0.00669134
ENSG00000171428	NAT1	8.58287	2.84471	0.43803	3.44332	0.000574612	0.00610777
ENSG00000230550	RP11-74C13.3	12.9174	2.84389	0.461564	3.26687	0.00108745	0.00965922
ENSG00000171631	P2RY6	46.311	2.8378	0.482868	3.11633	0.00183118	0.0141284
ENSG00000151655	ITIH2	69.5877	2.83406	0.402591	3.733	0.000189215	0.00271138
ENSG00000241313	WWTR1-AS1	25.6754	2.82885	0.45375	3.30626	0.00094551	0.00869067
ENSG00000168743	NPNT	249.599	2.8284	0.346308	4.33137	1.48187e-05	0.000453281
ENSG00000105281	SLC1A5	221.115	2.82754	0.329756	4.54744	5.43013e-06	0.000222516
ENSG00000095777	MYO3A	6.83788	2.82672	0.527778	2.84045	0.004505	0.0267979
ENSG00000259366	CTD-2647L4.4	14.364	2.8263	0.392925	3.81476	0.000136317	0.00216235
ENSG00000144802	NFKBIZ	123.075	2.82387	0.358672	4.1756	2.97206e-05	0.00073382
ENSG00000112851	ERBB2IP	4468.38	2.82064	0.283967	5.2683	1.3769e-07	1.84714e-05
ENSG00000259001	RPPH1	86.0613	2.81901	0.425701	3.51229	0.000444257	0.0050691
ENSG00000184619	KRBA2	8.02023	2.817	0.422247	3.5386	0.000402261	0.00471991
ENSG00000171940	ZNF217	167.723	2.81427	0.387468	3.85261	0.000116867	0.00193669
ENSG00000224474	AL355490.1	8.53165	2.80943	0.460232	3.2381	0.0012033	0.0103794
ENSG00000204446	C9orf170	15.0345	2.80821	0.525071	2.83705	0.0045533	0.0270054
ENSG00000267480	RP11-703I16.1	8.17728	2.80784	0.447329	3.32968	0.000869464	0.00818942
ENSG00000230163	RP5-997D16.2	16.1705	2.80004	0.341628	4.34814	1.373e-05	0.000430257
ENSG00000125430	HS3ST3B1	55.9059	2.79868	0.508551	2.91956	0.00350521	0.022338
ENSG00000222057	RNU4-62P	11.5837	2.79764	0.509891	2.91084	0.00360463	0.0227894
ENSG00000236886	AC007563.5	32.0102	2.79703	0.455266	3.2594	0.00111648	0.00986038
ENSG00000197047	Z73979.1	45.817	2.79663	0.526031	2.82053	0.00479437	0.028028
ENSG00000221083	SNORA77	23.9019	2.79647	0.480095	3.09024	0.00199997	0.0150128
ENSG00000011422	PLAUR	102.038	2.79185	0.250215	5.91979	3.22345e-09	1.19488e-06
ENSG00000233838	DPH3P1	40.2615	2.78958	0.405601	3.64902	0.000263241	0.00344291
ENSG00000261596	CTB-31N19.3	17.3741	2.78957	0.430141	3.44084	0.000579919	0.00614584
ENSG00000185862	EVI2B	169.127	2.78842	0.250856	5.89759	3.68845e-09	1.31533e-06
ENSG00000124762	CDKN1A	1402.78	2.78738	0.39977	3.69939	0.000216115	0.00299164
ENSG00000105559	PLEKHA4	333.369	2.78606	0.31573	4.68192	2.84196e-06	0.000139241
ENSG00000080007	DDX43	10.7765	2.78531	0.493098	2.99705	0.00272603	0.018672
ENSG00000224093	RP5-1033H22.2	18.3419	2.78335	0.457056	3.23117	0.00123286	0.0105424
ENSG00000129474	AJUBA	44.4796	2.78014	0.440202	3.3511	0.000804914	0.00772344
ENSG00000144488	ESPNL	13.8932	2.77881	0.481906	3.05966	0.00221592	0.0161143
ENSG00000247627	MTND4P12	925.971	2.7749	0.542965	2.71185	0.00669097	0.0357451
ENSG00000167644	C19orf33	16.2975	2.77461	0.571218	2.57745	0.00995314	0.0474691
ENSG00000148848	ADAM12	74.6876	2.77388	0.327697	4.49166	7.06715e-06	0.000270483
ENSG00000210100	MT-TI	946.674	2.77044	0.376484	3.90486	9.42808e-05	0.00166541
ENSG00000152192	POU4F1	10.2927	2.76513	0.573084	2.56044	0.0104538	0.0492073
ENSG00000266998	RP11-936I5.1	8.17574	2.7647	0.551814	2.65873	0.00784363	0.040002
ENSG00000134769	DTNA	14498.4	2.76308	0.283957	5.16372	2.42095e-07	2.72664e-05
ENSG00000038945	MSR1	104.913	2.76232	0.419556	3.49388	0.000476061	0.00532629
ENSG00000227644	HIGD1AP11	5.40703	2.75953	0.559425	2.61772	0.00885184	0.0436961
ENSG00000196154	S100A4	177.22	2.75907	0.46437	3.15306	0.0016157	0.0128952
ENSG00000163885	CCDC37	53.1848	2.75874	0.475735	3.07736	0.0020884	0.0154543
ENSG00000082074	FYB	230.078	2.75745	0.341382	4.2865	1.81509e-05	0.000522316
ENSG00000166535	A2ML1	166.376	2.75263	0.345822	4.22417	2.39824e-05	0.000632426
ENSG00000142494	SLC47A1	174.018	2.75239	0.419675	3.48051	0.000500455	0.00552088
ENSG00000178972	AC097658.1	15.2733	2.74927	0.52386	2.78518	0.00534975	0.0303048
ENSG00000151929	BAG3	2544.42	2.74744	0.36278	4.01921	5.83939e-05	0.00118721
ENSG00000182752	PAPPA	9.70159	2.74479	0.538651	2.70434	0.00684403	0.0363313
ENSG00000003989	SLC7A2	1340.46	2.74444	0.375128	3.8827	0.000103301	0.00177954
ENSG00000173040	EVC2	47.4723	2.74392	0.340534	4.27634	1.89988e-05	0.000535233
ENSG00000234571	RP5-998N21.4	11.5354	2.74328	0.520797	2.79553	0.0051815	0.0296407
ENSG00000183549	ACSM5	265.809	2.74272	0.370726	3.92637	8.62359e-05	0.00156839
ENSG00000145779	TNFAIP8	54.243	2.73435	0.356533	4.0703	4.69535e-05	0.00101861
ENSG00000111713	GYS2	13.03	2.73125	0.489242	2.96287	0.00304789	0.0202416
ENSG00000225217	HSPA7	102.379	2.72696	0.502504	2.88017	0.00397467	0.0244227
ENSG00000264514	RP11-720L2.4	36.9743	2.72662	0.31464	4.59928	4.23964e-06	0.000184604
ENSG00000164251	F2RL1	15.7009	2.72404	0.348584	4.14748	3.36148e-05	0.000794459
ENSG00000141506	PIK3R5	112.254	2.7238	0.243515	5.93647	2.9122e-09	1.15553e-06
ENSG00000121966	CXCR4	285.34	2.72018	0.39609	3.64488	0.000267513	0.00348101
ENSG00000162645	GBP2	333.132	2.71687	0.343856	4.19346	2.74731e-05	0.000693523
ENSG00000166482	MFAP4	192.025	2.71618	0.358995	4.01559	5.92969e-05	0.00120008
ENSG00000116701	NCF2	73.715	2.71196	0.367208	3.91968	8.86672e-05	0.00159409
ENSG00000155307	SAMSN1	72.0623	2.71142	0.370868	3.88021	0.000104366	0.0017883
ENSG00000117318	ID3	1117.41	2.71107	0.309841	4.64387	3.41938e-06	0.000156128
ENSG00000273355	RP11-672L10.6	9.00666	2.71045	0.3603	3.9926	6.53517e-05	0.00128668
ENSG00000106560	GIMAP2	73.844	2.71017	0.317898	4.52468	6.0487e-06	0.000242396
ENSG00000118785	SPP1	5599.29	2.70761	0.277355	5.18114	2.20531e-07	2.54622e-05
ENSG00000143546	S100A8	268.302	2.70569	0.541766	2.65059	0.00803518	0.0406988
ENSG00000186522	SEPT10	345.791	2.70556	0.344956	4.16263	3.14598e-05	0.000762725
ENSG00000145358	DDIT4L	331.614	2.70196	0.350853	4.0872	4.36618e-05	0.000970829
ENSG00000206249	CTD-2308N23.2	6.7166	2.70142	0.521096	2.75135	0.00593505	0.0327014
ENSG00000171236	LRG1	19.0346	2.7012	0.539737	2.65611	0.00790473	0.0402044
ENSG00000133328	HRASLS2	9.87186	2.69878	0.458884	3.12128	0.00180065	0.0139516
ENSG00000173926	MARCH3	172.786	2.68721	0.278184	5.1265	2.95181e-07	3.07892e-05
ENSG00000090339	ICAM1	423.81	2.68548	0.379052	3.75986	0.000170007	0.00252209
ENSG00000231389	HLA-DPA1	1549.41	2.68534	0.368106	3.87146	0.000108185	0.0018338
ENSG00000212907	MT-ND4L	57380.4	2.67917	0.37952	3.74627	0.000179482	0.0026131
ENSG00000272181	RP11-245J9.6	7.76548	2.6761	0.470003	3.02154	0.00251494	0.0176421
ENSG00000120280	CXorf21	17.2009	2.67497	0.422873	3.35686	0.00078834	0.00760846
ENSG00000273302	RP11-493E12.2	9.91894	2.67414	0.530585	2.67455	0.00748292	0.0387445
ENSG00000144031	ANKRD53	18.7363	2.67386	0.416446	3.40722	0.000656292	0.00669134
ENSG00000125733	TRIP10	608.989	2.66855	0.262912	5.38604	7.20253e-08	1.2078e-05
ENSG00000203472	RP11-77K12.4	17.0159	2.66829	0.4172	3.39385	0.000689163	0.00691421
ENSG00000210196	MT-TP	4047.96	2.66662	0.251727	5.62122	1.89619e-08	4.76959e-06
ENSG00000136826	KLF4	205.531	2.66617	0.363237	3.89488	9.82457e-05	0.00171604
ENSG00000153246	PLA2R1	46.9261	2.66585	0.376075	3.76148	0.000168912	0.00251035
ENSG00000183196	CHST6	98.8272	2.66037	0.384422	3.67209	0.000240579	0.00323976
ENSG00000140931	CMTM3	389.882	2.65718	0.228294	6.17578	6.58383e-10	4.47439e-07
ENSG00000253549	RP11-317J10.2	59.6567	2.65694	0.352962	3.9941	6.49408e-05	0.00128222
ENSG00000018408	WWTR1	848.006	2.65296	0.298156	4.72102	2.34661e-06	0.000123568
ENSG00000233030	RP11-196G18.3	15.0951	2.64997	0.367154	3.82939	0.00012846	0.0020755
ENSG00000186529	CYP4F3	71.6009	2.64748	0.542002	2.59154	0.0095547	0.0460758
ENSG00000121101	TEX14	50.0798	2.64593	0.368331	3.81117	0.00013831	0.00218168
ENSG00000011426	ANLN	2193.62	2.64454	0.373423	3.75718	0.000171839	0.00254257
ENSG00000258469	CHMP4BP1	16.4117	2.6428	0.34846	4.0236	5.7315e-05	0.00117431
ENSG00000163739	CXCL1	46.4607	2.64033	0.455015	3.0784	0.00208114	0.015414
ENSG00000265798	RP11-271K11.5	7.98674	2.63299	0.413902	3.37448	0.000739544	0.00726411
ENSG00000155761	SPAG17	57.9546	2.63232	0.464599	3.00546	0.00265176	0.0183354
ENSG00000197520	FAM177B	20.021	2.6287	0.381571	3.65424	0.000257946	0.00338855
ENSG00000265150	RN7SL2	735.861	2.62864	0.29502	4.72618	2.28786e-06	0.000121153
ENSG00000224138	AC000123.4	17.8009	2.62425	0.315124	4.41701	1.00077e-05	0.000343825
ENSG00000121316	PLBD1	43.6351	2.62232	0.40444	3.43894	0.000584	0.00617816
ENSG00000205361	MT1DP	11.6451	2.62207	0.490926	2.83282	0.00461397	0.0272697
ENSG00000268873	RP11-138H11.1	74.1448	2.62197	0.461592	3.01273	0.00258906	0.0180144
ENSG00000145390	USP53	491.12	2.62031	0.372077	3.73508	0.000187656	0.00270138
ENSG00000112837	TBX18	47.1578	2.61637	0.467542	2.96778	0.00299955	0.0200197
ENSG00000250748	RP11-230G5.2	20.0483	2.6145	0.309394	4.48145	7.41363e-06	0.00027922
ENSG00000215302	CTD-3092A11.1	10.8374	2.61216	0.490621	2.82345	0.00475095	0.0278435
ENSG00000181826	RELL1	55.1039	2.61002	0.49381	2.80282	0.00506574	0.0291606
ENSG00000139734	DIAPH3	77.7296	2.60751	0.338495	4.08478	4.4119e-05	0.000978678
ENSG00000146233	CYP39A1	36.074	2.60715	0.378138	3.65601	0.000256174	0.00338007
ENSG00000004799	PDK4	1838.54	2.60668	0.282759	4.8883	1.01709e-06	7.11005e-05
ENSG00000011465	DCN	1371.2	2.60396	0.424263	3.25437	0.00113644	0.00997381
ENSG00000164520	RAET1E	7.11643	2.59791	0.492737	2.7953	0.0051851	0.0296472
ENSG00000137693	YAP1	1035.29	2.59466	0.364567	3.77309	0.000161236	0.00242551
ENSG00000064393	HIPK2	10403.9	2.59409	0.271485	5.06558	4.07149e-07	3.8107e-05
ENSG00000103710	RASL12	801.481	2.59339	0.328291	4.18788	2.81573e-05	0.000704482
ENSG00000183943	PRKX	668.579	2.5919	0.297851	4.61308	3.96745e-06	0.00017574
ENSG00000124374	PAIP2B	1899.39	2.58659	0.243524	5.63006	1.80144e-08	4.57208e-06
ENSG00000131401	NAPSB	167.157	2.58622	0.504084	2.71948	0.00653854	0.0351433
ENSG00000115594	IL1R1	300.207	2.58572	0.384136	3.56792	0.000359828	0.00433008
ENSG00000237798	AC010894.5	4.46472	2.58571	0.504491	2.71672	0.0065932	0.0353417
ENSG00000167208	SNX20	53.4945	2.58376	0.362595	3.77686	0.000158815	0.00240675
ENSG00000136205	TNS3	4943.87	2.58218	0.377538	3.62505	0.000288909	0.0036929
ENSG00000210082	MT-RNR2	2.66555e+06	2.58133	0.237837	5.75231	8.80311e-09	2.69566e-06
ENSG00000165806	CASP7	345.155	2.581	0.384996	3.55309	0.000380729	0.00452569
ENSG00000155850	SLC26A2	333.096	2.58043	0.330109	4.14291	3.4292e-05	0.000805734
ENSG00000254571	RP11-60I3.4	9.0055	2.57909	0.402896	3.39259	0.000692344	0.00694118
ENSG00000129116	PALLD	2119.11	2.57654	0.311877	4.37812	1.19709e-05	0.000384983
ENSG00000115361	ACADL	61.9251	2.57398	0.395895	3.44535	0.000570311	0.00607671
ENSG00000251364	CTD-2516F10.2	28.6446	2.57336	0.430339	3.16879	0.00153076	0.0123673
ENSG00000198417	MT1F	1634.03	2.57065	0.374668	3.63558	0.000277358	0.00358264
ENSG00000177426	TGIF1	306.845	2.56996	0.291963	4.6641	3.09963e-06	0.000147008
ENSG00000139908	TSSK4	17.8721	2.56746	0.417624	3.25734	0.0011246	0.00991213
ENSG00000161638	ITGA5	289.05	2.56476	0.310953	4.36988	1.24317e-05	0.000396631
ENSG00000253459	AL139099.1	9.27205	2.56445	0.379838	3.57692	0.000347672	0.00422182
ENSG00000253930	RP11-1149O23.2	5.28662	2.56363	0.450166	3.01708	0.00255221	0.0178359
ENSG00000203952	CCDC160	65.4481	2.55568	0.288378	4.6942	2.67646e-06	0.000133453
ENSG00000235565	RP11-86H7.7	32.2028	2.55427	0.427612	3.16387	0.00155685	0.0125277
ENSG00000224536	RP11-134G8.7	12.3367	2.55379	0.47924	2.82246	0.00476565	0.0279064
ENSG00000165071	TMEM71	18.045	2.55304	0.408226	3.31242	0.000924921	0.00855445
ENSG00000234961	RP11-124N14.3	3573.39	2.55237	0.438728	3.08127	0.00206123	0.0153297
ENSG00000244731	C4A	448.177	2.55008	0.480052	2.81333	0.00490316	0.0285043
ENSG00000014257	ACPP	7.01998	2.54964	0.495777	2.72359	0.0064577	0.0348251
ENSG00000165029	ABCA1	656.913	2.54939	0.267058	5.05566	4.28901e-07	3.98779e-05
ENSG00000258745	RP11-218E20.5	35.7872	2.54857	0.480678	2.80788	0.00498687	0.0288269
ENSG00000254634	RP11-231C14.3	7.56383	2.54661	0.520469	2.59108	0.00956763	0.0461145
ENSG00000107796	ACTA2	670.127	2.54006	0.453469	2.96572	0.00301974	0.020105
ENSG00000240370	RPL13P5	60.3136	2.5379	0.417509	3.21821	0.00128992	0.0108836
ENSG00000196209	SIRPB2	59.7532	2.53763	0.340597	3.94448	7.99723e-05	0.00148908
ENSG00000198886	MT-ND4	930786	2.53651	0.282341	4.75611	1.97364e-06	0.000111004
ENSG00000137198	GMPR	934.613	2.53514	0.352399	3.80837	0.000139887	0.00218938
ENSG00000176597	B3GNT5	205.415	2.53489	0.297294	4.51378	6.36809e-06	0.000253751
ENSG00000243244	STON1	88.0155	2.53343	0.265711	5.04719	4.48359e-07	4.11439e-05
ENSG00000237523	LINC00857	7.74054	2.53216	0.472994	2.8338	0.00459984	0.0272246
ENSG00000102034	ELF4	47.3567	2.53164	0.310878	4.3106	1.62811e-05	0.000482811
ENSG00000133640	LRRIQ1	58.1588	2.53027	0.366052	3.65873	0.000253464	0.00335487
ENSG00000182718	ANXA2	1013.49	2.52971	0.326461	4.10148	4.10512e-05	0.000922071
ENSG00000145703	IQGAP2	17.8861	2.5289	0.420665	3.18188	0.00146322	0.0119726
ENSG00000272142	RP11-428J1.5	8.28322	2.52834	0.453929	2.94802	0.00319815	0.0209289
ENSG00000134516	DOCK2	151.83	2.52222	0.287014	4.65029	3.31469e-06	0.000153336
ENSG00000122862	SRGN	918.359	2.52222	0.406407	3.28413	0.00102297	0.00923099
ENSG00000149573	MPZL2	126.646	2.52133	0.461566	2.89057	0.00384545	0.0239201
ENSG00000245571	AP001258.4	31.3505	2.52125	0.297006	4.49197	7.0568e-06	0.000270482
ENSG00000248839	RP11-227H4.5	18.3853	2.51877	0.455186	2.92785	0.00341313	0.0218931
ENSG00000216901	AL022393.7	93.7417	2.51803	0.380375	3.50258	0.000460772	0.00518613
ENSG00000158373	HIST1H2BD	106.899	2.51697	0.363824	3.66025	0.000251972	0.00334781
ENSG00000177119	ANO6	645.856	2.51682	0.32	4.16127	3.16486e-05	0.000766642
ENSG00000163131	CTSS	303.521	2.51551	0.342995	3.88008	0.000104421	0.0017883
ENSG00000138823	MTTP	33.9973	2.51437	0.475526	2.79732	0.00515289	0.0295272
ENSG00000248632	RP11-366M4.11	10.8199	2.51292	0.49394	2.69135	0.00711636	0.0373546
ENSG00000174099	MSRB3	604.184	2.51085	0.336034	3.9525	7.73394e-05	0.00145545
ENSG00000116678	LEPR	323.737	2.50959	0.403764	3.28768	0.00101016	0.00914468
ENSG00000204252	HLA-DOA	158.33	2.50907	0.336188	3.94764	7.89248e-05	0.00147739
ENSG00000184809	C21orf88	44.0719	2.50822	0.382688	3.4667	0.000526895	0.00572894
ENSG00000174125	TLR1	44.9629	2.50618	0.375701	3.52804	0.000418649	0.00485376
ENSG00000267607	CTD-2369P2.8	257.87	2.50546	0.370908	3.57252	0.000353562	0.00427491
ENSG00000162391	FAM151A	67.1652	2.50237	0.307785	4.29941	1.71255e-05	0.000499958
ENSG00000164692	COL1A2	286.63	2.50168	0.388799	3.40252	0.000667668	0.00676846
ENSG00000124942	AHNAK	10220.8	2.50035	0.301811	4.38065	1.18324e-05	0.000382275
ENSG00000228653	HNRNPCP7	17.5943	2.5001	0.447126	2.95663	0.00311019	0.0205633
ENSG00000174130	TLR6	39.7812	2.49963	0.37975	3.48048	0.000500509	0.00552088
ENSG00000177191	B3GNT8	14.7119	2.4978	0.466995	2.82799	0.00468411	0.0275644
ENSG00000258811	CTD-3051D23.1	16.328	2.49516	0.508856	2.59235	0.00953236	0.046035
ENSG00000112414	GPR126	50.9114	2.49514	0.373582	3.531	0.000413986	0.00481736
ENSG00000134755	DSC2	120.568	2.48934	0.299573	4.39213	1.12247e-05	0.000368239
ENSG00000249779	RP11-447H19.3	8.2095	2.48908	0.509806	2.58062	0.00986236	0.0472033
ENSG00000267893	AC007461.1	17.3377	2.48872	0.425063	3.09461	0.00197074	0.0148637
ENSG00000213468	RP11-453F18__B.1	9.8569	2.48763	0.447236	2.93977	0.00328451	0.021294
ENSG00000112276	BVES	108.585	2.48732	0.35003	3.75565	0.00017289	0.00255275
ENSG00000168995	SIGLEC7	27.8924	2.48688	0.484444	2.71308	0.00666603	0.0356424
ENSG00000270223	RP13-36G14.4	90.0257	2.48656	0.198084	6.63434	3.25962e-11	5.10167e-08
ENSG00000138615	CILP	13.9801	2.48542	0.403107	3.25841	0.00112039	0.00988471
ENSG00000197249	SERPINA1	417.958	2.48488	0.428557	3.06417	0.00218271	0.0159428
ENSG00000261051	RP11-274H2.5	24.118	2.48432	0.371483	3.53407	0.000409209	0.00477386
ENSG00000102359	SRPX2	30.037	2.48262	0.309753	4.2352	2.28353e-05	0.000610937
ENSG00000092969	TGFB2	1148.68	2.47936	0.297907	4.39725	1.09631e-05	0.000362415
ENSG00000182118	FAM89A	351.319	2.47851	0.350984	3.73086	0.000190824	0.00273026
ENSG00000241170	RP11-147I3.1	95.4537	2.47722	0.256494	5.10235	3.35462e-07	3.33945e-05
ENSG00000127083	OMD	97.016	2.47698	0.468355	2.79399	0.00520616	0.0297053
ENSG00000233895	RP1-122P22.2	9.24157	2.47283	0.497181	2.62714	0.00861061	0.0427676
ENSG00000116117	PARD3B	299.381	2.47195	0.308535	4.23177	2.31857e-05	0.00061738
ENSG00000102554	KLF5	112.52	2.46897	0.389232	3.34995	0.000808269	0.00773982
ENSG00000132274	TRIM22	446.196	2.46094	0.309219	4.20158	2.65056e-05	0.00067515
ENSG00000132256	TRIM5	84.0229	2.45953	0.382566	3.39388	0.000689107	0.00691421
ENSG00000245694	CRNDE	17.9264	2.45806	0.486721	2.66584	0.00767962	0.039365
ENSG00000175489	LRRC25	58.2259	2.45699	0.343055	3.78042	0.000156562	0.00237643
ENSG00000217027	TPT1P4	8.12027	2.4557	0.438691	2.95455	0.00313129	0.0206399
ENSG00000177425	PAWR	147.04	2.45489	0.308468	4.2003	2.6656e-05	0.000676535
ENSG00000167613	LAIR1	409.596	2.45449	0.285453	4.53812	5.67568e-06	0.000231062
ENSG00000177917	ARL6IP6	317.153	2.45314	0.302147	4.28476	1.82933e-05	0.000525877
ENSG00000124508	BTN2A2	103.193	2.45261	0.352722	3.66951	0.000243015	0.00326669
ENSG00000168994	PXDC1	766.044	2.4524	0.209749	6.17021	6.81979e-10	4.47439e-07
ENSG00000123094	RASSF8	755.338	2.45074	0.281419	4.59534	4.32039e-06	0.000186965
ENSG00000213144	RP11-64B16.2	79.0531	2.45051	0.384907	3.35946	0.00078095	0.00755076
ENSG00000211459	MT-RNR1	665208	2.45025	0.271712	4.75845	1.95086e-06	0.000110806
ENSG00000143772	ITPKB	10718.3	2.44981	0.258857	4.99375	5.92175e-07	4.87459e-05
ENSG00000176438	SYNE3	48.4581	2.44924	0.341129	3.7884	0.000151618	0.00232199
ENSG00000120907	ADRA1A	61.9744	2.44682	0.43341	2.9785	0.00289666	0.0195461
ENSG00000105383	CD33	79.5988	2.44586	0.266796	4.83644	1.32186e-06	8.6003e-05
ENSG00000273183	RP11-5C23.2	27.4163	2.44578	0.392795	3.2849	0.00102017	0.00922051
ENSG00000180596	HIST1H2BC	14.9585	2.44548	0.427165	3.02019	0.0025262	0.0176875
ENSG00000196954	CASP4	170.369	2.44349	0.341507	3.77428	0.000160468	0.00242267
ENSG00000257202	RP11-512N21.3	29.0622	2.44287	0.343128	3.75539	0.000173075	0.00255414
ENSG00000266037	RN7SL3	21.1141	2.44269	0.49066	2.62599	0.00863969	0.0429045
ENSG00000155659	VSIG4	603.303	2.44179	0.38487	3.34643	0.000818581	0.00781731
ENSG00000214688	C10orf105	674.346	2.43979	0.427671	3.00876	0.0026232	0.0181932
ENSG00000137959	IFI44L	298.48	2.43578	0.364163	3.52695	0.000420376	0.00486959
ENSG00000074219	TEAD2	200.901	2.43304	0.2747	4.66968	3.01666e-06	0.000144785
ENSG00000175592	FOSL1	33.6468	2.43162	0.334838	3.82847	0.000128944	0.00208173
ENSG00000139146	FAM60A	35.3567	2.43137	0.365926	3.50281	0.000460377	0.00518375
ENSG00000155640	C10orf12	32.0263	2.43063	0.471821	2.71571	0.0066134	0.0354139
ENSG00000166483	WEE1	65.2581	2.4305	0.344789	3.71606	0.000202356	0.00284572
ENSG00000235865	GSN-AS1	167.244	2.42902	0.355865	3.59792	0.000320775	0.00399155
ENSG00000163814	CDCP1	27.3843	2.42782	0.368806	3.46974	0.000520957	0.00567926
ENSG00000224911	AC015936.3	453.416	2.42425	0.386565	3.30484	0.000950292	0.0087204
ENSG00000225963	AC009950.2	25.553	2.42393	0.319695	3.99552	6.45512e-05	0.00127706
ENSG00000225630	MTND2P28	7846.83	2.42109	0.401076	3.18058	0.00146981	0.0120091
ENSG00000249207	RP11-360F5.1	117.853	2.42057	0.321866	3.96234	7.42174e-05	0.00141178
ENSG00000196664	TLR7	81.6457	2.42056	0.386605	3.29882	0.000970929	0.00886071
ENSG00000133874	RNF122	66.9058	2.41735	0.33917	3.75455	0.000173655	0.00255798
ENSG00000248734	CTD-2260A17.1	12.6237	2.41733	0.413502	3.07959	0.00207289	0.015388
ENSG00000236352	AC005220.3	24.5543	2.417	0.382069	3.33244	0.00086089	0.00813586
ENSG00000143545	RAB13	1354.21	2.41558	0.216	5.89061	3.84767e-09	1.35496e-06
ENSG00000272234	CTD-2325A15.5	190.184	2.41456	0.405047	3.13979	0.0016907	0.0133221
ENSG00000073792	IGF2BP2	13.748	2.41123	0.454765	2.79213	0.00523616	0.0298308
ENSG00000245532	NEAT1	10010.2	2.41048	0.325539	3.89913	9.65382e-05	0.00169345
ENSG00000071054	MAP4K4	7242.52	2.40703	0.229562	5.52033	3.38357e-08	7.56522e-06
ENSG00000164188	RANBP3L	1053.17	2.40645	0.435778	2.90722	0.00364653	0.022977
ENSG00000146197	SCUBE3	96.5841	2.40504	0.287923	4.39721	1.09649e-05	0.000362415
ENSG00000197594	ENPP1	33.5953	2.40495	0.274542	4.61135	4.00064e-06	0.000176655
ENSG00000269019	AC005932.1	16.6329	2.40352	0.421447	3.00191	0.00268289	0.0184934
ENSG00000150457	LATS2	131.782	2.40202	0.320319	3.94684	7.91881e-05	0.00148133
ENSG00000232485	AC098820.3	14.1089	2.39988	0.489512	2.58004	0.00987884	0.0472427
ENSG00000175832	ETV4	91.3893	2.39899	0.453968	2.78087	0.00542131	0.0306132
ENSG00000139350	NEDD1	124.265	2.39581	0.313439	4.02156	5.78143e-05	0.00117843
ENSG00000103472	RRN3P2	49.8155	2.39564	0.315283	3.99771	6.39594e-05	0.00126759
ENSG00000144824	PHLDB2	179.807	2.39496	0.473771	2.65952	0.00782517	0.0399439
ENSG00000184608	C8orf12	19.6301	2.39493	0.413279	3.04874	0.002298	0.0165151
ENSG00000198121	LPAR1	3712.97	2.39465	0.29222	4.31119	1.62381e-05	0.000482043
ENSG00000186470	BTN3A2	342.207	2.39366	0.250661	5.0236	5.0713e-07	4.43691e-05
ENSG00000164136	IL15	24.6276	2.39269	0.373675	3.36826	0.000756452	0.00738163
ENSG00000261716	RP11-196G18.22	346.031	2.38996	0.3051	4.11991	3.79013e-05	0.000865982
ENSG00000198804	MT-CO1	1.46994e+06	2.38937	0.275089	4.56809	4.92198e-06	0.000205425
ENSG00000174844	DNAH12	21.8025	2.3888	0.491647	2.55526	0.0106108	0.0497965
ENSG00000183801	OLFML1	25.4978	2.38697	0.468305	2.68027	0.00735626	0.0382786
ENSG00000258876	RP11-270M14.5	39.6595	2.38587	0.396961	3.16031	0.00157603	0.0126567
ENSG00000105519	CAPS	1433.69	2.38273	0.363141	3.4494	0.000561841	0.00600235
ENSG00000162772	ATF3	269.6	2.381	0.314285	3.98228	6.8257e-05	0.00132891
ENSG00000172380	GNG12	904.028	2.38078	0.293682	4.26119	2.03337e-05	0.000562712
ENSG00000229645	LINC00341	244.264	2.37923	0.339335	3.68512	0.000228591	0.00310354
ENSG00000173391	OLR1	205.722	2.3788	0.281036	4.44866	8.64086e-06	0.000308922
ENSG00000042062	FAM65C	110.067	2.37668	0.42667	2.92719	0.00342037	0.0219151
ENSG00000264016	CTC-297N7.9	63.7569	2.37422	0.297843	4.18829	2.81061e-05	0.000703828
ENSG00000251632	RP11-714L20.1	10.4458	2.37364	0.395213	3.15552	0.0016021	0.0128198
ENSG00000130413	STK33	223.472	2.37276	0.322374	3.86683	0.000110258	0.00185777
ENSG00000244482	LILRA6	23.937	2.37267	0.464155	2.68555	0.0072411	0.0378506
ENSG00000184384	MAML2	335.49	2.36987	0.322015	3.86568	0.000110778	0.00186189
ENSG00000272993	RP11-196G18.24	134.084	2.36909	0.31639	3.9329	8.39257e-05	0.00153829
ENSG00000155760	FZD7	263.365	2.36447	0.322986	3.84387	0.000121107	0.00198941
ENSG00000269215	AC008964.1	157.89	2.36144	0.344381	3.5997	0.000318585	0.00397709
ENSG00000236753	MKLN1-AS	75.8874	2.36083	0.304137	4.07479	4.60554e-05	0.00100794
ENSG00000168309	FAM107A	82237.5	2.36033	0.265207	4.67178	2.98596e-06	0.000144537
ENSG00000164111	ANXA5	2538.15	2.36005	0.263658	4.69857	2.61995e-06	0.000131333
ENSG00000203644	AC083799.1	50.15	2.35889	0.403095	3.0715	0.00212988	0.0156788
ENSG00000184481	FOXO4	1954.26	2.35857	0.200094	6.18664	6.14605e-10	4.47439e-07
ENSG00000163565	IFI16	650.53	2.35836	0.281091	4.4035	1.06519e-05	0.000358482
ENSG00000185650	ZFP36L1	3291.74	2.35337	0.254529	4.85103	1.22825e-06	8.14628e-05
ENSG00000112378	PERP	256.225	2.35279	0.333831	3.6976	0.000217647	0.00299685
ENSG00000071967	CYBRD1	2029.81	2.35261	0.308187	4.00491	6.20402e-05	0.00124576
ENSG00000158270	COLEC12	734.596	2.3464	0.40801	3.01573	0.00256363	0.0178946
ENSG00000236095	RP11-49O14.2	12.6564	2.34555	0.44121	2.78762	0.00530965	0.0301397
ENSG00000260401	RP11-800A3.4	72.4616	2.34101	0.407459	3.01168	0.00259809	0.0180591
ENSG00000260743	RP11-255C15.3	9.05864	2.33992	0.439655	2.78959	0.00527747	0.0300115
ENSG00000185736	ADARB2	528.709	2.33976	0.363914	3.36992	0.000751895	0.00734225
ENSG00000154864	PIEZO2	386.225	2.33756	0.463087	2.64529	0.00816198	0.0411561
ENSG00000148498	PARD3	793.97	2.33702	0.264282	4.63395	3.58757e-06	0.00016197
ENSG00000152518	ZFP36L2	1379.68	2.33591	0.211345	5.79141	6.97967e-09	2.23445e-06
ENSG00000165895	ARHGAP42	126.435	2.33403	0.356446	3.4306	0.000602237	0.00631488
ENSG00000268626	AC103809.2	42.352	2.33372	0.472249	2.58896	0.00962663	0.0463355
ENSG00000116132	PRRX1	404.445	2.33363	0.355322	3.44077	0.000580072	0.00614584
ENSG00000198763	MT-ND2	488095	2.33182	0.238195	5.12795	2.92907e-07	3.06757e-05
ENSG00000154553	PDLIM3	480.864	2.32799	0.327716	3.71995	0.000199265	0.00281863
ENSG00000213694	S1PR3	318.316	2.32638	0.363606	3.35001	0.000808072	0.00773982
ENSG00000157227	MMP14	268.62	2.32596	0.29467	4.13285	3.58292e-05	0.00082804
ENSG00000250602	RP11-517I3.1	290.202	2.32577	0.339738	3.58425	0.000338051	0.00414538
ENSG00000241684	ADAMTS9-AS2	13.7098	2.32519	0.463221	2.62801	0.00858852	0.0427031
ENSG00000138434	SSFA2	3357.23	2.32487	0.260943	4.66443	3.09479e-06	0.000147008
ENSG00000133048	CHI3L1	3234.75	2.32461	0.447935	2.71689	0.00658993	0.0353353
ENSG00000269821	KCNQ1OT1	413.398	2.32338	0.397748	3.05777	0.0022299	0.0161742
ENSG00000185338	SOCS1	14.4303	2.32296	0.324118	3.75161	0.000175705	0.00257865
ENSG00000115956	PLEK	152.955	2.31998	0.288197	4.21278	2.52247e-05	0.000652529
ENSG00000137462	TLR2	264.799	2.31982	0.314698	3.85771	0.000114454	0.00190779
ENSG00000198888	MT-ND1	484404	2.31955	0.251639	4.82377	1.40868e-06	8.89804e-05
ENSG00000172123	SLFN12	14.2428	2.31854	0.454597	2.66877	0.007613	0.0391303
ENSG00000269549	AL031663.2	31.0727	2.31495	0.439158	2.75751	0.00582434	0.0322491
ENSG00000106624	AEBP1	3278.75	2.31408	0.336113	3.60129	0.000316641	0.0039611
ENSG00000203814	HIST2H2BF	24.0805	2.31387	0.44631	2.71181	0.00669173	0.0357451
ENSG00000258486	RN7SL1	529.63	2.3138	0.289827	4.17582	2.96915e-05	0.000733744
ENSG00000171659	GPR34	161.988	2.31363	0.270782	4.46912	7.85412e-06	0.000289216
ENSG00000039560	RAI14	273.239	2.31294	0.229569	5.26957	1.36741e-07	1.84714e-05
ENSG00000026025	VIM	15903.8	2.3118	0.329966	3.66407	0.000248241	0.00331758
ENSG00000231252	RP11-436K8.1	28.1667	2.31144	0.315784	3.82791	0.000129235	0.00208522
ENSG00000016602	CLCA4	218.677	2.31027	0.334057	3.61633	0.000298812	0.00378436
ENSG00000173947	PIFO	247.409	2.30792	0.330964	3.64568	0.000266685	0.00347345
ENSG00000268583	CTC-453G23.8	65.3473	2.30777	0.399385	3.0209	0.00252028	0.0176664
ENSG00000150093	ITGB1	908.411	2.30736	0.374688	3.21932	0.00128493	0.0108478
ENSG00000089356	FXYD3	152.111	2.30687	0.363803	3.31481	0.00091706	0.0084957
ENSG00000176659	C20orf197	10.5864	2.30649	0.437639	2.75502	0.00586891	0.0324512
ENSG00000246223	C14orf64	43.1388	2.30439	0.35017	3.43944	0.000582926	0.00616912
ENSG00000272755	RP11-326G21.1	335.384	2.30368	0.354078	3.40021	0.000673333	0.00681363
ENSG00000172361	CCDC11	70.5373	2.30337	0.361306	3.33165	0.000863316	0.00814389
ENSG00000272761	RP11-572C15.6	39.3942	2.3025	0.431304	2.78968	0.00527605	0.0300094
ENSG00000167244	IGF2	259.953	2.3024	0.401778	2.99454	0.00274857	0.0187807
ENSG00000243429	OR7E29P	12.6732	2.30233	0.409758	2.93611	0.00332354	0.0214762
ENSG00000163545	NUAK2	55.0122	2.30154	0.39725	3.02731	0.00246742	0.0174085
ENSG00000182993	C12orf60	247.586	2.3003	0.45004	2.67048	0.00757437	0.0390344
ENSG00000135926	TMBIM1	3614.33	2.29921	0.29429	4.08147	4.4751e-05	0.000988142
ENSG00000130940	CASZ1	42.4673	2.29898	0.382373	3.1409	0.00168432	0.0132952
ENSG00000164674	SYTL3	43.7389	2.2978	0.348562	3.44344	0.000574374	0.00610777
ENSG00000225721	RP11-269F19.2	282.456	2.29732	0.344314	3.48506	0.000492033	0.00546076
ENSG00000231443	AC024937.6	22.8141	2.29641	0.446151	2.68828	0.00718215	0.0376202
ENSG00000129151	BBOX1	869.418	2.29633	0.360222	3.32942	0.000870274	0.0081943
ENSG00000142173	COL6A2	655.809	2.29132	0.317008	3.77333	0.000161081	0.00242551
ENSG00000166046	TCP11L2	78.0126	2.29056	0.440026	2.71734	0.00658091	0.0353205
ENSG00000146535	GNA12	4038.07	2.28997	0.259914	4.59895	4.24632e-06	0.00018461
[truncated: 3,945 more rows]
