# Supplementary material for: Alterations of transcriptome signatures in head trauma-related neurodegenerative disorders
Source: Sci Rep. 2020 Jun 1;10:8811. doi: 10.1038/s41598-020-65916-y (PMC7264177; doi:10.1038/s41598-020-65916-y)
Supplement: Supplementary file 6 — Supplementary Table 5. [file 41598_2020_65916_MOESM6_ESM.xlsx]

## Sheet: S5 Table
Supplementary Table S5. Total FPKM levels of each genes
		CTE								CTE/AD						AD										NORMAL
Ensembl_Gene	Official_Gene	CTE1	CTE2	CTE3	CTE4	CTE5	CTE6	CTE7	CTE8	CTE/AD1	CTE/AD2	CTE/AD3	CTE/AD4	CTE/AD5	CTE/AD6	AD1	AD2	AD3	AD4	AD5	AD6	AD7	AD8	AD9	AD10	NORMAL1	NORMAL2	NORMAL3	NORMAL4	NORMAL5	NORMAL6	NORMAL7	NORMAL8	NORMAL9	NORMAL10
ENSG00000000003	TSPAN6	1.06216	1.61752	1.32292	0.78442	1.22758	2.5695	1.56645	1.27314	1.85704	1.19306	0.8488	1.42192	3.07671	1.31177	1.16888	0.78345	2.87032	1.35766	0.97646	1.78805	2.11675	2.69292	3.63381	2.99619	1.4901	0.91074	0.80997	0.41241	0.90906	0.83672	1.615	0.89482	1.61603	1.39808
ENSG00000000005	TNMD	0.05153	0	0	0	0	0.00456	0.02602	0	0.01047	0.0277	0	0.0204	0.01385	0.05898	0	0	0	0	0.01806	0.01642	0	0.01686	0.01779	0.05714	0.00665	0.0819	0.00762	0	0.0111	0.00467	0.04469	0.01956	0.00934	0.08613
ENSG00000000419	DPM1	3.57409	3.54837	4.03747	1.29322	3.22783	4.03572	2.98435	3.83309	4.00786	4.42646	2.29802	2.73461	3.88437	2.5875	2.55895	2.95027	3.66714	2.30707	4.7139	4.07922	3.86465	4.13164	3.86849	4.57299	4.23194	4.98878	1.66654	0.76876	4.24869	3.97782	3.36031	3.25271	4.48455	2.82806
ENSG00000000457	SCYL3	0.24734	0.24625	0.27742	0.15006	0.30954	0.63363	0.41422	0.32273	0.20591	0.32689	0.31457	0.2627	0.54462	0.38055	0.42578	0.32851	0.65719	0.69561	0.40316	0.48923	0.52007	0.40851	0.40619	0.44596	0.36287	0.46982	0.41384	0.44216	0.43267	0.47171	0.45776	0.48243	0.51934	0.37853
ENSG00000000460	C1orf112	0.15668	0.16302	0.19283	0.18737	0.13626	0.48102	0.18238	0.28499	0.20956	0.21758	0.25231	0.21192	0.36952	0.24576	0.23959	0.2363	0.43137	0.44341	0.20289	0.3266	0.33791	0.3086	0.26148	0.29439	0.20392	0.28591	0.20848	0.19264	0.32199	0.24753	0.16701	0.25442	0.37625	0.19642
ENSG00000000938	FGR	0.88357	2.1847	2.39673	1.34033	2.27409	1.49522	0.41395	1.20522	1.52348	0.36715	0.77644	0.94066	1.24264	0.17615	0.94386	1.48783	0.9809	0.82043	0.53849	0.4813	1.31661	1.20503	0.94414	0.95036	0.9679	0.81182	0.34953	0.44895	0.87695	0.55888	0.94746	0.53484	0.50206	0.25793
ENSG00000000971	CFH	1.2988	1.00776	1.19847	0.89335	1.51046	1.78986	0.51259	0.61693	0.82787	0.61661	1.13423	0.71783	1.93144	0.44697	0.30376	0.44704	0.63446	0.16493	0.40228	1.68062	1.45003	2.07362	0.95674	0.925	1.00721	0.58556	0.84339	0.16242	0.4059	0.28091	0.94856	0.34931	0.65818	0.41259
ENSG00000001036	FUCA2	0.86445	0.84944	1.18298	1.16207	1.51513	2.66417	1.06089	1.39273	1.78335	1.35836	1.40329	1.32149	2.08206	1.35314	1.15923	0.7796	1.97727	0.92431	1.23063	1.89854	2.16698	2.14923	1.99299	2.70366	1.39392	1.39274	1.39602	1.96221	1.41215	1.45007	1.70117	1.22172	1.61011	1.8092
ENSG00000001084	GCLC	1.19593	0.89681	1.12698	0.75964	0.70332	1.52098	1.06737	1.24672	1.27267	0.85474	0.98624	1.34661	1.42141	1.08216	0.72473	0.60603	1.21233	1.44002	0.6975	1.31818	1.59458	1.64912	1.52487	1.3189	0.92875	1.17459	0.94494	0.58086	0.9216	0.99503	1.10727	0.79881	1.25964	0.95037
ENSG00000001167	NFYA	3.73331	0.87815	1.37737	0.68032	1.62811	1.56349	1.67056	1.37055	1.85758	0.92916	2.24354	1.37885	1.90677	1.99892	0.9641	1.28654	1.61338	0.9284	0.96394	1.16882	1.65844	1.37798	1.43192	1.70045	0.82611	0.91879	0.23172	0.2383	0.926	1.05447	1.15393	0.69138	1.24081	1.58985
ENSG00000001460	STPG1	0.2777	0.49836	0.59691	0.36667	0.3093	0.44787	0.50999	0.44136	0.32072	0.4819	0.23911	0.44361	0.37613	0.42631	0.55706	0.56183	0.72217	0.4425	0.59427	0.44478	0.26817	0.36977	0.30617	0.45861	0.42764	0.81479	0.40625	0.22956	0.58973	0.60193	0.45631	0.68552	0.46446	0.34705
ENSG00000001461	NIPAL3	6.30758	2.2475	2.75242	2.62762	2.87702	1.83364	2.71394	6.14636	3.16889	2.21468	3.77211	3.71941	2.18385	5.29237	3.26106	2.05864	3.38138	3.67876	1.96763	2.65578	2.44878	2.03171	2.87403	2.0043	1.78095	2.19434	2.18074	1.69208	2.24207	2.24947	2.14404	2.72704	2.44066	4.15954
ENSG00000001497	LAS1L	4.24523	2.33456	2.76028	4.18925	4.40194	2.35832	3.89197	5.34695	2.47598	3.11677	2.76824	3.37887	2.20818	3.95123	4.25081	3.27842	3.22415	4.09139	2.74881	3.34169	2.67833	2.03947	2.99836	2.14159	3.24186	3.67383	5.36348	4.52142	4.04104	3.03225	3.14574	4.39692	3.93715	3.6435
ENSG00000001561	ENPP4	1.08806	1.28919	1.74231	0.55176	1.04708	1.60495	1.36284	1.32332	1.55833	1.23119	1.11067	1.22515	1.58156	1.04354	1.25578	1.73697	2.32543	1.9159	1.80685	2.11865	1.46295	2.04524	1.4289	1.72739	1.58406	2.15461	0.81488	0.97629	2.08417	1.84131	1.86204	1.39032	2.16112	0.69493
ENSG00000001617	SEMA3F	0.13752	1.85335	0.78475	0.89357	1.59963	0.37603	0.3732	0.38607	0.52389	0.24581	0.86475	0.74859	0.56042	0.09838	1.03432	1.69876	0.72913	0.62453	0.476	0.33277	0.35091	0.9518	0.52234	0.75189	0.74112	0.46599	0.48543	0.5809	0.84417	0.20583	0.7193	0.27625	0.33648	0.08399
ENSG00000001626	CFTR	0.03585	0.03689	0.02235	0.02613	0.049	0.04264	0.05172	0.02714	0.01873	0.01652	0.02199	0.03244	0.03119	0.03648	0.05603	0.02789	0.02973	0.14157	0.0359	0.08079	0.02334	0.01592	0.02299	0.02903	0.06743	0.04161	0.05149	0.04388	0.02868	0.02695	0.05885	0.02981	0.12531	0.02239
ENSG00000001629	ANKIB1	6.10275	2.00601	2.16175	1.00556	1.79611	2.43185	2.17551	2.43552	2.17961	1.42235	2.8195	2.49659	2.94705	3.07801	2.03251	1.89525	2.6416	2.60521	1.77271	2.2079	2.53526	2.66257	3.05542	3.09655	1.65509	1.47946	0.49027	0.42364	1.5099	1.76262	2.42423	1.26322	2.35447	2.12893
ENSG00000001630	CYP51A1	0.04073	0.02934	0.09228	0.05195	0.02656	0.14427	0.08225	0.04625	0.04551	0.03941	0.01874	0.01612	0.06201	0.0518	0.04312	0.03914	0.05455	0.0965	0.04283	0.10058	0.05382	0.05496	0.03867	0.09534	0.08937	0.10609	0.14451	0.20353	0.01974	0.14223	0.11258	0.04638	0.03322	0.02357
ENSG00000001631	KRIT1	0.6686	0.40778	0.65982	0.22601	0.28492	1.00306	0.54235	0.40492	0.65204	0.61677	0.54963	0.54791	0.88745	0.62415	0.52852	0.61467	1.03883	1.10891	0.73118	0.81492	0.78478	0.9274	0.72723	0.88639	0.74566	1.25514	0.25899	0.07319	0.88851	1.03105	0.91033	0.72757	0.91125	0.64649
ENSG00000002016	RAD52	0.28709	1.09348	1.07998	0.78927	0.81791	1.07664	0.4765	0.36223	0.55112	0.62798	0.5223	0.67018	0.72528	0.31729	0.95026	0.96404	1.56026	1.30573	0.69168	0.54732	0.76684	0.91814	0.35551	0.86358	0.65682	0.62239	0.60009	0.18376	1.07465	0.70046	0.84351	0.55368	1.04245	0.41752
ENSG00000002079	MYH16	0	0.00312	0.00436	0.01243	0	0.0046	0.00437	0.01639	0	0.00279	0	0.00771	0.00698	0.01982	0.00917	0.00624	0.0029	0.01539	0.00455	0.00414	0.00473	0.00637	0.00673	0.0192	0.00671	0.00688	0	0.00618	0.00979	0.00825	0.00141	0.00657	0.00706	0.00334
ENSG00000002330	BAD	22.78	25.9385	15.7495	45.338	28.4494	11.0206	22.4874	25.249	27.4837	18.6848	34.2221	25.0838	15.1518	20.052	22.8143	17.3247	12.2851	9.89719	15.084	14.7539	15.8817	16.4696	24.671	14.0515	15.5236	10.0059	36.9037	44.455	11.6698	11.4071	11.2361	12.4026	12.0162	24.9191
ENSG00000002549	LAP3	3.53978	2.91043	3.18199	3.60671	2.09677	4.40242	2.97307	3.80805	2.72981	3.44287	3.5834	3.8526	7.72462	3.01897	1.14862	1.05666	1.42385	1.90417	4.37136	4.50486	5.0095	3.94903	6.57303	9.3465	3.9835	3.52624	1.86329	1.8308	2.28958	2.32622	3.40954	1.3978	3.16405	3.05499
ENSG00000002586	CD99	6.22706	5.64734	4.02781	3.25466	3.63596	10.3338	4.6553	7.09507	7.41656	5.37501	4.74223	7.09055	11.7064	6.38398	1.51107	0.93059	4.9514	2.69346	4.48926	5.49801	7.70752	5.30973	8.88422	7.97113	5.71946	3.01134	1.84503	1.07008	2.27161	2.29842	3.97899	1.76128	4.83944	6.94466
ENSG00000002587	HS3ST1	0.07619	0.12929	0.23359	0.11987	0.33132	0.10617	0.10771	0.10639	0.18577	0.12233	0.10907	0.10256	0.08371	0.14213	0.15775	0.2636	0.05443	0.08425	0.26232	0.17238	0.09443	0.14873	0.1333	0.06884	0.10753	0.30948	0.12467	0.2466	0.15098	0.16496	0.11453	0.21082	0.16203	0.07576
ENSG00000002726	AOC1	0	0.01042	0	0	0	0.00192	0	0.00821	0.00882	0.00466	0	0	0.00194	0.00276	0	0.00347	0	0	0	0.00173	0	0.00355	0.00375	0	0	0	0	0	0	0	0.00235	0	0	0
ENSG00000002745	WNT16	0.02544	0.05498	0.01281	0.21905	0.01106	0.5948	0.05138	0.00321	0.02584	0.02188	0.01561	0	0.01367	0.03883	0.02244	0.02445	0.05679	0	0.08025	0.06891	0.09505	0.49727	0.02635	0.01881	0.02955	0.00674	0.00752	0	0.03288	0.11077	0.03309	0.03541	0.03919	0.02617
ENSG00000002746	HECW1	0.15743	0.08131	0.30808	0.30122	0.10074	0.13047	0.4109	0.1589	0.12794	0.56653	0.18951	0.10936	0.07342	0.24102	0.29245	0.37202	0.07957	0.27682	0.44976	0.38522	0.144	0.12583	0.11897	0.07466	0.44552	0.85922	0.56386	0.60365	0.64615	0.97214	0.53128	0.79228	0.5098	0.15888
ENSG00000002822	MAD1L1	0.78726	0.73323	0.67866	1.69654	1.52491	0.76904	1.2446	1.47791	0.89184	1.04263	0.95128	1.20415	0.82902	1.16206	1.13654	0.94186	0.6657	0.97975	0.85152	0.95594	0.91961	0.68873	1.03792	0.70544	0.81603	1.11855	2.23792	1.43348	0.85295	0.88725	0.73574	1.21803	0.81394	1.09662
ENSG00000002834	LASP1	4.74075	5.54363	5.3517	4.16645	5.36435	5.31807	4.63675	3.666	6.27093	5.63385	5.12469	4.3373	5.2351	5.38835	3.95963	5.22946	5.02534	3.0668	4.93357	4.42152	5.23571	5.42521	5.1259	4.55558	4.15388	3.78044	3.37509	3.64035	4.5727	5.95448	4.89711	4.60719	4.12358	5.88572
ENSG00000002919	SNX11	2.43865	2.8726	2.00396	3.29419	2.48096	1.59329	1.89717	2.38606	2.06135	1.99364	2.92857	2.85528	1.93687	2.253	2.35851	1.91976	1.69482	1.67164	2.09392	1.92805	2.01689	1.96999	2.46262	2.52561	1.81148	1.67391	2.36735	2.01475	1.67236	1.58606	1.77318	1.81361	1.85757	2.40202
ENSG00000002933	TMEM176A	1.51422	4.87846	1.87301	8.10644	1.38945	3.24378	1.8059	4.88012	3.22185	3.29703	3.21834	4.94668	4.75411	2.82353	3.32399	1.2489	3.17269	2.06224	3.01176	2.35556	4.21797	5.77661	4.00581	5.91723	3.0411	0.6759	2.48198	1.60027	2.03129	1.66775	2.72973	1.22806	2.31002	4.30486
ENSG00000003056	M6PR	1.95485	3.22777	2.08281	1.89123	2.12986	3.27769	2.79455	2.61336	3.17739	2.51973	2.4187	2.42167	3.44459	1.82137	2.41451	2.58568	3.28031	2.36791	2.556	2.95361	2.94841	3.16879	2.77585	3.3801	2.21995	2.63962	1.9127	2.02807	2.11466	2.84321	2.55483	2.49302	2.69305	2.59264
ENSG00000003096	KLHL13	0.23167	0.13408	0.15951	0.04546	0.09815	0.29355	0.23593	0.18737	0.19793	0.18265	0.16763	0.13404	0.22558	0.1375	0.15722	0.19028	0.21217	0.08914	0.22625	0.19875	0.13208	0.17781	0.12307	0.23859	0.14108	0.16155	0.09485	0.03958	0.11771	0.19506	0.12106	0.15333	0.15072	0.15276
ENSG00000003137	CYP26B1	0.4301	0.08342	0.46643	0.3218	0.17983	0.50397	1.12473	0.26507	0.5512	0.9373	0.52771	0.24886	0.79117	0.47759	0.19265	0.87168	0.18095	0.30703	0.6668	0.80124	0.34673	0.63587	0.58548	0.40152	1.07405	0.61203	0.47936	0.59837	1.01188	2.03479	1.19071	1.28522	1.03136	0.44668
ENSG00000003147	ICA1	0.90746	0.37878	0.73162	1.07642	1.01045	0.70451	1.62424	0.70624	0.59964	1.6431	0.53068	0.54391	0.36915	0.89094	1.02357	1.20348	0.45059	0.87075	1.54974	1.33637	0.68321	0.58124	0.89024	0.26541	1.54136	3.36089	3.50581	2.26849	2.21571	2.32333	1.52245	2.77941	1.86909	0.86366
ENSG00000003249	DBNDD1	4.51075	5.18088	6.47945	7.69949	6.73954	3.24798	10.5168	4.46391	6.84839	8.14955	8.2005	6.4389	4.65387	8.32223	5.33658	9.03547	2.65545	2.53935	7.25446	6.37245	4.8684	5.56738	7.29973	4.27781	6.42145	7.78919	6.21276	7.87003	7.33093	9.0147	6.0286	6.45878	5.27658	6.87517
ENSG00000003393	ALS2	1.05488	0.50852	0.93619	0.36699	0.50387	0.82947	0.73702	0.69775	0.75988	0.9941	0.77951	0.69918	0.82669	0.71757	0.69377	0.92925	1.01153	0.98777	1.15593	0.80789	0.75085	0.93136	0.65813	0.73749	0.73137	1.12834	0.58721	0.38226	1.23155	1.14828	0.9564	1.16593	1.11236	0.60626
ENSG00000003400	CASP10	0.12556	0.29626	0.24739	0.2124	0.2184	0.22531	0.14333	0.26451	0.18191	0.135	0.10047	0.11887	0.22296	0.1097	0.18881	0.2116	0.24618	0.39237	0.08037	0.18353	0.19602	0.27682	0.13573	0.2556	0.10007	0.17065	0.21954	0.14551	0.107	0.14262	0.16452	0.10776	0.07916	0.1783
ENSG00000003402	CFLAR	0.60394	1.33256	1.14649	0.95007	1.05045	0.85544	0.44312	0.69277	0.7654	0.40424	0.67661	0.54086	0.73319	0.44213	0.7401	0.7119	0.92155	0.73583	0.40487	0.58497	0.74803	0.79842	0.55885	0.92423	0.53286	0.56677	0.64572	0.69407	0.50246	0.43961	0.60678	0.4245	0.49489	0.51281
ENSG00000003436	TFPI	0.1204	0.08163	0.1462	0.07453	0.35415	0.17562	0.0441	0.09829	0.1367	0.06548	0.29544	0.1528	0.18712	0.1252	0.04374	0.05672	0.07114	0.01958	0.04137	0.18336	0.182	0.22995	0.11249	0.10907	0.0713	0.04252	0.05026	0.03371	0.03585	0.03341	0.09213	0.01255	0.06418	0.03825
ENSG00000003509	NDUFAF7	1.06796	1.17307	1.14408	0.62318	0.79045	0.99611	0.82982	0.80562	0.99719	0.93323	0.84335	0.94003	0.95243	0.5722	1.01036	1.28833	1.0348	1.26519	1.48936	0.92499	1.04985	1.21351	0.90229	1.13945	0.96203	1.11556	0.69205	0.76785	1.1501	1.08213	1.02469	0.87119	1.27048	0.69536
ENSG00000003756	RBM5	1.38827	2.53424	2.41727	1.98268	2.36596	3.6211	2.69726	2.30184	2.26949	3.21316	1.86777	2.58958	2.85869	1.98545	2.27451	2.09279	3.73326	4.23725	3.20008	3.20819	3.17122	3.00241	2.25591	3.31153	3.18631	3.24371	2.71853	2.05078	3.71565	2.83583	2.87193	2.94631	4.4601	2.80773
ENSG00000003987	MTMR7	0.35708	0.13649	0.29598	0.11155	0.15844	0.38723	0.39	0.30527	0.20136	0.41369	0.29953	0.21637	0.20233	0.27805	0.25717	0.33848	0.46202	0.8288	0.64199	0.60841	0.29354	0.36594	0.20382	0.22447	0.56816	0.92918	0.31892	0.44743	0.77224	1.34194	0.70308	0.75982	0.65907	0.32046
ENSG00000003989	SLC7A2	0.78185	3.4448	1.19244	0.42169	1.24582	6.45297	0.88132	0.64618	2.48619	0.68715	3.49592	3.2344	5.38017	1.20527	0.9981	2.51793	3.70396	0.80813	1.46649	1.54249	3.38559	5.32662	1.53285	6.20271	0.98212	0.90536	0.45617	0.26473	2.344	0.55691	1.62911	0.49665	1.32097	0.93514
ENSG00000004059	ARF5	9.86565	11.8713	11.0584	21.1395	11.8383	10.787	15.8272	12.3806	14.5311	20.2224	11.6558	11.9627	10.631	12.9985	13.8245	11.6467	9.51231	10.0155	17.6967	16.2061	11.2817	10.937	15.0502	9.38015	18.292	23.3504	24.8322	18.6872	18.9474	20.6618	13.2085	26.9588	17.2858	14.0138
ENSG00000004139	SARM1	0.95386	1.14153	1.20024	1.24928	1.15781	1.20795	1.61558	1.01815	1.03014	1.30084	0.96693	1.2217	1.28557	1.35456	1.65787	1.48689	1.29812	1.53489	1.18836	1.37753	1.17512	1.16558	1.49887	1.53976	1.49461	1.19177	1.60029	1.78681	1.41504	1.57227	1.71634	1.34896	1.38394	1.62525
ENSG00000004142	POLDIP2	11.9828	14.1433	10.8218	11.6181	12.3996	8.30755	13.8305	10.5027	11.8722	13.0943	15.1419	14.3918	10.587	11.7243	12.0592	11.3106	10.5191	8.08551	10.9454	10.8592	10.2355	10.9496	14.4467	10.5517	11.4849	11.7421	15.0437	14.2172	9.87047	11.4493	10.858	13.5023	11.0367	12.1498
ENSG00000004399	PLXND1	1.21399	3.56963	2.76668	3.55629	2.88206	1.9556	2.59792	1.83699	2.5444	2.30267	3.42584	2.75037	2.19975	1.91779	3.45736	3.00457	3.85306	2.8091	1.74188	2.06519	1.88267	2.23167	2.26507	2.41314	2.37637	1.56542	2.28857	3.18497	2.45967	3.21326	2.39096	1.73339	2.12998	2.33761
ENSG00000004455	AK2	3.5254	2.45719	2.08742	4.13858	2.93264	2.98382	2.68522	3.85133	3.10236	2.63989	2.70902	3.99046	3.77326	3.62223	2.67624	2.06685	3.21644	2.67479	2.4475	2.89218	3.21937	2.74237	3.35957	4.15118	2.43452	2.00826	2.57695	2.08436	1.84247	1.37982	2.09043	1.49989	2.55578	3.34297
ENSG00000004468	CD38	0.19969	0.08718	0.17062	0.11578	0.06841	0.21436	0.40531	0.1985	0.12048	0.21209	0.08538	0.15092	0.15391	0.28629	0.11958	0.06396	0.23504	0.67385	0.09898	0.28344	0.18197	0.11976	0.50146	0.19235	0.2312	0.20945	0.1002	0.27648	0.13163	0.2481	0.25845	0.11026	0.2983	0.36568
ENSG00000004478	FKBP4	4.94659	38.4366	15.8337	74.6161	14.5645	7.72761	4.60685	7.11131	32.9357	8.67604	13.7071	12.3388	10.7754	5.92065	7.28211	10.5009	8.27729	6.11672	18.1856	5.73226	7.40165	12.9269	3.79604	14.6401	7.22918	8.03977	14.7103	18.4604	7.88449	7.42086	6.67099	8.30932	7.11897	6.4035
ENSG00000004487	KDM1A	1.46974	2.12113	2.07817	2.41394	1.76827	2.60054	2.52217	1.77946	2.84069	3.01135	2.0322	2.57459	2.43352	1.93123	2.0881	1.80269	2.1726	1.97874	2.8347	2.52974	2.56633	2.4576	2.24034	2.04542	2.34537	3.24915	4.12973	4.02313	2.72599	2.90407	2.3428	3.09891	2.46776	2.16985
ENSG00000004534	RBM6	3.55706	12.8991	6.70235	8.5131	9.32487	8.47531	6.88137	5.50035	6.03791	5.21481	4.96736	7.66851	6.78893	4.77545	6.94612	10.9993	13.3089	8.2664	6.81948	4.65428	6.58772	6.17889	4.26156	8.3382	6.23293	4.61599	6.65856	6.20937	7.2048	3.56479	5.82951	4.58002	7.69292	5.23711
ENSG00000004660	CAMKK1	0.84368	1.04646	1.94486	1.24726	1.3071	1.87438	2.37333	1.63833	2.2772	4.77329	2.37193	1.59479	1.46421	2.0906	2.74269	4.17195	1.24979	1.69451	4.73412	2.82818	1.64361	1.74649	1.75178	1.17167	5.30953	11.0167	11.1915	8.60537	8.30231	8.50767	4.62496	8.55881	5.0308	2.3363
ENSG00000004700	RECQL	2.18489	1.27073	1.25304	0.40616	1.13626	1.89025	1.08279	1.54599	1.17336	1.0199	1.07095	1.09533	2.16533	1.22602	0.74392	0.83353	1.30884	1.17931	1.10577	1.53589	1.49483	1.7474	1.22833	1.91281	1.1196	1.39799	0.66554	0.76816	0.99557	0.99795	1.31398	0.88358	1.379	0.99104
ENSG00000004766	CCDC132	0.37202	0.60094	0.55626	0.17975	0.28922	0.59503	0.49328	0.45232	0.57261	0.88116	0.42532	0.41728	0.65326	0.40719	0.43364	0.57778	0.58386	0.56537	0.7916	0.69331	0.5712	0.69886	0.67537	0.65837	0.73922	1.28112	0.23834	0.1395	1.03679	1.27622	0.80045	1.04275	0.89082	0.50589
ENSG00000004776	HSPB6	9.63532	12.3317	6.38767	15.9475	13.4911	5.61057	13.7995	18.5336	7.72293	7.15315	10.093	21.3324	10.1571	19.8522	12.6575	7.78561	10.0558	7.81913	5.75826	7.553	9.82122	5.54768	8.23443	12.6492	8.03448	9.13757	9.61568	12.0036	5.68628	3.6622	7.38459	4.54155	5.95054	11.7945
ENSG00000004777	ARHGAP33	1.43524	2.96533	3.38029	3.21901	3.86115	2.605	3.70807	2.20291	2.73659	2.95901	2.83011	2.16037	1.84059	3.34385	5.82744	5.23658	4.37997	5.82339	3.13818	3.56955	2.54833	2.00322	2.50787	2.30663	4.34855	3.75739	5.36084	5.10449	6.24707	6.4567	4.21787	7.52378	3.9533	4.52439
ENSG00000004779	NDUFAB1	7.31086	6.49902	6.42221	7.25892	5.45619	7.25065	7.55674	9.32898	10.6189	14.8954	8.20661	11.1767	9.08801	9.46959	4.73911	4.418	4.45633	3.62412	10.8983	10.0703	10.3291	9.6939	9.35465	7.0081	11.4648	12.6729	16.9951	17.3116	10.4306	11.307	8.37484	10.2481	10.5626	11.0138
ENSG00000004799	PDK4	4.26825	3.9541	4.8589	2.55253	2.6343	7.12271	2.3944	4.31756	6.95997	2.77313	3.41806	6.69715	11.2628	2.08733	5.90192	4.05468	11.7045	5.25588	2.93208	2.55931	8.21767	9.84025	8.97282	4.66401	2.87914	2.99564	1.73707	0.83006	3.65746	1.77686	3.53834	1.74918	3.54681	2.24012
ENSG00000004809	SLC22A16	0	0.01051	0.00367	0	0.00952	0.00581	0.00737	0.02209	0.01778	0.00235	0.02685	0.00433	0.00392	0	0.00772	0	0.02931	0.00864	0.00511	0.01046	0.01396	0.01611	0.01511	0.01618	0.0113	0.00386	0	0	0	0.00397	0	0.00554	0	0
ENSG00000004838	ZMYND10	0.13451	1.30186	0.26743	0.93709	0.39592	0.4435	0.27164	0.2872	0.31953	0.23361	0.32372	0.40142	0.40774	0.26845	0.39069	0.58664	1.78777	0.24515	0.27321	0.29014	0.2263	0.26232	0.25366	0.91787	0.29649	0.19734	0.5507	0.79285	0.17382	0.25529	0.1817	0.2409	0.26066	0.35389
ENSG00000004846	ABCB5	0	0	0	0	0	0	0	0.00226	0	0.00096	0.00275	0	0	0	0	0	0	0	0.00314	0.00071	0	0	0	0	0	0	0.0053	0	0.00097	0	0	0.00113	0	0.00115
ENSG00000004848	ARX	0.49038	1.55844	1.18127	0.60713	0.67733	1.44591	1.39811	0.63328	0.80292	1.04515	1.22102	0.56527	1.12641	1.15196	0.7482	1.09957	1.01743	0.8885	1.42561	0.94445	1.09617	1.03094	0.95619	1.39674	1.25106	1.67088	0.63118	0.37068	1.41343	1.59091	1.5197	2.0513	1.03253	1.25735
ENSG00000004864	SLC25A13	0.4025	0.4725	0.5667	0.74163	0.4959	0.84363	0.76018	0.79845	0.60425	0.48083	0.51442	0.47803	0.78107	0.67402	1.11266	0.69839	0.96343	1.99565	0.33964	1.02251	0.87829	0.50109	0.5984	0.71908	0.8053	0.57458	0.5488	0.72371	0.36603	0.41785	0.69085	0.4414	1.19556	0.76769
ENSG00000004866	ST7	0.62755	1.10505	1.25357	0.93393	1.09153	1.09738	1.09548	0.7002	1.36253	0.98693	1.28329	1.28603	1.24314	0.86074	0.66221	1.04847	0.93396	0.77747	1.19327	1.05377	1.21555	1.3294	1.15569	1.25987	0.83069	0.89856	1.25528	0.88726	1.03891	0.81594	0.99775	0.93421	0.98684	0.93191
ENSG00000004897	CDC27	1.39199	0.99544	1.16505	0.72499	0.89868	1.4201	1.25008	1.12895	1.16338	1.51358	1.08887	1.15026	1.44052	1.23539	1.13047	1.33963	1.41938	1.48824	1.67465	1.72001	1.34054	1.15534	1.31181	1.39152	1.56767	1.97089	1.48284	1.14276	2.08165	2.23646	1.95835	1.97364	1.60514	1.04576
ENSG00000004939	SLC4A1	0.00785	0.00377	0.00263	0.03002	0.01365	0.00556	0.03169	0.01782	0.01594	0.00337	0	0.00621	0	0.01197	0.00554	0	0	0.0062	0.0055	0.005	0.04147	0.01027	0.0596	0.0058	0.00203	0.00139	0	0	0.00169	0.00285	0.0017	0	0	0
ENSG00000004948	CALCR	0	0.00494	0	0	0.00894	0.02731	0.01038	0	0	0.00221	0	0	0.01657	0	0	0	0.00918	0	0.01921	0.00819	0.02061	0.00168	0	0.05572	0.01061	0.00545	0.00608	0	0.01328	0.01492	0.00446	0.01821	0.00931	0
ENSG00000004961	HCCS	0.69281	0.77634	1.12104	0.71381	1.08145	1.23972	0.77731	1.2238	1.38597	1.32168	1.25327	0.90721	1.35238	1.03025	0.65825	0.80805	0.65037	0.67345	1.55251	1.22271	1.3113	1.40928	0.85876	1.0112	1.2841	1.84154	1.00854	0.94696	1.69499	1.85316	1.38652	1.69487	1.25566	0.7218
ENSG00000004975	DVL2	0.78308	1.86544	1.40536	1.06814	1.53061	1.49139	1.10127	1.04086	1.11844	0.94363	1.02739	1.09578	1.32076	0.85592	1.69365	2.03406	2.07353	1.82479	0.84608	1.18342	1.20822	1.25932	0.9852	1.10239	1.37309	1.66635	1.20819	1.04431	1.91039	1.20548	1.39856	1.41666	1.37851	1.06472
ENSG00000005001	PRSS22	0	0	0	0	0	0	0.0117	0	0	0.01121	0	0	0.01245	0	0	0	0	0	0	0	0	0.00568	0	0	0	0.01228	0	0	0	0	0.01507	0	0.00315	0
ENSG00000005007	UPF1	1.94377	3.87058	3.1425	2.27031	3.01595	2.75601	2.40108	2.28455	2.82033	2.67583	2.28726	2.48611	2.70164	1.93968	3.7872	3.86411	3.12899	2.79988	2.67679	2.17248	2.37794	2.58535	2.73801	2.85488	2.74063	3.13798	2.50869	1.90077	3.48534	2.93317	2.69898	2.87579	2.6767	2.70399
ENSG00000005020	SKAP2	1.51042	0.71814	1.02156	0.46011	0.60777	1.06346	0.93078	1.18705	0.50078	1.23773	0.6039	0.79132	1.49142	1.03026	0.35535	0.69084	0.72133	0.38577	1.74892	1.30861	1.06555	0.88376	0.86664	1.22398	1.29782	1.3337	0.43995	0.57582	1.21387	1.58143	1.22352	0.99839	0.92339	0.71114
ENSG00000005022	SLC25A5	26.2984	10.3055	16.1513	11.7642	12.3373	18.7057	29.9059	19.532	29.0249	24.8555	22.987	31.704	22.3796	24.2464	5.98214	9.06189	8.65492	10.1776	20.1546	24.8229	28.0634	23.6973	30.5174	17.7309	22.9233	29.6091	13.2302	17.0574	14.6281	22.1499	20.6662	14.0315	20.7442	27.8767
ENSG00000005059	CCDC109B	0.29146	0.4423	0.24262	0.17846	0.24333	0.59883	0.23152	0.58838	0.19423	0.30584	0.47918	0.24	0.55131	0.22834	0.5801	0.19419	0.52051	0.13811	0.33236	0.44765	0.42284	0.44241	0.12882	1.11752	0.29194	0.20588	0.26544	0.36067	0.30132	0.21151	0.2477	0.31864	0.32117	0.3118
ENSG00000005073	HOXA11	0	0	0	0	0	0	0	0	0	0	0	0	0	0	0	0	0	0	0	0	0	0	0	0	0	0	0	0	0	0	0	0	0	0
ENSG00000005075	POLR2J	20.6107	23.5856	11.9551	38.9693	24.5243	13.4187	18.3591	22.0444	22.7074	18.3673	21.0029	22.4982	16.6136	17.1427	20.9834	11.8922	13.2064	11.2721	14.8717	13.7948	20.5665	17.2302	23.003	15.2472	13.9255	8.65033	29.6561	30.2497	9.68634	8.16689	10.0588	11.2285	13.0664	19.7375
ENSG00000005100	DHX33	0.98897	0.536	0.72083	0.99571	0.82321	0.72695	0.8512	0.62568	0.7291	0.68354	0.80171	1.19972	0.82121	0.84092	0.86752	0.98206	0.90833	0.6416	0.95739	0.93641	0.7725	0.70714	1.03422	0.97828	0.73858	1.19012	0.94831	1.14984	0.97526	0.9945	0.84081	1.06011	0.8117	0.634
ENSG00000005102	MEOX1	0.01532	0	0.00514	0	0.01333	0.00543	0	0	0	0	0	0	0	0	0.00541	0.00491	0.02052	0.0121	0.00358	0	0	0	0	0	0	0	0.01812	0	0.0033	0.00556	0	0.00388	0	0
ENSG00000005108	THSD7A	0.19747	0.09848	0.16699	0.05329	0.15522	0.19641	0.28759	0.07091	0.17437	0.11922	0.11415	0.15485	0.27277	0.17677	0.03484	0.10583	0.11699	0.16196	0.29816	0.22871	0.22148	0.26089	0.21767	0.37805	0.16764	0.2763	0.12015	0.08676	0.17994	0.29143	0.26511	0.2268	0.16656	0.14258
ENSG00000005156	LIG3	0.21143	0.23933	0.44947	0.22475	0.26267	0.47078	0.46595	0.28836	0.37025	0.39293	0.29338	0.33082	0.50316	0.32268	0.40148	0.36443	0.40231	0.54468	0.40936	0.38097	0.4248	0.42241	0.27985	0.47758	0.44705	0.5334	0.23072	0.28511	0.51935	0.46395	0.43547	0.44079	0.55198	0.32364
ENSG00000005175	RPAP3	0.65763	0.48862	0.46231	0.88636	0.39926	0.89448	0.50117	0.52916	0.53445	0.67503	0.57851	0.61893	1.08018	0.82692	0.37657	0.40939	0.51521	0.44099	0.79154	0.79275	0.88877	0.88896	0.49271	0.97231	0.73995	0.84363	0.46596	0.30709	0.73226	1.11429	0.69943	0.59662	0.75111	0.4882
ENSG00000005187	ACSM3	0.11398	0.10947	0.1585	0.06231	0.07788	0.30571	0.15071	0.15614	0.10586	0.19957	0.07492	0.13859	0.24937	0.13254	0.18962	0.11996	0.26171	0.21219	0.12746	0.24905	0.22109	0.27699	0.23052	0.25278	0.16814	0.19985	0.12037	0.19762	0.13853	0.18315	0.20652	0.13804	0.24937	0.14237
ENSG00000005189	AC004381.6	0.02018	0.07268	0.09483	0.11584	0.05265	0.20195	0.22415	0.16295	0.1886	0.27555	0.0619	0.09187	0.18435	0.10779	0.05697	0.1002	0.07658	0.17532	0.14382	0.13986	0.10666	0.20795	0.22298	0.11189	0.30998	0.21205	0.34907	0.09605	0.23688	0.26177	0.22532	0.26812	0.19019	0.18423
ENSG00000005194	CIAPIN1	1.46581	1.74282	1.72209	1.52298	1.58318	1.76506	1.73078	1.62274	1.91178	2.28514	1.58091	1.93742	1.8803	1.90635	1.69367	1.17764	1.55695	1.33507	1.94464	1.93426	1.92398	1.66093	1.79598	1.80019	1.83409	3.15018	2.81379	2.22798	2.08522	2.93382	1.90165	2.51889	1.97319	1.86956
ENSG00000005206	SPPL2B	1.0522	2.17283	1.81696	2.34139	2.34359	2.74894	3.05952	1.807	1.82901	2.1117	1.58505	2.53169	1.85963	1.69953	2.99942	2.65333	2.9544	4.00272	1.33727	2.52769	2.18836	1.79375	2.32122	1.8193	3.10721	3.11865	5.33756	4.59894	3.40191	3.19852	3.01502	3.64952	2.86475	2.28495
ENSG00000005238	FAM214B	1.80573	2.48966	1.65978	2.98453	2.32463	1.35386	1.96931	1.57279	1.86727	1.65473	2.09642	1.69875	1.78769	1.85866	2.72253	2.22249	1.44772	2.17756	1.65756	1.7953	1.71399	1.50222	2.28174	2.21367	1.72766	1.29957	3.7816	2.7354	1.88189	1.83527	1.54913	2.04739	1.4475	1.89741
ENSG00000005243	COPZ2	4.67128	2.1247	0.97246	3.46638	3.06638	4.0932	2.14678	3.47399	3.09365	1.6902	3.7199	2.64056	3.32285	3.39325	1.96549	1.23017	2.7875	1.04649	1.11779	2.5405	3.09039	2.75509	3.15616	2.9386	1.40306	0.70993	2.31096	2.54395	0.77393	0.88007	0.91538	0.59108	1.6037	3.81752
ENSG00000005249	PRKAR2B	3.41024	2.47275	5.0496	1.81358	3.37515	2.76494	4.37797	3.0665	2.67	3.75533	3.78344	2.49856	2.27654	3.02262	3.10527	7.13904	2.79212	1.55532	7.03502	3.9488	2.06076	3.3453	3.50278	2.3222	4.97977	7.27278	2.53658	1.38992	7.06783	6.2619	4.9735	5.17576	5.00725	1.9936
ENSG00000005302	MSL3	1.59686	1.41719	1.26714	1.61328	3.16633	1.40402	1.11151	1.16697	1.51579	1.31168	1.91615	1.09998	1.5675	1.2413	0.9332	1.30131	1.18066	0.71131	1.38213	1.11234	1.37024	1.36241	1.10499	1.30641	1.04051	1.4292	1.01802	0.72962	1.32897	1.17042	1.11341	1.14285	1.29774	1.16954
ENSG00000005339	CREBBP	1.04884	1.90769	1.45537	0.9569	1.38617	1.4033	0.89137	0.80999	1.45421	0.85477	1.49459	1.16828	1.09766	0.904	1.27166	1.75129	1.56585	1.33277	1.11286	0.81054	0.94728	1.18695	0.99333	1.1376	0.85281	0.90668	0.65283	0.56601	1.01626	1.09176	1.05461	0.94468	0.94647	0.90615
ENSG00000005379	BZRAP1	4.11083	1.66441	3.19157	2.21282	3.13135	3.37596	8.96799	2.56946	3.31717	11.8056	3.75823	2.27665	2.24432	7.30659	2.55673	3.02237	1.68081	2.44077	4.48277	6.02301	5.22943	4.00583	6.65685	3.19881	5.87453	3.93686	5.22855	6.79933	5.49609	11.6571	8.16033	5.19335	5.47557	10.3269
ENSG00000005381	MPO	0.0229	0.011	0.04229	0.10226	0.01992	0.07708	0.21972	0.23119	0.07911	0.13544	0.09133	0.08614	0.08206	0.1573	0.1172	0.05503	0.03579	0.09045	0.10972	0.11313	0.15863	0.08992	0.17795	0.16932	0.17443	0.19213	0.21334	0.16352	0.1258	0.32412	0.22595	0.1681	0.1017	0.14136
ENSG00000005421	PON1	0.19435	0.05333	0.19105	0.1151	0.04829	0.14261	0.11214	0.06656	0.07333	0.09552	0.09368	0.22533	0.12931	0.06709	0.04409	0.09783	0.0124	0.1535	0.05839	0.10395	0.15687	0.1476	0.56084	0.17104	0.17919	0.06374	0.11904	0.19822	0.03887	0.07556	0.17457	0.04918	0.11825	0.16422
ENSG00000005436	GCFC2	1.02467	0.87117	0.77197	0.36792	0.52147	0.70715	0.95292	0.63206	0.61685	0.66753	0.45632	0.47476	0.69067	0.69311	0.97766	0.79991	1.05053	0.90518	0.67929	0.8707	0.72074	0.67538	0.77053	0.79677	0.66622	0.90478	0.73166	0.31068	0.79287	0.68851	0.65659	0.62043	0.86252	0.64217
ENSG00000005448	WDR54	0.63815	0.84975	0.90065	1.1748	0.88293	1.08922	1.54262	1.39808	0.58935	2.30159	0.78298	0.75791	0.72223	1.01084	1.34098	1.4681	1.30804	1.91294	1.6166	1.68919	1.0653	0.87776	0.72616	0.65403	2.04435	1.96453	7.22197	6.06767	2.20541	2.23921	1.51248	2.88127	2.01878	1.24574
ENSG00000005469	CROT	0.49153	0.34408	0.4726	0.22848	0.34777	0.66255	0.544	0.48142	0.48748	0.54638	0.39353	0.49801	0.7566	0.41111	0.28812	0.33358	0.29013	0.20397	0.65994	0.63447	0.65444	0.62684	0.66163	0.75137	0.83448	0.77976	0.28083	0.16257	0.57958	0.73153	0.74416	0.75267	0.64322	0.39206
ENSG00000005471	ABCB4	0.04982	0.04519	0.02601	0.01059	0.05295	0.0402	0.00932	0.01536	0.02024	0.03095	0.00679	0.01534	0.0228	0.00986	0.01172	0.01418	0.02224	0.01311	0.01681	0.02028	0.03228	0.03259	0.00765	0.00818	0.01286	0.01075	0.018	0.02108	0.01073	0.03716	0.0168	0.01681	0.00602	0.01281
ENSG00000005483	KMT2E	5.56094	2.87784	2.40685	1.4279	2.04082	2.02011	1.80668	2.3993	1.45591	1.35237	2.31109	1.753	1.77641	1.83875	1.81966	2.2551	2.84009	3.07473	1.66501	1.58149	1.52482	1.53022	1.68888	1.50547	1.54355	1.75533	0.80821	0.69538	1.89584	1.89216	1.78654	1.52904	1.8096	1.38151
ENSG00000005486	RHBDD2	14.4781	23.4458	21.6467	60.6943	22.0936	15.5851	29.2846	20.866	30.5827	33.6863	23.2993	25.2071	15.39	21.9493	29.2584	30.1834	17.6473	20.0911	40.8122	30.6916	16.9694	19.1289	27.0029	16.9171	29.1073	27.3419	89.0581	75.3541	42.921	47.1781	28.6483	55.7079	26.9084	23.5323
ENSG00000005513	SOX8	8.8351	8.65673	7.95763	8.77496	13.0801	5.06603	11.4163	10.1485	8.07779	3.00266	7.10812	11.7898	4.82323	5.54455	15.16	11.7882	21.8	14.5766	5.07822	6.89668	7.22926	3.30824	7.2164	3.86073	5.38083	4.24779	7.98132	8.88227	7.14405	4.30437	4.36669	6.85219	7.44491	6.407
ENSG00000005700	IBTK	1.5171	0.57555	0.62099	0.65822	0.82719	1.13213	1.19735	1.06929	0.67831	0.90708	0.78482	0.91878	1.01545	1.16011	0.86601	0.81198	1.22942	1.47238	1.26466	1.25631	0.91967	0.77635	1.01321	1.20004	1.02272	1.47314	0.86485	1.00047	1.30191	1.10095	1.09914	1.13615	1.30929	0.89647
ENSG00000005801	ZNF195	0.76344	0.65994	0.75658	0.51011	0.80305	0.89633	0.90794	0.7339	0.62931	0.90992	0.54417	1.01608	0.87781	0.61771	1.19825	1.0667	1.54846	1.67678	1.04319	1.00552	0.8786	0.54231	0.63769	0.87254	0.86531	1.09399	1.02767	0.62636	1.06489	0.96426	1.01202	1.1261	1.1649	0.68808
ENSG00000005810	MYCBP2	1.42317	0.8434	1.08555	0.48455	0.67654	1.04195	0.77501	0.53837	0.84261	1.31864	1.00236	0.68289	0.93209	0.861	0.83185	0.89759	0.92001	1.68498	1.40866	1.07239	0.9375	1.03158	0.82292	0.954	1.30573	2.20455	0.56622	0.54114	1.89015	2.80947	1.53204	1.93842	1.45802	0.79486
ENSG00000005812	FBXL3	3.10365	2.53984	3.02359	1.62685	2.3191	3.74541	1.84314	1.87921	2.87023	1.9561	2.63715	2.55623	3.19189	2.26629	1.22116	2.42547	2.84706	1.87364	2.6217	2.75666	3.31601	3.36983	3.00871	3.34049	2.18959	2.96889	0.95201	0.99327	2.22248	2.83154	2.50206	1.7063	2.48763	1.766
ENSG00000005844	ITGAL	0.15382	0.14466	0.06884	0.39243	0.33443	0.26677	0.05177	0.36066	0.16668	0.1957	0.22018	0.07612	0.50629	0.19074	0.3076	0.12113	0.15166	0.16704	0.2531	0.23691	0.29788	0.08072	0.11729	0.57646	0.15222	0.07357	0.10044	0.11592	0.04693	0.13953	0.12923	0.06488	0.08015	0.19778
ENSG00000005882	PDK2	4.8435	4.72841	4.32363	6.27979	4.44919	3.64874	6.62803	5.03026	6.07051	6.62163	5.35772	5.15319	4.40848	5.59798	5.53372	5.32119	4.18985	4.29155	5.06834	5.32593	5.3822	4.87977	8.73329	4.96994	5.79482	5.70018	8.66696	6.38988	7.41493	7.41833	5.65577	7.71646	5.4179	6.05267
ENSG00000005884	ITGA3	0.30046	0.73365	0.63353	0.47503	0.66981	0.74955	0.66803	0.5916	0.70503	0.72433	0.51143	0.41715	0.85278	0.43057	0.7915	0.91907	0.66507	0.49799	0.70011	0.7302	0.46432	0.48592	0.33608	0.80712	0.75381	0.9252	0.87592	0.67876	1.06458	1.00037	0.79637	1.20267	0.65039	0.41571
ENSG00000005889	ZFX	1.31275	0.70097	0.50382	0.35131	0.61873	0.78861	0.52683	0.62547	0.55022	0.38591	0.6758	0.58511	0.75148	0.68885	0.64306	0.79985	0.7521	0.44952	0.5395	0.51338	0.68098	1.01957	0.64982	1.19893	0.38037	0.45961	0.16965	0.14637	0.38457	0.4122	0.49956	0.22884	0.39765	0.4332
ENSG00000005893	LAMP2	4.94039	9.55412	8.91133	4.67705	7.03882	11.3627	4.59091	8.17891	6.97981	3.83486	6.58256	9.08038	10.962	5.14499	8.61299	8.77615	19.4298	13.6303	5.52025	9.95156	8.30315	9.14757	6.73435	13.1203	6.57151	6.39421	3.48941	3.40228	6.78845	4.12646	7.79873	4.489	9.57498	3.73548
ENSG00000005955	GGNBP2	2.4089	1.74449	1.60287	0.9572	1.17911	1.31551	0.91126	1.17164	1.42584	1.43569	1.55365	1.51571	1.51521	1.25259	1.05472	1.09532	1.45813	0.76438	1.46951	1.23904	1.69092	1.57121	1.14536	1.4362	1.33732	1.84697	0.78668	0.5621	1.70619	1.69939	1.50116	1.71557	1.30977	1.1655
ENSG00000005961	ITGA2B	0.05978	0.24403	0.23327	0.19064	0.24045	0.17074	0.17355	0.1188	0.17611	0.31172	0.1146	0.20412	0.0937	0.13495	0.25316	0.2633	0.16014	0.24197	0.15715	0.18692	0.15254	0.12589	0.14965	0.08286	0.21992	0.29428	0.66066	0.64018	0.30258	0.25894	0.24787	0.29312	0.26409	0.19024
ENSG00000005981	ASB4	0.37832	0.09517	0.25398	0.13214	0.21151	0.16752	0.10611	0.38187	0.12445	0.22274	0.23761	0.30667	0.38401	0.27036	0.19073	0.1587	0.22521	0.03557	0.13681	0.17078	0.51058	0.29467	0.83978	0.28411	0.27207	0.21475	0.08523	0.02572	0.14357	0.25166	0.29294	0.06155	0.23672	0.25712
ENSG00000006007	GDE1	9.36404	5.57608	5.03669	5.34881	5.34732	4.19976	5.24669	7.16246	5.9712	5.44425	6.70777	6.22312	5.26107	6.56692	5.69668	5.23719	5.16724	4.09877	5.57797	5.87939	5.68385	5.18862	6.6323	4.58947	5.41493	6.18306	7.13902	6.38986	5.39245	5.86069	5.17532	5.37955	5.15105	6.19911
ENSG00000006015	C19orf60	4.75113	4.14959	3.40444	11.1006	7.09704	5.12551	7.43655	9.62556	6.93721	10.5577	6.25222	6.12509	4.6896	6.55607	6.9021	4.10051	2.83567	4.96753	5.02185	6.4618	6.03245	4.35481	6.41344	3.96727	8.20455	6.74934	21.8993	23.4624	5.5805	5.67868	4.77409	8.48512	6.95122	9.59723
ENSG00000006016	CRLF1	2.72136	11.4717	7.03556	6.60967	4.4943	5.99597	3.99697	2.76423	12.8565	4.66659	3.13659	7.86785	6.5217	3.52751	3.50191	3.44728	2.04957	9.82379	6.38479	3.38765	5.04764	4.97288	8.72284	4.40627	8.56183	5.32048	7.14462	6.09017	3.37767	5.59545	6.10864	6.32347	4.51121	5.43959
ENSG00000006025	OSBPL7	0.5428	2.19148	2.19488	1.7149	2.44262	1.17383	1.13444	1.22479	1.26184	1.18211	0.71245	1.48421	0.9723	0.9119	3.1183	2.69505	2.54182	2.51735	0.99406	0.98349	1.42185	0.94154	0.71266	0.98295	1.79887	1.34536	2.0268	2.32811	2.04728	1.37867	1.63113	1.90556	1.72618	1.12482
ENSG00000006042	TMEM98	1.54341	0.9025	1.69917	1.1068	1.55785	1.43202	1.07128	2.16126	1.25757	0.74973	1.53554	2.00715	1.27919	2.07685	2.75154	1.6292	2.85991	4.94533	0.88575	1.98381	1.21412	1.8195	1.4414	1.3065	1.10037	0.96457	1.04753	1.09236	1.21602	0.75733	1.15816	1.22439	2.50015	2.34442
ENSG00000006047	YBX2	0.05389	0.17255	0.22613	0.30936	0.12499	0.07478	0.20256	0.08387	0.1971	0.16031	0.14327	0.23114	0.10297	0.15308	0.168	0.35103	0.12031	0.16316	0.13013	0.17746	0.1457	0.191	0.13647	0.06419	0.15768	0.29187	0.2231	0.14108	0.32308	0.19229	0.20448	0.31824	0.17582	0.17324
ENSG00000006059	KRT33A	0	0	0	0	0	0	0	0	0	0	0	0	0	0	0	0	0.01439	0	0	0	0	0	0	0	0	0	0	0	0	0.00585	0	0	0	0
ENSG00000006062	MAP3K14	0.48496	1.19941	0.57517	0.96917	0.99815	0.90622	0.6502	0.98717	0.59447	0.61351	0.81319	0.70395	0.8904	0.58183	0.96979	0.71459	1.01043	0.82348	0.80647	0.56405	0.58337	0.88843	0.39631	1.80648	0.57173	0.74224	0.59032	1.01558	0.94703	0.55429	0.53272	0.57273	0.67239	0.64019
ENSG00000006071	ABCC8	0.64936	0.59747	1.60726	1.03348	1.23501	0.79329	2.19996	1.17154	1.09245	2.3933	0.52867	0.92738	0.62724	0.86909	2.1802	1.62129	0.58797	1.35643	1.51454	1.64086	0.76321	0.8934	0.96185	0.49799	1.55575	2.39749	3.41312	2.14321	3.06648	3.16541	2.16045	3.37114	2.279	1.32968
ENSG00000006074	CCL18	0	0	0	0	0	0	0	0	0	0	0	0	0.00532	0	0	0	0	0	0	0.00473	0	0	0	0.00732	0	0	0	0	0	0	0	0	0	0.00764
ENSG00000006075	CCL3	0.13882	0.05333	0.02796	0.05312	0	4.25383	0.07476	0.09809	0.01128	0.22687	0.08516	0.05496	0.45257	0.14831	0.04899	0.00889	0.09917	0.04386	0.12976	0.21233	1.928	0.04541	0.04793	0.19157	0.05017	0.05884	0.05747	0.92501	0.06578	0.9772	0.08427	0.02811	0.01006	0.25704
ENSG00000006114	SYNRG	0.51716	0.48416	0.63488	0.38173	0.36637	0.6587	0.46744	0.4311	0.48168	0.44044	0.45985	0.48078	0.56883	0.42568	0.47676	0.537	0.69658	0.75034	0.50647	0.50688	0.52583	0.60212	0.49659	0.54483	0.48603	0.4782	0.30756	0.32219	0.5901	0.55767	0.61478	0.44998	0.58923	0.44456
ENSG00000006116	CACNG3	1.14178	1.0773	3.23288	2.12472	1.41352	2.01283	5.03668	2.21345	1.91588	5.67862	2.03542	1.26563	0.98652	2.63777	3.71643	4.76757	1.27743	1.92022	8.17045	5.39112	1.65257	3.08044	1.34509	0.89041	7.0812	6.21992	8.69854	6.27817	10.0769	12.5773	6.68076	12.9925	5.30485	2.92931
ENSG00000006118	TMEM132A	2.73263	13.0684	9.27403	11.8509	7.10465	5.84755	10.2519	5.52804	10.3622	8.68022	6.38708	9.15807	6.96724	5.93217	5.95513	7.58565	5.57301	5.80776	7.4559	7.02335	6.93216	5.96092	8.03312	7.69527	8.77181	6.65741	11.0643	10.402	8.98939	10.7536	8.41427	9.60371	6.40945	8.6
ENSG00000006125	AP2B1	10.0069	6.29266	7.63051	7.76008	6.39865	8.03684	9.61397	7.58365	9.08162	10.0828	9.61804	10.4126	11.038	11.0572	7.0816	6.30875	6.89534	6.5336	10.3392	10.1587	9.36757	10.4266	13.9169	11.8575	9.05903	9.25325	9.96234	7.08466	9.33972	11.5193	9.92391	11.285	8.77419	10.9407
ENSG00000006128	TAC1	0.02197	0.12661	0.39086	0.30828	0.19107	0.49032	0.39193	0.08871	0.08035	0.86927	0.08087	0.09567	0.00787	0.55885	0.13956	0.09149	0.09809	0.36439	0.39531	0.7176	0.13615	0.23359	0.03035	0.06497	0.99258	1.66062	1.32528	0.89928	1.04578	2.46729	0.97648	1.46785	0.78444	0.55935
ENSG00000006194	ZNF263	1.02711	1.22994	1.08504	1.32153	1.23353	1.11517	0.99822	1.33632	1.12562	1.01059	1.52752	1.21281	1.2592	1.06314	1.32119	0.88733	0.95686	1.01136	1.2177	1.10301	1.30474	1.20294	0.97799	1.19647	0.97799	1.17077	1.54089	2.19877	1.04482	1.04948	0.91194	1.14437	1.07663	1.11371
ENSG00000006210	CX3CL1	1.21327	3.16968	2.96948	3.30316	2.5625	2.38599	3.25764	2.39857	1.74104	3.74935	1.69277	1.43271	1.94727	2.06331	2.83075	4.06856	1.8882	1.63173	3.84763	3.13046	1.34954	1.59898	1.37172	3.00853	3.1823	4.78237	6.35509	5.59306	4.70821	7.63737	3.45866	7.50414	3.23181	2.40692
ENSG00000006282	SPATA20	3.87316	5.10847	4.69788	4.30412	4.43606	5.31986	5.75848	5.36456	4.84386	6.51627	3.41591	5.56574	4.10879	7.17239	6.35896	5.30271	3.69901	3.50312	3.79605	4.92038	3.68842	5.43231	7.02608	3.42342	6.37561	3.7571	3.88547	4.2787	5.70813	4.41294	6.00342	4.20536	5.22962	7.60976
ENSG00000006283	CACNA1G	0.23498	0.20928	0.49906	0.17439	0.44586	0.23307	0.7492	0.23826	0.1684	0.50435	0.23326	0.14715	0.08418	0.24125	0.34677	0.64459	0.18884	0.19908	0.42828	0.40774	0.13004	0.08805	0.21096	0.05264	0.43235	0.65264	0.45352	0.69543	0.63125	0.9836	0.65857	0.66494	0.64888	0.26039
ENSG00000006327	TNFRSF12A	1.63855	1.48756	0.7233	1.44593	0.7613	1.1291	0.19643	0.79298	1.39549	0.24133	1.1429	1.24404	1.17001	0.38824	0.42774	0.6543	0.74159	0.53183	0.6871	0.34332	0.5932	0.73797	0.24802	3.15826	0.28973	0.29333	0.09292	0.02137	0.28523	0.13845	0.26279	0.07953	0.18713	0.50796
ENSG00000006377	DLX6	0.03608	0.00578	0.04037	0	0.02092	0.06604	0.16192	0.01821	0.00977	0.11379	0.02213	0	0.01077	0.09178	0.08913	0.02697	0.03759	0.06649	0.23607	0.06132	0.01973	0.03934	0.01661	0.01778	0.09935	0.27611	0.20982	0.18317	0.19687	0.08728	0.10951	0.26175	0.05449	0.07732
ENSG00000006432	MAP3K9	0.35499	0.64171	0.7127	0.64506	0.43396	0.33692	0.77101	0.3093	0.42866	0.96136	0.68003	0.46535	0.23935	0.65337	0.64883	0.92794	0.29904	0.53428	1.27323	0.731	0.32472	0.48041	0.38739	0.27728	0.71672	1.16865	0.87935	0.77305	1.17284	1.2273	0.99399	1.49418	0.83154	0.42975
ENSG00000006451	RALA	6.15693	4.28845	4.12196	5.78932	4.08477	3.21748	3.67231	4.81524	5.27966	3.58724	5.1102	4.47161	4.36484	4.60044	3.63059	3.79221	3.83029	2.44027	3.4143	3.75074	3.82651	4.22273	4.56848	3.90173	3.12051	3.07606	2.51665	2.12776	3.0471	3.50502	3.3715	2.95874	3.41944	4.08348
ENSG00000006453	BAIAP2L1	0.14697	0.24496	0.3018	0.1985	0.31578	0.15619	0.12513	0.11999	0.08431	0.05391	0.15381	0.14375	0.14402	0.06377	0.04576	0.08308	0.14282	0.16387	0.07475	0.11019	0.10872	0.12868	0.05075	0.17256	0.07588	0.07023	0.04346	0.05761	0.1229	0.10665	0.10496	0.02844	0.05014	0.06892
ENSG00000006459	KDM7A	0.3475	0.24504	0.41933	0.202	0.27543	0.45812	0.26946	0.25419	0.39859	0.25349	0.33192	0.23509	0.34038	0.1958	0.2049	0.26349	0.36333	0.30919	0.34228	0.27683	0.28621	0.4022	0.24454	0.53546	0.20895	0.34801	0.11576	0.13818	0.29559	0.34315	0.32043	0.26049	0.27026	0.15497
ENSG00000006468	ETV1	1.319	0.50593	0.96312	0.55993	0.81935	0.80176	1.06521	0.55114	0.97798	0.96782	0.93528	0.96636	0.94277	1.07951	0.33097	0.53363	0.39196	0.53101	0.98769	1.0262	1.40339	1.41147	1.39591	0.83789	0.86676	0.69805	0.40775	0.17529	0.7794	1.31613	1.34535	0.8616	0.90267	0.78082
ENSG00000006530	AGK	0.84265	1.03755	1.21434	0.39601	0.90915	1.46784	0.98096	0.94009	1.0607	1.42367	0.78125	0.98322	1.19958	1.13295	1.29456	1.85701	1.98295	1.60124	1.40647	1.36377	1.3222	1.12235	0.7657	1.00076	1.31505	1.91442	0.80557	0.5458	2.16427	2.05636	1.66621	2.24955	2.07611	1.13726
ENSG00000006534	ALDH3B1	0.40722	0.09628	0.17454	0.27971	0.28332	0.33179	0.37324	0.40314	0.16293	0.16974	0.18448	0.21082	0.26821	0.23904	0.28299	0.15453	0.22097	0.29193	0.11272	0.33538	0.31972	0.29308	0.46077	0.2856	0.24584	0.15268	0.39273	0.41149	0.20645	0.21595	0.34772	0.14586	0.22482	0.38505
ENSG00000006555	TTC22	0	0.0329	0.0069	0.01311	0.01787	0.05582	0.02536	0.01556	0.02505	0.00884	0	0.02441	0.06872	0.01568	0.01934	0.03292	0.07341	0	0.02881	0.01856	0.02123	0.04482	0.00473	0.0422	0.02122	0.04476	0.06887	0.01956	0.03394	0.0261	0.04456	0.02427	0.02732	0.02643
ENSG00000006576	PHTF2	0.42773	0.3762	0.37749	0.35557	0.3678	0.45882	0.38985	0.32866	0.35152	0.34826	0.40097	0.35198	0.35984	0.31906	0.47997	0.47878	0.50425	0.48205	0.57049	0.4801	0.35125	0.45909	0.3933	0.33515	0.50869	0.76216	0.4988	0.43003	0.71837	0.55017	0.49805	0.48771	0.58098	0.26572
ENSG00000006606	CCL26	0	0.62075	0.2761	0.78694	0.15329	0.23935	0.01978	0.11861	0.50136	0	0.14417	0.04652	0.21049	0	0	0	0.02623	0.09281	0	1.97517	0.35338	0.15376	0.04057	0.01448	0.03034	0	0.06949	0.22371	0	0	0.05095	0	0.01065	0.09066
ENSG00000006607	FARP2	0.37414	0.60398	0.55257	0.44054	0.54563	0.6637	0.56668	0.50909	0.28886	0.46785	0.3125	0.45687	0.35107	0.44948	0.73125	0.68865	0.708	1.01148	0.40754	0.48834	0.50985	0.46981	0.32496	0.3858	0.48516	0.40304	0.50719	0.53558	0.59135	0.45373	0.4792	0.54697	0.59097	0.47811
ENSG00000006611	USH1C	0.48544	0.75171	0.24275	0.53709	0.49971	1.75649	0.32011	2.25996	0.36633	0.2322	0.8144	0.73733	1.07894	0.19404	0.91598	0.28878	1.3358	1.43185	0.18983	0.26518	1.03102	1.14729	0.38655	1.55995	0.46036	0.5966	1.12195	1.41455	0.47156	0.2714	0.26634	0.51146	0.88878	0.36686
ENSG00000006625	GGCT	3.37502	3.0325	3.21593	2.66645	3.2192	2.98897	3.48858	3.81878	4.07006	5.88073	3.86044	3.93938	4.26698	3.40625	4.26467	3.74553	2.79984	1.85729	4.64033	4.17348	4.34959	5.02544	4.03748	3.90079	5.57629	6.08333	6.94714	6.65333	6.31718	6.65635	4.72551	6.17169	4.70803	4.00367
ENSG00000006634	DBF4	0.16292	0.12605	0.1914	0.14432	0.10233	0.23085	0.17364	0.10049	0.11769	0.11872	0.17213	0.11824	0.21563	0.09439	0.12457	0.29282	0.16972	0.20015	0.24322	0.20189	0.18146	0.27092	0.15939	0.15612	0.23366	0.25095	0.06958	0.02154	0.25537	0.19376	0.20996	0.15117	0.1706	0.11172
ENSG00000006638	TBXA2R	0.25247	0.23536	0.18445	0.47362	0.43914	0.06576	0.03499	0.08994	0.06035	0.0511	0.15489	0.18226	0.10375	0.06044	0.17295	0.23311	0.13262	0.12902	0.15964	0.08282	0.11639	0.09474	0.13846	0.09515	0.14953	0.06295	0.12296	0.09189	0.05758	0.0943	0.06118	0.07893	0.02153	0.09166
ENSG00000006652	IFRD1	1.37606	4.15559	2.62959	3.29427	1.73663	2.19358	1.13744	1.80081	2.8348	1.45606	1.83754	2.23984	2.54283	1.19984	2.32413	2.41306	3.52908	1.52656	2.28224	1.51022	1.8361	2.97421	1.84755	3.8435	1.56968	1.67169	1.32286	1.3586	1.53152	1.20295	1.30852	1.60676	1.95689	1.25583
ENSG00000006659	LGALS14	0	0	0	0	0	0	0	0	0	0.00827	0	0	0	0	0	0	0	0	0	0	0	0	0	0.00947	0	0	0.02273	0	0	0	0	0	0	0
ENSG00000006695	COX10	0.28769	0.42704	0.5004	0.42537	0.23883	0.43545	0.54579	0.40919	0.51012	0.48084	0.41716	0.27956	0.53641	0.51558	0.38303	0.44402	0.43205	0.41312	0.42475	0.53338	0.36228	0.41496	0.45154	0.53492	0.37473	0.69513	0.51041	0.2863	0.55768	0.44839	0.4593	0.58576	0.48823	0.58514
ENSG00000006704	GTF2IRD1	0.37663	0.75721	0.70067	0.45193	0.38861	0.63544	0.63169	0.49614	0.8975	0.50101	0.68532	0.50037	0.5843	0.50661	0.66005	0.83633	0.75812	0.70079	0.57727	0.59091	0.48167	0.67661	0.64804	0.43573	0.60645	0.76884	0.40205	0.15495	0.80982	0.47019	0.70583	0.6785	0.61781	0.47114
ENSG00000006712	PAF1	7.74253	6.65257	5.6362	10.5111	7.34189	8.96905	7.50412	12.2485	8.93941	8.38787	7.40133	9.76168	7.83397	8.66074	6.97892	4.8856	7.30935	6.05356	5.85637	7.25292	9.09886	6.92221	8.58409	6.99949	6.9236	6.5813	13.3181	12.9494	6.76754	6.41128	5.50778	7.29072	6.96556	9.57961
ENSG00000006715	VPS41	3.8178	2.0735	2.82896	2.03144	1.86821	2.53065	2.89757	2.78153	2.83696	2.84585	2.87708	2.93861	3.08693	3.35562	1.90084	2.10013	1.97282	1.58742	2.66891	3.0973	3.35416	3.29372	4.1476	2.83413	2.45577	2.54101	1.91189	1.47036	2.37754	3.22877	2.67107	2.65361	2.3948	2.94402
ENSG00000006740	ARHGAP44	0.61677	0.65035	0.90013	0.5131	0.56359	0.61668	0.85446	0.57857	0.65199	1.15133	1.17624	0.84575	0.52918	0.9163	0.63089	1.2298	0.56671	0.50124	1.28458	0.84097	0.49608	0.73544	0.49693	0.43723	1.00381	1.97953	0.69382	0.62326	1.97723	2.41226	1.4806	1.8063	1.16806	0.68501
ENSG00000006744	ELAC2	1.17674	1.35314	1.54706	1.1258	1.40998	1.99743	1.93637	1.71073	2.08002	2.67934	1.41171	2.06787	2.26242	1.97718	2.07403	1.59991	1.76004	1.96718	1.53832	2.32691	2.20431	2.4648	2.34313	2.2811	2.09613	1.98114	1.85961	1.32549	2.19656	2.22145	1.97863	2.31621	2.16827	2.31835
ENSG00000006747	SCIN	1.01892	0.40646	0.31995	0.27253	0.1858	1.62427	0.16042	1.10728	0.39067	0.93647	1.02836	0.27651	3.55906	0.83397	0.48137	0.1474	0.84014	0.22065	1.20584	1.9193	1.65042	1.04569	0.45398	2.86112	0.30759	0.11464	0.34016	0.10168	0.33804	0.11628	0.29573	0.1518	0.23679	0.73114
ENSG00000006756	ARSD	0.40713	0.42221	0.55654	0.51934	0.58498	0.50897	0.48856	0.41095	0.37883	0.43646	0.2208	0.42513	0.67115	0.53281	0.48725	0.26083	0.44258	0.56853	0.28127	0.63174	0.80011	0.42176	0.85163	0.64993	0.4844	0.52413	0.42571	0.6431	0.38634	0.3554	0.62939	0.38675	0.45342	0.54322
ENSG00000006757	PNPLA4	2.51942	1.03046	1.29888	1.06102	1.01691	1.47753	1.57023	1.23503	1.85649	1.8041	1.67131	1.57007	1.72096	1.97469	1.01246	0.59852	0.93649	0.82829	1.30702	1.59604	2.07186	1.94614	2.9803	2.45957	1.139	1.08997	0.68438	0.76881	1.00479	1.22034	1.39823	0.87554	1.15575	1.8724
ENSG00000006788	MYH13	0	0	0.00877	0	0	0.00695	0	0.00495	0	0.00562	0	0	0.00234	0.00166	0.00231	0	0	0.04129	0.00458	0.00417	0.01548	0.00321	0.00226	0.00161	0.00169	0.00231	0.01159	0.03111	0.00563	0.0166	0.00708	0.02315	0.01303	0.00336
ENSG00000006831	ADIPOR2	9.36442	8.48599	6.59696	5.67562	8.1685	6.67212	3.77425	7.237	7.76815	3.41724	6.46345	8.78335	6.31526	5.51427	8.49204	7.87785	14.5058	8.59418	3.84546	5.17984	6.98912	6.01151	6.14535	5.29506	3.99337	3.50317	2.97974	3.03961	5.12669	2.78075	4.19515	3.63604	5.67484	4.74013
ENSG00000006837	CDKL3	0.13522	0.13529	0.13995	0.09343	0.0588	0.15968	0.14034	0.19336	0.17858	0.18173	0.13135	0.20075	0.1857	0.16338	0.10737	0.12634	0.20125	0.1513	0.15009	0.10234	0.15609	0.14008	0.12451	0.18049	0.13673	0.16119	0.19326	0.39152	0.11165	0.09609	0.16613	0.12548	0.16747	0.1362
ENSG00000007001	UPP2	0.46292	0.18189	0.35786	0.50998	0.42698	0.18635	0.39661	0.24425	0.49021	0.38308	0.42168	0.21658	0.40455	0.30329	0.38613	0.30556	0.16284	0.25482	0.71459	0.31737	0.28379	0.52774	0.51344	0.47703	0.43457	0.40875	0.46871	0.39391	0.74929	0.21887	0.37408	0.4544	0.3356	0.60604
ENSG00000007038	PRSS21	0	0	0.02807	0	0.03636	0.02963	0.01407	0.01055	0	0.15285	0.03848	0.03311	0.04869	0.03191	0.02213	0.09376	0.00933	0	0.04885	0	0	0.04788	0.02166	0.00515	0.13494	0.01108	0.02473	0.08956	0.0045	0.08724	0.14505	0.02646	0.1061	0.04839
ENSG00000007047	MARK4	2.38255	1.88509	2.5287	1.73782	2.20187	1.84228	2.67801	2.15374	2.24721	2.6044	2.94997	2.08098	1.84751	2.5365	2.50921	2.83559	2.1025	1.82767	2.42175	2.07642	1.55444	1.99537	2.03846	1.65555	2.3463	2.68714	2.70213	2.44855	3.85206	3.72886	2.97523	3.61142	2.33946	2.63158
ENSG00000007062	PROM1	0.18337	0.50968	0.35438	0.43946	0.69587	0.12893	0.59849	0.12199	0.2145	0.19476	0.13635	0.20458	0.17816	0.17102	0.10197	0.13172	0.09924	0.26331	0.0844	0.1505	0.18128	0.21632	0.22449	0.18485	0.18075	0.15603	0.21031	0.19042	0.08737	0.21573	0.2313	0.10265	0.17725	0.18291
ENSG00000007080	CCDC124	19.0908	21.8044	13.9235	47.1749	25.2083	13.9506	19.7398	30.1849	23.2421	24.5768	23.3467	25.3739	14.7484	19.8309	18.9503	16.577	12.2499	10.2426	16.7639	14.5953	15.6578	14.4853	18.7147	12.3643	18.3399	13.4372	32.6952	27.5204	12.1794	14.1396	12.0594	17.4408	14.4605	21.8933
ENSG00000007129	CEACAM21	0.1723	0.10343	0.13013	0.21978	0.03746	0.2861	0.29721	0.24456	0.09627	0.21766	0.19818	0.13642	0.3202	0.14791	0.076	0.11038	0.19231	0.01701	0.18621	0.18186	0.29833	0.3241	0.10411	0.13798	0.12788	0.04944	0.14647	0.16401	0.10669	0.06642	0.10273	0.08176	0.12491	0.23815
ENSG00000007168	PAFAH1B1	5.69094	3.62033	4.84161	3.81852	3.74633	5.25062	4.99747	5.44938	5.78852	6.26127	5.41062	5.90617	5.4636	5.63191	3.58074	4.26885	4.56671	5.3855	5.92755	5.97702	5.45037	5.64614	5.34708	5.49874	6.36949	8.2078	5.50559	4.27787	7.40056	10.2061	6.86185	7.82363	6.64645	5.20033
ENSG00000007171	NOS2	0.13906	0.01908	0.11336	0.05068	0.05183	0.10028	0.2474	0.10527	0.0444	0.30329	0.17062	0.13763	0.07295	0.30319	0.12619	0.21318	0.03991	0.07845	0.18569	0.14718	0.10862	0.05199	0.1612	0.0514	0.26669	0.67711	0.27609	0.16074	0.2717	0.32798	0.31011	0.36952	0.38345	0.32441
ENSG00000007174	DNAH9	0.11237	0.09033	0.06232	0.08881	0.03399	0.13413	0.05262	0.15904	0.07743	0.13763	0.06594	0.06673	0.13915	0.13235	0.07845	0.0806	0.1636	0.05981	0.10618	0.11093	0.10775	0.08032	0.08351	0.24982	0.111	0.14323	0.12352	0.09999	0.11838	0.16575	0.1573	0.13292	0.1129	0.15391
ENSG00000007202	KIAA0100	2.16945	2.48061	2.81636	1.89075	2.26561	2.91337	2.46729	1.90871	4.11391	3.06844	3.65376	2.62634	3.73157	2.83799	2.42358	2.37688	3.02614	2.71023	2.16212	2.62423	3.29341	3.97615	3.40121	2.89765	2.89425	2.9825	1.98689	2.41141	2.99996	4.06626	3.43072	2.64964	2.64	3.08751
ENSG00000007216	SLC13A2	0	0	0	0	0	0	0	0	0	0	0	0	0	0.00327	0	0	0	0	0	0.01024	0	0	0	0	0	0	0.0038	0	0.00277	0	0	0.00325	0	0
ENSG00000007237	GAS7	10.7314	1.78692	4.399	3.75888	4.08957	2.66022	6.03116	8.47851	3.32601	7.05429	4.47461	3.98176	2.13268	7.56857	6.09006	5.90953	4.61345	6.41261	5.70627	5.97482	2.86913	2.15235	3.1794	2.31957	6.06143	9.28727	6.24925	5.54349	9.23662	11.7061	6.52847	10.3113	7.596	6.81322
ENSG00000007255	TRAPPC6A	5.37951	3.15993	2.98467	13.5258	6.03166	4.65394	7.16788	9.36784	3.79381	6.69196	3.6002	6.8818	4.25263	7.58818	3.46735	2.05076	2.91791	5.58297	3.79193	5.79428	6.63643	3.86876	6.47832	5.08335	6.31262	3.79223	18.5886	14.6428	3.88772	3.35539	3.99051	4.16295	5.31809	8.71204
ENSG00000007264	MATK	3.96958	2.05558	4.18916	7.01364	5.69268	2.80531	8.15161	4.35336	4.93685	6.96655	5.69448	4.85733	1.89615	7.31538	3.4526	6.11379	1.78574	1.89216	6.36895	4.86962	3.56999	3.06287	3.84206	1.77604	4.84703	5.90739	10.6321	11.9418	4.62682	4.77386	3.77719	5.26137	4.18042	6.24095
ENSG00000007306	CEACAM7	0	0	0	0	0	0	0	0	0	0	0	0	0	0	0	0	0	0	0	0	0	0	0	0	0	0	0	0	0	0	0	0	0	0
ENSG00000007312	CD79B	0.19942	0.14366	0.14727	0.08904	0.06937	0.08831	0.06712	0.10065	0.11345	0.0729	0.09787	0.17369	0.12145	0.11667	0.28854	0.05749	0.02671	0	0.0466	0.08897	0.15266	0.1631	0.08263	0.1376	0.08752	0.04226	0.08256	0.09492	0.03007	0.07236	0.04756	0.03533	0.03976	0.20514
ENSG00000007314	SCN4A	0	0.01208	0.01351	0	0	0.00891	0	0.00127	0.01635	0.00433	0	0	0.01081	0.01791	0.01952	0.00161	0.00674	0.00397	0.00118	0.0024	0.00458	0.00576	0.01737	0.00124	0.00649	0.00444	0.00744	0.01915	0.00108	0.00274	0.0109	0.00382	0.00456	0.01423
ENSG00000007341	ST7L	0.28639	0.43716	0.34847	0.42729	0.29354	0.48733	0.39763	0.42458	0.34912	0.44207	0.28236	0.36847	0.50475	0.34602	0.42592	0.36204	0.54799	0.37967	0.37763	0.49214	0.46511	0.39567	0.40615	0.48392	0.38419	0.41454	0.60487	0.62068	0.42297	0.39525	0.42687	0.35073	0.46251	0.4169
ENSG00000007350	TKTL1	0.05682	0	0.00763	0	0	0.00805	0	0.04015	0.00924	0.00489	0.00697	0.03149	0.02036	0.01734	0.03609	0	0	0.02693	0.05046	0.02897	0.02071	0.00558	0.04316	0.07841	0.0088	0.00602	0.01344	0	0.01469	0.00619	0.00246	0.00288	0.00824	0.0263
ENSG00000007372	PAX6	1.12571	2.21367	1.3899	1.15307	0.62011	1.63092	0.94016	0.87771	1.49321	1.02378	1.41218	1.38029	1.9737	1.30889	0.61818	0.62587	1.00896	0.64519	0.84884	1.02425	1.67157	1.98872	1.6343	1.79443	0.84068	0.57806	0.44244	0.26188	0.58771	0.55768	1.21848	0.395	0.83339	1.11465
ENSG00000007376	RPUSD1	1.78264	4.30925	2.21247	3.51603	3.62173	1.89448	2.73283	2.38151	3.47577	3.32747	3.4554	3.31509	2.43915	2.4501	3.7058	4.12677	2.63518	1.99946	2.64285	2.79248	2.61835	2.21262	3.20701	2.00812	2.80764	2.41269	6.20132	5.76086	2.62635	3.2477	2.202	3.83274	2.3702	2.84687
ENSG00000007384	RHBDF1	0.90209	2.13098	1.60131	0.7827	1.64679	1.11703	1.37319	0.59063	1.60496	0.70251	0.56338	1.1325	0.92731	0.82275	1.37663	1.15326	1.32077	1.02055	0.602	1.03717	1.17906	1.26552	1.64444	1.04738	1.06581	0.7377	0.59596	0.41388	1.27255	0.8935	1.11357	0.7836	0.82337	1.00527
ENSG00000007392	LUC7L	3.07608	3.67379	3.81002	4.08666	4.94148	4.49318	6.46992	4.87943	3.10853	5.65552	3.44867	4.52543	3.3313	3.59789	5.74767	4.69442	4.78888	6.20093	4.23903	4.70733	3.83395	3.37596	3.47869	3.77678	5.60046	5.96373	5.37601	4.59355	6.74108	3.87238	5.07319	5.94217	6.27745	4.20915
ENSG00000007402	CACNA2D2	0.23632	0.47287	0.68306	0.381	0.62797	0.49415	0.79541	0.39259	0.3761	0.51944	0.32216	0.42099	0.28338	0.38237	0.67179	1.00932	0.39859	0.40439	0.50466	0.36083	0.29312	0.37258	0.204	0.21676	0.42366	1.03754	0.757	0.75608	0.81579	0.72408	0.61482	0.92531	0.50444	0.3258
ENSG00000007516	BAIAP3	3.12637	9.66996	3.68543	8.29475	5.53177	8.07903	5.80921	6.91118	4.51909	10.0229	4.71821	3.05811	6.73952	5.26437	7.24165	3.79388	13.0178	4.91167	9.51923	7.98273	3.83609	5.53681	6.3489	4.22137	12.0821	6.00411	16.8316	17.4091	14.1203	16.6875	11.0661	13.8706	9.04393	7.66129
ENSG00000007520	TSR3	20.5231	32.1002	15.2453	52.0397	33.8683	16.7038	25.8004	30.324	24.6389	31.157	33.3695	26.5409	20.4255	26.4074	28.1694	15.7031	24.5242	13.2834	23.2066	23.256	21.7804	20.1854	26.5372	16.5945	29.9545	13.9376	70.9475	71.6156	24.5526	21.8922	22.7541	24.9133	21.7975	34.1468
ENSG00000007541	PIGQ	2.54835	2.75214	2.9797	6.52065	4.53222	2.50072	4.88017	3.29151	3.6513	3.54362	3.75275	3.46164	2.57011	2.91541	5.47893	4.61929	2.18118	2.89498	2.75163	3.31647	2.80549	2.88128	3.9889	2.31095	3.32214	3.37421	9.41015	8.57638	3.78746	3.43131	2.92613	4.25916	2.95614	3.56709
ENSG00000007545	CRAMP1L	0.24119	0.64297	0.63942	0.17581	0.40239	0.53967	0.37112	0.35276	0.38603	0.40538	0.30801	0.37219	0.49288	0.3969	0.403	0.71742	0.76259	0.44707	0.51874	0.46192	0.4692	0.56923	0.33483	0.47911	0.50957	0.63022	0.19503	0.29519	0.80467	0.60368	0.53039	0.63281	0.57898	0.44177
ENSG00000007866	TEAD3	1.10305	0.79132	0.76337	0.44296	0.604	0.8008	0.41711	0.37113	0.87984	0.33675	0.90225	0.69545	0.71472	0.45377	0.49979	0.49293	0.58368	0.41945	0.58233	0.54242	0.61802	0.94445	0.82759	0.83893	0.46054	0.36555	0.19328	0.05833	0.59248	0.22977	0.38677	0.21712	0.33813	0.5253
ENSG00000007908	SELE	0.39798	0.02606	0.02429	0.02308	0.0472	0.34925	0.00609	0.00913	0.03308	0.00194	0.03329	0.16471	0.01782	0.03221	0.00319	0.00869	0	0.01429	0.01268	0.08647	0.08243	0.0074	0.00312	0.02452	0.00934	0.49358	0.00535	0	0.04286	0.01641	0.00784	0.0412	0.02459	0.00233
ENSG00000007923	DNAJC11	2.99798	3.69226	3.28948	4.04013	4.31738	2.4024	3.2768	2.87764	3.27807	2.91827	3.29271	2.79803	2.3646	3.01547	3.81099	3.92137	3.28154	3.18248	2.75135	2.47432	2.3722	2.36884	2.98869	2.2838	2.63603	3.00586	4.23698	3.85871	3.31883	3.10111	2.94237	3.48757	2.58823	3.12117
ENSG00000007933	FMO3	0.40725	0.29912	0.41413	0.09932	0.56252	0.17609	0.05241	0.12695	0.2385	0.06954	0.28658	0.27977	0.25318	0.25288	0.07609	0.16499	0.08022	0.0473	0.09796	0.15267	0.22268	0.12343	0.19026	0.183	0.10514	0.10365	0.02479	0.13682	0.04644	0.03912	0.0883	0.00909	0.05861	0.10165
ENSG00000007944	MYLIP	2.32496	2.07545	1.41852	1.35203	1.79597	1.34927	0.78716	1.68415	1.63385	0.91753	1.73673	1.54846	1.36207	1.28018	1.75195	1.72607	2.79659	2.17107	1.39975	1.5144	1.27623	1.25273	0.69419	1.14583	0.78028	0.97092	0.61468	0.57932	1.18709	1.26044	0.89842	1.2356	1.20464	0.87574
ENSG00000007952	NOX1	0.09841	0.19692	0.17067	0.1883	0.27102	0.17721	0.11593	0.16556	0.2466	0.16929	0.15093	0.12986	0.13809	0.10013	0.27204	0.16813	0.18307	0.1684	0.14564	0.08362	0.06876	0.11536	0.13592	0.07679	0.21595	0.20855	0.21824	0.18735	0.15897	0.06546	0.14935	0.11622	0.20214	0.14341
ENSG00000007968	E2F2	0	0.00365	0.00255	0	0	0.01212	0.01535	0.02685	0.00309	0.00654	0.00466	0.00602	0	0.00387	0.02414	0.00243	0.00339	0	0.00888	0.00606	0.01524	0.00373	0.02887	0.01311	0	0.00134	0	0.00724	0.00164	0.00276	0.00165	0	0.00138	0.00391
ENSG00000008018	PSMB1	8.40265	10.8873	7.54806	11.5511	7.5314	10.0566	8.08241	10.4998	10.7662	12.4461	8.31309	10.6564	10.9839	9.2696	10.8294	6.97344	10.6883	7.65282	9.9334	11.2374	11.3168	11.8585	11.4596	11.2182	12.0138	9.87107	24.2479	24.8967	10.2489	8.34602	8.49482	10.0553	10.7636	10.6198
ENSG00000008056	SYN1	8.54725	13.1973	21.2569	32.5272	15.8915	12.2925	27.3741	15.9313	15.7503	40.7542	20.1001	12.0173	6.97085	27.1238	34.724	36.3605	9.2917	15.2705	39.4218	30.7953	13.6098	12.2204	14.7656	6.93771	35.0074	37.3358	84.9728	71.5606	65.7185	67.3153	40.0801	88.6492	29.5433	23.8886
ENSG00000008083	JARID2	1.4828	1.25845	1.31297	0.83567	0.74482	1.31432	1.46501	0.88706	1.19208	0.89194	1.16452	1.09054	0.98115	0.83075	1.08715	1.20179	1.35546	1.37301	1.07382	1.00813	1.02744	1.1458	1.38815	0.893	0.8085	1.09598	0.91659	0.96126	1.24857	0.95662	0.9589	1.03033	1.15374	0.75114
ENSG00000008086	CDKL5	0.1044	0.01671	0.05062	0.05919	0.06053	0.10684	0.05856	0.04976	0.03771	0.02245	0.01423	0.00459	0.07064	0.06786	0.10643	0.0483	0.04661	0.54967	0.00813	0.04066	0.03594	0.02277	0.03605	0.08861	0.02695	0.05531	0.00686	0.03312	0.03997	0.22096	0.07042	0.03523	0.01682	0.03878
ENSG00000008118	CAMK1G	0.82154	0.56575	1.52971	1.56206	1.61767	1.26844	2.24868	1.00527	1.31013	4.83635	1.40737	0.88366	0.64972	2.00297	3.41339	4.48369	0.98966	2.59537	3.36495	2.67467	1.24591	1.24237	1.90544	0.64553	3.46946	4.35799	5.13806	3.30515	6.13301	6.5046	4.03951	8.3673	3.55946	1.5028
ENSG00000008128	CDK11A	0.86362	1.17652	0.81346	0.17424	1.08827	0.73986	0.47162	0.62266	0.376	0.32593	0.2649	0.51982	0.49566	0.52453	0.46337	0.73112	1.25905	0.92567	0.14826	0.3131	0.45776	0.35171	0.2343	0.50814	0.46183	0.54314	0.12508	0.03775	0.67191	0.36132	0.48338	0.27654	0.49352	0.45551
ENSG00000008130	NADK	1.64095	2.0143	1.89203	1.0513	1.62547	1.9733	1.4836	1.33325	1.60271	1.25635	1.98176	1.24099	1.63181	1.31023	1.19453	1.77729	1.44229	1.16815	1.23116	1.41393	1.70463	1.83434	1.38732	1.7335	1.37347	1.41647	0.88775	0.78101	1.50724	1.70747	1.50125	1.23093	1.15095	1.32085
ENSG00000008196	TFAP2B	0	0	0	0	0	0.00119	0	0	0.00274	0	0	0.00267	0.00121	0	0	0	0	0	0	0.00537	0.00123	0.00772	0	0.00166	0	0	0	0	0	0	0.00293	0	0.00122	0
ENSG00000008197	TFAP2D	0	0.01073	0	0	0	0	0.00752	0.00564	0	0	0	0	0	0	0	0	0	0	0.01567	0	0.00407	0.00366	0	0	0	0	0	0	0.00481	0.00405	0	0	0	0
ENSG00000008226	DLEC1	0.99496	2.38672	1.27078	2.87154	1.57915	1.54202	1.66106	1.92323	1.61317	1.71157	1.48628	1.81977	1.87937	1.57292	2.70538	1.6621	2.36773	1.4341	1.19736	1.5044	1.90682	1.74708	2.0665	1.64392	1.49493	1.00155	2.28743	2.79395	1.05863	0.91969	1.13897	1.23884	1.375	1.88574
ENSG00000008256	CYTH3	2.31517	2.34378	2.21864	1.60879	3.80936	1.48587	1.77978	1.12156	1.67247	1.54573	1.97262	1.24468	1.3542	1.68854	1.44995	2.57276	1.49626	1.32058	1.51612	1.30128	1.34403	1.25763	1.86038	1.45795	2.08451	2.25124	0.75008	0.79582	1.57135	2.13512	2.01861	1.49368	1.4945	1.5454
ENSG00000008277	ADAM22	1.20193	0.57069	1.03711	0.8229	0.87697	0.89907	1.37365	0.9793	0.91196	1.15061	0.96855	0.83202	0.84476	1.00096	0.86149	1.72602	0.91561	1.00022	1.70102	1.13601	0.73578	0.72253	0.98011	0.8057	1.28674	2.54532	1.05917	0.62861	1.93571	1.93726	1.46487	1.9754	1.4344	0.79979
ENSG00000008282	SYPL1	3.74122	5.497	4.27074	4.10952	4.44146	5.55633	3.99761	3.29679	4.47023	2.4198	2.90535	3.87317	6.05263	2.71518	2.65625	3.10543	6.73447	4.47906	3.0251	4.69055	4.87056	5.7771	5.61331	7.04967	3.49157	3.26679	1.83936	2.25405	2.96737	2.43486	3.99122	1.72076	3.74547	1.73331
ENSG00000008283	CYB561	0.82648	0.85373	1.73259	1.46703	0.99	1.45008	1.02875	0.77718	1.31801	2.5987	0.86577	1.0217	1.14944	1.51126	1.76924	3.91124	1.65007	0.80054	2.09707	1.93049	1.22782	1.09425	1.11191	1.38336	2.11754	1.97041	3.70957	2.71643	2.22009	3.518	2.24997	3.66027	2.03773	1.574
ENSG00000008294	SPAG9	9.59235	3.29116	4.93405	3.02249	4.1575	6.69219	5.12753	5.1916	6.01957	3.71991	7.59699	6.80876	6.67334	6.41648	3.03839	3.76998	4.77565	4.99029	3.64251	4.56283	5.77075	5.23176	7.61819	6.29645	3.22653	3.00666	1.89503	2.11832	2.79209	3.24876	4.00279	1.95135	4.2516	5.86744
ENSG00000008300	CELSR3	0.3375	0.5135	0.92536	0.60959	0.77665	0.66974	0.80424	0.46277	0.52552	0.77518	0.59183	0.48006	0.34775	0.40493	1.00764	1.47721	0.7161	0.69352	0.97082	0.6824	0.57159	0.61703	0.45275	0.28851	0.76258	1.03751	0.99267	0.92258	1.45192	1.2723	0.95966	1.20938	0.87802	0.4862
ENSG00000008311	AASS	0.46079	0.10848	0.30934	0.01153	0.18858	0.81296	0.4592	0.16644	0.18357	0.14571	0.14411	0.18242	0.46772	0.29647	0.20087	0.13603	0.38322	1.32012	0.13934	0.63627	0.56483	0.43006	0.67387	0.72581	0.51082	0.4356	0.08549	0.12041	0.46509	0.38684	0.6856	0.24237	0.64191	0.39499
ENSG00000008323	PLEKHG6	0.01947	0	0	0	0	0.01207	0	0	0	0.00209	0.04181	0.00385	0	0.00248	0.00344	0.00624	0	0.00769	0.01138	0	0.0071	0.00319	0.00336	0.0144	0	0.00172	0	0	0	0	0.01689	0	0.00176	0
ENSG00000008324	SS18L2	2.64631	4.65472	3.86348	6.54796	4.46419	3.63683	3.16578	4.07106	4.84543	5.57378	4.20528	4.25363	3.43809	3.59272	5.27695	5.28017	5.72249	3.75197	5.19284	3.46445	4.21883	3.87484	2.93945	3.58262	4.70812	4.81414	8.1926	7.73912	4.53229	3.86972	3.52536	4.17959	4.8944	3.71422
ENSG00000008382	MPND	3.5832	2.21662	2.5822	6.27512	3.50352	2.50281	4.58574	5.33326	3.94032	5.62416	5.21604	4.1514	2.32079	6.73539	3.87208	3.17752	1.86192	2.15845	3.59991	5.14454	3.17683	2.69541	5.21469	2.37453	3.89352	3.12106	9.32022	10.9359	3.9678	4.90677	3.23471	4.32908	3.40853	6.5023
ENSG00000008394	MGST1	4.70682	4.19056	5.03783	2.49531	1.94508	3.61737	3.83142	4.22028	4.68521	5.02893	3.21925	5.36011	7.86906	4.20311	3.33146	1.72373	4.51892	3.00027	3.63967	4.1134	6.30685	8.56382	9.49559	9.94673	4.04693	1.58463	1.69184	2.12263	2.59697	1.8859	3.98198	1.36011	3.40499	3.91625
ENSG00000008405	CRY1	0.75388	0.89331	1.05623	0.72647	0.59149	1.14081	0.79434	0.8416	1.09217	0.57619	0.60324	0.99592	1.20509	0.61906	0.54076	0.93446	1.51832	0.49186	1.25612	0.73505	1.06936	1.31087	0.89978	1.40944	0.66637	0.76698	0.2738	0.39781	0.82246	0.68981	0.59694	0.49356	0.57475	0.47414
ENSG00000008438	PGLYRP1	0.05761	0.02767	0.07735	0.73489	0.10021	0	0.01939	0	0.02341	0	0.03534	0	0	0.01465	0.08132	0.09227	0	0.40951	0	0.00918	0.147	0	0.15914	0.0142	0	0	0.13628	0.32904	0.01241	0.04181	0.01249	0.02916	0.01044	0.05926
ENSG00000008441	NFIX	11.8806	6.16387	7.68421	6.71271	7.22967	6.97984	8.34331	9.05715	6.39765	6.80916	8.7582	6.67587	6.67559	8.75294	8.58965	7.63457	9.17762	10.9323	3.54521	4.99179	5.83629	4.21283	5.91826	5.18048	5.9048	8.57843	5.5955	6.03674	6.77642	6.9403	7.40341	6.77282	6.07082	9.04893
ENSG00000008513	ST3GAL1	0.66045	1.16602	1.05423	0.58185	0.78511	0.69431	0.6493	0.68463	0.60432	0.77343	0.74329	0.88408	0.766	0.69615	0.68747	1.20696	0.79128	0.60042	0.82938	0.7646	0.65903	0.89299	0.66775	0.79617	0.64644	0.86176	0.60273	0.47038	0.90057	0.62152	0.88386	0.75273	0.76987	0.76368
ENSG00000008516	MMP25	0.10053	0.25588	0.36445	0.15389	0.14863	0.19053	0.16919	0.378	0.05311	0.17294	0.11718	0.42187	0.12966	0.1253	0.23415	0.29627	0.18403	0.16674	0.07517	0.15697	0.58085	0.09044	0.16663	0.11148	0.17389	0.18997	0.36564	0.35408	0.15157	0.24076	0.17437	0.23661	0.13483	0.14995
ENSG00000008517	IL32	1.03558	3.82875	1.34759	5.97165	2.13433	0.77642	0.32946	0.64078	0.39199	0.25318	0.16535	1.0502	0.40658	0.13351	0.53567	0.60438	0.22801	0.2689	0.33149	0.30965	0.35939	0.29005	0.42616	2.21628	0.5823	0.46848	0.49917	0.42537	0.37276	0.30627	0.41213	0.21181	0.22368	0.22618
ENSG00000008710	PKD1	0.89084	3.99977	3.49515	3.33344	3.33838	2.61858	3.21844	1.75603	1.99005	3.69108	1.89629	1.96627	1.41972	1.78375	5.67613	5.11141	2.82414	4.43889	2.41431	2.70817	1.88107	1.83754	1.6099	1.65743	4.43086	6.82573	9.97932	8.12726	6.71311	6.89966	5.0454	7.0228	4.39379	2.24198
ENSG00000008735	MAPK8IP2	8.52423	6.93478	10.5173	21.3357	11.8081	7.24121	13.7056	14.2501	11.5506	24.9823	9.85456	9.67207	4.7462	15.8983	11.1626	13.668	5.55261	8.98002	12.0815	13.6939	8.61616	7.27816	11.4757	5.05132	13.3808	12.9966	27.3284	26.2466	16.0571	22.0218	13.5979	17.9557	12.3767	20.253
ENSG00000008838	MED24	1.65038	2.97289	2.59991	1.25403	2.1348	2.26575	2.51278	1.62076	2.2661	2.68531	1.75811	1.95536	2.01069	1.95503	3.18962	2.70249	2.37815	2.53162	2.09811	2.64089	2.29998	2.12844	1.9462	1.85284	2.54561	2.37059	2.1881	1.40652	3.30698	3.62868	2.76045	3.61724	2.57866	2.31361
ENSG00000008853	RHOBTB2	2.78005	2.13735	3.02593	2.09881	3.12495	2.62396	5.61224	2.94293	2.30544	4.83384	3.77062	2.58797	2.59717	3.77305	3.26801	5.10286	2.99469	2.57404	3.92278	3.78353	2.6116	2.5036	2.85805	2.1841	4.72769	5.53077	5.26589	4.53054	5.21518	7.75073	5.01865	6.89987	4.23307	4.1258
ENSG00000008869	HEATR5B	0.49032	0.39083	0.60234	0.23535	0.28574	0.7664	0.53764	0.46686	0.50529	0.65216	0.52097	0.47227	0.87286	0.50788	0.48342	0.63311	0.64772	0.92221	0.71462	0.73611	0.6099	0.74248	0.52014	0.68633	0.6042	0.99267	0.3378	0.20209	0.95481	1.18118	0.82742	0.85325	0.92897	0.58236
ENSG00000008952	SEC62	21.3417	12.4075	11.5192	21.237	7.25301	6.75397	8.7771	12.6128	11.4509	10.3944	16.1386	21.7984	11.6054	16.6651	9.32612	8.93301	8.40025	6.85126	12.0463	11.3046	10.8702	9.96765	11.2878	12.3978	6.65634	6.26925	7.5529	8.63354	7.88608	7.58048	9.47521	7.68634	8.03844	10.5285
ENSG00000008988	RPS20	104.415	43.939	37.7136	168.765	96.3818	45.0977	48.5395	124.043	62.4643	71.6415	93.1315	87.9387	50.556	73.5551	51.9453	33.2294	34.7902	28.6137	45.5373	51.5136	62.8158	58.2745	63.0531	47.5084	44.4817	27.6045	94.4862	95.3237	28.6373	22.2733	29.5782	27.4809	37.8996	67.966
ENSG00000009307	CSDE1	46.5326	13.8664	16.2219	19.7123	20.1024	16.71	15.655	27.0877	20.7097	14.0618	29.5679	24.5107	22.7075	25.6471	10.8127	11.7011	14.7354	11.3224	12.2832	14.7359	17.1461	17.0559	19.0665	18.4661	12.1375	12.618	11.3489	9.99296	10.5533	13.2254	13.3936	10.8367	11.9306	19.1229
ENSG00000009335	UBE3C	1.00348	0.6656	0.99389	0.21812	0.55962	1.17244	0.89513	0.74036	0.80455	0.90471	0.81713	0.71079	1.07446	0.89166	0.53992	0.92108	0.82172	0.8494	1.16612	0.99513	0.95138	0.97747	1.09698	1.26632	0.78414	1.13242	0.36857	0.1692	1.15238	1.50378	1.08292	0.96	1.00151	0.90609
ENSG00000009413	REV3L	0.83515	0.36257	0.64588	0.25568	0.37477	0.56329	0.90289	0.41475	0.51176	0.45829	0.37503	0.46419	0.6666	0.51154	0.50338	0.48261	0.56378	0.90496	0.61356	0.67861	0.58937	0.66281	0.85474	0.72111	0.51572	0.52328	0.10964	0.10017	0.52236	0.63394	0.73367	0.38635	0.61332	0.49826
ENSG00000009694	TENM1	0.13188	0.14057	0.18139	0.14771	0.13147	0.07577	0.25658	0.10146	0.06143	0.1404	0.06906	0.11588	0.04206	0.10718	0.12827	0.18443	0.10627	0.22863	0.21947	0.16245	0.06976	0.07944	0.09441	0.02695	0.13037	0.17666	0.1303	0.12247	0.25979	0.2836	0.14505	0.24908	0.13816	0.12407
ENSG00000009709	PAX7	0.00657	0.01893	0.01985	0	0.02857	0.00233	0.02212	0.00829	0.01068	0.05793	0.02419	0.0026	0.01295	0.04011	0.04406	0.05472	0.00587	0	0.0522	0.02303	0.0024	0.01182	0.00454	0.0081	0.04919	0.10559	0.01749	0.00313	0.08916	0.20503	0.08547	0.13469	0.08098	0.03717
ENSG00000009724	MASP2	0.2537	0.3374	0.32098	0.1058	0.24609	0.32665	0.4401	0.32256	0.18239	0.39446	0.19754	0.26268	0.27267	0.26806	0.57506	0.64389	0.64913	0.83231	0.37394	0.46795	0.35569	0.2027	0.4279	0.28854	0.44335	0.50662	0.55974	0.30651	0.61999	0.36645	0.46542	0.55561	0.48103	0.32119
ENSG00000009765	IYD	0.00801	0	0	0	0	0	0.00135	0.00101	0	0	0	0	0	0	0.00141	0	0	0	0	0	0	0	0	0	0	0	0.00592	0.03429	0	0	0	0	0.00073	0.00103
ENSG00000009780	FAM76A	0.8843	0.76541	0.86979	0.60336	0.91213	0.89425	0.98292	0.71356	0.58914	0.74955	0.49203	0.57397	0.76622	0.73235	0.8854	1.18577	1.2166	0.7715	0.72083	1.00264	0.82461	0.66604	0.85213	0.66386	0.82557	1.0732	0.59594	0.55791	0.87924	0.95141	0.85383	0.97323	0.92063	0.60554
ENSG00000009790	TRAF3IP3	0.1284	0.11305	0.09339	0.18086	0.20938	0.27671	0.03241	0.25787	0.1174	0.21974	0.08862	0.08896	0.29709	0.18917	0.09629	0.12339	0.18154	0.10141	0.07001	0.18753	0.30132	0.15315	0.08313	0.23731	0.09807	0.06992	0.1408	0.06111	0.05992	0.08542	0.07076	0.07176	0.09309	0.19813
ENSG00000009830	POMT2	0.49716	1.28332	0.99295	1.18646	1.13857	0.73309	0.8102	0.84474	1.03031	0.7421	0.8362	1.11039	0.98183	0.68816	1.47084	0.88652	1.68698	1.65569	0.69511	0.96176	1.00959	0.91418	0.86264	1.11791	0.9102	0.88823	1.26427	1.03326	0.83523	0.68249	0.90901	0.84298	1.12933	0.74793
ENSG00000009844	VTA1	1.16472	0.85563	0.99094	0.64725	0.63182	1.12136	1.05188	0.86864	0.8997	1.33035	0.84186	0.95642	1.15367	0.97972	0.76508	0.75172	1.06063	0.62843	1.05497	1.14558	1.06141	1.16005	1.11294	1.2887	1.21911	1.61598	0.56774	0.70254	1.0556	1.57015	1.15508	1.18194	1.21326	0.83925
ENSG00000009950	MLXIPL	2.20538	2.17614	3.16929	4.59343	3.67857	2.68554	2.81843	3.11954	1.66628	3.7456	3.03882	3.63894	2.87485	3.40089	5.28981	4.69123	2.04622	1.9459	3.20879	3.14591	3.39149	2.20244	2.10605	2.20138	2.03717	2.54829	8.80862	8.82358	3.4419	2.43189	2.23567	4.37554	2.30297	3.36296
ENSG00000009954	BAZ1B	6.92805	3.50788	3.32048	3.67228	4.87942	3.49697	2.79906	4.4122	3.96231	2.17516	4.54962	3.84863	3.77987	4.45201	2.82677	3.33264	3.93608	3.48367	2.61938	2.59839	3.17929	2.77725	3.4665	3.07963	2.37916	2.6921	2.33029	2.03218	2.42955	2.29508	2.39077	2.33821	2.2512	3.50731
ENSG00000010017	RANBP9	5.06581	3.82952	4.86922	2.62281	2.80921	4.2689	3.93574	3.74477	4.71756	4.73909	4.11683	3.90241	4.90433	4.31745	2.56168	4.1618	3.42723	2.48528	6.01622	4.79524	4.45573	5.39671	4.16929	5.47495	4.81575	5.30668	1.6248	2.18981	5.4118	6.04197	5.56643	4.63634	4.84987	3.52505
ENSG00000010030	ETV7	0.1926	0.04204	0.05877	0.05584	0.15228	0.14266	0.10608	0.0707	0.03557	0.06401	0.08593	0.01386	0.10977	0.07126	0.1174	0.06731	0.00782	0.02766	0.05319	0.08369	0.10531	0.04582	0.09674	0.18985	0.08588	0.05257	0.13461	0.125	0.01886	0.07306	0.06453	0.07533	0.05395	0.08105
ENSG00000010072	SPRTN	0.20368	0.27658	0.28526	0.04928	0.0733	0.38191	0.20803	0.19673	0.22261	0.24617	0.16373	0.28639	0.30194	0.16793	0.26768	0.21598	0.34807	0.12758	0.21499	0.25737	0.36866	0.24814	0.23281	0.34441	0.19582	0.22946	0.07061	0.08023	0.17699	0.24847	0.27409	0.17774	0.21003	0.12101
ENSG00000010165	METTL13	1.09016	1.38919	1.20649	0.95691	0.95747	1.4893	1.27519	1.38638	1.6272	1.42274	1.35081	1.32037	2.24858	1.25196	0.83418	0.91278	1.12285	0.88657	1.15769	1.45488	1.65643	1.56954	1.26718	1.90971	1.21491	1.43343	1.37558	1.14046	1.17401	1.65469	1.23559	1.07623	0.96443	1.26851
ENSG00000010219	DYRK4	0.63157	0.92676	0.53706	0.99362	0.76286	0.72713	0.70859	1.17582	0.8412	0.83747	0.76629	0.68897	0.89624	0.73899	1.21345	0.70134	0.92427	0.90893	0.85597	0.97831	0.82112	0.85629	0.62758	0.7574	0.73914	0.71011	1.09145	0.70139	0.82071	0.58054	0.69681	0.91104	0.92717	0.69297
ENSG00000010244	ZNF207	1.17624	1.54869	1.32517	0.92732	1.05939	1.37021	1.0484	0.90962	1.46902	0.87594	1.20533	1.11902	1.42137	1.00486	1.1593	1.24867	1.44682	1.21864	1.38958	1.25508	1.30921	1.59359	1.22478	1.51444	1.1443	1.30972	0.79941	0.55733	1.43541	1.20053	1.20294	1.09058	1.34318	0.94383
ENSG00000010256	UQCRC1	7.15262	9.50466	8.98401	23.7583	9.85457	10.1919	13.3663	10.1277	16.6887	16.141	9.98686	13.1482	10.4036	11.2651	9.36825	7.78099	7.06797	7.93702	10.1151	12.5785	12.1089	11.0705	12.309	8.40208	13.3161	18.6077	25.4706	23.8604	13.183	15.0671	11.2497	16.7614	12.7357	11.9527
ENSG00000010270	STARD3NL	2.66167	2.27243	2.30244	1.64895	1.90824	2.14937	2.56563	2.24609	2.5159	2.46782	2.78581	2.61728	2.95122	2.54556	1.40389	1.48213	2.18932	1.72542	3.2235	2.58549	2.92462	3.35343	3.15578	3.32409	2.19933	1.97623	1.67844	1.27136	1.84312	2.07867	2.22966	1.92178	2.17858	1.93814
ENSG00000010278	CD9	5.09156	4.7232	5.86275	2.40885	3.86747	9.3722	4.88094	9.06537	4.46264	2.79667	4.04872	4.58245	5.98477	4.82962	3.25242	2.26271	9.27717	5.11055	2.50603	6.42199	4.14189	4.93158	4.06365	8.51578	3.0648	4.03829	3.40365	2.33129	2.78462	2.01582	2.92039	2.49549	6.66981	3.53692
ENSG00000010282	HHATL	4.20396	10.0257	4.99435	20.3432	7.36203	14.778	12.7157	13.6897	9.13606	11.4431	6.18787	16.3588	13.6729	10.6642	19.9142	8.23156	10.6404	23.6609	5.93101	11.501	14.4614	5.63959	14.6945	11.8938	14.8608	8.73673	20.9372	28.2102	8.4211	5.71891	11.4941	8.5947	14.5156	15.3863
ENSG00000010292	NCAPD2	0.85684	0.95502	1.32002	0.38336	1.0677	1.18921	0.68442	1.15694	0.80548	0.62149	1.12583	1.03788	1.32178	0.8474	1.04703	0.87667	1.58733	1.30799	0.60216	0.78549	1.03258	0.97898	0.57848	1.04626	0.68176	0.78934	0.32521	0.51737	1.05634	0.66124	0.83457	0.6311	0.9109	0.90605
ENSG00000010295	IFFO1	1.89308	2.04076	1.95728	0.9425	2.13262	2.31462	1.9734	2.12853	1.51254	2.59871	2.2198	1.60007	2.4109	2.11103	2.9795	2.69429	2.16118	2.01875	1.95051	2.39004	2.34682	2.29821	1.9362	2.21436	2.56732	3.70007	2.64769	1.52069	3.02104	2.65919	2.41583	3.22623	2.78825	2.37458
ENSG00000010310	GIPR	0.05255	0.29443	0.27635	0.49158	0.53319	0.20322	0.16804	0.41109	0.17083	0.05838	0.20955	0.41261	0.1208	0.1604	0.33381	1.24848	0.6765	0.53263	0.04912	0.14652	0.22987	0.0659	0.03327	0.05396	0.17636	0.06032	0.09064	0.15841	0.33012	0.05879	0.07026	0.10418	0.29843	0.09685
ENSG00000010318	PHF7	0.17247	0.09466	0.10338	0.09429	0.18214	0.17238	0.30685	0.10259	0.11514	0.18808	0.15115	0.13656	0.0993	0.19429	0.0913	0.07498	0.12101	0.2919	0.10076	0.26695	0.21556	0.07657	0.11911	0.11536	0.15902	0.32199	0.13843	0.09382	0.24146	0.3062	0.23772	0.22448	0.23891	0.14573
ENSG00000010319	SEMA3G	0.14072	0.90638	1.05308	0.27982	1.07984	0.5073	0.52102	0.21098	0.4171	0.57671	0.6297	0.27199	0.65835	0.1516	0.28044	0.50381	0.37697	0.33342	0.09285	0.58162	0.40886	0.80157	0.74316	0.3998	0.75009	0.91805	0.18602	0.43338	0.40472	1.1789	1.07142	0.21368	0.29105	0.21287
ENSG00000010322	NISCH	2.70768	3.83143	4.41825	5.75851	3.94959	3.89128	4.08898	4.06992	5.07262	6.55642	4.70549	3.99553	3.61897	5.05843	5.38166	5.06049	3.88146	4.28057	5.19185	4.46267	3.46526	4.16232	4.13068	3.66415	4.39398	7.17744	10.7109	8.65465	8.00763	8.39947	4.87205	7.96384	4.53812	6.14573
ENSG00000010327	STAB1	1.64933	4.93306	1.31897	1.61666	3.1379	2.01025	0.37317	2.21644	0.89466	1.47337	2.67014	1.11822	4.87227	1.11609	3.73282	1.71424	2.03599	0.79519	3.37344	1.89316	2.58552	2.02495	0.70343	3.67328	1.44021	0.9852	2.61803	3.00759	1.70531	0.66526	1.38617	0.70194	1.06008	1.40744
ENSG00000010361	FUZ	5.01809	5.02228	5.04851	6.82249	6.01436	4.4192	5.89029	7.07278	5.3976	5.75788	6.48459	6.41604	4.91735	5.58124	9.3355	6.13257	6.17536	4.97346	4.39148	4.92923	4.9701	5.41687	5.58647	4.31927	5.02947	4.34905	8.26279	6.80378	5.0892	4.57238	4.78759	6.25005	4.65184	5.14739
ENSG00000010379	SLC6A13	1.3693	0.70456	0.86016	1.42231	2.76445	2.0269	0.80656	0.62197	0.29808	0.41853	0.72602	0.4569	0.64823	1.1494	0.91467	0.73	0.83843	1.01194	0.21027	0.98954	1.64003	0.74232	0.70247	0.48685	0.73225	0.36964	1.13081	1.12654	0.4782	0.34779	0.43046	0.32673	0.30667	0.73445
ENSG00000010404	IDS	22.06	7.44926	15.3801	11.5922	13.9917	14.4233	25.2589	12.7131	15.712	33.8753	31.1806	14.7754	13.3928	36.3859	12.1669	16.5926	9.43105	7.61268	31.3409	27.4556	17.045	15.8626	22.4191	15.9944	24.9164	23.9715	19.2347	17.3535	28.0808	40.0312	26.9356	24.3722	21.6152	30.6171
ENSG00000010438	PRSS3	1.59341	2.76466	2.6484	6.19606	2.41387	1.54771	2.99302	2.37362	4.12507	5.89102	3.92581	2.42148	1.53759	3.09211	3.51897	5.49107	1.15892	1.29905	5.21874	4.60247	1.82681	2.34991	2.24517	1.15261	5.24809	4.0984	12.1134	10.2993	4.72168	5.24076	4.12881	4.74788	5.12369	3.62179
ENSG00000010539	ZNF200	0.08851	0.13284	0.11142	0.14114	0.10585	0.14306	0.15083	0.13262	0.08542	0.1487	0.15272	0.1774	0.20711	0.19138	0.14447	0.15949	0.09633	0.1704	0.22752	0.21242	0.17948	0.19727	0.1681	0.18676	0.10283	0.18563	0.09651	0.19484	0.14418	0.19371	0.17751	0.1498	0.14839	0.17926
ENSG00000010610	CD4	2.03644	1.69951	1.25472	1.09104	3.48697	2.42551	0.71286	2.24283	1.43066	1.95204	2.71514	1.56581	3.02686	2.31834	1.4948	0.97994	1.4103	1.22235	1.49527	1.91792	2.92807	2.1274	1.35635	2.30167	1.67065	1.06772	1.20967	0.88739	1.04098	0.79639	1.3422	0.86581	0.80707	2.60684
ENSG00000010626	LRRC23	3.36839	3.06568	2.21572	5.89937	1.81905	2.45865	3.04468	4.37337	2.61606	3.68868	3.38291	4.19942	3.46449	3.88324	2.78959	1.80122	3.40803	2.28486	2.09788	2.6033	3.76524	3.06808	3.04843	3.5812	2.81212	1.95007	5.21297	5.8697	1.41881	1.50804	2.0024	1.698	2.26471	3.68144
ENSG00000010671	BTK	0.42196	0.21678	0.12846	0.20654	0.34137	0.55446	0.06936	0.70327	0.25122	0.51698	0.30702	0.13597	0.94393	0.32449	0.2805	0.10688	0.25412	0.21701	0.4311	0.44247	0.56876	0.51204	0.21008	0.61179	0.21027	0.14384	0.24374	0.08407	0.15852	0.18693	0.21701	0.21357	0.1903	0.40882
ENSG00000010704	HFE	0.1608	0.172	0.13494	0.12121	0.05085	0.32754	0.14515	0.1494	0.14554	0.12731	0.09865	0.06077	0.33779	0.14316	0.07738	0.07024	0.16643	0.20782	0.08369	0.15954	0.20516	0.29172	0.23472	0.32781	0.11322	0.09165	0.02377	0.07653	0.09446	0.10078	0.20284	0.04994	0.12055	0.09962
ENSG00000010803	SCMH1	2.30393	1.58127	1.94747	1.63604	2.32814	1.78762	2.59328	1.41463	2.04296	2.03781	3.01563	1.7614	2.11526	2.41296	2.16265	2.27977	2.08228	1.45127	2.18617	1.88294	1.85817	2.1711	2.26423	1.96063	1.66154	1.47265	1.11152	1.11875	2.17777	2.17792	2.00004	1.97106	1.56206	2.45389
ENSG00000010810	FYN	10.9535	10.3835	8.24212	5.12988	6.06506	11.6496	8.38716	8.74982	14.117	8.59086	12.5191	11.0635	13.587	10.3603	7.55315	7.21466	10.1533	5.49028	7.66033	7.4837	11.6427	15.908	15.3337	12.3427	7.31576	5.0648	3.84957	2.62663	5.85641	6.15255	7.50781	4.88537	7.79275	11.8445
ENSG00000010818	HIVEP2	1.79518	0.7541	1.161	0.6767	0.73447	1.28164	1.22989	1.16946	0.92951	1.53585	1.4059	1.00302	1.14334	1.32563	0.87763	1.05221	1.03456	1.12285	1.38242	1.10351	1.02411	1.09055	1.10638	1.18905	1.2227	2.29264	1.25238	1.05034	1.64715	2.51387	1.59086	1.81723	1.30759	0.96805
ENSG00000010932	FMO1	0	0	0.0039	0.0148	0.01009	0.00822	0.00781	0	0.00943	0	0.0356	0	0.03118	0.0059	0.01638	0.01487	0.01036	0.00917	0	0.06842	0.00635	0.0019	0.01202	0.00286	0.03595	0.0246	0.01373	0	0.0225	0.01895	0.00755	0.00587	0.01262	0.00597
ENSG00000011007	TCEB3	2.04669	1.93255	1.60129	1.17779	1.45206	1.76215	1.45547	1.64067	1.91659	1.55358	1.59544	1.75148	2.03568	1.74775	1.59388	1.57002	1.80698	1.42807	1.80155	1.57897	1.80485	1.75569	1.71896	1.91119	1.29511	1.47567	1.27408	1.83837	1.28103	1.56064	1.73323	1.3572	1.59533	1.74916
ENSG00000011009	LYPLA2	3.28667	6.18657	3.99445	8.74645	5.93019	3.40589	5.58847	4.10398	4.68204	4.39066	4.39178	5.48124	4.20569	3.46898	4.23947	4.25361	3.1541	3.53562	5.53054	4.13205	4.31716	3.59945	3.72422	3.53283	3.93523	3.58263	9.23251	10.024	4.23108	4.68455	3.53827	5.19611	3.9164	4.79923
ENSG00000011021	CLCN6	1.59678	2.22527	2.78308	2.47498	2.48388	2.56571	2.64874	1.94323	2.42155	3.04613	2.10702	1.81531	2.11442	2.47684	2.73456	3.18863	2.78174	2.70783	2.59639	2.57673	2.22061	2.34869	1.91832	2.30592	2.61179	2.67519	2.21111	1.87558	3.53782	3.77693	3.50371	3.23583	2.91038	2.14458
ENSG00000011028	MRC2	0.76793	1.00473	0.55207	1.39223	1.47241	2.41725	0.52916	0.78886	0.38084	0.6449	0.73076	0.37582	0.45924	0.48603	0.77672	0.65274	1.19866	1.05063	0.19923	0.921	1.26628	1.20862	0.28813	0.23393	0.57133	0.39296	0.46487	0.69645	0.42196	0.64065	0.42737	0.29533	0.41863	0.85212
ENSG00000011052	NME2	0	0	0	0	0	0	0	0	0	0	0	0	0	0	0	0	0	0	0	0	0	0	0	0	0	0	0	0	0	0	0	0	0	0
ENSG00000011083	SLC6A7	1.36031	0.95269	2.6604	2.35581	2.61251	1.15954	2.76626	0.83195	1.56232	4.03416	1.76754	1.02095	0.60409	1.44654	2.2169	5.63141	0.98694	1.32803	2.92042	2.31634	0.87293	0.8653	1.98322	0.88457	3.63616	6.71478	5.16479	3.73625	5.874	8.10299	4.54264	7.06917	3.84196	1.15149
ENSG00000011105	TSPAN9	0.67512	1.74312	1.25248	1.42606	2.16545	0.77534	0.8894	0.50926	0.74926	0.70556	0.7838	0.65237	0.59556	0.49118	0.75061	0.93248	0.71629	0.68227	0.59541	0.6743	0.58481	0.71364	0.98511	0.82287	0.73089	1.32175	1.23855	0.79467	0.77239	0.90874	0.8735	1.01042	0.51838	0.50778
ENSG00000011114	BTBD7	0.66614	0.78922	0.65852	0.40152	0.52521	0.55947	0.33755	0.37591	0.63061	0.2487	0.63769	0.29414	0.58547	0.35751	0.60836	0.67063	0.9331	0.65908	0.35665	0.42454	0.48498	0.49152	0.61169	0.64397	0.35623	0.31737	0.1645	0.09581	0.38549	0.33334	0.49993	0.30659	0.40067	0.32191
ENSG00000011132	APBA3	0.27624	1.02183	0.86458	0.56188	0.78563	0.74714	0.4674	0.59533	0.59764	0.42542	0.44427	0.63545	0.52958	0.29245	0.83519	0.60505	0.71666	0.83139	0.45533	0.50316	0.70077	0.54831	0.33513	0.68621	0.52425	0.46146	0.45476	0.46193	0.71717	0.44968	0.51472	0.6764	0.54395	0.53758
ENSG00000011143	MKS1	0.40737	0.63092	0.61875	0.85741	0.7174	0.69087	0.64444	0.59622	0.70765	0.58908	0.42484	0.7499	0.69869	0.60099	0.72598	0.5709	0.69114	0.93303	0.56401	0.67825	0.68864	0.64467	0.5943	0.73781	0.68358	0.61509	0.77995	0.64467	0.65147	0.50995	0.60278	0.49742	0.79922	0.61808
ENSG00000011198	ABHD5	0.65385	0.48357	0.71988	0.19183	0.30706	0.71803	0.52378	0.50489	0.87146	0.33743	0.91455	0.54876	0.8948	0.45238	0.45687	0.36444	0.72398	0.22722	0.3728	0.54379	0.77938	1.07377	0.54637	1.07951	0.45575	0.41569	0.13147	0.07469	0.41122	0.32977	0.55002	0.23166	0.57356	0.43718
ENSG00000011201	KAL1	0.20941	0.65368	0.66581	0.47488	0.16694	1.52175	0.77924	0.38751	0.64056	0.6254	0.31403	0.4951	1.515	0.48383	0.39823	0.38384	0.80769	0.47319	0.92021	1.10194	1.05276	1.51568	1.00226	2.54999	1.04968	0.70983	0.10492	0.1938	0.72916	0.90229	1.41373	0.37685	0.95304	0.68062
ENSG00000011243	AKAP8L	4.20434	7.72351	5.582	11.6634	8.66172	6.37393	7.96317	7.35039	7.47063	7.13765	7.59749	10.0706	6.04825	5.81856	8.15601	7.28823	6.53897	6.957	8.84008	5.99365	6.77158	7.25225	5.32775	5.45172	7.8085	6.89141	15.7342	14.0811	9.59347	5.34082	5.90632	7.15251	6.95708	6.82938
ENSG00000011258	MBTD1	0.82373	0.55327	0.6226	0.32698	0.69132	0.69686	0.62237	0.59161	0.47516	0.37283	0.38872	0.49257	0.59639	0.63005	0.62	0.81557	0.85385	0.73701	0.51688	0.65345	0.64043	0.48147	0.65041	0.55075	0.39259	0.55238	0.28445	0.2303	0.57443	0.40653	0.4371	0.50147	0.6619	0.45329
ENSG00000011260	UTP18	1.79884	1.39099	1.58117	1.88626	2.16099	2.23841	1.36487	2.06191	2.3849	2.48472	1.8704	1.91914	2.38661	1.95046	1.26961	1.63099	1.38847	1.4207	2.25132	1.96979	2.32835	2.05965	2.04237	2.28772	2.17633	2.48756	2.39357	1.77761	1.8978	2.17659	1.60627	1.82479	1.87877	1.65828
ENSG00000011275	RNF216	1.63873	2.22238	1.93895	1.15284	1.29258	1.4725	1.68221	1.06747	1.79416	1.31116	1.29589	1.5238	1.54572	1.30452	1.48322	2.27412	1.75986	1.71133	1.54189	1.37139	1.24432	1.43374	1.42684	1.58977	1.37036	1.33066	0.90312	0.89915	1.66862	1.51714	1.50023	1.38192	1.30346	1.40007
ENSG00000011295	TTC19	1.97458	1.7897	1.8227	2.07534	1.47537	2.13417	2.68889	1.82818	2.23759	2.98261	1.94925	2.02858	2.24922	2.2761	2.09047	2.18484	1.79114	1.63638	2.65959	2.29195	2.49261	2.61228	3.36826	2.31294	2.90598	3.6455	3.02419	3.32238	3.02495	3.57603	2.86103	3.0827	2.86928	2.71237
ENSG00000011304	PTBP1	1.66063	3.81886	2.85303	2.72952	2.94534	3.03308	1.76699	2.1283	2.50085	1.41298	2.75318	2.15604	2.72514	1.4383	2.61509	2.77604	3.47329	2.1201	1.72187	1.62353	2.08288	2.17108	1.58664	2.83514	1.65644	1.64818	1.53823	1.71673	2.03193	1.3498	1.81308	1.32705	1.64294	1.81382
ENSG00000011332	DPF1	1.52094	2.08749	2.69478	3.50545	1.97655	1.01328	2.38511	1.50467	2.15257	2.53089	3.77462	2.23398	1.10988	2.12121	1.77488	2.61039	1.06489	0.94186	2.58677	1.582	1.50259	1.17322	1.74262	0.92419	1.8026	2.02211	3.5595	4.52429	2.27261	3.25632	1.87919	2.79055	1.72284	2.22009
ENSG00000011347	SYT7	1.8674	2.08808	4.09308	3.55534	2.63601	2.48934	5.11513	2.91178	2.52845	6.2869	3.55221	2.46057	1.50276	3.65823	4.66464	6.36573	2.12793	3.05977	6.1563	5.42876	2.15008	2.35926	2.10044	1.40281	6.87517	7.18386	7.67485	8.01235	9.68448	11.9714	7.74831	10.9153	6.07186	3.32574
ENSG00000011376	LARS2	0.83068	0.93082	1.79949	1.04981	0.95653	1.40729	2.06331	1.69635	1.58771	1.98632	1.3259	2.01879	1.68636	1.95253	0.81972	0.85001	1.01991	0.77755	1.48636	1.77323	1.86306	1.99659	2.77269	1.8214	1.62822	1.25915	0.35252	0.37706	1.15631	1.72472	1.79262	0.92263	1.66025	1.95817
ENSG00000011405	PIK3C2A	2.339	1.1341	1.57933	0.94569	0.9916	1.79366	1.68832	1.13498	1.55478	1.0185	0.93449	1.51831	2.13282	1.47995	0.72364	0.85896	1.2757	1.61951	1.26373	1.87051	1.99601	1.91442	3.25393	2.11559	1.84641	1.34187	0.34648	0.45259	1.07939	1.72683	2.73584	0.84057	1.67689	1.77901
ENSG00000011422	PLAUR	0.38158	0.60338	0.43423	0.61733	0.44516	0.46156	0.20675	0.6294	0.62399	0.1641	0.37111	0.39054	0.45845	0.20359	0.41382	0.2385	0.34488	0.32341	0.24575	0.3796	0.37148	0.73223	0.15425	0.4839	0.10572	0.166	0.16512	0.04872	0.21849	0.10637	0.1251	0.1366	0.11976	0.19386
ENSG00000011426	ANLN	12.3433	2.84293	5.23636	2.27069	5.5323	4.68663	2.7705	7.33512	4.00918	1.32337	8.03785	10.0079	5.80867	6.35311	6.37438	4.93077	16.6161	8.07568	3.00038	3.61664	4.73455	2.43091	3.33534	4.22664	1.80256	1.60227	0.57124	0.99828	2.66745	0.96258	2.05082	1.76179	4.88935	3.93895
ENSG00000011451	WIZ	2.4415	2.80424	3.0408	1.72265	3.00801	2.27485	2.77007	1.87526	3.15198	3.15871	3.63838	3.11914	2.72971	4.33558	2.77686	3.81102	2.50716	1.81177	3.17467	2.85183	2.36679	2.71811	3.81476	2.87655	2.58422	1.6591	1.24383	1.58568	3.23074	3.52878	3.47484	2.3183	2.00322	4.70896
ENSG00000011454	RABGAP1	4.35538	1.91631	2.58183	3.28237	2.62364	2.96721	2.83295	3.22041	3.19965	2.85648	3.05138	3.26178	2.99622	3.27069	2.10599	2.65387	2.56031	2.59889	2.43357	2.63757	2.81855	2.7949	3.09358	2.73247	3.08257	2.49731	1.979	1.66028	2.6941	3.11007	3.4484	2.45721	3.20986	3.5205
ENSG00000011465	DCN	4.08489	3.01899	3.11268	1.61362	4.14161	9.53129	1.55801	1.8557	3.88072	1.43121	5.1473	2.27131	4.05198	2.72425	0.65739	0.86302	1.12498	0.63227	1.09843	5.50263	4.90294	7.6226	2.54279	2.2876	1.62555	1.58869	0.68739	0.55199	0.94724	1.90673	1.31843	0.41428	0.96449	2.02309
ENSG00000011478	QPCTL	0.86561	1.21385	1.01695	1.81086	1.24964	0.7758	1.43929	1.3237	0.75976	1.19869	0.71158	0.88412	0.62331	0.74421	1.36851	1.17012	0.66473	1.29893	1.31071	1.10608	0.80777	0.71643	0.79505	0.53752	1.08158	1.36969	3.25574	3.95506	1.3871	1.33799	0.91207	1.52028	1.16094	0.79246
ENSG00000011485	PPP5C	0.91669	1.76938	1.84621	1.37547	1.30825	1.58411	1.6159	1.22482	2.41405	1.59081	1.26892	1.74007	1.7557	1.30039	1.26495	1.4155	1.38	1.19272	1.72875	1.62998	1.74037	1.87908	1.93366	1.60729	1.6596	2.66075	1.17284	0.90056	2.39711	2.87734	1.95048	2.85521	1.66034	1.3706
ENSG00000011523	CEP68	1.11601	0.70459	1.0221	0.4909	0.74884	0.94576	0.94395	0.92255	0.75451	1.17505	0.92663	0.65129	0.96076	1.06331	0.79956	1.08634	0.9407	0.90421	1.01503	1.19179	0.89428	1.01659	0.97501	0.93052	1.00963	1.55971	0.77378	0.64564	1.21532	1.66689	1.21396	1.41215	1.19006	1.0849
ENSG00000011566	MAP4K3	1.23066	1.27724	1.24846	0.68026	0.86811	1.21705	1.15522	0.84539	0.93625	0.788	0.90597	1.12056	1.14508	0.81737	0.96269	1.61847	1.39807	1.07996	1.73822	1.19825	0.9782	1.4281	1.38814	1.36129	1.14375	1.66019	0.41646	0.18548	1.71996	1.61871	1.3904	1.27	1.41262	0.5556
ENSG00000011590	ZBTB32	0.02995	0.00719	0.03016	0.0382	0.06512	0.02122	0.03024	0.03401	0	0.00322	0	0.02964	0.01073	0.01143	0.01585	0.01439	0.06017	0.09462	0.007	0.01432	0.03002	0.00735	0	0.01476	0.0232	0.02645	0.04871	0	0.00645	0.02717	0.04221	0.00758	0.03528	0.00385
ENSG00000011600	TYROBP	8.36919	9.37817	4.6207	15.4887	10.3012	13.7464	1.57011	25.2508	8.41839	10.6797	11.0541	4.43574	19.0219	8.98063	8.73126	4.08725	7.49368	3.6842	8.85924	11.3524	14.0534	13.5099	4.20055	12.9036	5.57267	2.6087	14.6183	8.51076	4.63943	2.23191	3.5794	4.68736	3.87911	13.7367
ENSG00000011638	TMEM159	0.19459	0.66972	0.41368	0.79638	0.32436	0.58306	0.41481	0.36419	0.48102	0.41842	0.35813	0.30172	0.31661	0.28048	0.48069	0.5558	0.22444	0.30737	0.89425	0.43663	0.33102	0.52253	0.31916	0.54344	0.37676	0.23482	0.5658	0.47851	0.85918	1.02673	0.31641	0.71405	0.33798	0.33361
ENSG00000011677	GABRA3	0.42539	0.2803	0.46157	0.35965	0.5162	0.50114	1.10215	0.37196	0.32561	1.86557	0.29738	0.42297	0.26403	0.72723	0.79248	1.05842	0.33126	0.4766	2.06894	1.37284	0.50666	0.66829	0.53288	0.26815	1.66259	1.67717	1.46845	0.99347	3.17903	4.67894	1.71798	3.99817	1.47022	0.92348
ENSG00000012048	BRCA1	0.36078	0.20455	0.16988	0.24609	0.1656	0.15088	0.14505	0.25289	0.23009	0.17348	0.19981	0.29359	0.23606	0.21796	0.23165	0.12199	0.25952	0.27307	0.07025	0.16925	0.1717	0.27458	0.17475	0.19262	0.1423	0.10354	0.10816	0.19556	0.08958	0.06	0.15535	0.09891	0.16075	0.15077
ENSG00000012061	ERCC1	3.70464	3.31173	2.6144	3.80047	3.18947	3.00814	2.92203	3.50474	3.29792	3.40877	3.2128	3.20121	3.23137	3.22436	2.70922	3.12402	3.48077	2.69674	2.88211	2.94176	3.34622	2.8826	3.03103	2.92199	2.78275	3.04523	3.9484	4.74085	2.7142	2.72756	2.75471	3.00086	2.86773	3.19095
ENSG00000012124	CD22	0.8951	3.58219	2.80425	1.57677	3.66362	1.8849	0.57626	2.6585	1.29035	0.64463	1.61685	4.33945	1.59954	1.0571	9.59416	4.68774	11.4056	11.9001	0.85491	2.19579	1.90979	1.09227	0.40719	2.01664	3.08289	1.03878	2.70346	3.13092	1.94166	0.41629	1.9206	2.26523	4.99173	1.08516
ENSG00000012171	SEMA3B	7.89035	7.41617	5.49745	11.1201	7.03089	8.15096	4.96538	11.7469	5.92729	4.20374	6.38929	8.20922	7.02689	8.52392	15.2524	4.4813	8.78302	17.6726	1.50426	7.12572	7.44614	5.73662	6.11462	7.6763	6.38202	4.64647	13.618	10.0064	4.65682	2.96998	4.43028	6.84414	8.4069	8.63431
ENSG00000012174	MBTPS2	0.08829	0.11604	0.20588	0.04149	0.14143	0.26666	0.37379	0.17236	0.22091	0.3507	0.07411	0.16923	0.24887	0.23284	0.20825	0.20094	0.18256	0.29726	0.23887	0.43753	0.30065	0.27969	0.26794	0.32518	0.31668	0.44148	0.28166	0.32288	0.2572	0.35996	0.41102	0.37747	0.40507	0.11471
ENSG00000012211	PRICKLE3	0.64736	1.58964	0.82409	0.93485	1.16847	1.01682	0.49334	1.01098	0.58071	0.50165	0.65191	0.94292	1.12896	0.64624	1.00002	0.61428	0.69258	0.72351	0.51946	0.65583	0.78808	0.80715	0.72542	1.45978	0.35947	0.33003	0.5851	0.61041	0.51037	0.2504	0.4343	0.30602	0.32985	0.55283
ENSG00000012223	LTF	0	0.13133	0.00984	0.22426	0.05096	0.62278	0.01315	0.50525	0.01588	0.42003	0.05393	0.23973	0.94124	0.04969	0.13787	0.03441	0.07413	0.47825	0.00456	0.02023	0.03916	0.74127	0.27992	5.09509	0.01765	0.00517	0.05776	0.03719	0.00421	0.03189	0.02753	0.00247	0.01239	0.14065
ENSG00000012232	EXTL3	0.70284	1.23561	1.15222	1.08667	1.49808	1.04982	1.7394	1.00081	1.15642	1.32914	1.42056	1.32786	0.87847	0.96572	0.98215	1.46642	1.26641	1.23161	1.35934	1.00683	1.0208	0.9777	1.20586	0.98271	1.27336	1.36866	2.55327	1.94138	1.74695	1.79369	1.32448	1.91208	1.20104	1.2297
ENSG00000012504	NR1H4	0	0	0	0	0	0	0	0	0	0.00258	0	0.01898	0.00429	0	0	0.00384	0	0.00947	0.0028	0.04966	0.01748	0	0	0	0	0.00423	0.00354	0	0.00258	0.00435	0	0.00303	0	0
ENSG00000012660	ELOVL5	3.58518	4.9341	5.77975	1.94835	2.24661	6.27015	4.91286	3.34864	8.08243	3.37515	4.2783	6.05834	6.21262	3.06563	1.97232	3.45789	4.82401	4.32875	6.39224	6.12687	6.16917	9.84715	6.79686	8.37711	4.45786	4.09548	0.91199	0.98174	3.82497	3.63886	6.49514	2.02838	5.88717	3.09177
ENSG00000012779	ALOX5	0.878	0.51896	0.28716	0.10051	0.44052	0.93309	0.28416	1.30096	0.34763	0.63416	0.70436	0.27629	1.74815	0.73586	0.35354	0.36058	0.74883	0.35561	0.68915	0.81423	1.15916	0.60944	0.51306	1.22325	0.54051	0.26837	0.28625	0.06965	0.754	0.48604	0.49785	0.40166	0.40598	1.04789
ENSG00000012817	KDM5D	0.59176	0.74309	1.07409	0.38581	0.86916	1.52796	1.03278	0.80194	0.86031	1.0764	0.67227	0.70107	1.16678	0.74369	0.01856	0.0014	1.63611	2.08409	1.00892	1.28504	1.05697	0.00932	0.59786	0.0108	1.11577	1.71929	0.49901	0.4861	1.69184	1.27637	1.31433	1.52308	1.90111	0.97394
ENSG00000012822	CALCOCO1	3.7224	5.3218	5.44688	2.13885	3.81595	5.1824	3.16443	3.03744	4.25132	3.4992	3.02323	3.33851	4.04788	2.82881	5.31727	4.92784	7.83621	4.12628	2.67106	3.78835	4.72151	5.03478	4.03571	3.68207	3.91874	5.36372	2.0163	1.64938	5.07864	4.41055	4.15946	4.54508	4.55656	3.44614
ENSG00000012963	UBR7	2.81849	2.17323	2.82691	1.38942	2.09959	2.91377	2.72127	2.45389	3.08452	2.5353	2.94836	2.605	3.14987	2.99909	2.10023	2.56824	2.26108	1.889	3.43997	3.14879	2.86935	3.09489	2.88862	2.81132	2.76554	2.95474	1.43439	1.57126	3.46335	3.231	3.12836	2.93267	3.30305	2.69999
ENSG00000012983	MAP4K5	1.26291	1.40384	1.70115	0.6805	1.45811	2.6274	1.52076	1.21844	1.61254	0.9095	1.75657	1.89858	2.09351	1.13265	1.78079	2.40635	4.59349	3.49531	1.61419	1.87945	1.89005	1.86629	1.39282	1.93162	1.4011	1.5141	0.62936	0.81871	1.85482	1.12289	1.54016	1.26327	2.30863	0.92392
ENSG00000013016	EHD3	3.00289	2.15714	3.26257	1.93127	2.45149	2.5231	4.25409	2.55825	3.55869	5.44087	3.33031	2.4372	2.60108	3.18936	2.82196	5.08821	2.33785	1.82333	5.31452	3.98212	2.38285	2.70766	2.59655	2.04677	4.77229	5.3356	2.71821	1.23415	6.7866	9.06269	5.34074	6.50291	5.41061	3.2481
ENSG00000013275	PSMC4	4.20535	5.14074	4.32812	4.79914	5.2441	5.71884	5.42791	5.82783	5.59962	5.84415	4.90387	4.71931	5.59674	4.55725	5.80131	4.58123	6.26896	4.06246	6.08693	5.3685	6.08426	5.14196	4.47029	5.70809	5.50453	6.70853	6.6388	3.73839	5.85002	6.46298	4.83752	7.5553	6.19821	5.4207
ENSG00000013288	MAN2B2	0.70392	0.93132	1.40049	0.81765	1.36625	1.55644	1.48905	1.21636	1.18393	1.68004	0.86367	1.05563	1.38282	1.32096	1.52995	1.44251	1.62969	1.27021	1.33006	1.79668	1.68656	1.40608	1.64509	1.33483	1.71735	1.60371	1.68996	1.35787	1.66975	2.06108	1.79397	1.94186	1.63571	1.68314
ENSG00000013293	SLC7A14	0.31728	0.30664	0.44597	0.27825	0.27938	0.47768	0.48857	0.55644	0.19822	0.91761	0.23357	0.29203	0.29624	0.44387	0.9923	0.85245	0.41612	0.85511	1.79881	0.87706	0.32817	0.50664	0.28895	0.16516	1.04331	1.12062	0.9065	0.69463	1.60163	1.8506	0.86844	1.79255	0.97468	0.38552
ENSG00000013297	CLDN11	1.60914	3.65911	3.45087	2.90352	3.91718	5.15708	1.2684	3.93044	2.12369	1.17555	2.34135	4.06449	2.79493	1.45882	12.1144	4.1809	15.1916	10.6938	2.26894	5.2218	4.02074	3.04825	1.49355	3.74833	3.08189	3.20242	5.62229	8.08742	4.37374	1.57445	2.2945	4.08792	6.40737	1.80909
ENSG00000013306	SLC25A39	5.05854	15.7227	10.8158	17.0097	11.9803	5.7218	7.00854	9.31251	8.56153	9.06361	9.13661	9.08154	7.20468	7.49886	12.9776	8.71244	7.17472	7.7302	6.11641	6.79069	8.18413	6.67905	7.5636	7.42405	6.72698	5.30393	10.38	9.16009	6.82093	5.65368	5.70805	6.4842	5.77591	9.49028
ENSG00000013364	MVP	1.48723	3.50619	2.36218	3.33721	2.99244	3.60409	1.84532	3.886	2.1234	1.96966	2.35143	2.63072	3.94879	1.24151	4.45396	1.82331	2.53229	3.09665	1.75816	2.64527	3.19361	3.8646	2.69372	4.8442	2.61081	1.97699	3.53008	3.06946	1.96707	1.17493	2.11491	1.51062	2.51044	1.44639
ENSG00000013374	NUB1	2.56807	2.42608	1.99936	2.42511	2.30004	2.39924	2.19578	2.80882	2.56366	2.05554	2.63357	2.76773	2.61587	2.64216	2.37252	2.02832	2.66622	2.00401	2.04747	2.29741	2.27323	2.59935	2.83758	2.53128	1.7356	2.24459	4.26147	3.88207	2.00774	2.02774	1.89469	1.98851	1.9854	2.83089
ENSG00000013375	PGM3	0.76951	0.86681	1.37127	0.61711	0.84145	1.60251	1.62832	1.16652	1.28065	1.59384	1.06911	1.25439	1.42502	1.24494	1.14813	1.28867	1.40458	1.33616	1.66725	1.65064	1.62424	1.70293	1.42623	1.94642	1.61555	1.91453	1.04735	1.10413	1.86457	1.39812	1.82782	1.77844	1.89715	1.31684
ENSG00000013392	RWDD2A	0.55767	0.6164	0.70123	0.51377	0.56967	0.76356	0.83424	0.65449	0.89564	1.04498	0.54304	0.63078	0.63107	0.62145	0.5373	0.83364	0.49797	0.46841	1.07353	0.93224	0.75989	0.75291	0.73968	0.73945	0.82496	1.41005	1.16476	0.85104	1.17634	1.26709	0.78301	1.28137	1.15832	0.70795
ENSG00000013441	CLK1	6.75821	15.2095	7.6097	9.26612	8.47474	12.1338	6.44551	5.48384	12.9087	6.01996	6.142	7.13885	8.80311	5.15304	10.6537	9.95051	19.0871	15.4885	11.6087	8.44518	9.67409	11.7004	4.73984	11.9407	7.55341	6.52351	3.11121	3.45924	8.4303	5.0703	8.64392	6.33325	13.3605	4.87045
ENSG00000013503	POLR3B	0.16223	0.16812	0.26368	0.14159	0.28218	0.3796	0.32476	0.25425	0.3192	0.35068	0.18857	0.24338	0.48484	0.32361	0.24106	0.30086	0.3736	0.35741	0.38308	0.46662	0.38128	0.42039	0.36854	0.33875	0.43425	0.4011	0.2348	0.56894	0.40827	0.4988	0.43133	0.38679	0.37295	0.34693
ENSG00000013523	ANGEL1	0.93092	1.17354	1.44261	1.08853	1.52473	1.70795	1.62934	1.56412	1.38701	1.16601	1.11839	1.56013	1.57302	1.27276	1.57688	1.48851	1.53091	1.85645	1.11847	1.49061	1.21738	1.44402	1.22952	1.5618	1.36385	1.32068	1.56671	2.11195	1.66418	1.47215	1.61967	1.22702	1.67454	1.49024
ENSG00000013561	RNF14	5.49177	2.03572	2.42811	2.65985	2.5298	2.57163	2.75536	3.39743	3.14513	3.47072	4.12708	3.16604	2.72214	4.0205	1.77451	2.39962	1.86194	1.68072	2.7751	3.05015	3.14043	2.7889	3.03999	2.62197	2.70038	3.13382	2.19223	1.93584	2.87392	3.49806	2.82035	2.95768	3.03731	3.18645
ENSG00000013563	DNASE1L1	1.11484	1.28301	1.87782	0.58934	1.18791	1.26128	1.29137	1.17852	1.31415	1.50529	0.93654	0.9821	1.13521	1.20584	1.1909	1.23221	1.14347	1.09466	1.07489	1.32018	1.41136	1.26333	1.15138	1.15332	1.43126	1.40477	1.14635	1.33846	1.31307	1.61988	1.24336	1.31662	1.25783	1.35599
ENSG00000013573	DDX11	0.03963	0.68035	0.45059	0.90989	0.59879	0.65188	0.25509	0.59499	0.60586	0.28333	0.30692	0.71576	0.60513	0.45863	0.87053	1.10277	0.31847	0.74722	0.27201	0.307	0.41078	0.11991	0.07526	0.4797	0.21356	0.34466	1.06337	0.74735	0.61026	0.10784	0.22767	0.35977	0.22893	0.53883
ENSG00000013583	HEBP1	2.22946	2.38443	2.58487	2.10604	2.10658	2.6084	2.04841	2.52407	3.12426	2.91268	3.11247	3.64493	3.35458	2.6393	1.61182	1.41674	2.63646	1.62755	2.36829	2.52105	3.21341	3.19926	2.57996	3.11514	2.1249	1.83454	1.93851	2.13369	1.80655	1.666	2.11372	1.71398	2.01379	2.52887
ENSG00000013588	GPRC5A	0.04423	0.07553	0.12703	0.11912	0.03419	0.15321	0.01323	0.02852	0.03595	0.00634	0.03317	0.07588	0.03874	0.005	0.06417	0.01574	0.12288	0	0.02412	0.22943	0.1066	0.13425	0.01358	0.17803	0.05456	0.01562	0.02325	0.01871	0.03493	0.00178	0.05967	0.00622	0.03118	0.00885
ENSG00000013619	MAMLD1	0.69621	0.65532	0.89271	0.66607	0.54492	0.90143	1.27009	0.41286	0.71292	1.26501	0.77306	0.61463	0.72705	0.89962	0.57	0.87422	0.74912	0.65433	1.22339	1.00941	0.9428	0.92355	0.92313	0.64506	1.13591	0.80164	0.58465	0.58319	1.44553	1.66095	1.32678	1.04304	0.935	1.12436
ENSG00000013725	CD6	0.00692	0.05981	0.00465	0.24713	0.06017	0.04902	0.02329	0.06635	0.10403	0.07737	0.04669	0.05478	0.04834	0.088	0.04883	0.08422	0.04943	0.03825	0.04365	0.10032	0.06305	0.01471	0.04778	0.08525	0.08038	0.05499	0.39282	0.44128	0.04322	0.15817	0.072	0.05253	0.07273	0.15658
ENSG00000013810	TACC3	0.11517	0.43398	0.41634	0.63287	0.50852	0.35621	0.34591	0.33311	0.2988	0.34481	0.26088	0.36827	0.32215	0.32451	0.45959	0.43988	0.19382	0.27988	0.24222	0.21879	0.28904	0.29273	0.27838	0.26198	0.26302	0.3536	0.36937	0.4301	0.33202	0.14787	0.21129	0.36546	0.2264	0.41238
ENSG00000014123	UFL1	1.846	1.16301	1.56751	0.9967	0.78681	1.9262	1.30419	1.23836	0.98778	0.92751	0.64472	1.40733	2.07894	1.47376	1.17389	1.09776	2.07272	1.81882	1.64216	1.98456	1.60065	1.93277	1.75131	2.55593	1.71043	1.63485	0.70528	0.45235	1.5707	1.41755	2.09819	1.09391	1.70928	0.94944
ENSG00000014138	POLA2	0.35496	0.37225	0.37204	0.42969	0.3654	0.42343	0.32185	0.68003	0.31497	0.32868	0.35553	0.5793	0.43989	0.31325	0.77205	0.34344	0.69862	0.54353	0.29454	0.29547	0.37101	0.40643	0.3552	0.38558	0.34224	0.34158	1.18027	0.92747	0.3261	0.32856	0.20889	0.40332	0.36893	0.32974
ENSG00000014164	ZC3H3	1.14512	2.141	1.97788	2.808	2.14645	1.11063	1.36585	1.16709	1.35981	1.25986	1.20721	1.16195	1.1212	1.11704	2.42073	1.97296	2.0004	1.93173	1.32753	1.34091	1.05976	1.17658	1.25532	1.15611	1.44942	1.32921	2.09408	1.06887	1.95396	1.61763	1.54023	2.43091	1.17876	1.34375
ENSG00000014216	CAPN1	2.16929	2.65587	2.60662	1.62877	2.72238	3.07287	2.72283	2.35594	3.4166	2.5366	2.94123	2.59592	3.12927	2.76175	2.37025	2.82703	2.58193	2.00388	2.13285	2.401	2.70657	2.83055	3.27305	3.29122	2.5038	3.18309	1.74569	1.65718	2.98907	3.27102	2.66471	2.57952	2.32911	2.84437
ENSG00000014257	ACPP	0.01979	0.00475	0.00332	0.02524	0	0.04205	0.00333	0.05742	0.04824	0.03829	0.01214	0.01567	0.09215	0.02516	0.05237	0.01584	0.03975	0	0.01156	0.03468	0.02524	0.00971	0.01708	0.05851	0.00255	0.00349	0.02048	0	0.00852	0.01615	0.00858	0.01252	0.01614	0.00763
ENSG00000014641	MDH1	4.85166	3.45505	6.41379	4.39789	3.58355	6.95419	7.54986	5.84894	7.08242	15.3558	5.30546	6.73559	5.71585	8.01738	3.77022	5.90248	4.13942	4.92752	14.2684	11.3501	6.98784	7.25233	6.68097	5.47615	15.4655	30.192	8.01803	6.11685	20.9244	24.6607	13.903	22.8302	15.638	7.10784
ENSG00000014824	SLC30A9	3.32989	1.48886	2.26823	1.72835	1.82242	2.45987	2.94499	2.70628	2.50556	2.6962	2.64858	3.24107	3.09341	3.23907	1.18524	1.47493	1.83532	1.97696	2.42689	2.89419	2.73736	2.40499	3.06084	2.80825	2.32993	3.53037	2.85031	2.54396	2.48176	3.83198	2.6301	2.42348	2.48167	2.71661
ENSG00000014914	MTMR11	0.25298	0.96326	0.68844	0.54169	0.60503	1.18104	0.5626	0.60191	0.62047	0.45656	0.49885	0.41134	1.04388	0.5148	0.80349	0.6483	1.21825	0.62795	0.76428	0.61612	0.57636	0.93844	0.2683	1.67204	0.56446	0.56165	0.28853	0.47303	0.91657	0.50323	0.68952	0.5259	0.67138	0.49955
ENSG00000014919	COX15	2.23438	1.36395	1.35335	1.94447	1.41636	1.8117	2.15926	1.95964	1.71499	2.07558	1.7789	1.94995	2.20041	2.76849	1.66462	1.09746	1.58285	2.13331	1.38071	2.22142	2.05068	2.15063	3.23697	2.32473	2.00736	2.02557	2.79251	2.49083	1.31969	1.6485	2.22621	1.82705	2.014	2.43885
ENSG00000015133	CCDC88C	0.07344	0.21482	0.24875	0.1533	0.13064	0.15491	0.17753	0.07413	0.20889	0.16294	0.11468	0.1044	0.16324	0.11803	0.11545	0.22455	0.2176	0.20301	0.30188	0.18083	0.17583	0.20585	0.12103	0.25747	0.28611	0.20869	0.10562	0.1986	0.23726	0.27858	0.26272	0.23232	0.1688	0.14079
ENSG00000015153	YAF2	0.99108	0.65237	0.68333	0.64676	0.48587	0.57814	0.75089	0.44612	0.66551	0.66813	0.62913	0.65897	0.62649	0.63657	0.38081	0.47805	0.55184	0.36266	0.80565	0.6554	0.7351	0.6691	0.73332	0.54879	0.70336	0.72037	0.64155	0.65201	0.63462	0.77545	0.67863	0.58781	0.6006	0.50974
ENSG00000015171	ZMYND11	14.8467	4.88237	6.82251	4.35279	7.70485	7.99029	7.19683	8.24349	7.56583	5.50648	10.2988	8.18895	9.40967	10.1589	4.09317	5.60069	6.00321	5.15513	5.85226	6.81213	8.65855	7.25982	9.15045	7.89368	5.95837	6.43942	2.4253	2.15303	5.73468	6.81406	7.70014	5.06449	6.21853	6.97991
ENSG00000015285	WAS	1.16723	1.29679	0.74266	1.41115	1.87869	1.95325	0.33424	3.24438	0.94152	1.15754	1.41074	0.80003	2.33109	0.95274	1.97348	0.75895	1.52452	0.82555	1.17649	1.27403	1.90195	2.42215	0.60757	2.12071	0.93997	0.45534	2.07599	1.65832	0.98309	0.53098	0.89138	1.1022	0.66306	1.48739
ENSG00000015413	DPEP1	0	0.01469	0	0	0.0133	0.00542	0	0.02702	0.00622	0	0	0	0.00822	0	0	0.0196	0	0	0.00715	0.00731	0.02509	0	0.00528	0.00754	0	0.0081	0	0.02912	0	0.00277	0.0199	0.01548	0.01109	0.00393
ENSG00000015475	BID	3.65227	5.13114	4.18839	3.8804	3.43756	3.83984	3.48251	4.6058	4.81091	4.38098	6.0478	4.89145	4.59129	4.55669	3.65126	4.92632	3.66791	2.61757	4.22113	3.4271	4.39271	3.95452	2.50602	3.88916	4.11809	4.62768	3.40087	2.52924	5.65206	3.06945	3.51338	4.52875	4.21666	4.46435
ENSG00000015479	MATR3	8.79991	4.12286	7.20616	5.37276	5.01922	6.10445	6.84044	6.94085	5.18794	7.62915	5.57371	5.51891	5.76928	7.80991	4.74501	5.50457	4.48066	4.40856	8.78689	7.70773	6.16401	6.55454	6.13281	5.17728	7.67531	10.1079	6.02188	4.70242	8.17888	9.1404	7.88836	8.75914	7.89966	5.7106
ENSG00000015520	NPC1L1	0.0079	0.24654	0.09279	0.03526	0.02747	0.01119	0.00266	0.03587	0.03209	0.02038	0.03392	0.03752	0.03112	0.00603	0.02508	0.07843	0.04231	0.05614	0.02768	0.00252	0	0.05684	0	0.06812	0.00204	0.01116	0.00467	0	0.01701	0.00143	0.00171	0	0.01145	0
ENSG00000015532	XYLT2	0.78836	1.66367	1.18574	1.42628	1.41079	0.99626	1.34718	0.97748	1.22288	1.28934	0.85567	1.02033	0.94235	0.87154	1.20647	0.92758	1.14733	1.08363	0.75636	0.89133	0.95608	0.84315	1.08888	0.85366	1.07242	1.20885	1.69231	1.63437	1.11023	0.95306	1.12085	1.29107	1.0991	0.91622
ENSG00000015568	RGPD5	0.00585	0.00281	0.00196	0	0.00509	0	0.00197	0	0.00357	0.00252	0	0	0	0	0.0062	0.00375	0.01176	0.00462	0	0.00326	0	0.00096	0	0.00216	0.00453	0.00207	0	0	0.00189	0.00372	0.01142	0.00889	0	0.00151
ENSG00000015592	STMN4	7.75705	2.43108	8.94418	16.3283	5.67283	6.59319	11.9568	20.3308	7.93645	16.5608	10.2745	11.1419	4.279	9.42037	22.9571	6.99859	3.64886	5.17166	15.0306	11.6909	8.68021	5.33068	4.26557	2.19386	16.1993	17.8375	68.7998	64.6211	20.1492	15.5786	10.623	29.2295	21.7137	10.0421
ENSG00000015676	NUDCD3	4.03193	2.9724	3.67879	5.30013	4.71926	3.43125	4.93414	4.03146	4.05342	4.99816	5.0476	4.58718	3.63904	4.63233	4.2179	4.90601	3.16813	3.63789	5.32227	4.33926	3.14578	3.24383	5.02216	3.94284	3.96446	5.58982	7.88096	6.68815	4.97546	5.93298	4.08705	5.8689	4.11835	4.44489
ENSG00000016082	ISL1	0	0	0	0	0	0	0	0.00325	0	0	0	0.00511	0	0.00656	0	0	0	0	0	0	0	0	0	0	0	0	0	0	0	0	0	0	0.00234	0
ENSG00000016391	CHDH	2.65733	3.65387	2.84823	1.39818	1.96226	3.07501	2.78585	1.52732	4.1454	2.69146	4.62491	3.32109	4.58375	2.80029	1.74534	2.06724	2.93863	1.6849	1.88658	1.90139	3.4819	4.65181	4.9737	2.12124	2.04563	1.56271	1.27428	1.35382	1.69285	1.31826	2.16655	1.12714	1.8751	2.81596
ENSG00000016402	IL20RA	0.4527	0.43481	0.19963	0.05095	0.17755	0.36633	0.13744	0.21504	0.40759	0.31494	0.24505	0.37249	0.60421	0.45383	0.10964	0.09952	0.50332	0.20331	0.21157	0.21921	0.56786	0.53431	0.23294	0.48559	0.21312	0.26806	0.20473	0.36333	0.11471	0.0934	0.1963	0.07862	0.14801	0.32643
ENSG00000016490	CLCA1	0	0	0	0	0	0	0	0.01567	0.00505	0	0	0.00492	0	0	0.00438	0	0	0	0	0	0	0	0.00429	0	0	0	0	0	0	0	0	0.00314	0	0
ENSG00000016602	CLCA4	2.14846	0.45311	0.57617	0.14501	0.76122	0.45705	0.43236	1.24781	0.53582	0.26399	0.95539	1.04855	1.06494	0.99178	1.21951	0.30951	1.59365	1.37362	0.24969	1.13016	1.48345	0.63033	0.62803	0.44258	0.26705	0.31719	0.39327	0.58973	0.34277	0.18355	0.29821	0.28192	0.69842	0.73082
ENSG00000016864	GLT8D1	1.64473	1.74297	2.17888	1.04902	1.39223	2.27618	2.31402	1.86491	2.10748	2.56289	2.31396	2.18777	2.69081	2.01929	1.66387	1.60163	2.17851	1.71466	2.10869	2.64844	2.29424	2.3531	2.67679	2.41014	2.44572	2.98398	2.25983	1.81611	2.28135	2.3374	2.37962	2.18106	2.54371	2.2276
ENSG00000017260	ATP2C1	3.73821	3.37337	3.99772	4.17632	2.87476	2.93866	3.27893	2.9698	3.99211	2.79823	3.34301	3.07334	3.03807	2.54225	2.50288	3.16103	3.28595	2.5224	3.90302	2.86026	2.56495	3.44055	3.03982	3.64394	2.83493	2.96775	1.59551	1.60798	3.1452	3.5612	3.43789	2.97096	3.06863	2.33644
ENSG00000017373	SRCIN1	2.80296	2.00378	3.10295	3.93783	2.97099	1.56138	2.87338	4.10527	1.96608	3.11634	2.99592	2.59166	1.31081	3.35816	4.70812	4.10247	3.54102	6.17768	1.98955	2.84556	1.6245	0.98712	1.41086	1.25903	2.87502	2.57601	4.30983	4.72205	2.99829	3.54054	2.72771	3.99424	3.43468	3.2935
ENSG00000017427	IGF1	0.10258	0.02463	0.04649	0.07524	0.00446	0.07631	0.07942	0.03754	0.01042	0.08162	0.03147	0.01015	0.03767	0.0822	0.06335	0.01314	0.00458	0.01215	0.13784	0.10052	0.02524	0.08809	0.00531	0.0316	0.06886	0.10145	0.04702	0.05859	0.08728	0.10981	0.05671	0.14928	0.04555	0.07782
ENSG00000017483	SLC38A5	1.39437	2.3958	1.21345	2.32546	5.14701	1.00071	0.99428	0.88096	1.30528	1.24374	1.02015	1.71328	1.16004	0.57274	0.83834	1.8892	1.33272	1.9578	0.33066	1.31816	1.55308	1.08126	1.127	0.50904	1.62387	1.83681	1.97907	2.68409	1.08562	2.18118	1.71308	1.67027	0.88919	0.65341
ENSG00000017621	MAGIX	0.35209	0.47104	0.29828	0.70578	0.26246	0.25094	0.46275	0.58387	0.25549	0.43443	0.468	0.39493	0.30033	0.39662	0.48222	0.32493	0.36306	0.2847	0.36632	0.2698	0.21544	0.21803	0.30105	0.314	0.34194	0.22651	0.81306	1.17305	0.36293	0.35285	0.29626	0.30762	0.36921	0.40099
ENSG00000017797	RALBP1	10.622	6.61745	5.51459	3.00747	3.04299	4.64818	3.43784	5.80862	6.70965	4.39433	9.97635	5.67275	7.20482	6.73667	3.02524	3.27711	4.39283	2.00024	3.72995	3.59579	6.17539	5.96726	4.46458	5.3458	2.13998	2.73653	0.9361	0.74148	2.99478	3.53373	3.23853	2.53843	2.92772	5.23822
ENSG00000018189	RUFY3	7.05212	3.4657	4.44793	3.88483	3.91583	4.24983	4.79921	5.43988	4.33811	5.65781	4.25691	4.50314	3.81268	5.54095	5.12246	4.27266	5.07401	5.25304	5.87693	5.58766	4.15482	4.33324	3.42543	4.37737	5.55594	6.75532	4.61128	3.58396	6.92365	7.37343	6.17371	7.69678	6.32449	4.71362
ENSG00000018236	CNTN1	5.25421	4.76472	7.13272	4.37876	3.77014	7.64029	7.81383	4.87319	7.90798	7.90748	4.83327	8.24133	7.88438	6.79088	4.48602	5.7338	6.05132	5.07673	9.30597	9.46608	8.04456	9.22914	12.1148	8.29096	9.59076	8.96996	3.48544	2.17398	8.42371	9.64886	11.1982	8.24714	9.16752	5.78775
ENSG00000018280	SLC11A1	1.10441	0.28241	0.12839	0.74404	0.47816	0.60209	0.19311	3.48669	0.44101	0.27244	1.41958	0.53753	1.53724	0.22133	1.22154	0.30477	0.69588	0.24166	1.16747	0.31536	0.91757	2.32966	0.39951	2.21018	0.45174	0.27441	2.27183	0.47558	0.92265	0.09108	0.3659	0.2674	0.36653	0.21762
ENSG00000018408	WWTR1	3.22453	1.83505	1.71127	1.23586	1.85237	2.26709	0.93598	2.08774	1.58476	0.85664	2.71619	1.25897	2.45346	1.35071	0.91869	1.22717	1.77427	0.59968	0.8952	1.08407	1.70201	2.06942	1.89485	3.94255	0.85917	0.53811	0.36739	0.60074	0.75292	0.62168	0.97061	0.19215	0.75688	1.22102
ENSG00000018510	AGPS	1.2398	0.57353	0.84591	0.49059	0.65573	0.80399	0.86696	0.74319	0.79784	0.6507	0.72643	0.76928	0.89829	0.77617	0.63039	0.72296	0.68232	0.69142	0.80054	0.75304	0.79134	0.89312	0.89638	1.05245	0.66365	0.74085	0.5297	0.33237	0.74333	0.84279	0.85137	0.65697	0.79058	0.63245
ENSG00000018607	ZNF806	0.07015	0.01123	0.07064	0	0.14234	0.07455	0.02361	0.0354	0.09501	0.05028	0.02869	0.01851	0.05864	0.04758	0.04951	0.05243	0.07308	0.1108	0.04371	0.0447	0.06392	0.07267	0.0323	0.02881	0.09055	0.01652	0.00691	0	0.08058	0.09333	0.15715	0.09468	0.09323	0
ENSG00000018610	CXorf56	1.6713	0.96315	0.96171	1.45174	1.32889	1.73386	1.58582	1.60665	1.37766	1.81058	1.09365	1.26657	1.55674	1.9677	0.83695	1.02484	0.79594	1.00569	1.61423	1.94006	1.67102	1.68711	1.54441	1.33358	1.54505	2.22066	1.31313	0.75757	1.65929	2.01852	1.54601	1.79656	1.36452	1.76011
ENSG00000018625	ATP1A2	48.4154	35.109	55.3778	34.719	43.6576	67.1514	85.7384	26.3511	89.7927	66.8504	39.9157	73.8097	74.5446	55.8848	11.8723	31.2201	33.4727	37.6345	47.4451	66.7887	86.624	77.2365	118.525	80.7607	80.7626	54.7332	14.91	18.0089	37.965	52.1857	95.4858	18.5029	58.9646	68.0947
ENSG00000018699	TTC27	0.33861	0.6317	0.40219	0.60637	0.2605	0.53056	0.42521	0.48639	0.41278	0.35846	0.24768	0.46918	0.58555	0.44391	0.58828	0.36295	0.65706	0.55544	0.53561	0.52705	0.54595	0.48783	0.33278	0.57125	0.47407	0.52209	0.60845	0.39671	0.41515	0.33788	0.48848	0.45154	0.57594	0.4153
ENSG00000018869	ZNF582	0.3948	0.1896	0.37106	0.15948	0.32045	0.40558	0.41194	0.46492	0.35828	0.38485	0.31486	0.45846	0.48324	0.37826	0.33902	0.40047	0.38191	0.38456	0.40592	0.38999	0.42934	0.35302	0.34989	0.3859	0.41788	0.41368	0.49808	0.62008	0.39115	0.28411	0.27105	0.28641	0.44124	0.38919
ENSG00000019102	VSIG2	0.40553	1.405	0.69034	1.86598	1.53667	0.33349	0.69223	0.35817	0.83571	0.26783	0.46202	0.58484	0.20755	0.26525	0.56222	0.96499	0.34919	0.36604	0.31813	0.3046	0.40652	0.2369	0.15003	0.24983	0.23182	0.74686	0.88221	0.48253	0.48663	0.33633	0.31401	0.49115	0.26249	0.23837
ENSG00000019144	PHLDB1	3.32022	2.63455	2.57789	3.38463	3.29272	2.05997	2.27001	3.46657	1.8965	1.40436	2.07621	4.05379	1.92749	2.67472	7.07077	2.02137	5.33072	8.14392	1.3811	2.93384	2.63651	1.58051	1.91706	3.06858	2.45748	1.42623	5.16931	4.41662	2.13885	1.29234	2.31331	2.37513	3.67618	3.08593
ENSG00000019169	MARCO	0	0.88152	0.18082	0.29269	0.0347	4.76376	0.06044	0.09566	0.1054	0.27029	0.11016	0.08689	0.88633	0.0812	0.09857	0	0.21379	0	0.10257	2.45091	1.44004	1.16508	0.06889	0.54574	0.20603	0.42634	1.86428	0.07597	0.02578	0.11583	0.16438	0.0101	0.07232	0.1334
ENSG00000019186	CYP24A1	0	0.03009	0	0.01998	0	0	0.02109	0.01054	0.00424	0.00449	0	0.00413	0	0.00266	0	0.00669	0	0.00825	0.01952	0.02329	0	0.01708	0.00721	0	0	0.01107	0.00309	0	0.05623	0.01705	0	0.0185	0.01325	0.00537
ENSG00000019485	PRDM11	0.63792	0.99476	0.69025	1.10573	1.20094	0.43867	0.62647	0.59088	0.94844	0.63745	1.40425	0.65364	0.60092	0.51352	0.56678	0.8294	0.51602	0.33786	0.68921	0.49265	0.44045	0.65308	0.58567	0.48638	0.52118	0.44665	0.61249	0.99301	0.58515	0.70938	0.53695	0.36087	0.35093	0.66006
ENSG00000019505	SYT13	0.83358	1.03936	2.34882	3.84844	1.18384	1.73247	2.85977	1.6442	2.27162	6.19953	2.18625	1.06266	1.05069	1.97833	2.75815	4.2086	0.78532	1.0751	5.77208	3.54813	1.14434	1.61866	1.29392	0.60115	5.8261	8.09788	9.99046	9.13957	7.62791	9.13207	4.93759	9.36326	5.56492	2.46225
ENSG00000019549	SNAI2	0.29083	0.16586	0.14643	0.04637	0.14227	0.30586	0.12848	0.09632	0.13295	0.1368	0.0446	0.20149	0.26048	0.08322	0.08339	0.32607	0.16231	0.10049	0.42475	0.28382	0.22197	0.23786	0.11925	0.11198	0.10324	0.11877	0.11825	0.10382	0.27797	0.25063	0.11429	0.2392	0.14825	0.08881
ENSG00000019582	CD74	45.8834	36.9878	20.4698	40.5318	33.4455	92.0854	7.3667	86.9469	24.3566	44.7568	36.6677	13.5589	84.4061	39.381	45.5144	25.118	40.9716	20.1049	41.9646	76.5812	68.443	69.773	16.5631	87.3352	31.2107	13.6799	44.3732	25.5522	22.7281	21.5742	25.5106	23.4246	19.2527	44.3435
ENSG00000019991	HGF	0.12122	0.23286	0.70736	0.14868	0.21895	0.80267	0.18674	0.14236	0.39027	0.07519	0.59777	0.50942	0.73492	0.25141	0.16124	0.29421	0.12281	0.14729	0.87047	0.28079	0.44527	1.2133	0.65038	1.22929	0.32257	0.19925	0.03171	0.08876	0.20083	0.13449	0.44172	0.03776	0.24674	0.15107
ENSG00000019995	ZRANB1	4.85191	4.18484	3.40595	3.54044	3.63569	3.50129	3.20328	3.98571	4.29189	3.02722	5.52417	3.87721	3.7157	3.9648	2.76985	3.17049	3.70211	2.88082	3.00342	2.511	3.51076	4.02587	3.48931	3.41966	2.41401	3.34916	3.20704	3.12952	3.16487	2.70855	2.7386	2.69047	2.96047	3.15937
ENSG00000020129	NCDN	10.9669	11.4977	20.9093	14.7912	16.1258	15.8641	21.313	13.2305	20.3039	28.8806	25.9747	12.8846	9.8419	21.7094	26.5345	42.1722	11.3333	13.8384	40.3876	23.5941	12.3897	16.8346	17.1893	11.608	29.0395	53.1384	42.4759	29.9488	50.7737	52.4668	28.523	57.8306	28.0562	20.8721
ENSG00000020181	GPR124	0.56395	2.04536	1.60314	1.00789	2.13041	1.07381	0.72962	0.62854	0.88084	0.83497	0.52977	0.54885	0.66609	0.56932	0.8479	1.26079	0.84455	0.58459	0.79206	1.14001	0.75912	0.97627	0.80124	0.60799	1.0616	1.30925	0.92759	0.55919	0.89961	1.5166	1.06221	1.13582	0.9199	0.52724
ENSG00000020219	CCT8L1P	0	0	0.00832	0	0	0.00878	0	0.01251	0	0	0	0	0.00888	0	0	0	0	0	0	0.00395	0	0.00405	0.01711	0	0.0064	0.00875	0	0	0	0.0045	0	0.00627	0.01347	0.00637
ENSG00000020256	ZFP64	0.15413	0.30178	0.23282	0.31383	0.16498	0.26986	0.2594	0.1481	0.34448	0.2677	0.22185	0.24408	0.28247	0.28952	0.22594	0.21079	0.19586	0.25751	0.27983	0.29375	0.28525	0.32	0.28249	0.39881	0.33517	0.27848	0.21912	0.17776	0.36518	0.49259	0.33803	0.37957	0.28473	0.28509
ENSG00000020426	MNAT1	0.84785	0.71641	0.93304	0.64344	0.50401	0.90294	1.02951	0.92621	1.00304	1.16772	0.85591	0.92622	0.97467	0.92271	0.53781	0.85946	0.68042	0.81371	1.2163	0.97295	0.99172	1.07961	0.97463	1.07107	1.0473	0.93818	0.77432	0.85814	1.03326	0.91707	1.00751	0.87999	1.16123	0.83902
ENSG00000020577	SAMD4A	3.42543	2.13444	1.88202	1.93693	2.86635	2.15885	1.31815	2.57597	3.55943	0.96157	7.61523	2.52054	4.15527	2.1553	1.40247	2.88454	2.56569	0.91525	2.50882	1.00409	1.81208	2.60691	2.28908	5.07462	0.87991	0.44602	0.26204	0.28551	0.97049	0.7779	1.19859	0.49166	0.83518	1.55756
ENSG00000020633	RUNX3	0.18916	0.62724	0.31143	0.44812	0.28201	0.13083	0.08186	0.23867	0.27818	0.04261	0.20446	0.26745	0.14037	0.04353	0.07629	0.1385	0.10859	0.02846	0.07367	0.13347	0.10671	0.13408	0.02488	0.16647	0.1186	0.04613	0.03463	0	0.05626	0.0621	0.07421	0.00912	0.05224	0.09729
ENSG00000020922	MRE11A	0.64483	0.33219	0.21251	0.2019	0.09177	0.54823	0.1539	0.35502	0.26203	0.21177	0.28051	0.19494	0.58383	0.20875	0.22342	0.21782	0.5758	0.46298	0.25479	0.28954	0.44447	0.43149	0.27528	0.49692	0.26938	0.30436	0.07974	0.22878	0.24747	0.25099	0.26435	0.18099	0.27624	0.24723
ENSG00000021300	PLEKHB1	205.979	63.7266	63.5773	172.14	136.003	60.0247	98.991	192.22	124.934	77.3475	144.809	177.741	107.365	165.602	63.3896	47.2285	71.3611	55.6788	54.2447	79.1726	110.617	71.2626	156.576	88.4003	51.4455	24.7486	40.8339	59.5592	36.0171	33.8026	45.2536	22.346	49.1289	143.882
ENSG00000021355	SERPINB1	2.46875	1.54374	1.35523	1.00871	1.94571	2.78533	0.90452	2.40105	1.8287	1.37413	1.81425	2.04121	3.47785	1.15781	2.05552	1.47865	1.75094	1.7873	1.13273	1.8745	2.82863	3.63851	1.78037	3.28887	1.45059	1.39423	1.92382	1.13828	1.56194	0.6415	1.26561	0.80699	1.3493	1.33256
ENSG00000021461	CYP3A43	0.01577	0	0.00529	0	0	0.01117	0.00531	0.03184	0	0.01017	0	0.02498	0.0113	0.00401	0.01113	0.03031	0.00704	0.06228	0.00737	0.03769	0.0115	0.00774	0.04901	0.00389	0.03257	0.02507	0	0	0.01698	0.02575	0.02052	0.02395	0.03144	0.00406
ENSG00000021488	SLC7A9	0.07986	0.36819	0.28951	0.26487	0.1528	0.25744	0.10215	0.24183	0.2012	0.13051	0.19597	0.23396	0.05722	0.07313	0.25365	0.61397	0.43501	0.16399	0.54865	0.16287	0.22707	0.25865	0.06618	0.12595	0.14432	0.13539	0.11807	0.09122	0.28553	0.11011	0.11428	0.20211	0.17369	0.1109
ENSG00000021574	SPAST	2.49055	1.42152	1.43962	1.60879	1.59852	1.38542	1.41679	1.87339	1.4453	1.2764	1.58646	1.80184	1.53364	1.76695	1.34785	1.52422	1.71947	1.68421	1.68271	1.54161	1.57353	1.3614	1.38201	1.50783	1.48107	1.49234	1.12936	1.17023	1.55443	1.6428	1.51467	1.50423	1.57193	1.00471
ENSG00000021645	NRXN3	0.63675	0.51317	1.28487	0.68854	0.31825	0.61901	2.09271	0.69813	0.49815	1.32198	0.86656	1.20824	0.48442	1.44373	0.59276	0.7936	0.34801	1.0318	2.721	1.6168	0.75835	0.85477	0.59642	0.44277	1.10439	1.58399	1.28551	1.07986	1.59214	2.41	1.37019	2.01613	1.61035	0.64746
ENSG00000021762	OSBPL5	0.46669	0.65103	0.7497	0.47129	0.89871	0.71148	0.6489	0.58043	0.47861	0.53999	0.43968	0.54767	0.5593	0.3957	0.78622	0.96638	0.60525	1.02678	0.34793	0.61875	0.56099	0.56162	0.54483	0.50382	0.64974	1.13324	0.6407	0.60819	0.76944	0.9122	0.72152	1.02359	0.72701	0.51435
ENSG00000021776	AQR	0.39872	0.37482	0.37874	0.13257	0.14756	0.51239	0.36407	0.31148	0.41884	0.27089	0.27843	0.33585	0.56378	0.39705	0.25447	0.23371	0.49429	0.39196	0.29042	0.34332	0.40897	0.51065	0.58879	0.60729	0.36027	0.32885	0.12166	0.10902	0.27956	0.32013	0.51775	0.25119	0.30751	0.41015
ENSG00000021826	CPS1	0.17078	0.14114	0.14398	0.11146	0.10362	0.19134	0.08957	0.16336	0.15655	0.1691	0.25827	0.16038	0.28955	0.1384	0.11773	0.06234	0.16314	0.1192	0.11044	0.18857	0.22368	0.2696	0.14537	0.32395	0.13534	0.0989	0.06694	0.05293	0.07442	0.09295	0.15758	0.06433	0.14325	0.1624
ENSG00000021852	C8B	0	0	0	0	0	0	0	0	0	0	0	0	0	0	0	0	0	0	0	0	0	0	0.00525	0	0	0	0	0	0	0	0	0	0	0
ENSG00000022267	FHL1	8.72381	6.71129	7.22501	3.1084	4.7053	10.4999	9.1026	4.95318	9.95301	10.669	9.28334	8.23555	10.9281	10.7303	4.60607	5.64002	6.24318	4.27973	10.6395	11.6193	10.5231	11.1906	14.1028	11.2426	10.1021	10.6081	3.37576	2.59904	9.84106	11.6602	11.1355	9.79472	9.53071	12.9041
ENSG00000022277	RTFDC1	12.6419	7.41395	7.07112	12.1286	9.17047	8.40685	9.74245	12.1834	12.6187	9.95633	12.211	12.6877	11.6641	13.3026	6.92397	6.58858	7.88189	6.40986	7.88768	8.90245	10.7756	10.7829	12.6374	10.493	8.33801	7.49695	7.73897	8.11461	6.64762	7.27394	7.99645	5.94881	7.74332	12.7055
ENSG00000022355	GABRA1	0.64931	0.66715	2.10855	0.9342	0.92581	1.38142	2.81317	1.12027	1.14435	3.98728	0.82445	0.67251	0.43412	1.45764	1.96632	3.56728	0.84947	1.48477	4.67527	2.72944	0.72932	1.06083	0.92549	0.40744	4.02105	9.42272	4.82442	3.25565	6.47047	7.36654	4.30995	7.93895	4.56626	0.86401
ENSG00000022556	NLRP2	0.01971	0.0284	0.06396	0.01257	0.01143	0.06052	0.01327	0.06466	0.04806	0.31648	0.00403	0.01301	0.02589	0.02006	0.1484	0.03157	0.03227	0.02595	0.07063	0.1497	0.02395	0.12897	0.03403	0.01457	0.06276	0.24716	0.13406	0.25331	0.04953	0.32781	0.05556	0.16794	0.0905	0.0169
ENSG00000022567	SLC45A4	0.39996	0.77756	1.22769	0.82676	0.9513	0.72464	0.9391	0.56787	0.75387	1.5294	0.74791	0.69249	0.51272	0.94259	1.02372	1.59916	0.57874	0.66982	1.16543	0.90903	0.62972	0.9025	0.69551	0.50466	0.8932	1.52073	1.08433	0.9862	1.16243	1.25016	1.05832	1.1012	0.92052	0.77946
ENSG00000022840	RNF10	7.67006	7.46804	8.103	6.54356	6.94504	5.73248	6.10571	7.91732	7.00905	7.07247	9.05772	7.3786	6.7099	8.40552	7.16184	6.18842	7.12156	5.58662	7.36266	6.42999	6.72372	6.12602	5.5295	6.0523	7.00735	7.36751	6.11918	5.81148	7.47254	7.71512	6.48581	9.14236	6.46095	7.64437
ENSG00000022976	ZNF839	1.12689	0.63019	0.65449	0.33573	0.73502	0.79446	1.36996	1.00277	0.72001	1.20679	0.60945	0.60167	0.91632	0.98816	1.32123	1.06155	1.12873	1.03639	0.81769	1.18357	0.86479	0.72881	1.07262	0.79835	1.08329	1.15347	1.18598	1.03387	0.98682	1.20111	1.13318	1.38089	1.14615	1.17634
ENSG00000023041	ZDHHC6	2.82975	1.93901	2.47889	1.19955	1.83071	2.69861	2.21272	2.61682	2.28571	2.73445	2.80508	2.14488	3.52036	2.5851	1.79019	1.71894	2.97365	2.15314	2.56432	2.56218	3.10395	3.26544	2.85386	2.83599	2.12032	3.0624	1.68368	1.57676	2.35616	2.35091	2.26698	2.13965	2.38294	2.61797
ENSG00000023171	GRAMD1B	1.26521	1.64542	2.58376	1.63557	2.30401	1.67396	2.49652	1.23529	2.03748	2.45124	1.6461	1.91274	1.44725	1.87479	1.78894	2.76489	1.44822	1.84089	2.47727	1.80611	1.65751	1.88616	2.68133	1.47306	2.0025	3.37327	1.87558	1.5317	2.97651	3.1596	2.51384	2.93432	2.13147	1.88885
ENSG00000023191	RNH1	2.2691	4.01815	3.20352	4.62184	3.2612	3.9074	3.18008	4.5282	4.45694	3.4881	2.49391	3.68905	3.41301	2.86298	3.24476	2.3429	3.14739	5.02057	2.55773	4.06473	3.49429	3.46105	3.25848	3.80027	3.98861	3.23959	5.04132	4.09479	2.87414	3.09005	3.24958	3.10775	3.98904	3.86026
ENSG00000023228	NDUFS1	1.50462	1.06519	1.60254	1.09767	1.19678	1.3918	1.77992	1.3114	1.9922	1.89105	1.25077	1.73877	1.61225	1.7459	1.04644	1.41234	1.13371	1.47406	1.63153	1.76212	1.51906	2.02916	2.16455	1.51972	2.06785	2.77179	1.16875	1.13935	2.00486	2.57513	2.30179	1.89617	1.94197	1.57555
ENSG00000023287	RB1CC1	6.25878	2.93508	4.91116	3.15459	5.4857	4.03004	4.04274	5.08863	3.48838	6.38708	2.89055	4.34522	3.14574	5.53533	2.27022	3.59793	2.78709	3.02867	3.564	4.94516	5.37999	5.07685	4.54421	3.11678	4.22293	5.08976	1.37552	1.83813	3.7508	5.50448	5.69347	2.52819	5.19092	3.95306
ENSG00000023318	ERP44	1.19638	1.68671	1.56618	1.11733	1.31543	1.71341	1.25983	1.12997	1.62859	1.39653	1.20052	1.14009	2.0573	1.02381	1.18215	1.02378	1.74744	0.97188	1.82114	1.39421	1.57621	1.81294	1.23636	2.46377	1.59723	1.67364	0.90967	0.58161	1.47061	1.39067	1.47291	1.157	1.53795	1.03726
ENSG00000023330	ALAS1	1.52115	1.87735	2.4981	1.24144	1.57895	2.58133	1.94891	1.82847	2.62534	3.01769	2.69921	2.25987	2.7365	1.86807	1.17175	1.5404	1.22686	1.421	2.80541	2.18124	2.33126	3.30683	1.72259	2.66822	2.41532	4.85566	1.272	1.11323	2.86765	4.03275	3.07454	3.17074	2.33599	1.93909
ENSG00000023445	BIRC3	0.4046	0.35401	0.22325	0.2828	0.11568	0.31709	0.06529	0.3049	0.13964	0.12633	0.13261	0.19089	0.3306	0.15649	0.19168	0.13671	0.6236	0.11381	0.13858	0.19163	0.1586	0.16047	0.06316	0.69655	0.09444	0.06754	0.17044	0.07122	0.15877	0.12569	0.12016	0.12484	0.11351	0.13398
ENSG00000023516	AKAP11	3.51072	1.71211	2.43974	1.43317	1.85228	2.67557	2.73515	2.59333	1.75134	2.41948	1.77894	2.21148	2.53493	2.88124	1.72474	2.54271	2.12418	2.58105	3.61194	3.1121	2.1034	2.55845	1.9679	2.70256	3.04954	4.487	2.02546	1.38015	3.43286	5.99423	4.26295	3.52948	2.80374	1.29129
ENSG00000023572	GLRX2	1.50082	2.16226	2.06869	2.60692	2.44381	1.32349	1.5907	2.02255	1.93337	3.02807	2.40952	1.99735	1.32702	1.8438	1.30718	1.85142	0.89819	1.05923	2.51461	1.75016	1.61796	1.49905	0.87106	1.06228	1.86306	3.02827	2.09615	1.82377	1.77444	1.73218	2.02847	2.27888	1.97351	1.69163
ENSG00000023608	SNAPC1	0.57785	0.48751	0.45608	0.49805	0.20373	0.50622	0.37322	0.37834	0.47596	0.42985	0.4503	0.47607	0.52593	0.27013	0.31415	0.33518	0.37653	0.34537	0.60215	0.42301	0.5209	0.61565	0.42063	0.45412	0.39915	0.45784	0.42024	0.33449	0.4171	0.289	0.45372	0.33595	0.47836	0.35744
ENSG00000023697	DERA	1.6458	1.15409	1.16844	0.80818	1.13998	2.16182	1.44127	2.03245	1.78733	1.31536	1.98357	1.64328	2.54368	2.03019	1.09992	0.74181	1.31355	1.34585	0.81	1.44105	2.00419	1.89634	2.02673	2.17852	1.15432	1.05971	0.81396	1.12298	0.99442	0.67116	1.13045	0.65977	1.3964	1.99634
ENSG00000023734	STRAP	16.5658	10.226	11.6879	9.93155	11.3394	10.1317	11.7957	12.6687	16.2531	13.127	15.6525	15.582	13.459	13.987	7.11716	9.7656	8.88716	7.08254	13.8487	11.6246	13.8723	14.2848	13.5196	12.6208	12.1518	15.0715	8.06594	6.51828	11.4434	15.6159	11.519	11.8647	11.2921	11.55
ENSG00000023839	ABCC2	0	0.03836	0.04022	0	0.00579	0.0672	0.00896	0.03695	0.01893	0.00286	0.00408	0.03952	0.05127	0.03555	0.03523	0.04904	0.03566	0.04205	0.02333	0.00848	0.03397	0.05335	0.0046	0.0328	0.01203	0.0094	0.00197	0	0.0215	0.00845	0.00577	0.00674	0.01809	0.00856
ENSG00000023892	DEF6	1.33356	1.31065	0.84842	2.68024	1.82055	1.57379	0.44364	2.14042	0.93886	1.50713	1.06544	0.54021	2.25266	1.4239	1.77847	0.81462	1.24619	0.74706	0.99283	1.36378	1.70987	1.13124	0.54079	1.48259	0.70456	0.65175	1.60481	1.81556	0.56443	0.45856	0.65221	0.76131	0.63796	1.72269
ENSG00000023902	PLEKHO1	3.86705	6.45782	4.76789	8.848	6.34518	4.22936	5.01263	5.04811	4.97601	4.91517	9.5085	5.17732	4.95867	5.36547	5.35048	4.51794	3.21282	2.67362	4.94802	3.93103	5.01123	5.10836	5.92233	4.59033	3.87212	2.93501	7.32145	7.54373	3.36124	2.63714	3.02936	3.39831	3.2208	6.87593
ENSG00000023909	GCLM	0.98027	0.93041	1.11668	0.50215	0.35577	1.09235	0.65989	0.90571	0.88762	0.66389	0.70081	0.74559	1.45451	0.90118	0.5584	0.70961	0.7685	0.3109	1.07137	0.74279	0.85253	1.57944	1.03677	1.8811	0.81499	0.97326	0.18259	0.02204	0.6999	0.96063	0.94215	0.57038	0.69527	0.52403
ENSG00000024048	UBR2	0.69618	1.09599	1.20556	0.69397	0.60945	1.11876	0.90626	0.89583	0.97606	0.86349	0.70144	0.79579	1.08599	0.73296	0.93553	1.0205	1.18566	1.74781	1.44902	1.02619	0.87223	1.18775	1.12393	1.26789	0.88672	1.18059	0.48805	0.3862	1.21246	1.06897	1.31743	0.98708	1.33862	0.68292
ENSG00000024422	EHD2	2.72798	5.47391	5.86682	4.97698	7.05295	3.37857	2.6941	2.41738	4.15906	2.25089	2.62058	2.6706	3.18192	1.93916	4.77616	3.32265	3.73417	2.17958	1.56399	2.24732	2.81941	3.63198	3.21654	4.41376	3.03812	2.13618	3.089	2.64707	1.75129	1.83388	3.39964	1.27906	1.96426	2.52606
ENSG00000024526	DEPDC1	0	0	0.00943	0	0	0.00871	0.00709	0.00177	0.01142	0.00906	0	0	0.00378	0.00179	0.00248	0.018	0.00627	0	0.0197	0.01007	0.00768	0.00919	0	0.00519	0.00181	0.0062	0.00415	0	0.01967	0.0153	0.00914	0.00178	0	0.00181
ENSG00000024862	CCDC28A	4.54728	7.15056	6.06826	6.68479	5.35322	6.56129	5.31028	6.78695	7.32352	8.59747	6.22563	5.44449	6.74476	5.65639	4.97072	6.24393	6.44974	4.57683	7.86568	5.72092	5.6853	7.73277	5.40939	8.21271	7.06503	6.86509	5.43577	5.13354	7.87108	7.23367	6.21583	8.03442	7.58317	6.65981
ENSG00000025039	RRAGD	4.17908	1.83808	1.82554	4.40763	2.98008	1.55575	2.08379	4.29465	2.05375	1.68294	2.7845	2.72609	1.59971	2.81043	1.21504	1.76831	1.8403	1.38224	1.93206	1.69913	1.83937	1.24541	2.04734	1.86211	1.88117	1.61037	1.36631	1.57254	1.43382	1.83536	1.86174	1.36391	1.98618	2.3492
ENSG00000025156	HSF2	1.21278	1.57771	1.25734	1.15538	1.05472	1.77831	1.39513	1.34037	1.59072	1.11905	1.48801	1.35527	1.44368	1.14414	1.44106	1.78999	1.78207	1.58831	1.83668	1.37705	1.48574	1.73514	1.47894	1.43373	1.7002	2.48065	0.69452	0.51146	2.093	1.95238	1.64752	2.03188	1.86972	0.91195
ENSG00000025293	PHF20	2.21949	1.89463	1.57914	1.66283	1.039	1.31856	1.00977	1.26487	1.37225	1.10636	1.51469	1.27805	1.48755	1.34792	1.28543	0.94739	1.45797	1.04001	1.22835	1.0651	1.20777	1.26196	0.96623	1.46021	1.1021	1.38781	1.06136	0.84408	1.20654	1.36598	1.18343	1.16772	1.04222	1.12242
ENSG00000025423	HSD17B6	2.13608	0.85924	2.20619	1.73502	1.44486	2.16985	4.16023	1.38213	3.66485	2.63814	1.52323	3.29582	2.92693	2.41486	0.59274	0.74273	1.45094	0.87957	2.66211	4.33417	3.24103	4.36896	6.35453	2.0245	3.82716	1.73139	0.97712	1.36424	1.32124	1.85486	3.78407	0.85014	2.77287	2.648
ENSG00000025434	NR1H3	1.67027	1.42092	1.15655	2.76372	1.48579	1.33214	1.13724	1.63055	1.72587	1.70343	2.03177	2.18018	2.16784	1.21146	1.96703	1.03338	1.03551	1.01764	0.76499	1.37622	1.74305	1.43785	1.8192	1.20654	1.25663	0.81412	1.84008	2.7801	0.89629	0.85194	1.03257	0.64491	1.01368	1.45304
ENSG00000025708	TYMP	0.84959	0.66001	0.39841	0.94031	1.68418	1.09321	0.40792	4.06711	0.27923	0.9	1.8472	0.75182	2.04777	0.52438	1.40209	0.7364	0.83674	0.83875	2.56626	1.18641	1.64184	3.65403	0.44436	3.65756	1.31921	0.39937	1.78438	1.41526	1.23247	0.20627	0.92098	0.547	0.79934	0.71007
ENSG00000025770	NCAPH2	3.40087	4.01056	3.028	6.64964	4.36222	3.64679	3.87161	4.66539	3.39348	5.33641	2.77104	3.94028	3.11883	3.99465	5.47252	3.20509	4.40278	5.28896	3.63288	3.99587	4.03258	3.09927	3.39143	3.38451	4.54238	3.93747	10.8365	9.31184	4.26484	4.46666	3.75211	5.78203	4.56687	5.3555
ENSG00000025772	TOMM34	3.96294	4.38596	4.34181	6.13291	4.44364	3.20321	4.2386	3.78183	3.89913	6.92964	3.93673	3.50406	3.05566	5.01969	4.74215	6.49541	3.17944	2.46259	10.1441	5.25633	2.90748	3.59316	3.41749	3.56909	6.44483	10.2811	6.98922	4.04996	9.99562	8.40863	5.76135	8.33885	6.15063	4.7076
ENSG00000025796	SEC63	3.75335	1.51485	1.76739	1.56205	2.01648	2.46072	1.98848	2.03446	2.21611	1.88007	2.63448	2.36748	2.42971	2.39356	1.26318	1.48392	2.02301	1.68628	1.93472	2.12805	2.32608	2.082	2.57536	2.75445	2.02647	2.26748	1.07984	0.72651	1.95391	2.38374	2.25901	2.04031	2.04077	2.12423
ENSG00000025800	KPNA6	1.73216	2.2105	2.02323	0.97744	1.22953	1.64203	1.26594	1.22143	1.49104	1.75093	1.23477	1.62568	1.44312	1.37259	1.16923	1.57124	1.77561	1.8411	1.90527	1.47103	1.42411	1.54286	1.55024	1.49326	1.52262	1.83444	0.84088	0.93742	2.00485	2.12635	1.6718	1.6674	1.72225	1.32107
ENSG00000026025	VIM	53.3017	60.1784	47.1772	33.0156	28.4378	87.0048	22.6508	52.1826	67.3162	32.5411	45.2457	52.7366	70.9629	43.8385	29.695	14.1704	40.654	17.1159	25.5234	49.2758	52.932	90.3462	67.5759	105.247	39.547	14.3424	25.4669	12.3822	11.9661	17.2183	34.1159	12.5546	28.4482	54.0338
ENSG00000026036	RTEL1-TNFRSF6B	0.00949	0.11627	0.09561	0.01514	0.09495	0.12108	0.02876	0.04073	0.03279	0.05206	0.02621	0.02443	0.02891	0.01932	0.08544	0.07907	0.14624	0.2437	0.01553	0.04841	0.06056	0.04115	0.04098	0.03977	0.08456	0.21378	0.02948	0.00226	0.22698	0.25148	0.13997	0.17299	0.12991	0.04273
ENSG00000026103	FAS	0.46581	0.74939	1.07104	0.57933	0.35446	0.96943	0.94855	0.5789	0.68141	0.62351	0.90014	0.57627	1.92116	0.49467	0.34931	0.36557	0.55632	0.3219	0.63675	1.0854	0.87021	1.17526	0.45438	4.47082	0.73053	0.31671	0.1584	0	0.52421	0.3169	0.79024	0.17977	0.65217	0.60792
ENSG00000026297	RNASET2	3.42247	3.5163	2.62718	5.512	4.53939	3.26679	2.04813	7.76159	2.56955	3.70947	2.57939	1.66014	5.58703	2.99262	4.51987	2.86249	3.44243	2.10284	3.53856	3.09233	4.52722	3.98491	1.68167	2.58339	2.9313	1.53991	7.33492	6.02197	1.79088	1.48134	2.01678	2.3471	2.19765	3.69597
ENSG00000026508	CD44	0.49479	1.86333	0.39722	0.47074	0.29763	3.08124	0.22067	1.94467	0.56799	0.37149	0.88786	0.88473	4.70995	0.48036	2.32086	0.527	4.13658	1.45891	0.76502	0.55315	0.74475	1.91541	0.52394	11.2131	0.69509	0.37938	0.1841	0.40427	0.68382	0.12044	0.49525	0.14191	1.41987	0.65742
ENSG00000026559	KCNG1	0.07876	1.35849	0.70058	0.54001	0.19407	0.87305	0.43741	0.16893	0.53873	0.69859	0.55564	0.18188	0.27158	0.20535	0.30342	0.5256	0.66226	0.17624	0.87266	0.36914	0.2548	0.41439	0.21076	0.18437	0.81161	0.19936	0.52011	0.29051	0.88917	1.63368	0.58768	1.00489	0.44013	0.35107
ENSG00000026652	AGPAT4	0.65618	0.69369	0.91946	0.87354	0.77747	1.04602	1.12654	1.25688	0.82675	1.2784	0.8186	1.20993	0.73757	0.98017	2.27833	1.56868	1.78533	3.62073	1.64857	1.47698	1.01215	0.90403	0.61738	0.81932	1.5803	1.52045	2.6773	2.37688	2.2423	1.72496	1.35866	2.30365	2.49983	1.01586
ENSG00000026751	SLAMF7	0	0.01731	0.00302	0.06896	0	0.02075	0	0.00909	0.00732	0.00194	0	0.02497	0.00646	0.02521	0	0	0	0	0.00211	0.01723	0.00985	0.00147	0	0.01998	0.00233	0	0.00533	0.04288	0	0.0049	0.00391	0	0.00327	0.00232
ENSG00000026950	BTN3A1	0.97961	0.38426	0.44178	0.37202	0.42922	0.6861	0.96148	0.9152	0.61381	0.61425	0.60096	0.67793	1.0448	0.58585	0.51987	0.50064	0.66774	0.51973	0.48403	0.9877	0.68556	0.65684	0.68684	1.05034	0.39961	0.38033	0.28745	0.14948	0.36078	0.41243	0.47989	0.30468	0.44183	0.72114
ENSG00000027001	MIPEP	0.26785	0.36251	0.37189	0.41932	0.33882	0.54127	0.46307	0.50386	0.47494	0.60737	0.23901	0.40487	0.62154	0.35614	0.33513	0.2964	0.41312	0.35578	0.46942	0.59746	0.42383	0.59744	0.48346	0.44402	0.66633	0.60848	0.49321	0.44619	0.6241	0.56767	0.61239	0.82266	0.50972	0.40389
ENSG00000027075	PRKCH	0.40967	0.43644	0.65911	0.24928	0.82312	0.43537	0.20446	0.15804	0.42478	0.19643	0.30043	0.34487	0.39643	0.09822	0.16617	0.30318	0.27751	0.14504	0.11994	0.20707	0.4068	0.43209	0.24389	0.4096	0.35132	0.21538	0.12253	0.08068	0.18458	0.28875	0.38284	0.09772	0.21421	0.13441
ENSG00000027644	INSRR	0.00813	0.08982	0.02457	0	0.00707	0.07058	0.04106	0	0	0.0035	0	0.00644	0.01602	0.00414	0.01435	0.03126	0.07261	0.00642	0.0038	0.00648	0.04595	0.02261	0.00842	0.02204	0.0063	0.00287	0.03607	0	0.00701	0	0.01234	0	0.00442	0.00418
ENSG00000027697	IFNGR1	8.20315	7.5742	5.77202	3.49459	6.3264	7.10857	3.7561	5.25318	7.01258	4.14021	4.37724	4.73644	8.89678	4.6968	4.39692	4.75465	7.22825	4.70626	4.63301	5.52137	8.45725	6.6988	5.70779	6.41893	4.35133	5.33549	2.47137	1.37018	4.11368	2.86135	4.30864	3.7485	4.36764	4.66089
ENSG00000027847	B4GALT7	0.69877	0.99865	0.78279	2.41097	1.45702	0.92752	1.261	1.24919	1.15288	1.51342	1.07427	1.02654	0.9546	1.08359	2.00246	1.19469	0.67283	1.10376	1.27283	1.3977	1.08792	0.94055	1.5727	1.24682	1.42142	1.0348	3.28353	2.67265	1.39261	1.38228	0.99842	1.42323	1.04826	1.21675
ENSG00000027869	SH2D2A	0.06605	0.05551	0.08314	0.08426	0.17233	0.08189	0.03335	0.11251	0.02684	0.04971	0.09117	0.33339	0.07395	0.0546	0.10489	0.04232	0.02949	0.07825	0.01543	0.02631	0.03913	0.07023	0	0.1709	0.06394	0.0175	0.07812	0.03144	0.05691	0.02996	0.03938	0.02089	0.02993	0
ENSG00000028116	VRK2	2.48391	2.61535	1.74973	1.65863	2.01819	1.86517	1.69958	2.92213	1.42633	1.87315	1.47373	2.19751	1.88417	1.3111	3.50625	2.76428	3.71229	2.97487	2.40072	1.89144	1.77474	1.89794	1.22009	2.12073	2.12544	1.40659	1.97238	1.0712	2.36602	1.37307	1.35516	2.28422	2.67362	1.46946
ENSG00000028137	TNFRSF1B	2.64345	3.29009	2.24048	2.06535	3.4867	2.59664	0.8156	5.36706	2.19755	1.4021	3.66229	2.26305	3.50595	1.26075	2.21166	1.64767	2.34079	1.14827	1.88657	1.95845	2.53545	7.07674	0.98884	4.78775	1.59234	1.00174	2.92466	2.34853	1.66773	0.99713	1.10086	0.76654	0.87635	1.67399
ENSG00000028203	VEZT	1.43525	0.66424	0.97148	1.03323	0.78269	1.02441	1.30258	1.05306	0.77376	1.03179	0.95022	1.3239	0.96642	1.23861	0.80404	0.72225	0.73597	1.11109	1.01278	1.36147	1.18276	1.13972	1.59961	1.33532	1.13603	1.34261	0.98324	0.86571	0.99064	1.54771	1.37613	1.25268	1.30062	0.95379
ENSG00000028277	POU2F2	1.142	0.68722	0.82455	0.75215	0.51077	0.43509	0.57265	0.89982	0.33715	0.5242	0.95508	0.57389	0.73475	0.68649	0.85536	0.63159	0.45784	0.335	0.89423	0.81024	0.73571	0.4323	0.49733	0.85342	0.37544	0.32597	0.66158	0.49694	0.508	0.31627	0.53864	0.6594	0.41648	0.56218
ENSG00000028310	BRD9	1.86675	1.11073	1.11801	1.68511	1.21289	0.95435	1.35724	1.45473	1.04015	1.31971	1.42154	1.72838	1.12108	1.86189	1.07146	0.67289	0.79478	1.12884	0.83599	1.38706	1.26148	0.97909	1.71091	1.05128	1.05665	1.27125	1.5535	1.39147	1.03642	1.25332	1.11088	1.4622	1.16492	1.87123
ENSG00000028528	SNX1	3.51454	1.76916	1.88044	1.09919	1.93332	2.79828	2.59251	2.67025	2.50869	1.84107	2.3483	2.38709	2.9399	2.90596	1.82305	1.64802	2.73562	2.63194	1.93935	2.28099	2.95662	2.36529	3.41843	2.62006	1.8671	1.86499	0.86894	0.86458	1.78025	1.77688	2.04447	1.58061	2.49418	2.85625
ENSG00000028839	TBPL1	1.22654	2.00429	2.26025	2.33638	1.64656	1.22038	1.62641	1.31075	1.75612	1.81433	1.28774	1.47625	1.20617	1.05741	1.39729	2.1596	1.36721	0.87769	3.09115	1.62894	1.27228	1.74099	1.37857	1.15217	1.83611	2.30853	1.56755	1.48489	2.30489	2.33574	1.85966	2.36238	1.81867	0.98013
ENSG00000029153	ARNTL2	0.16585	0.05974	0.3563	0.03173	0.07933	0.16451	0.24004	0.01883	0.08424	0.18367	0.0407	0.06894	0.06387	0.10758	0.03219	0.09829	0.04443	0.18993	0.13177	0.15987	0.09975	0.12479	0.05441	0.08787	0.17983	0.18453	0.0613	0.10262	0.18933	0.45135	0.26969	0.19098	0.21643	0.12156
ENSG00000029363	BCLAF1	3.18116	2.01196	2.3393	1.43137	1.75384	3.26221	2.12646	2.20672	1.99429	2.34091	2.12673	2.00298	3.12967	2.18126	2.48457	2.64687	3.18325	2.7732	2.80452	2.77734	2.64936	2.61193	3.19057	2.69802	2.53631	3.56616	1.70583	1.26562	3.07605	3.27017	2.88646	2.92102	2.76471	2.01364
ENSG00000029364	SLC39A9	1.30206	1.5828	1.55898	0.90832	1.34974	1.88722	1.8626	1.34508	1.73845	1.76989	1.38003	1.72589	1.9929	1.61903	1.41336	1.42629	1.68952	1.53335	1.82283	1.94395	1.93984	1.95293	2.11351	2.26746	1.96733	1.87651	1.12066	0.88531	1.89299	1.9035	2.10461	1.85499	2.12704	1.89843
ENSG00000029534	ANK1	0.2151	0.13097	0.28107	0.13474	0.2639	0.25309	0.34132	0.06203	0.12799	0.23044	0.30162	0.09276	0.1321	0.30581	0.15182	0.2227	0.06345	0.22449	0.25311	0.12607	0.10081	0.06974	0.18834	0.1098	0.16461	1.36685	0.22489	0.21755	0.22999	0.29477	0.20986	0.47145	0.14828	0.20645
ENSG00000029559	IBSP	0	0	0	0	0	0	0	0	0	0.00863	0	0	0.01439	0	0	0	0	0	0.00938	0	0.00732	0	0	0	0	0.00709	0.01187	0	0	0	0	0.07113	0	0
ENSG00000029639	TFB1M	0.40934	0.64799	0.91602	0.25141	0.58014	0.95866	1.00528	0.71542	1.02266	0.89651	0.41853	0.6302	0.64905	0.64787	0.81858	1.33067	0.68366	0.93396	1.66506	0.79471	0.72673	0.88035	0.59679	0.57907	1.1233	1.65463	0.75762	0.76487	1.10697	0.86091	1.00252	0.99372	1.19802	0.53803
ENSG00000029725	RABEP1	13.4027	4.92311	5.13608	7.28504	7.13774	4.82071	5.49733	9.29681	6.52615	5.27137	9.82547	8.19937	7.32588	8.28312	4.70298	4.72908	5.0601	4.03821	5.05859	4.94935	6.10697	4.55845	6.95497	6.20305	4.36345	4.44439	3.819	4.63215	4.39958	5.00203	4.88002	4.04361	4.56002	7.15046
ENSG00000029993	HMGB3	2.36312	0.45696	0.72302	1.38717	1.37312	1.27977	1.97089	1.63065	1.21518	1.79648	1.82817	2.15666	1.57519	2.70493	0.52398	0.61295	0.94303	0.72673	0.7892	1.59933	2.42795	1.37511	2.68622	1.44806	1.43878	1.70993	1.63868	2.12005	1.2837	1.48346	1.31258	1.66444	1.23181	2.18075
ENSG00000030066	NUP160	0.63168	0.35274	0.50954	0.12805	0.46844	0.72942	0.33952	0.36452	0.35617	0.29272	0.31842	0.44005	0.67539	0.41601	0.39226	0.39998	0.5728	0.71546	0.51948	0.53598	0.54709	0.59831	0.70507	0.80483	0.37166	0.44535	0.17375	0.23539	0.463	0.32692	0.46287	0.22058	0.47658	0.3337
ENSG00000030110	BAK1	1.55527	1.16869	1.22836	1.55213	1.36849	1.00467	1.08392	1.28821	0.8253	0.95607	1.36944	1.51392	1.31757	1.10305	1.56261	1.32462	1.31526	0.737	1.0518	0.96495	1.10385	1.1792	1.10565	1.56907	0.78412	1.14065	1.23898	1.44562	0.97735	0.95935	0.92827	1.35674	0.83568	0.8705
ENSG00000030304	MUSK	0.00997	0	0.02678	0.04453	0.00867	0.03003	0	0.02265	0.00405	0	0.01836	0.01185	0.01251	0.02537	0.00352	0.00639	0.04008	0.06302	0.00466	0.02066	0.00364	0.00489	0.00344	0.00983	0.00515	0.00705	0.00295	0.01899	0.00644	0.00181	0.00216	0.00252	0.00723	0.00256
ENSG00000030419	IKZF2	0.15954	0.20866	0.14015	0.1667	0.11513	0.33068	0.08797	0.12249	0.23449	0.08759	0.18325	0.23248	0.27361	0.11052	0.23838	0.17724	0.44708	0.4209	0.18402	0.1736	0.21963	0.30315	0.18753	0.45419	0.1516	0.12289	0.08331	0.0727	0.15719	0.08622	0.14645	0.10824	0.17226	0.09253
ENSG00000030582	GRN	2.38039	9.54141	4.91278	7.83164	6.52816	7.78748	2.72887	6.44095	6.74693	4.77645	3.99776	3.34024	6.21643	3.10238	3.36013	3.86538	5.26657	4.12298	3.08683	4.7107	5.77323	6.46684	3.72314	4.65484	4.08261	3.23815	7.3139	5.42915	4.05588	4.15395	3.34176	4.57173	2.93025	4.47897
ENSG00000031003	FAM13B	2.9794	0.84562	1.09416	0.62565	0.82661	1.46337	0.71572	1.02397	1.05222	1.30228	1.35308	0.73809	1.20053	1.38398	1.33524	1.49501	1.55873	1.48211	1.3554	1.40468	1.33147	0.93581	1.17394	0.94738	1.14195	1.66887	0.63056	0.56838	1.42515	1.84267	1.27077	1.68686	1.23015	1.10463
ENSG00000031081	ARHGAP31	0.99457	1.09324	1.49117	0.82887	0.93798	1.47975	1.00279	0.63692	1.64889	0.68055	1.39112	1.01321	1.77519	0.94897	0.76124	0.80426	0.79139	0.65284	0.75712	0.85851	1.59035	1.91674	1.78579	1.28749	0.72805	0.59718	0.46008	0.40814	0.65978	0.81558	1.07143	0.44634	0.64331	1.05603
ENSG00000031544	NR2E3	0.01154	0.02216	0.07359	0	0.02007	0.0327	0.06991	0.03203	0.06095	0.00992	0	0.01827	0.0434	0.00587	0.06922	0.07392	0.07212	0.00911	0.08089	0.06802	0.01262	0.03586	0.01594	0.00284	0.04468	0.07947	0.01365	0	0.07952	0.01256	0.05503	0.06132	0.06901	0.0178
ENSG00000031691	CENPQ	0.78987	0.68968	0.91591	0.18319	0.49958	0.94117	0.70896	0.86976	0.78782	0.6485	1.27748	0.92861	0.90037	0.79148	0.56593	0.42936	0.74806	0.45369	0.58168	0.95339	1.06445	1.54255	1.33063	1.13244	0.65499	0.62559	0.20525	0.11392	0.47429	0.62531	0.63829	0.55122	0.91099	0.68939
ENSG00000031698	SARS	7.64505	6.26277	5.89099	11.7177	6.2725	6.4105	6.89347	7.5203	7.46979	9.00081	7.37667	8.29198	6.74835	8.22137	5.26227	4.47526	4.80858	6.08921	8.37381	7.90964	6.63389	6.44174	7.23987	8.16439	7.67405	13.2357	15.9072	12.3415	9.10644	11.963	7.43643	11.447	7.56684	7.91969
ENSG00000031823	RANBP3	2.93063	4.05632	2.86138	3.47182	3.23672	2.78291	2.88422	3.09168	3.4639	2.73273	3.59913	3.12104	2.86827	3.10793	2.95123	3.56051	3.09202	2.53019	2.61686	2.5246	2.7174	2.55082	3.06466	2.38066	2.43368	2.32995	2.94071	2.47939	2.49123	2.433	2.27093	2.64655	2.31342	3.00742
ENSG00000032219	ARID4A	3.90794	2.12944	1.96305	0.69566	0.9724	0.88635	0.82464	0.59612	0.8931	0.62346	0.95493	0.85708	0.9759	0.90063	1.00966	1.23778	1.00332	0.87009	1.27692	0.91169	0.85512	0.93866	1.25288	0.80092	0.83766	0.92051	0.50727	0.31826	1.00816	1.00929	0.88291	0.8156	0.80662	0.61031
ENSG00000032389	TSSC1	1.42936	0.9072	0.99092	1.08115	0.98696	1.04195	1.89298	1.30683	1.65197	1.67114	1.55545	1.42176	1.25316	1.49999	1.13557	1.20793	1.0679	0.86794	1.66834	1.39502	1.26199	1.36872	1.95188	1.3664	1.70594	1.62997	2.06015	1.46999	1.92915	2.16706	1.55569	2.21036	1.54783	1.66979
ENSG00000032444	PNPLA6	1.91085	7.82132	5.14508	8.68498	6.70347	4.86854	3.73234	4.61273	6.28582	4.78526	5.04969	4.84841	5.01523	3.0883	7.04002	7.17755	6.53378	4.31853	3.98703	3.48383	4.42145	4.73259	2.67984	3.41923	4.98769	4.51671	8.87694	8.28871	5.83407	4.83846	4.11223	5.13635	4.1452	4.04156
ENSG00000032742	IFT88	0.80992	0.6107	0.60217	0.56968	0.74386	0.88755	0.72866	1.14796	0.80278	0.76336	0.94729	0.79409	0.92335	0.95499	0.788	0.63042	1.18621	0.8489	0.68274	0.8237	0.84293	0.8444	1.13956	1.07251	0.85785	0.74323	0.40511	0.5548	0.51844	0.4161	0.63182	0.49805	0.90406	0.92072
ENSG00000033011	ALG1	0.58069	0.84006	0.69545	1.44032	0.65464	0.90664	1.28613	0.83398	1.18856	1.11146	0.57614	0.98198	1.06457	0.82972	0.92342	0.72338	0.77459	0.95688	1.13412	1.1822	1.15768	0.79857	1.09415	0.86563	0.92353	1.1597	1.75734	1.65145	0.81528	0.99888	0.86108	0.97426	1.10442	1.02873
ENSG00000033030	ZCCHC8	0.41202	0.82231	0.66456	0.30715	0.42812	0.88711	0.41964	0.46584	0.66317	0.43147	0.50224	0.48298	0.554	0.36477	0.55139	0.70276	0.9365	0.60855	0.80023	0.49874	0.53151	0.7317	0.42311	0.6817	0.42547	0.498	0.13132	0.11206	0.77332	0.37375	0.61369	0.49697	0.60515	0.38529
ENSG00000033050	ABCF2	2.68576	2.73636	2.99568	2.41484	3.17918	2.59328	2.71511	2.69683	2.88375	2.84146	3.19802	3.22666	2.98008	2.99121	2.1095	2.85879	2.38159	2.35687	3.04425	2.28369	3.07133	2.65111	2.19931	2.72312	2.79991	3.498	2.99188	3.01373	2.92849	3.15872	2.79417	2.98071	2.60623	2.53967
ENSG00000033100	CHPF2	0.66171	2.12484	1.46528	1.58737	1.85523	1.10031	1.12358	0.88224	1.21599	1.32305	0.7937	1.00092	1.00307	0.83153	1.49867	1.95512	1.19056	1.29482	1.52315	1.25883	0.81542	0.97573	0.99919	1.20467	1.37681	1.55577	1.55361	1.01062	1.54007	2.13041	1.49885	2.4144	1.32815	0.83051
ENSG00000033122	LRRC7	0.40484	0.20801	0.40482	0.27446	0.22897	0.28381	0.64415	0.29433	0.22662	0.50283	0.25357	0.32054	0.21856	0.37734	0.44858	0.73274	0.51949	0.45612	1.07433	0.58051	0.22187	0.30655	0.32748	0.17929	0.61319	0.78543	0.44702	0.26948	1.06829	1.21366	0.77582	0.9758	0.84301	0.27592
ENSG00000033170	FUT8	1.3909	1.46027	1.50776	0.93705	0.94256	1.69573	1.38015	1.34621	1.34569	1.17432	1.04166	1.76632	1.78177	1.75673	1.50865	0.87373	2.67756	2.05436	1.09464	1.70091	1.90404	1.84863	1.94188	1.79384	1.36635	1.22603	0.81365	0.57029	1.15162	1.1765	1.55477	1.07884	1.68167	1.54688
ENSG00000033178	UBA6	0.65312	0.5698	0.73564	0.4559	0.64057	0.8644	0.70223	0.58599	0.57797	0.5087	0.45854	0.6349	0.73964	0.57407	0.6223	0.68459	1.04814	1.04597	0.7529	0.7498	0.66462	0.95435	0.66528	0.96117	0.60231	0.80866	0.47315	0.36784	0.75884	0.67013	0.74103	0.63267	0.88515	0.42736
ENSG00000033327	GAB2	24.186	3.42156	3.79601	8.39675	11.8755	3.65129	5.84571	14.9597	5.23012	4.14422	8.84683	7.04289	4.09531	11.2944	5.04586	3.81878	5.1722	5.61732	2.75137	3.66509	3.83201	2.87989	6.17466	3.66983	2.58263	1.1522	1.34953	1.57741	2.00163	2.19506	2.87551	1.81235	3.60515	8.00151
ENSG00000033627	ATP6V0A1	3.9937	5.15264	4.75796	12.2946	5.52555	3.48665	7.26469	4.99411	5.2235	7.43611	5.23414	5.75374	3.13587	5.03889	6.48762	6.83745	3.8431	4.93438	6.79768	5.87014	4.01859	3.7104	5.45075	4.01385	6.1031	6.27078	22.2661	18.3041	8.39893	9.25995	6.52263	10.7357	5.36078	5.03011
ENSG00000033800	PIAS1	0.706	0.76177	0.85252	0.97076	0.49438	1.14494	0.67895	0.59	1.14381	0.48698	0.89998	0.78404	1.14474	0.73699	0.66331	0.57566	1.00705	0.66622	0.917	0.79324	0.95254	1.2118	0.64903	0.99413	0.55389	0.79828	0.43921	0.3622	0.80178	0.94816	0.73154	0.58241	0.70958	0.53288
ENSG00000033867	SLC4A7	0.52479	0.35408	0.30863	0.21853	0.12824	0.47936	0.14744	0.19591	0.17448	0.18932	0.36451	0.29361	0.43972	0.22836	0.13775	0.07641	0.1065	0.37337	0.43072	0.32754	0.26955	0.37103	0.16773	0.2939	0.12764	0.20987	0.12183	0.07844	0.21579	0.24314	0.16079	0.14049	0.14385	0.20857
ENSG00000034053	APBA2	2.85632	3.10304	3.83307	4.27906	3.66044	3.76499	5.67897	4.47706	5.02544	7.27422	6.26817	4.31032	3.68317	4.76788	5.18911	5.79732	3.81774	4.37823	5.9661	5.52552	4.00407	3.57172	4.3538	2.33328	5.73385	7.54932	9.54228	6.91514	7.53721	8.51144	6.24373	9.05168	6.42995	4.9492
ENSG00000034063	UHRF1	0.32255	0.34853	0.28962	0.16972	0.39973	0.37564	0.12214	0.2218	0.1966	0.05549	0.24734	0.38308	0.24989	0.0882	0.21058	0.41587	0.36363	0.27385	0.16205	0.10664	0.2719	0.153	0.16428	0.0775	0.09368	0.18655	0.05007	0.0307	0.15631	0.03804	0.08392	0.03877	0.16515	0.03525
ENSG00000034152	MAP2K3	1.01973	1.82195	1.38756	1.63647	1.71645	1.37503	1.12933	1.37793	1.79113	1.00677	2.44849	1.43681	1.56538	0.99012	1.64839	2.47621	1.46866	0.98723	2.44178	1.03247	1.10315	1.5209	1.10933	2.38852	1.01056	1.17733	1.4817	1.52386	1.40754	0.97673	1.00557	0.95178	0.9678	0.99537
ENSG00000034239	EFCAB1	0.08575	0.18531	0.08875	0.10938	0.03729	0.13289	0.0457	0.12622	0.14228	0.24738	0.09206	0.1075	0.36095	0.15813	0.07313	0.1648	0.78163	0.11287	0.31892	0.1776	0.13284	0.0935	0.10363	0.36801	0.26379	0.04795	0.12043	0.17685	0.38014	0.42262	0.17971	0.11573	0.23052	0.14701
ENSG00000034510	TMSB10	342.885	344.396	287.837	748.624	442.639	263.464	241.576	395.63	328.748	785.834	389.409	361.001	257.367	406.345	330.995	283.029	150.417	132.44	491.496	485.014	362.274	319.358	327.418	274.671	500.339	256.507	1637.57	1853.69	430.979	372.891	353.144	492.545	419.425	465.515
ENSG00000034533	ASTE1	0.89569	0.98817	0.91415	0.61759	0.85264	0.80395	0.8474	0.95907	0.91482	0.9708	0.97273	0.94397	0.92145	0.73891	1.03796	0.94992	1.09163	1.07067	1.26993	1.10887	1.00817	0.97606	1.28309	0.86198	0.99054	1.29108	0.65138	0.43782	1.46512	1.15506	1.15465	1.56526	1.17802	0.83731
ENSG00000034677	RNF19A	3.10877	3.23694	2.48873	1.00017	0.91516	5.90227	1.66447	1.90914	2.52928	1.61647	3.06324	1.91414	6.9004	2.02239	2.03638	1.77354	4.74434	2.19996	1.99127	2.03822	2.81047	4.84425	3.42458	6.99792	1.89099	2.5009	0.63249	0.41573	2.27241	2.02142	2.38285	1.48122	2.51301	1.94558
ENSG00000034693	PEX3	0.5227	0.51997	0.68928	0.39291	0.6494	1.08784	1.11844	0.65008	0.65995	0.98748	0.44664	0.87206	1.12021	0.7835	0.65878	0.82522	0.80847	1.01731	0.94223	1.30274	1.08197	1.11147	1.37943	1.22363	1.17109	1.42419	0.54648	0.1777	0.85642	1.50373	1.11706	0.87872	1.09283	0.6913
ENSG00000034713	GABARAPL2	21.9295	10.794	13.1525	11.7719	11.7829	15.3213	15.3744	17.9572	17.6776	20.0966	17.8396	19.5497	18.0562	21.0987	9.19108	8.30342	11.8847	10.6142	15.0919	16.4438	21.3001	18.588	23.9864	17.2188	17.1145	18.2144	15.2245	12.3373	14.5054	15.4006	14.6783	13.5802	15.3677	20.6627
ENSG00000034971	MYOC	0	0	0.01329	0	0	0.01753	0	0	0	0	0	0.00784	0.01064	0	0	0	0	0	0	0.01577	0.00722	0.00324	0	0.00976	0	0	0.02342	0	0	0.00359	0.02146	0	0	0
ENSG00000035115	SH3YL1	1.01425	0.87068	0.87419	0.48102	0.91437	0.89626	0.87784	0.9947	0.75181	0.88036	0.9185	0.90894	1.03683	0.79759	0.76305	1.22935	1.33031	0.78343	1.1989	0.88493	1.0631	1.04219	0.81717	1.05007	0.90348	1.00646	0.32847	0.28292	0.95542	0.84926	0.97946	0.81798	1.08004	0.65159
ENSG00000035141	FAM136A	1.5592	1.58795	1.84534	1.78318	1.67161	1.6475	1.73276	1.58061	1.90073	2.37871	2.012	1.99014	2.09229	2.02406	1.10522	1.54573	1.14023	0.96604	2.22375	1.79678	1.90842	1.60938	1.38774	1.60642	1.5858	2.01531	2.74241	1.97679	1.68781	1.85819	1.50079	1.87429	1.79054	2.18804
ENSG00000035403	VCL	1.46157	2.00984	1.72069	1.20049	1.17188	2.4183	1.21187	1.0183	2.08881	1.06549	0.96661	1.12618	1.5951	0.87956	0.99131	1.20585	1.24463	0.73201	0.96795	1.95154	1.4229	2.04433	1.27277	2.47894	1.19822	1.42781	0.46591	0.25111	1.05803	1.22751	1.32779	0.97973	1.07121	0.97174
ENSG00000035499	DEPDC1B	0.0218	0.00523	0.03658	0.0278	0	0.02316	0.02935	0.022	0.02214	0.00703	0.01337	0.04315	0.01367	0.01386	0.03461	0.07331	0.22383	0.07747	0.07385	0.02778	0.02384	0.05705	0.01882	0.00269	0.03658	0.03657	0.04512	0.06225	0.11737	0.01384	0.01654	0.0331	0.04938	0.0028
ENSG00000035664	DAPK2	0.48897	0.41306	0.42121	0.57865	0.5687	0.21913	0.44417	0.63033	0.41175	0.3813	0.28551	0.73932	0.191	0.48402	0.74636	0.40762	0.89956	1.08411	0.18447	0.35386	0.4456	0.34305	0.41905	0.2555	0.44258	0.30171	0.53653	0.37572	0.33244	0.20842	0.37934	0.48752	0.67267	0.47419
ENSG00000035681	NSMAF	1.04289	0.82719	0.90791	0.46347	1.00644	1.23464	1.10063	0.86591	1.04167	1.01854	0.97412	0.879	1.44747	0.76844	0.81205	0.75219	1.29473	0.88211	1.1776	0.92835	1.0583	1.11926	0.75274	1.28162	0.89107	1.18941	0.55308	0.43872	1.0463	0.87156	0.95401	1.04208	1.09872	0.72498
ENSG00000035687	ADSS	2.17244	1.24434	1.88001	0.80105	1.45634	2.78371	2.00703	1.91872	1.6368	2.25784	1.37438	1.88133	2.22743	2.14993	1.8168	1.82672	3.18262	2.79706	2.64133	3.51536	2.18598	1.75267	2.12539	2.61531	2.45659	2.86741	1.41858	0.96396	3.29241	3.8284	2.6788	2.95507	3.24215	1.46651
ENSG00000035720	STAP1	0	0	0.00841	0	0	0	0.00844	0.01897	0.01018	0.01617	0	0.00992	0	0	0	0.01606	0.01119	0	0.04685	0.00799	0	0.0041	0.01731	0.00618	0	0.01328	0.00741	0	0.0054	0.00455	0.0163	0.02537	0	0
ENSG00000035862	TIMP2	8.12959	8.92934	8.00113	10.079	7.62081	15.4324	8.74927	9.50846	8.06711	10.962	8.11787	7.3288	10.2371	10.3713	8.21952	6.50326	13.2989	9.1599	8.44872	12.4821	10.533	9.27215	8.56883	13.72	11.7427	6.92224	12.5419	17.5554	9.78579	13.1872	12.6379	10.2458	11.3895	12.4756
ENSG00000035928	RFC1	2.29243	1.41547	1.38758	0.88279	1.30045	2.0729	1.49537	1.54678	1.66972	1.12938	1.89155	1.73924	2.00447	1.73991	1.19059	1.12822	1.90357	1.88862	1.18399	1.58601	1.67917	1.75661	1.95439	1.94136	1.26658	1.29528	1.12001	0.8911	1.15519	1.0773	1.36243	0.93512	1.68096	1.48256
ENSG00000036054	TBC1D23	1.66145	1.03688	1.31476	0.5068	0.79575	1.35767	1.19409	1.00055	1.17413	0.93889	1.06849	0.8611	1.35577	1.02081	0.82991	0.92558	1.31875	1.05863	1.31475	1.27497	1.18494	1.40214	1.18896	1.37064	1.2246	1.30122	0.55773	0.5119	1.15652	1.23773	1.14154	0.97499	1.23358	0.87517
ENSG00000036257	CUL3	1.61939	1.42895	1.29417	0.85803	1.17936	1.76442	1.10712	1.83207	1.91548	1.35021	1.8121	1.32216	2.29152	1.23666	0.98258	1.0779	1.62799	0.89158	1.59622	1.20673	1.42908	1.91081	1.38609	1.69217	1.37522	1.6745	0.93528	1.08316	1.30193	1.77192	1.58421	1.44121	1.45834	1.17142
ENSG00000036448	MYOM2	0.81057	0.91393	1.04495	0.4533	1.03185	0.73658	0.97467	0.96343	0.79002	1.40953	0.76031	1.01848	0.91746	1.38201	1.01775	0.72062	0.62152	0.69585	1.39037	0.89653	0.77293	0.759	0.90456	0.84962	1.13575	2.43453	2.52358	2.27001	0.73628	1.24465	1.11427	1.10295	1.35091	1.33679
ENSG00000036473	OTC	0.02617	0.10054	0.02635	0.13353	0	0.05099	0.00881	0.1717	0.02127	0.02251	0.01605	0.07252	0.09844	0.0466	0.00924	0	0.01168	0	0.02446	0.06254	0.00954	0.05993	0.09037	0.07094	0.02702	0.03235	0.04643	0	0.01127	0.01424	0.01702	0.00662	0	0.04038
ENSG00000036530	CYP46A1	1.49442	3.04321	2.67634	5.58595	2.64172	1.43894	4.32701	1.91688	4.85623	2.7195	2.69594	2.80008	1.57754	1.82168	2.67443	3.01143	1.80961	1.96829	4.84018	2.91444	1.9341	2.69103	2.74392	1.72762	4.44985	4.04407	8.82333	6.50058	5.67813	6.58736	3.41592	6.10271	2.78323	2.63085
ENSG00000036549	ZZZ3	1.31697	0.83591	0.90886	0.99563	0.88503	0.90615	0.76411	0.81108	0.92622	0.59311	0.98872	0.79664	0.98733	0.81991	0.90676	0.97796	1.22739	1.05468	0.79948	0.83125	0.86613	0.78785	0.76798	0.94181	0.65977	0.68635	0.36627	0.46463	0.62979	0.67	0.79968	0.57684	0.75946	0.72235
ENSG00000036565	SLC18A1	0	0.00509	0.01068	0.0203	0.00923	0.00752	0.01428	0.00535	0.00431	0.00228	0.00651	0.0042	0	0.06476	0.00749	0	0	0.00838	0.00744	0.00169	0.05027	0.01215	0.00733	0	0.00274	0	0.00627	0	0.00228	0	0.0023	0	0.00192	0.04638
ENSG00000036672	USP2	1.03289	2.44944	1.93297	1.74315	1.39908	1.62387	1.73213	1.69765	1.43371	1.21075	1.45234	1.49811	1.27711	1.24158	1.83542	2.28383	2.30579	1.92751	1.61262	1.52188	1.3511	1.01818	1.48027	1.22081	1.68249	2.86364	2.95957	1.67927	2.64597	1.70475	1.70033	2.21606	1.85544	1.27639
ENSG00000036828	CASR	0	0	0	0	0	0.00136	0.00259	0	0	0.00165	0	0	0	0	0	0	0	0	0	0	0.00281	0.00126	0	0	0	0	0	0	0.00166	0.00279	0	0	0	0
ENSG00000037042	TUBG2	11.3576	8.65947	7.0823	10.9662	11.4911	7.73139	14.5509	11.045	8.80468	14.618	11.6035	11.1726	7.7813	11.7843	9.28352	10.9097	8.95926	10.1283	10.1753	9.86802	7.62292	6.43242	8.75289	6.32389	14.2664	12.6159	12.168	14.0732	13.4624	13.0853	12.8733	13.2391	12.2558	12.6835
ENSG00000037241	RPL26L1	3.20722	3.02913	1.84211	2.09104	1.85948	2.81512	2.48287	3.13839	2.89611	3.04211	2.99503	3.11779	3.28102	2.89157	1.67258	1.87208	2.4343	1.97013	2.8229	3.1114	3.02667	3.02522	2.12875	2.23046	3.06351	3.23474	3.64588	4.13843	2.49449	2.9869	2.51869	2.98508	2.92576	3.01502
ENSG00000037280	FLT4	0.01406	0.57854	0.33515	0.2631	0.53811	0.15526	0.03944	0.0414	0.12191	0.0766	0.07477	0.02969	0.07977	0.04292	0.177	0.32133	0.31393	0.11847	0.046	0.07244	0.09398	0.23156	0.06151	0.05082	0.11738	0.1904	0.08039	0.04462	0.18476	0.15138	0.12195	0.10083	0.03313	0.06148
ENSG00000037474	NSUN2	1.13758	0.96961	1.39842	1.31176	1.02863	1.51719	1.16389	1.35166	1.22145	1.99901	0.88274	1.65227	1.60182	1.29349	1.74403	1.31521	2.6404	1.34469	0.96118	1.28913	1.47332	0.92913	1.28245	1.60024	1.2525	1.35837	0.77076	0.4231	1.12447	1.39137	1.45693	1.84552	1.86376	1.33484
ENSG00000037637	FBXO42	0.40631	1.02662	0.8493	0.60074	0.67458	0.8685	0.77392	0.65595	0.90055	0.74461	0.58065	0.79876	0.71953	0.53554	0.90755	1.056	1.06782	0.91528	1.04329	0.67751	0.68331	0.80959	0.67597	0.86923	0.84033	0.94503	0.85874	0.72737	1.07798	0.85356	0.8839	0.97215	0.9322	0.74447
ENSG00000037749	MFAP3	0.50606	0.67662	0.74125	0.33744	0.59015	0.7395	0.41616	0.39472	0.67534	0.49834	0.64561	0.62152	0.80554	0.29695	0.414	0.68527	0.67784	0.29976	0.6813	0.47736	0.67185	1.21531	0.5838	0.89135	0.57454	0.45701	0.17345	0.09853	0.56357	0.45593	0.69446	0.42496	0.56074	0.30613
ENSG00000037757	MRI1	1.15222	1.43524	1.30533	0.7502	0.91855	1.82189	1.13923	1.14183	0.41943	1.30849	0.73631	0.84102	1.4039	0.82736	0.74546	1.42638	1.45222	2.27503	1.00967	1.54322	1.24909	1.61965	0.82473	1.66513	1.14336	1.79319	0.95113	0.76547	1.7863	2.56727	1.21261	2.06242	1.61407	1.25005
ENSG00000037897	METTL1	0.4273	0.45602	0.43029	1.04977	0.45419	0.40365	0.56997	0.60703	0.26367	0.70443	0.21359	0.67665	0.62934	0.52333	0.77072	0.44612	0.46635	0.31248	0.71744	0.61777	0.47017	0.39089	0.45357	0.73707	0.66596	0.48631	1.39921	1.41609	0.61356	0.53404	0.55928	0.79702	0.54785	0.76106
ENSG00000037965	HOXC8	0	0	0	0	0	0	0	0	0	0.00265	0	0.02436	0.00441	0	0.01303	0	0.02198	0	0	0	0	0	0.0085	0.00303	0	0	0	0	0	0	0	0	0	0
ENSG00000038002	AGA	0.52722	0.54362	0.62981	0.58352	0.71474	1.56829	0.64719	0.85304	1.06488	0.99031	0.46613	0.80418	1.17494	0.97819	0.63478	0.44208	0.94849	1.10222	0.56164	1.34401	1.28029	0.83955	1.103	1.35649	0.77662	0.55043	0.88952	1.68271	0.47426	0.68924	0.9884	0.65927	1.23096	1.18036
ENSG00000038210	PI4K2B	0.26024	0.2418	0.3817	0.18042	0.26568	0.38679	0.26659	0.19844	0.31954	0.2579	0.27765	0.31131	0.43069	0.22449	0.26553	0.2229	0.31068	0.15192	0.21681	0.33351	0.3908	0.32388	0.35749	0.50605	0.25267	0.21181	0.0803	0.08616	0.16206	0.20733	0.29805	0.12885	0.21225	0.19204
ENSG00000038219	BOD1L1	2.81416	1.44316	1.15795	0.48375	0.56636	0.80188	0.55283	0.55438	0.52713	0.59163	0.65783	0.59328	0.80205	0.81628	0.57131	0.67023	0.81856	1.33851	0.72299	0.70881	0.66307	0.52106	0.65293	0.76113	0.66371	0.85863	0.19798	0.16182	0.67935	0.9077	0.81312	0.69365	0.74847	0.61474
ENSG00000038274	MAT2B	2.30221	2.25375	2.65608	1.33488	1.50512	2.5436	1.73945	1.33253	2.31585	2.42329	2.32592	1.74315	2.24361	1.86737	1.11924	1.9468	2.22827	1.17615	2.34937	2.13413	2.44426	2.73081	2.32647	2.30891	2.30047	3.79987	0.73311	0.64748	2.9578	3.40127	2.61259	2.65643	2.32845	1.64778
ENSG00000038295	TLL1	0.02757	0.02913	0.03702	0.01055	0.00959	0.02735	0.04826	0.04036	0.00448	0.07945	0.0203	0.01746	0.01482	0.07013	0.0253	0.04239	0.00985	0.02178	0.07087	0.07556	0.06231	0.01804	0.00381	0.00136	0.04413	0.03506	0.02446	0	0.0772	0.13106	0.07054	0.06838	0.06297	0.05247
ENSG00000038358	EDC4	0.29566	0.65831	0.90673	0.12429	0.41491	0.87241	0.44782	0.29335	0.69082	0.72823	0.55239	0.39371	0.71738	0.50593	0.53829	0.48	0.82504	1.15163	0.68774	0.65735	0.76912	0.93535	0.5267	0.64743	0.75114	1.4347	0.11723	0.05757	1.31703	1.59822	1.06204	1.07814	1.01082	0.68603
ENSG00000038382	TRIO	0.70872	0.81047	1.18787	0.38248	0.83279	1.0945	1.28527	0.60232	0.87359	1.20438	0.94081	0.62682	0.81732	0.93814	0.79632	1.68026	0.9916	1.04459	1.54531	1.07026	0.81348	1.03751	0.86592	0.87379	1.19507	1.62414	0.59294	0.3328	1.97571	1.92049	1.54938	1.44744	1.35364	0.94236
ENSG00000038427	VCAN	1.30613	1.45464	0.83085	0.49948	1.13347	2.09945	1.40548	0.99231	1.70588	0.50638	0.69833	1.57005	1.87119	0.91915	0.759	1.29101	2.5936	1.90409	1.0764	1.22677	1.5466	1.29878	1.21683	2.06897	0.96969	0.67717	0.16788	0.26091	0.82287	0.82556	1.18061	0.41335	1.4396	0.94581
ENSG00000038532	CLEC16A	0.41327	0.84892	0.82067	0.58477	0.76715	0.77629	0.7937	0.68882	0.74652	0.69226	0.73716	0.6943	0.7297	0.59981	0.97555	1.21814	1.06988	1.00388	0.81395	0.65624	0.73045	0.8447	1.18958	0.95848	0.72173	0.9537	0.80407	0.9967	1.11676	0.9747	0.94569	0.96853	0.84783	0.72519
ENSG00000038945	MSR1	0.13274	0.1989	0.13011	0.24384	0.17086	0.51633	0.01608	0.75972	0.17908	0.22036	0.2215	0.06516	0.77897	0.18504	0.09556	0.04762	0.11142	0.05032	0.22706	0.35447	0.32227	0.46292	0.05867	0.46057	0.09733	0.06095	0.20568	0.05054	0.06976	0.0684	0.07828	0.02553	0.0587	0.10105
ENSG00000039068	CDH1	0.12807	0.08416	0.06109	0.04299	0.10551	0.69364	0.08167	0.11056	0.02191	0.03768	0.14059	0.08005	0.07848	0.11144	0.14272	0.11659	0.28589	0.3407	0.0504	0.28459	0.2629	0.33627	0.07215	0.06478	0.10789	0.06547	0.0578	0	0.05807	0.06848	0.11106	0.09552	0.14782	0.0884
ENSG00000039123	SKIV2L2	2.18814	2.9072	2.40243	1.27495	2.37459	2.694	2.03121	2.04636	3.5284	2.10985	2.31722	2.63619	2.78433	1.73713	2.32101	2.38152	3.1589	2.76905	2.1867	2.40423	2.54458	3.02112	2.36465	2.54061	2.26933	2.71834	2.09954	1.56066	2.41892	2.15421	2.1642	2.21821	2.50747	1.83731
ENSG00000039139	DNAH5	0.01762	0.0133	0.01183	0.02088	0.00876	0.03701	0.05085	0.02287	0.00921	0.05197	0.01236	0.01196	0.03969	0.05572	0.00622	0.02661	0.08543	0.02386	0.03765	0.02407	0.03258	0.02018	0.05216	0.15821	0.0377	0.0209	0.03052	0.0012	0.02494	0.04294	0.03494	0.03696	0.03194	0.02914
ENSG00000039319	ZFYVE16	1.33912	0.67265	1.01198	0.57709	0.79948	1.14684	1.1585	0.927	0.75592	0.83272	0.60836	1.12618	1.09498	0.94915	1.12651	1.02486	1.11012	2.98134	1.16879	1.7847	1.09699	1.08395	1.071	1.49028	1.24174	1.2847	0.96209	1.45385	1.27919	1.00921	1.454	1.05056	1.99868	0.92701
ENSG00000039523	FAM65A	2.13872	4.03735	4.28877	3.07804	4.05765	2.88861	3.9271	2.55228	3.17322	3.80368	3.66767	2.38145	2.53266	2.83609	3.43878	4.88251	2.96372	3.03752	3.28662	3.001	2.29165	2.92365	2.27294	2.96013	3.62307	4.24393	3.24949	2.70761	5.04849	5.44783	4.39767	5.16758	3.34896	3.31267
ENSG00000039537	C6	0	0	0	0	0.00761	0.07907	0.00589	0.01325	0	0.00188	0	0	0.02038	0.00223	0.00927	0.0028	0.12115	0	0.00205	0.01813	0.00319	0.00286	0.00907	0.1553	0	0.01391	0.00259	0	0.00943	0	0.0038	0	0.01586	0
ENSG00000039560	RAI14	1.85804	0.53538	0.72492	0.54616	1.36296	0.59143	0.55107	0.8195	0.74845	0.43659	0.9251	0.74623	0.64539	0.86716	0.38391	0.59518	0.69251	0.45087	0.2668	0.44534	0.57717	0.46337	0.74943	0.783	0.2739	0.2587	0.10829	0.14867	0.1624	0.21691	0.28957	0.1581	0.38165	0.56784
ENSG00000039600	SOX30	0	0.01148	0.01203	0	0	0.00635	0	0.01809	0	0.00514	0	0	0.00214	0.0152	0	0.00383	0.01067	0.00944	0.01117	0.01333	0.00218	0.00195	0.00413	0.00589	0.00309	0.01688	0	0	0.00257	0.00867	0.00259	0.00907	0.00866	0
ENSG00000039650	PNKP	1.04552	2.17765	1.61278	3.06445	1.95132	1.81024	2.13122	2.10176	1.70893	2.14965	1.47017	1.19986	1.34463	1.69726	2.04794	1.71594	1.64166	1.93909	1.25175	1.79306	1.57584	1.24514	1.8862	1.21581	2.01372	1.44599	3.62298	5.04322	2.0115	1.92878	1.96111	2.42887	1.93109	2.56482
ENSG00000039987	BEST2	0	0.04517	0.02631	0	0.01363	0.00278	0	0.00791	0	0	0.01923	0	0.00562	0	0.02213	0.04017	0	0	0.01832	0.005	0.00286	0	0.01083	0.01159	0	0.00277	0	0	0	0	0	0.00397	0.00284	0
ENSG00000040199	PHLPP2	0.35859	0.3795	0.53162	0.23295	0.34362	0.48224	0.41126	0.35106	0.38991	0.40553	0.31368	0.3273	0.47639	0.29137	0.46048	0.69877	0.43287	0.61886	0.64008	0.50044	0.34312	0.52137	0.42764	0.45	0.49201	0.70304	0.27195	0.20544	0.83026	0.82886	0.74217	0.67641	0.67097	0.32019
ENSG00000040275	SPDL1	1.44143	0.24603	0.37017	0.23814	0.55882	0.48755	0.47347	0.59381	0.39166	0.40144	0.49008	0.47439	0.41685	0.53893	0.30949	0.29484	0.2675	0.32232	0.28813	0.39567	0.43206	0.38917	0.50671	0.3124	0.21968	0.31743	0.18487	0.11572	0.31794	0.3576	0.26544	0.23953	0.31947	0.39748
ENSG00000040341	STAU2	1.69645	0.77264	1.2766	0.63509	0.99827	1.13252	1.34527	0.99345	1.10333	1.93099	1.39423	1.15157	1.13872	1.44113	0.77925	1.24928	0.74302	0.60802	1.56627	1.57179	1.0679	1.34295	1.15086	1.04169	1.49595	2.49444	0.92283	1.19358	2.04736	2.87452	2.10785	1.98445	1.72364	0.89505
ENSG00000040487	PQLC2	1.48253	2.65506	1.37369	2.82685	1.74595	1.62752	1.89725	1.72247	1.97671	1.79982	1.44003	2.17646	1.86169	1.39843	3.01919	2.24587	1.97885	2.31738	1.39293	1.69774	1.87457	1.72527	1.87168	1.44608	1.57079	1.54089	4.85864	5.38027	1.89259	1.34203	1.44975	2.02444	1.82488	1.803
ENSG00000040531	CTNS	0.6714	1.70009	1.10224	1.30023	1.23148	1.55893	1.04363	1.00114	1.22521	1.14971	1.07089	1.21299	1.37976	0.95947	1.92562	1.28649	2.03293	1.66791	0.83578	1.26421	1.70649	1.28589	1.35305	1.53713	1.11875	0.9119	1.16589	1.58032	0.92812	0.70205	0.99776	1.12759	1.0686	1.21802
ENSG00000040608	RTN4R	1.34167	2.55344	3.41937	2.69395	2.34443	1.53807	4.52426	1.91853	2.91776	4.39694	2.27109	1.76065	1.32403	2.02869	2.58218	4.1147	0.88744	1.09888	4.34274	3.56472	1.50117	1.92025	2.65525	1.17552	4.02811	3.33251	3.64029	3.07458	3.29376	7.51191	3.50675	6.4072	3.06658	2.41519
ENSG00000040633	PHF23	3.26415	3.1781	3.03685	2.18646	3.09798	2.53439	1.72075	2.68546	2.94954	2.85242	3.63004	2.61985	2.89143	2.88894	2.1618	2.75962	2.03631	1.25956	2.85943	2.27262	3.21369	2.50867	2.7071	2.50487	2.35872	2.52427	1.89511	2.96525	2.48152	2.97989	2.38804	2.26695	2.09895	2.66007
ENSG00000040731	CDH10	0.66867	0.92526	1.65865	0.83127	0.68994	0.88526	2.22776	0.6492	1.61646	1.63035	0.66746	1.05886	0.69835	0.9052	0.67992	1.88417	0.76913	0.88614	2.00477	1.36511	1.03075	1.36995	1.48317	0.80431	1.48924	1.49109	0.92158	0.89542	2.23841	2.65241	1.96325	2.35761	1.78703	0.93847
ENSG00000040933	INPP4A	0.50585	0.56282	0.74564	0.38075	0.50551	0.75741	0.74768	0.61209	0.6307	1.08098	0.49537	0.42913	0.66749	0.69211	0.70075	0.95714	0.67615	0.69233	1.20114	0.91159	0.62992	0.86134	0.55547	0.84779	1.10232	1.58193	0.53885	0.45759	1.67963	1.90159	1.24726	1.59345	1.14744	0.67144
ENSG00000041353	RAB27B	0.23999	0.10185	0.27914	0.17443	0.15532	0.17498	0.325	0.15352	0.13608	0.74529	0.17805	0.11711	0.08298	0.2882	0.24226	0.38439	0.09469	0.13665	0.66384	0.5291	0.16886	0.20997	0.14069	0.06602	0.72475	0.38736	0.56937	0.4994	1.21053	1.90768	0.98861	1.30793	0.69392	0.21529
ENSG00000041357	PSMA4	2.53915	3.13931	3.13723	2.62564	2.5559	3.34149	2.61122	3.52545	3.42903	4.01246	3.71859	3.70858	3.99088	2.66044	3.26013	2.82773	3.32864	2.73075	4.08264	3.8338	3.62353	3.4216	2.60044	3.7595	3.37238	5.06803	5.26524	4.25291	4.4333	4.04793	3.00786	4.35591	3.88327	3.02591
ENSG00000041515	MYO16	0.11069	0.08195	0.11765	0.15884	0.07621	0.08169	0.28563	0.07565	0.1087	0.17752	0.07639	0.12598	0.08179	0.2053	0.09928	0.13001	0.12561	0.0947	0.21877	0.18297	0.10507	0.07846	0.15606	0.03182	0.17383	0.29728	0.25502	0.17341	0.37052	0.40246	0.24998	0.29179	0.14795	0.19807
ENSG00000041802	LSG1	0.79206	1.07085	1.42183	1.27394	0.96587	1.21536	0.91571	1.05151	1.57778	1.15334	0.82393	0.85208	1.64703	0.96795	1.29732	1.01488	1.29539	1.08114	1.14672	1.04112	1.45461	1.27868	1.17723	1.50416	1.298	1.12967	1.29578	0.54089	1.04027	1.44323	1.09194	1.40314	1.20772	1.28413
ENSG00000041880	PARP3	2.15334	1.32666	1.14603	1.50894	2.2423	2.41891	2.42231	1.50861	2.37172	2.48574	1.74686	1.97414	2.12145	2.60173	1.15986	1.81973	1.57494	1.33145	1.36388	1.68382	3.07778	1.84684	2.33824	2.40875	1.82498	1.83885	1.05981	1.13276	1.72396	2.06127	1.94728	1.51653	1.95906	3.01652
ENSG00000041982	TNC	0.0764	0.24766	0.00962	0.17359	0.07059	1.28301	0.07715	0.7085	0.10866	0.35526	0.05273	0.15879	0.80058	0.28664	0.13481	0.1606	1.57974	0.88623	0.05133	0.26551	0.28371	0.13512	0.01154	2.91807	0.1923	0.21419	0	0.03182	0.15941	0.18365	0.1439	0.07613	0.64906	0.29471
ENSG00000041988	THAP3	3.5144	5.35189	3.99719	6.75049	4.99649	2.91574	4.57388	4.07947	3.98204	4.19248	3.39333	4.4602	2.89944	3.7105	5.47134	5.00555	4.27975	3.72497	3.98709	3.19083	3.07458	2.82426	3.64404	2.79133	3.75534	3.9865	8.2532	8.24699	4.40781	3.41712	3.55131	4.80786	3.37306	3.9242
ENSG00000042062	FAM65C	0.60746	2.0421	0.80404	0.53273	2.59944	0.26165	0.07667	0.30484	0.49929	0.09648	0.50817	0.29241	0.36724	0.18612	0.37515	0.62799	0.60099	0.19082	0.1113	0.08359	0.18621	0.19195	0.174	0.26366	0.19959	0.19749	0.06123	0	0.09069	0.134	0.20055	0.09259	0.10634	0.15089
ENSG00000042088	TDP1	0.19336	0.1569	0.22381	0.09356	0.28994	0.3543	0.33215	0.27594	0.16528	0.31686	0.18407	0.20589	0.27948	0.28154	0.24707	0.26058	0.30663	0.40022	0.31629	0.34101	0.27708	0.23013	0.28549	0.25632	0.28574	0.46865	0.38446	0.31418	0.47536	0.41129	0.23274	0.51129	0.29245	0.28635
ENSG00000042286	AIFM2	1.01053	0.8153	0.93077	0.92295	0.92101	0.57133	0.87617	0.74052	0.66686	0.89872	0.95221	0.8161	0.76604	0.96854	1.04701	0.92449	0.71105	0.57463	0.83497	0.80631	0.88259	0.94414	1.09704	0.86059	0.85568	1.0422	1.13785	1.63141	0.82881	0.81693	0.92718	0.97588	0.88937	0.93345
ENSG00000042304	C2orf83	0	0.01909	0.00667	0	0	0	0	0.02006	0	0.00427	0.02439	0.03147	0	0	0	0.00637	0.09761	0	0.00464	0	0.00362	0.00325	0	0	0	0.00702	0.00588	0	0.00428	0	0	0.01006	0	0.00511
ENSG00000042317	SPATA7	0.48892	0.229	0.29176	0.18479	0.20998	0.60406	0.34742	0.42954	0.30169	0.60873	0.43695	0.32498	0.37843	0.44526	0.40259	0.36737	0.43928	0.61497	0.44853	0.5049	0.40155	0.52131	0.39601	0.37631	0.37399	0.64598	1.07982	0.53435	0.46153	0.60011	0.37035	0.57894	0.44525	0.47189
ENSG00000042429	MED17	0.26953	0.5122	0.37739	0.13752	0.25784	0.35532	0.32659	0.25165	0.29101	0.35684	0.33542	0.3262	0.40899	0.25073	0.31796	0.36878	0.3868	0.4379	0.49305	0.42084	0.43791	0.38733	0.31643	0.41083	0.40953	0.47122	0.18216	0.07514	0.35826	0.44288	0.45078	0.33617	0.44034	0.19704
ENSG00000042445	RETSAT	2.39308	0.9764	2.02452	1.3588	1.61588	2.91367	2.73732	1.72818	2.36386	2.90969	1.5218	1.91787	3.31953	2.53632	1.48648	1.13428	2.01963	2.69674	1.92992	3.52453	3.6879	3.08375	3.62776	4.18783	2.78762	2.88789	1.14772	1.00471	1.99886	3.23325	2.99911	2.16644	2.76454	3.30971
ENSG00000042493	CAPG	5.87117	3.72122	1.98678	11.7008	4.99528	8.2489	5.40365	8.10242	8.01713	7.94092	8.453	5.89579	10.9928	10.0816	5.13768	2.0336	3.43117	4.31025	4.90403	6.0968	8.87097	5.73084	10.3013	7.42596	6.35855	1.9613	10.2094	10.1476	2.135	2.69611	4.51553	2.97164	4.71776	13.6377
ENSG00000042753	AP2S1	9.00682	10.7902	7.87691	31.6263	11.6436	8.2051	10.9956	13.1456	15.4211	21.236	14.4856	10.8897	8.52027	11.0526	12.9029	10.2617	6.37977	7.11348	14.5961	13.8616	11.256	8.96289	9.38891	6.59237	15.5663	13.619	47.2114	43.1111	15.8916	15.5764	11.2783	20.582	12.9047	14.9239
ENSG00000042781	USH2A	0.00605	0.00774	0.00406	0	0.00175	0.00178	0.00475	0.00509	0.00409	0.00433	0.00371	0.00319	0.00686	0.00461	0.00427	0.00646	0.0081	0.02069	0.00706	0.00161	0.00514	0.00297	0.00417	0.00795	0.00208	0.0089	0.00894	0.01726	0.00694	0.00402	0.00306	0.00306	0.0073	0.00207
ENSG00000042813	ZPBP	0	0	0	0	0	0.00278	0	0	0	0.00337	0	0	0.00281	0.00798	0	0	0	0	0	0	0	0	0	0	0	0	0.00464	0	0	0.00569	0	0	0.00853	0
ENSG00000042832	TG	0.10061	0.03221	0.00876	0.01664	0.04213	0.0297	0.03261	0.00658	0.04694	0.04086	0.02286	0.04573	0.02203	0.00379	0.03156	0.04416	0.00665	0.00294	0.21594	0.03978	0.04414	0.05729	0.04889	0.06703	0.09908	0.01777	0.32283	0.61008	0.05698	0.04462	0.08079	0.06695	0.07429	0.04791
ENSG00000042980	ADAM28	0.81177	0.3238	0.20995	0.15561	0.37035	0.71027	0.10451	0.74103	0.15321	0.39966	0.28301	0.11239	0.89073	0.3904	0.29117	0.19183	0.50701	0.18918	0.2778	0.48696	0.62739	0.70381	0.24048	0.53889	0.19582	0.16764	0.4053	0.25968	0.21879	0.17544	0.15772	0.19084	0.14712	0.54528
ENSG00000043039	BARX2	0.0094	0.04064	0.01263	0	0.03271	0.03498	0.03165	0.02136	0.00764	0.0182	0.00577	0.01117	0.04043	0.00957	0.01991	0.03012	0.05038	0	0.00879	0.02098	0.02571	0.01538	0.01299	0.07879	0.01214	0.02823	0.01668	0	0.04658	0.04948	0.04078	0.01666	0.00341	0.01935
ENSG00000043093	DCUN1D1	1.53356	1.18641	1.54099	1.28318	1.06781	1.10573	1.19667	1.11741	1.69115	0.82281	1.31288	1.82329	1.37704	1.23297	0.80917	1.06936	1.20427	1.02036	1.3516	1.18319	1.58987	1.77365	1.97681	1.38279	1.07569	1.25312	0.53657	0.5703	1.09393	1.17193	1.19309	0.82362	1.15199	0.82679
ENSG00000043143	JADE2	0.98732	1.83607	1.26641	1.59975	1.57113	1.58283	0.67737	1.20014	1.43065	1.09675	1.64181	1.11438	1.1853	0.85815	1.24987	2.10889	2.62425	1.39364	1.35972	0.86552	1.05137	1.15384	0.7181	0.84687	1.01304	1.17601	1.36778	0.97982	1.44784	1.56484	1.06209	1.56934	0.99751	1.02425
ENSG00000043355	ZIC2	1.39482	6.80105	3.50935	3.294	3.84672	4.4581	1.48456	1.16374	4.45766	1.7212	1.51093	2.70123	3.5834	1.81232	1.43677	2.61236	2.71542	1.6276	1.10406	1.95804	4.03546	3.6915	3.16744	2.56388	1.99831	1.48238	1.64603	1.5191	1.34512	1.2493	1.84167	1.01444	1.33231	1.64159
ENSG00000043462	LCP2	1.22759	0.37742	0.31964	0.20855	0.49888	0.62284	0.2317	0.74549	0.19114	0.26767	0.60881	0.3361	0.82512	0.3823	0.29961	0.26093	0.38418	0.21294	0.41956	0.48714	0.65032	0.3772	0.1961	0.64883	0.29618	0.4579	0.0882	0.09283	0.33606	0.19982	0.34575	0.18437	0.23808	0.26848
ENSG00000043514	TRIT1	0.51612	1.05016	1.09418	0.62372	0.64966	1.16437	1.60006	1.19274	0.84994	1.47197	0.74991	1.0754	1.34541	0.67024	1.57214	1.45315	1.77679	1.55542	1.45678	1.21184	0.99515	1.05306	0.81135	0.91371	1.06594	1.35042	1.45385	0.78866	1.75523	1.08175	1.00709	1.40927	1.6173	0.73349
ENSG00000043591	ADRB1	0.63771	1.36422	2.11625	1.33113	1.07138	0.74703	1.06834	0.68026	1.57835	0.9443	1.57376	1.24508	0.79442	0.47926	1.26332	2.0149	0.69239	0.37774	1.58499	0.90289	0.737	1.48642	1.40126	1.08572	1.63134	2.00155	1.17853	1.32443	1.81054	1.78538	1.72195	1.33143	1.46312	0.68952
ENSG00000044012	GUCA2B	0	0	0	0	0	0	0	0	0	0	0	0.02751	0	0	0	0	0	0	0	0.01107	0	0	0	0	0	0	0.02054	0	0	0	0	0.01758	0	0
ENSG00000044090	CUL7	0.52329	1.36271	1.17514	1.33503	1.00633	1.46863	1.10145	0.8109	1.33573	1.10146	1.07611	1.0504	1.32021	0.89613	0.87132	1.2985	1.01023	1.04778	1.15046	1.07447	1.04913	1.13081	0.88818	1.20594	1.39089	1.19356	1.0657	1.35404	1.67792	1.72357	1.37421	1.26461	1.38255	1.1031
ENSG00000044115	CTNNA1	6.3324	4.43979	5.91946	3.45159	4.99234	7.54594	4.79882	7.26428	6.80323	5.28196	6.88477	6.52574	7.08768	5.84551	3.97867	3.29096	7.55474	4.64508	4.73773	5.7519	7.20572	7.88752	8.12659	6.99876	5.06925	4.94608	2.67948	2.76795	3.65863	3.93828	5.55984	3.21103	5.47279	6.72281
ENSG00000044446	PHKA2	0.48238	0.93766	0.69394	1.16033	0.78309	0.93171	0.76542	0.79528	0.81579	0.86043	0.62849	0.75295	0.90192	0.60065	1.33752	0.67694	1.26351	1.22276	0.49919	0.76197	0.85239	0.89724	0.84392	0.88641	0.76972	0.86405	1.05686	0.97301	0.70748	0.50425	0.82172	0.66502	0.995	0.79628
ENSG00000044459	CNTLN	0.17458	0.11952	0.09476	0.08766	0.10014	0.21251	0.10627	0.12654	0.12981	0.09185	0.1185	0.10441	0.15703	0.09826	0.12191	0.06901	0.18409	0.09975	0.11891	0.13375	0.1591	0.15129	0.16417	0.20778	0.10932	0.09446	0.03625	0.04243	0.0752	0.07211	0.08939	0.04042	0.07001	0.11558
ENSG00000044524	EPHA3	0.1243	0.14327	0.19611	0.0555	0.04865	0.07376	0.08159	0.0941	0.10102	0.10424	0.07244	0.06643	0.09574	0.12805	0.0329	0.10552	0.04995	0.07363	0.23237	0.13962	0.0725	0.11996	0.06867	0.07351	0.13157	0.17013	0.04778	0.08283	0.16064	0.31008	0.14553	0.1447	0.098	0.02717
ENSG00000044574	HSPA5	5.50874	15.975	26.1083	17.2493	10.6893	16.8223	7.22376	6.02646	15.3415	9.96474	9.10304	16.2028	24.1423	5.52662	7.93713	8.10222	9.15565	5.18064	31.0179	10.4071	11.2687	17.7296	7.01486	48.7952	14.9448	13.7679	7.20604	9.67921	10.1389	11.8061	13.9154	11.0077	12.7984	7.56633
ENSG00000046604	DSG2	0.0067	0.01287	0.009	0.00427	0.00583	0.24213	0.02481	0.0186	0	0.00144	0.01233	0	0.03001	0.01023	0	0.01717	0.05086	0.00529	0.0047	0.0662	0.06473	0.1403	0	0.01486	0.00173	0.00237	0.02774	0	0.0101	0.00486	0.00145	0.00339	0	0.00172
ENSG00000046647	GEMIN8	1.23208	1.67647	1.17752	1.78994	1.02686	1.87314	1.79128	1.36887	1.30726	1.62272	0.79784	1.87652	1.61539	1.28841	1.25608	0.98119	1.31411	1.82453	1.33956	1.83489	2.07718	1.91455	2.60578	2.6397	1.91728	1.45057	1.92278	2.06871	1.57379	1.26976	1.80678	1.92279	2.14308	1.54902
ENSG00000046651	OFD1	1.58376	2.56458	1.85397	2.30959	2.37401	1.82831	1.21883	2.60277	1.41647	1.61378	1.29871	1.8904	1.80907	1.43933	3.16524	2.46013	4.15026	2.93537	1.46173	1.27562	1.54337	1.70924	1.14045	2.20825	1.78749	1.1792	1.32255	0.75	1.47759	0.95151	1.54947	1.30915	2.74491	1.45721
ENSG00000046653	GPM6B	51.925	61.8918	56.1332	75.5738	31.1412	59.4201	56.4444	42.6531	53.153	44.6679	33.388	60.7833	67.6269	57.0892	38.0593	34.4063	58.6923	44.2829	51.0994	64.385	76.5038	62.3181	97.6356	74.1097	53.8387	37.6156	33.0332	30.8816	36.4495	48.2542	68.5616	29.6387	50.4524	49.0424
ENSG00000046774	MAGEC2	0	0	0	0	0	0	0	0	0	0	0	0.00825	0	0	0	0	0	0	0	0	0	0	0	0	0	0	0	0	0	0	0.00452	0	0	0
ENSG00000046889	PREX2	1.29002	0.81776	1.48842	0.52	0.59834	1.22715	1.79007	0.45921	1.20495	1.05779	1.00454	1.50622	1.68593	1.24079	0.40061	0.54767	0.71112	1.41822	1.24838	1.22498	1.48721	1.87487	2.77241	2.0404	1.05504	0.64639	0.07324	0.09824	0.77427	1.18892	1.94958	0.36738	1.15343	0.92711
ENSG00000047056	WDR37	1.28342	0.90163	1.25055	0.58002	0.72709	1.06907	1.2836	0.98455	0.87913	1.54544	1.13377	1.07714	1.17968	1.17711	0.88254	1.02191	1.15585	1.38433	1.30071	1.25844	1.25246	1.20919	1.3624	1.37708	1.22118	1.50108	0.69611	0.45377	1.49902	1.81483	1.45168	1.26206	1.44881	0.94676
ENSG00000047188	YTHDC2	0.46021	0.53411	0.66039	0.31309	0.39022	0.6195	0.65058	0.31839	0.45349	0.45851	0.19527	0.32035	0.59353	0.52482	0.28286	0.75797	0.72942	0.70573	0.8164	0.6593	0.56338	0.60095	0.58134	0.58025	0.6178	1.00372	0.27443	0.15332	0.69632	0.88432	0.69926	0.71432	0.67839	0.38463
ENSG00000047230	CTPS2	0.70765	0.43022	0.52055	0.75864	0.40591	0.6507	0.63347	0.50152	0.61181	0.45811	0.71584	0.64374	0.80774	0.48064	0.57118	0.37137	0.68903	0.74915	0.4345	0.65849	0.63253	0.78192	0.70965	0.90528	0.51113	0.48526	0.28048	0.12182	0.46373	0.32505	0.54024	0.44199	0.62626	0.55562
ENSG00000047249	ATP6V1H	2.59149	2.67692	3.90624	3.48764	1.41744	4.21771	4.05135	3.3664	4.64267	7.15657	3.1946	3.05197	3.69318	3.35603	2.80397	3.54761	2.37228	3.06365	9.13484	5.65196	3.92862	5.77981	4.79775	3.4741	9.10117	9.35028	6.96642	3.5606	11.6986	11.8574	7.45421	10.3303	7.18109	4.095
ENSG00000047315	POLR2B	3.07885	2.9943	2.50109	2.21925	3.50897	2.72543	2.36598	2.22969	2.73925	2.46074	1.99659	2.36538	3.10755	2.26363	2.34915	2.29672	2.9658	2.08188	2.26346	3.10341	2.89673	2.97104	2.68691	3.07285	3.22834	3.43986	0.96859	0.58548	2.88871	3.26472	3.16077	2.57765	3.01427	1.80225
ENSG00000047346	FAM214A	1.01627	0.62933	0.5871	0.17399	0.47447	0.75602	0.48609	0.68297	0.73681	0.49457	0.51517	0.63949	0.66206	0.5864	0.66632	0.63566	0.82867	0.62099	0.57369	0.72012	0.74383	0.61943	1.0232	0.53117	0.43359	0.74529	0.18979	0.26985	0.53685	0.56865	0.57751	0.43316	0.56129	0.52407
ENSG00000047365	ARAP2	2.80361	0.99698	1.6256	1.24532	1.37875	1.74987	1.09644	1.36021	1.55018	1.11816	2.36082	1.63975	2.01657	1.54853	1.97288	1.81326	3.63303	3.68779	1.16909	1.54959	1.41312	1.58157	1.56275	2.11947	1.28126	1.34153	0.71452	0.85146	1.23933	1.2171	1.67083	1.08031	1.92906	1.45741
ENSG00000047410	TPR	2.57949	0.69197	1.23338	0.75834	1.07492	1.40933	1.12485	1.40948	1.18192	1.04505	1.26719	1.25653	1.77241	1.63606	0.94704	0.72838	1.13068	1.64465	0.8594	1.21261	1.42205	1.36027	1.77558	1.50881	1.23473	1.2029	0.36448	0.24298	0.8746	1.27171	1.42725	0.93669	1.05859	1.63418
ENSG00000047457	CP	2.47311	2.11599	2.38738	0.75423	2.27934	2.97871	0.92044	2.67564	0.93333	0.7005	1.18236	0.75849	3.80572	0.41071	3.56926	0.88691	5.27469	1.00131	1.55967	1.3062	1.88487	2.55363	1.32707	9.65408	3.27449	1.32732	1.33984	0.81448	0.83512	0.27333	2.72407	0.57695	3.25299	0.4547
ENSG00000047578	KIAA0556	0.73185	0.72554	0.72979	0.58415	0.72952	0.82401	0.55316	0.5886	0.70607	0.49235	0.60388	0.73194	0.80726	0.55629	1.0527	0.82394	1.24204	1.07489	0.49104	0.62257	0.83699	0.70635	0.86304	0.82472	0.73033	0.59709	0.46571	0.34832	0.80842	0.67862	0.75437	0.78091	0.75085	0.68018
ENSG00000047579	DTNBP1	5.26923	3.46892	2.91317	6.10263	4.64109	2.79991	3.76484	6.17904	4.87918	5.18996	5.25802	4.30005	3.64266	4.9636	2.15435	2.47355	2.05174	1.52201	4.97236	3.6716	4.37449	4.30943	3.86225	2.90571	4.18181	2.76784	6.6746	5.19535	3.97071	4.96805	3.07659	5.26574	2.8601	5.0771
ENSG00000047597	XK	0.11952	0.09183	0.18989	0.07115	0.08315	0.1877	0.24405	0.16286	0.04857	0.4643	0.13686	0.03785	0.13844	0.17024	0.17995	0.28841	0.14585	0.07551	0.56414	0.39354	0.15393	0.17334	0.07428	0.1983	0.39082	0.77813	0.19084	0.17444	0.83746	0.92803	0.47159	0.93763	0.46066	0.15572
ENSG00000047617	ANO2	0.13109	0.23857	0.25475	0.11001	0.39602	0.32507	0.10218	0.05746	0.10093	0.08457	0.09312	0.12565	0.11988	0.05792	0.04626	0.1746	0.24336	0.16892	0.08384	0.08794	0.17479	0.2212	0.06909	0.12411	0.12468	0.08651	0.07345	0.0197	0.21548	0.04631	0.11518	0.04365	0.05877	0.04258
ENSG00000047621	C12orf4	0.37793	0.79456	0.67376	0.62672	0.46015	0.6813	0.74345	0.70361	0.73032	0.88671	0.5822	0.56522	0.71458	0.64943	0.87136	0.65643	0.71994	0.68983	1.07545	0.80152	0.70719	0.90529	0.56549	0.90853	0.8781	1.05305	1.0902	1.02329	0.79229	0.81974	0.84669	0.83316	1.09746	0.64577
ENSG00000047634	SCML1	0.67429	0.52393	0.65612	0.31409	0.40851	0.79308	0.76502	0.3231	0.77581	0.49199	0.67393	0.62086	0.5917	0.52611	0.30479	0.52906	0.37547	0.51459	0.84093	0.55527	0.69319	1.00999	0.94701	0.82705	0.63175	0.63955	0.24643	0.3029	0.55318	0.55393	0.76544	0.41031	0.61653	0.51241
ENSG00000047644	WWC3	1.73757	1.88171	1.97677	1.49128	2.23624	1.56051	1.11081	1.93632	1.92152	1.0444	1.84574	2.04285	1.53951	1.91474	1.23459	1.55397	2.01234	1.53809	1.03958	1.05813	1.61108	1.37338	1.54423	1.48423	1.12293	0.94734	0.4431	0.29694	1.17171	0.99013	1.34758	0.8042	1.12863	1.78885
ENSG00000047648	ARHGAP6	0.13898	0.3647	0.15161	0.18995	0.259	0.24968	0.16372	0.26804	0.17144	0.10993	0.22228	0.11593	0.36631	0.15277	0.15239	0.26711	0.23712	0.10584	0.38971	0.18901	0.2135	0.328	0.11312	0.29599	0.39338	0.21914	0.26418	0.22206	0.4041	0.40072	0.29378	0.22987	0.23749	0.16849
ENSG00000047662	FAM184B	1.60358	1.0619	1.21531	0.63524	1.2475	0.86873	1.2587	1.03377	0.95451	0.97922	1.06061	1.17543	0.98964	1.1233	1.01464	1.228	1.48226	1.21701	1.01583	0.87925	0.9122	0.95288	0.80028	1.02801	0.84413	0.80864	0.93907	0.64099	1.16702	1.06483	1.10139	1.01772	1.07852	1.01162
ENSG00000047849	MAP4	48.74	14.3096	17.0425	71.1322	41.5888	12.0652	21.5679	51.1753	23.6774	15.7342	32.3751	35.5491	16.9596	33.2846	15.8052	12.7272	13.0724	12.8966	10.2438	12.1879	15.4025	12.6427	25.1432	16.9425	11.6643	6.69415	8.58186	11.1517	6.80025	8.58649	10.6594	6.55232	10.7332	25.4361
ENSG00000047932	GOPC	1.79953	1.81959	2.14463	0.87398	1.565	2.05864	1.86711	1.62061	1.54969	2.04481	1.36223	1.54899	1.99468	1.60838	1.68084	2.22379	2.04547	1.98845	2.52302	2.13325	1.7663	1.91327	1.6931	2.4918	2.18006	3.23774	0.86651	0.61683	2.78068	2.66123	2.41248	2.2666	3.0969	1.48172
ENSG00000047936	ROS1	0.00528	0	0.00177	0	0	0.02151	0.00355	0.004	0.00215	0.02157	0.00972	0.00209	0.00189	0	0.00186	0.04059	0.02357	0.02502	0.01357	0.00673	0	0.00777	0.00365	0	0.01363	0.15758	0.00312	0	0.07619	0.02299	0.02175	0.02806	0.03062	0.0095
ENSG00000048028	USP28	0.29737	0.35529	0.61109	0.49036	0.52985	0.76181	0.65182	0.42279	0.53935	0.46632	0.57399	0.45942	0.69248	0.36714	0.3737	0.78762	0.63471	0.61293	0.65082	0.70376	0.66097	0.64064	0.47835	0.62912	0.50369	0.98372	0.40534	0.504	0.91075	0.63951	0.68404	0.56718	0.67041	0.4719
ENSG00000048052	HDAC9	0.28349	0.13851	0.1928	0.14779	0.14149	0.25848	0.38997	0.27184	0.23439	0.24118	0.19962	0.20591	0.24595	0.21006	0.15137	0.22268	0.27295	0.21611	0.38248	0.28828	0.20218	0.17258	0.12938	0.1628	0.25646	0.34217	0.19681	0.11146	0.2814	0.37656	0.33884	0.28572	0.25957	0.20856
ENSG00000048140	TSPAN17	1.48654	2.90521	2.19873	2.76832	3.20089	1.34044	1.84086	1.63489	2.40006	2.49224	2.49202	2.15887	1.73152	1.4579	2.50796	2.54897	1.41969	1.1615	2.79936	1.66172	1.57057	2.17667	1.67165	2.21746	2.5899	2.01595	3.74448	4.48724	2.28746	2.6825	2.05956	2.68168	1.85857	1.7724
ENSG00000048162	NOP16	3.57787	2.79388	2.54841	3.18179	3.2507	2.96253	3.48062	3.08293	4.3675	4.39091	4.0151	4.35866	3.50927	4.09908	1.87853	2.1664	2.05198	1.746	3.21507	3.07271	3.88348	3.41623	3.49535	3.49078	2.7785	3.00772	1.92667	1.61289	2.73474	2.63601	2.56991	3.06971	3.07884	4.45086
ENSG00000048342	CC2D2A	0.79453	0.46051	0.47454	0.57665	0.41935	0.71918	0.58281	0.53927	0.68134	0.53964	0.64542	0.6139	0.72633	0.83489	0.45249	0.32999	0.49908	0.48037	0.40589	0.61112	0.81195	0.90973	1.18443	0.61437	0.5135	0.41804	0.58167	0.53985	0.27971	0.44636	0.53816	0.32726	0.4469	0.78488
ENSG00000048392	RRM2B	1.83924	1.14539	1.35772	0.7296	1.01434	1.4673	1.28846	1.48482	1.07852	1.22345	1.25675	1.35561	1.92316	1.47578	0.96832	1.22622	1.40534	1.05698	1.59159	1.6272	1.63795	1.8393	1.68064	2.81883	1.31444	2.14559	0.56375	0.51598	1.35106	1.4473	1.60476	1.22797	1.3144	0.95366
ENSG00000048405	ZNF800	0.42962	0.51237	0.34851	0.42929	0.39854	0.39697	0.24101	0.25477	0.36079	0.27868	0.4217	0.29481	0.37965	0.21128	0.51043	0.45185	0.57545	0.67297	0.38818	0.36963	0.34453	0.3865	0.37829	0.60344	0.26434	0.36165	0.23502	0.25901	0.34083	0.278	0.30893	0.29174	0.23489	0.19887
ENSG00000048462	TNFRSF17	0	0	0	0.02366	0	0	0	0	0	0	0.02276	0	0	0.00944	0	0.01188	0.03313	0	0.00867	0.01182	0	0	0.03843	0.00914	0.00958	0	0	0	0.01598	0	0	0	0	0
ENSG00000048471	SNX29	1.09409	0.54658	0.39806	0.32549	0.66413	0.67761	0.65743	0.83012	0.67732	0.49579	0.84462	0.79941	0.75301	0.98805	0.59988	0.52217	0.68027	0.82931	0.33373	0.58204	0.58083	0.59033	0.81262	0.58806	0.43031	0.36763	0.317	0.21843	0.41911	0.4969	0.56754	0.42276	0.48708	0.8488
ENSG00000048540	LMO3	5.85762	3.53088	4.87485	4.74089	3.16894	4.31966	5.78427	3.83502	5.15116	6.93714	4.31218	5.27279	4.0986	6.75935	3.1449	4.58867	2.80106	3.42664	6.38226	6.65844	5.98601	5.09395	7.82125	3.38858	6.45868	6.02981	8.58502	5.88348	7.65941	9.63399	6.63098	7.29439	6.06963	6.29347
ENSG00000048544	MRPS10	3.10609	2.58682	3.19383	2.9967	2.68418	2.77866	2.28283	2.46552	2.8758	3.30146	2.53262	2.44374	3.03545	2.88029	2.53913	2.83377	2.48394	2.34447	3.78065	3.63958	3.23906	2.90689	2.32153	2.9308	4.01949	4.11748	3.03436	2.80697	3.97165	4.65435	3.99362	4.03975	3.31355	2.72997
ENSG00000048545	GUCA1A	0.19693	0.05158	0.08413	0.18269	0.12455	0.1205	0.34949	0.27106	0.15277	0.4119	0.26358	0.25514	0.15072	0.40984	0.18321	0.06308	0.06394	0.14139	0.39323	0.92131	0.21535	0.16399	0.2349	0.10146	0.14327	0.06639	0.39702	0.48568	0.2622	0.43522	0.22512	0.46665	0.1817	0.53865
ENSG00000048649	RSF1	2.21631	1.30735	1.13936	0.91269	0.77923	0.90555	0.83468	0.82994	0.98733	0.64431	0.97487	0.93791	0.91012	0.9445	0.65007	0.83151	0.94835	0.86584	0.82087	0.8322	0.79156	0.9673	0.96821	0.85785	0.75789	0.75767	0.38651	0.40011	0.75151	0.88785	0.99187	0.60023	0.78426	0.79292
ENSG00000048707	VPS13D	0.85219	0.749	1.04977	0.66706	0.7624	1.18985	0.95726	0.77736	0.99081	1.12885	1.00056	0.89185	1.14341	0.98479	0.96048	0.9796	1.05497	1.5522	0.87514	0.95239	1.01813	1.02544	0.93416	1.02787	1.0258	1.15321	0.82589	0.80537	1.24926	1.30713	1.28315	1.15107	1.2563	0.97045
ENSG00000048740	CELF2	3.60897	3.38564	3.81193	2.88331	1.81959	3.73791	3.53248	2.2932	2.82203	3.98948	2.47948	2.49987	3.59354	3.42726	2.37075	3.9244	2.36726	2.28291	5.32107	3.43531	3.01933	3.80443	3.38887	3.93205	3.62265	3.90568	2.63991	1.91964	4.48198	5.83787	4.61269	4.96321	4.05932	2.78319
ENSG00000048828	FAM120A	2.92794	3.07706	2.72707	2.415	2.52162	2.93239	2.23317	2.77751	3.06335	2.64306	2.51469	2.30474	3.8546	2.53654	2.86303	2.11437	2.55866	2.50104	2.86825	2.91312	3.10034	3.50031	2.77781	3.66774	3.09983	2.88055	2.3485	2.77627	2.61925	3.46669	3.296	2.69916	2.91811	2.44016
ENSG00000048991	R3HDM1	1.14493	0.93322	2.34468	0.97477	1.26976	1.80747	2.99633	1.35447	1.16524	3.25924	1.66896	1.3577	1.22393	1.85292	2.19258	3.19479	1.30375	1.96612	4.34814	2.60573	1.56603	1.50937	1.26219	0.90981	3.31776	6.07603	4.67909	3.95197	4.7012	5.13193	3.56058	4.9709	3.84554	1.66665
ENSG00000049089	COL9A2	12.6908	4.78934	5.55464	10.6628	12.0536	5.38597	9.37728	12.9864	7.03288	5.18491	7.31344	9.79897	4.63065	12.5769	6.40398	5.34882	10.1277	14.5769	4.02796	7.08333	8.72946	5.37102	6.9527	4.44219	6.73828	3.25415	5.92731	6.71078	3.96664	4.39633	5.28408	4.60509	8.79104	13.4939
ENSG00000049130	KITLG	0.24764	0.77964	0.37406	0.1755	0.23331	1.15263	0.39824	0.39057	0.26275	0.43044	0.37136	0.26143	1.2322	0.23797	0.23547	0.47376	0.7801	0.40747	0.8873	0.39675	0.35481	0.97666	0.29691	1.22895	0.68016	1.35088	0.31324	0.27502	0.89341	1.16313	0.62191	0.82517	0.64831	0.23705
ENSG00000049167	ERCC8	0.36799	0.29591	0.31886	0.28383	0.22328	0.2395	0.29093	0.32825	0.34079	0.3386	0.41475	0.35912	0.31425	0.40707	0.26878	0.27139	0.28275	0.16221	0.43795	0.36133	0.46637	0.36115	0.46985	0.43442	0.26512	0.32947	0.22774	0.24439	0.25068	0.25307	0.30057	0.24906	0.34588	0.43135
ENSG00000049192	ADAMTS6	0	0.07208	0.08614	0	0.02105	0.01286	0.0277	0.01955	0.03738	0.01666	0.02376	0.01533	0.01127	0.03572	0.00513	0.00775	0.03243	0.02677	0.01245	0.02391	0.02736	0.00871	0.02341	0.02267	0.01625	0.03164	0.00143	0.05992	0.02399	0.02723	0.01785	0.02206	0.02282	0.00996
ENSG00000049239	H6PD	0.57407	0.70953	0.71701	0.61308	0.7005	1.08303	0.85079	0.81753	0.5425	0.63157	0.5542	0.69061	0.95737	0.85011	1.39299	0.71418	1.46633	1.42345	0.57298	0.81964	1.06821	0.88223	0.97883	1.39269	0.84901	0.65465	0.85664	0.63753	0.88373	0.72582	0.96772	0.67235	0.87511	1.00365
ENSG00000049245	VAMP3	16.5469	7.81658	7.59739	9.25967	10.7176	10.2007	8.84238	15.4696	11.0659	9.03253	13.1014	14.5114	15.5118	16.335	6.6137	6.38365	11.5279	9.4483	6.86924	11.6829	13.0715	11.5196	11.4635	14.8582	7.42999	5.02956	6.42152	7.98278	4.66127	3.97266	7.08045	3.41545	7.9346	15.1195
ENSG00000049246	PER3	1.3897	1.23591	1.3476	0.8601	0.83706	1.4231	1.92993	1.14687	1.20261	0.93632	1.24092	1.06161	1.79323	1.5894	1.0535	1.23821	1.11454	1.77237	1.11493	1.73607	1.35181	1.27043	1.59065	1.42687	1.33408	1.74158	0.5479	0.53404	1.34804	1.66588	1.82563	1.09285	1.4795	1.29848
ENSG00000049247	UTS2	1.07015	0.39103	0.71843	0.07419	0.30348	0.80764	1.11975	0.47552	0.65228	0.46523	0.74214	0.62627	1.18349	0.79888	0.39407	0.64089	0.98675	0.95544	0.56537	0.897	0.89043	0.90186	0.8997	1.11788	0.73272	1.42152	0.05503	0.19931	0.99713	1.31262	1.45262	0.90078	0.94447	0.6222
ENSG00000049249	TNFRSF9	0	0	0	0	0	0	0	0	0.00738	0	0.01114	0	0	0	0	0	0	0	0	0.00579	0.00331	0	0	0	0	0	0	0	0	0	0	0	0	0
ENSG00000049283	EPN3	0.04468	0.03433	0.17097	0.0171	0.07771	0.15194	0.07519	0.08118	0.13435	0.10184	0.11512	0.0849	0.06403	0.07046	0.15767	0.34062	0.04389	0.24701	0.25892	0.09254	0.03257	0.06285	0.15119	0.07927	0.16609	0.89634	0.19817	0.1361	0.33296	0.19616	0.15692	0.15377	0.1328	0.05515
ENSG00000049319	SRD5A2	0	0	0	0	0	0	0	0.0045	0	0	0	0	0	0	0.0126	0	0	0	0	0	0.00163	0.00292	0	0	0	0.00315	0.00264	0	0	0.00324	0	0	0.00324	0.0023
ENSG00000049323	LTBP1	0.48108	0.98392	0.70862	0.22381	0.54635	1.67412	0.46863	0.53415	0.80034	0.30182	0.50345	0.62512	1.20845	0.46932	0.38348	0.32271	0.60141	0.63474	0.53827	1.3445	0.99441	0.72579	0.83057	1.88698	0.6575	0.45278	0.16401	0.23705	0.27184	0.29469	0.78286	0.20625	0.56315	0.49195
ENSG00000049449	RCN1	0.92433	2.40423	1.64384	2.50098	1.36307	2.41208	1.54979	1.23869	2.68053	1.73574	1.45461	2.2683	2.63166	1.15076	1.2602	0.99493	1.79174	0.64387	2.75021	1.69498	2.05198	2.65385	2.23418	3.36707	2.40107	2.61077	4.09976	2.68878	1.83381	2.08421	1.78866	1.93965	1.83862	1.51628
ENSG00000049540	ELN	0.33605	2.48167	0.879	0.73602	1.47781	1.83845	0.81952	0.90081	0.85282	0.47992	0.44732	0.43174	1.21072	0.42901	1.20157	1.12724	1.86274	1.63251	0.3867	1.48503	1.05856	0.70939	0.61084	1.41088	0.79553	1.03912	0.57558	0.69107	0.5408	0.57286	0.82618	0.62419	0.78373	0.54624
ENSG00000049541	RFC2	1.66147	1.03365	1.21046	1.67383	1.80616	1.61856	1.37265	2.2059	2.13281	2.15576	2.15435	1.8985	1.97506	2.26678	1.68569	1.14305	1.12114	1.75955	1.85738	1.74171	1.78939	1.72633	2.17745	1.86564	1.74494	1.91053	3.52272	4.33128	1.83399	1.69553	1.39584	2.26957	1.33453	2.1072
ENSG00000049618	ARID1B	0.75677	0.65613	0.75525	0.44542	0.40858	0.66886	0.53081	0.41141	0.582	0.56518	0.58266	0.46547	0.62047	0.63433	0.54308	0.61498	0.77893	0.95269	0.73049	0.6061	0.57579	0.70449	0.47001	0.56195	0.66084	0.83865	0.35818	0.307	0.83412	0.87721	0.80935	0.71851	0.59926	0.48
ENSG00000049656	CLPTM1L	1.63213	2.38789	2.16805	1.96898	2.02459	1.84209	1.65445	2.0162	2.27754	2.09757	2.4139	1.88831	2.0023	1.66384	1.82391	2.10545	1.68336	1.26405	2.19962	1.71849	1.87131	1.75805	1.58367	1.86752	1.75236	2.05562	1.94913	2.00525	1.89936	2.15422	1.61292	2.02999	1.75076	1.70817
ENSG00000049759	NEDD4L	1.07679	1.69584	1.60877	1.80448	1.29221	1.16444	1.39288	1.10554	1.54751	1.87389	1.70164	1.39796	0.9436	1.42789	1.64199	2.78476	1.08053	1.25689	2.77457	1.66179	1.23478	1.4453	1.42527	0.88252	1.72309	1.69047	3.54842	2.79988	2.65118	2.47592	1.93229	2.66024	1.73728	1.09406
ENSG00000049768	FOXP3	0.14481	0.14681	0.12422	0.42075	0.25187	0.17669	0.23287	0.30046	0.10461	0.20413	0.08884	0.28027	0.21904	0.34379	0.35204	0.17008	0.20115	0.25415	0.16919	0.22303	0.17595	0.20528	0.23334	0.13877	0.20354	0.17617	0.55665	0.83472	0.20447	0.21017	0.23721	0.17509	0.16039	0.23585
ENSG00000049769	PPP1R3F	2.66102	3.4461	3.13797	2.11039	2.41822	2.88623	3.15663	3.13113	3.5274	4.23898	5.18475	3.58648	2.79568	4.44403	2.70817	3.1989	2.99467	2.69199	3.96608	3.3616	2.7774	3.14302	2.89762	2.44362	3.55063	4.14494	2.57861	2.44763	4.89422	5.27431	3.66682	4.33061	3.8944	4.21866
ENSG00000049860	HEXB	1.48172	1.7534	1.59377	1.40452	1.36692	2.50992	1.61467	2.12569	1.89943	2.18981	1.47147	1.40652	2.03827	1.2473	1.40402	1.26133	1.64474	1.21551	2.24004	2.07253	1.94115	2.60308	1.56599	1.90833	2.06055	2.25096	2.08174	2.22476	2.10702	2.67927	1.86713	2.21466	2.24334	1.45049
ENSG00000049883	PTCD2	0.2167	0.14241	0.27181	0.2255	0.14878	0.26059	0.26488	0.24463	0.34758	0.37767	0.17492	0.25284	0.30848	0.32202	0.12879	0.12056	0.19859	0.31526	0.30915	0.24713	0.24944	0.28729	0.33868	0.43561	0.40337	0.47131	0.13827	0.26598	0.32179	0.5028	0.33876	0.3781	0.42168	0.23464
ENSG00000050030	KIAA2022	0.1345	0.12069	0.21742	0.17157	0.12313	0.17993	0.27163	0.14559	0.19129	0.35163	0.18457	0.13732	0.1249	0.21788	0.17737	0.27438	0.08218	0.06709	0.3937	0.27013	0.15612	0.1899	0.17477	0.10292	0.3116	0.29629	0.45947	0.41779	0.31943	0.44052	0.31924	0.3807	0.30857	0.15019
ENSG00000050130	JKAMP	0.64842	1.52036	1.48517	0.65684	0.93709	2.00145	1.11693	1.19592	1.60029	1.50297	0.82483	1.1929	1.7747	1.00902	0.95905	1.29207	1.69871	1.22758	1.73133	1.694	1.64412	2.00427	1.6957	2.15708	1.63951	1.91638	0.71618	0.44477	1.48902	1.84243	1.74487	1.5372	1.84922	1.00295
ENSG00000050165	DKK3	15.1112	24.9054	26.3938	22.2412	14.0545	33.3051	26.4413	22.4884	48.8902	37.5712	33.9124	33.8845	46.8002	25.5674	14.4299	23.7852	20.3758	16.3381	38.8747	37.3136	37.7441	52.6455	45.5961	45.2339	42.1884	37.1554	31.3094	22.7862	36.3315	42.1433	41.7569	37.7544	37.6234	28.0162
ENSG00000050327	ARHGEF5	0.15685	0.05478	0.06222	0.11823	0.12401	0.10608	0.04559	0.17092	0.07822	0.04599	0.10935	0.11854	0.14304	0.11607	0.13586	0.06166	0.10823	0.05631	0.07164	0.06475	0.09096	0.20292	0.17479	0.15636	0.0497	0.01007	0.04638	0.03393	0.05682	0.02199	0.04946	0.02526	0.01938	0.21818
ENSG00000050344	NFE2L3	0.17572	0.30005	0.10486	0.26151	0.2547	0.39078	0.26944	0.19954	0.31735	0.16374	0.20362	0.16618	0.30952	0.14403	0.26872	0.44405	0.49688	0.87125	0.46993	0.33597	0.2491	0.31617	0.17192	0.32476	0.18398	0.3017	0.17031	0.11151	0.2397	0.24795	0.18625	0.31129	0.2884	0.14812
ENSG00000050393	MCUR1	3.32827	1.84174	2.45046	1.21427	1.93562	2.02205	2.08837	2.05302	2.90523	2.2663	2.77701	3.53531	3.08026	3.47173	0.97395	1.72425	1.63581	1.18991	2.25157	2.17896	2.98813	2.85868	2.85654	2.40138	2.16044	1.59763	0.65205	1.08865	1.89095	2.09599	2.3756	1.2461	1.86053	2.68571
ENSG00000050405	LIMA1	1.41178	0.55816	0.7979	0.33924	0.79378	1.35846	1.13161	0.71748	0.84317	0.68622	1.13598	0.84225	1.13505	1.06229	0.35454	0.4922	0.69775	1.02166	0.64291	1.30566	1.27459	1.2427	1.24025	0.94173	0.92727	0.62504	0.2796	0.11876	0.42995	0.7124	0.92821	0.50518	0.98064	0.94057
ENSG00000050426	LETMD1	2.99788	1.74756	2.06321	2.30289	2.71375	2.58984	3.48724	2.84758	1.69703	4.07456	2.60252	3.03047	2.41649	3.6641	2.06931	2.47022	2.0919	3.06757	3.50923	3.74002	3.26634	2.32382	3.1543	2.41134	3.35857	4.22541	3.80783	2.78188	4.36146	4.29805	3.73214	4.49717	3.62394	3.46439
ENSG00000050438	SLC4A8	0.26527	0.05584	0.14515	0.13211	0.14221	0.1416	0.25196	0.19715	0.14914	0.24145	0.13153	0.18701	0.11521	0.21259	0.21287	0.18624	0.1379	0.83802	0.25559	0.27675	0.13975	0.0957	0.21456	0.12626	0.22608	0.32151	0.26647	0.27153	0.3295	0.47994	0.26865	0.36417	0.28056	0.14765
ENSG00000050555	LAMC3	0.60631	0.66366	0.4272	0.59573	0.96907	0.08998	0.25555	0.21778	0.1931	0.10923	0.23456	0.25949	0.16144	0.15978	0.42985	0.22571	0.21949	0.27178	0.07403	0.12532	0.15829	0.11526	0.26971	0.10499	0.28767	0.30965	0.24389	0.33277	0.16706	0.21801	0.23448	0.20597	0.1287	0.14187
ENSG00000050628	PTGER3	0.0084	0.0504	0.08172	0.0348	0.0146	0.03271	0.05651	0.03919	0.05288	0.05777	0.02575	0.02825	0.05263	0.03523	0.10813	0.05916	0.03748	0.01989	0.42961	0.09229	0.02372	0.16409	0.02609	0.02172	0.39769	0.02001	0.10302	0.07592	0.38423	0.30233	0.18565	0.2985	0.1377	0.11442
ENSG00000050730	TNIP3	0.01101	0.02115	0.01478	0.04915	0	0.0039	0.00741	0.01945	0	0.04024	0	0.01743	0.00394	0.0112	0.00777	0.00705	0.01475	0	0	0.0228	0.02408	0	0.0038	0.00543	0.01137	0.00194	0.01302	0	0.0166	0.02397	0.00239	0.02229	0.00399	0.03963
ENSG00000050748	MAPK9	2.75144	1.31023	2.08969	1.21128	1.36159	1.9141	2.58653	2.25243	1.78435	3.76399	2.39834	1.51835	1.43791	2.41773	1.69022	2.94678	1.65448	1.65723	3.22227	3.05979	1.86324	1.68126	1.59623	1.3252	3.25022	5.34085	2.51607	2.29942	4.43562	5.62201	3.80914	5.35712	3.80216	2.21204
ENSG00000050767	COL23A1	0.45994	0.29793	1.08789	1.2348	0.56743	0.59489	1.55529	0.55063	1.95154	0.966	1.10895	1.01204	0.32188	0.61217	0.56243	0.9765	0.26266	0.36325	0.79732	0.58113	0.81294	1.11448	1.96857	0.52452	0.87811	0.86136	2.72001	1.42035	1.14498	1.25553	0.76991	1.10442	0.56801	0.62165
ENSG00000050820	BCAR1	1.12969	3.14998	2.52744	2.49168	2.66173	1.6748	1.95815	2.26551	2.66936	1.85237	2.2867	2.21052	1.54665	1.35955	3.01545	3.00178	2.79075	2.61376	2.57467	1.8665	1.51113	1.94551	1.40222	1.74997	2.26247	2.04425	3.05199	3.10288	2.50926	2.62374	1.99607	2.89922	2.37216	1.79811
ENSG00000051009	FAM160A2	0.69192	1.0894	0.95842	0.67593	1.13493	1.31087	1.49168	0.91721	0.74027	1.50854	0.69313	1.13035	1.22372	1.10056	1.31669	0.91742	1.15358	1.757	1.0008	1.41918	1.17968	0.82805	0.96474	1.65754	1.50588	1.48951	1.64453	1.25057	1.54121	1.94333	1.59506	2.09903	1.63977	1.31086
ENSG00000051108	HERPUD1	4.08049	5.07307	5.49541	3.5524	4.34303	6.35879	1.90477	2.41013	4.91379	2.77104	4.06248	3.19936	5.8705	1.91677	2.21079	3.33612	4.38837	1.9995	5.61199	4.44019	5.37247	5.79102	3.28419	7.40066	2.70404	4.02387	3.28211	2.64617	3.09636	4.24003	2.47106	2.65826	2.66849	1.92508
ENSG00000051128	HOMER3	4.02437	5.64663	3.19402	11.419	5.50281	4.50229	4.31661	6.64988	6.87612	4.13651	7.75601	6.69424	5.44777	5.6517	3.19114	2.75296	3.50155	3.41773	2.77584	3.47632	6.9924	4.09432	4.48271	4.19672	2.88522	1.68043	3.28318	5.56155	1.52731	1.38325	1.96577	1.34362	2.71099	6.63967
ENSG00000051180	RAD51	0.04346	0.06958	0.05836	0.09241	0.063	0.06416	0.02438	0.0585	0.02355	0.02804	0.07111	0.06883	0.08045	0.06265	0.10226	0.04641	0.01941	0.02289	0.04401	0.05078	0.05545	0.07821	0.07504	0.02499	0.0374	0.02814	0.06426	0.07585	0.04681	0.04206	0.02199	0.02933	0.0105	0.05589
ENSG00000051341	POLQ	0.01823	0.00219	0.01224	0.02617	0.00793	0.01615	0.01074	0.0115	0.00741	0.0049	0.01398	0.00722	0.00245	0.00812	0.00804	0.01168	0.01425	0	0.0245	0.00363	0.01496	0.00522	0.0063	0.01348	0.00824	0.02657	0.01348	0	0.01276	0.01489	0.00593	0.00923	0.01239	0.00117
ENSG00000051382	PIK3CB	1.20674	0.83573	1.27275	0.56712	0.77881	1.1857	1.03895	1.17959	0.94458	1.58422	1.42216	1.15409	1.33108	1.31343	1.07584	1.65811	1.09457	1.08349	1.5331	1.25276	0.97584	1.18016	0.82459	1.0799	1.41829	2.34757	1.60195	0.90686	1.76055	2.04988	1.6634	1.65232	1.56895	1.05185
ENSG00000051523	CYBA	2.7431	3.38237	1.84983	8.14886	4.74968	4.56757	0.94409	5.96171	3.38413	2.86421	4.05542	2.0496	6.73296	2.59298	2.62502	1.35366	1.31299	1.15154	3.31467	2.9924	4.65052	4.26657	1.7237	3.78167	2.11809	1.2809	5.94816	4.89295	1.47172	0.88323	1.28052	1.41341	1.24066	3.61608
ENSG00000051596	THOC3	0.27758	0.20286	0.49018	0.3079	0.17843	0.65412	0.19498	0.33805	0.33348	0.77594	0.46644	0.172	0.40858	0.29471	0.44294	0.19716	0.20476	0.19063	2.0587	0.82491	0.46633	0.30993	0.11252	0.3539	0.52655	1.14239	0.73513	0.31018	1.02416	1.20205	0.49191	1.27361	0.44403	0.41899
ENSG00000051620	HEBP2	1.05743	1.34264	1.04332	1.07552	0.98928	0.86482	0.58645	0.81062	1.20442	0.97755	1.40307	1.33356	1.09774	1.07182	0.93998	0.83783	0.77434	0.50298	0.81054	0.61456	1.05197	1.27298	0.94739	1.17355	0.80965	0.51354	0.57679	0.98369	0.4995	0.32918	0.69124	0.40242	0.6911	1.14129
ENSG00000051825	MPHOSPH9	0.33413	0.37119	0.29458	0.4673	0.45863	0.35224	0.3279	0.33929	0.45312	0.35664	0.41242	0.35061	0.32161	0.22732	0.40062	0.52226	0.36486	0.62634	0.42801	0.28734	0.24873	0.3266	0.29747	0.41267	0.26917	0.38461	0.43567	0.42152	0.3078	0.2768	0.30635	0.2445	0.38231	0.27123
ENSG00000052126	PLEKHA5	0.62898	0.38588	0.49521	0.14282	0.18329	0.6072	0.28154	0.28919	0.27566	0.34839	0.31718	0.18382	0.48842	0.26386	0.30564	0.43355	0.61752	0.49416	0.52943	0.40715	0.26469	0.46216	0.28428	0.65243	0.41062	0.84269	0.13243	0.23667	0.76319	0.72888	0.53976	0.74255	0.58968	0.31927
ENSG00000052344	PRSS8	0.04137	0.01987	0.06017	0.11434	0	0.00977	0.00928	0.00348	0.06164	0.01779	0.00846	0.03276	0.00247	0.01403	0.01947	0.0265	0	0.04356	0.03867	0.00439	0.00251	0.00902	0.00952	0.01019	0.03916	0.00487	0.0734	0.03938	0.01188	0.005	0.01495	0.00349	0	0.01773
ENSG00000052723	SIKE1	0.88675	0.60836	0.90241	0.67779	0.69161	0.75789	0.77696	0.63045	0.74067	0.68553	0.61307	0.66588	0.89505	0.66414	0.40731	0.73492	0.55616	0.46689	0.74497	0.88582	0.77603	0.76667	0.79464	0.87058	0.66678	0.89485	0.2081	0.56273	0.59874	0.77884	0.8987	0.6198	0.70791	0.50132
ENSG00000052749	RRP12	0.53672	0.96365	0.98474	1.54824	0.94415	0.84695	0.99359	0.84649	0.75342	1.6551	0.65853	1.01169	0.95376	0.81449	1.62503	1.32657	0.94219	0.98267	1.27841	1.00673	0.81038	0.68637	0.64654	0.91829	1.05337	1.61781	2.07578	1.63721	1.32941	1.46724	0.99439	1.45707	1.17725	0.85952
ENSG00000052795	FNIP2	1.14501	0.85232	0.90321	0.79846	0.92276	0.97483	0.68729	0.89667	0.67155	0.76244	0.87102	0.74038	0.71717	0.75434	1.35633	1.32285	1.11787	1.13944	1.16656	0.87567	0.68451	0.6449	0.56933	0.71479	0.91142	1.03868	0.72003	0.78657	1.21253	1.09405	0.91768	0.96493	1.11993	0.50254
ENSG00000052802	MSMO1	3.92999	3.12031	6.88953	6.22983	3.62985	5.24356	5.30562	4.59301	3.66598	6.78209	2.98288	3.7987	3.29373	3.81254	3.0066	4.96204	5.11664	3.81752	6.12335	6.64087	3.32261	4.7039	3.52625	5.76813	5.77266	8.5564	5.46257	5.91178	6.35767	8.26704	7.58133	4.98734	7.65562	2.7553
ENSG00000052841	TTC17	0.59184	0.79618	0.844	0.66117	0.65856	1.0281	0.84507	0.60295	0.82006	0.72879	0.57957	0.80768	0.91527	0.56851	0.98072	1.00325	1.35731	1.23969	0.88905	0.89493	0.86295	1.07269	0.74128	1.08972	0.76299	0.99325	0.54892	0.51263	1.02927	0.69959	0.82169	0.87912	1.03933	0.69104
ENSG00000052850	ALX4	0.00721	0.06929	0.02179	0.03681	0.03764	0.23255	0.02185	0.02002	0.02345	0.00155	0.01328	0.01142	0.02714	0.01651	0	0.01618	0.07086	0.01139	0.00337	0.04023	0.05785	0.07788	0.01245	0.01422	0.00372	0.01019	0.02773	0	0.00932	0.01047	0	0.00365	0.00261	0.01113
ENSG00000053108	FSTL4	0.08625	0.08876	0.15716	0.22397	0.12323	0.84241	0.38984	0.10882	0.12016	0.51532	0.29102	0.0439	0.07835	0.17081	0.19784	0.35917	0.02476	0.24328	0.4146	0.36416	0.20211	0.34564	0.13827	0.10475	0.48986	0.78008	0.66491	0.53366	0.58119	0.99363	0.48752	0.73433	0.54153	0.12199
ENSG00000053254	FOXN3	1.65048	1.93914	1.59641	1.09105	1.41249	1.66813	1.05538	1.02462	2.01659	0.94263	2.12192	1.55982	1.91798	1.25278	0.75095	1.27898	1.33112	0.93533	1.20622	0.98178	1.52944	1.7139	1.31636	1.35446	0.76676	0.78147	0.39465	0.39724	0.93608	0.93104	1.07921	0.67839	0.84698	1.06932
ENSG00000053328	METTL24	0.23382	0.01123	0.07064	0	0.12201	0.21536	0.11018	0.0413	0.11402	0.08547	0.27254	0.05554	0.23036	0.14274	0.00825	0.08239	0.12527	0	0.09288	0.12666	0.18751	0.16828	0.14533	0.3169	0.08451	0.13627	0	0	0.02518	0.06787	0.12673	0.04142	0.11442	0.22248
ENSG00000053371	AKR7A2	7.89542	7.30377	5.41773	10.8885	5.42831	5.85373	7.29831	9.26835	11.2054	8.659	7.65834	11.1934	8.86947	10.3497	4.37255	3.80488	5.25126	4.87452	4.53891	8.03381	8.85489	8.50301	11.4358	9.3606	7.07085	3.92387	8.60846	11.5062	4.50467	4.22962	5.94828	4.54434	6.40769	10.9546
ENSG00000053372	MRTO4	2.98386	1.96239	2.43242	3.48749	2.54384	2.46291	3.77489	2.84123	2.50859	5.09501	2.5519	3.80564	2.4381	3.73513	3.22642	2.95219	1.54879	2.31018	3.9568	3.95081	2.98978	2.45237	4.44102	2.40143	4.23103	4.48556	9.09251	9.01768	3.7199	4.56006	3.69986	4.82835	3.68699	4.27894
ENSG00000053438	NNAT	6.05853	2.94033	4.72366	6.37893	4.04229	18.5607	6.92688	3.99602	5.93976	22.333	8.04309	3.60405	5.58123	6.20508	5.07925	9.92948	11.2206	3.51909	14.6216	9.74988	11.7434	5.75719	4.57138	2.10117	20.4736	15.4659	28.4643	32.1767	16.9154	37.9528	15.3661	25.562	14.2688	13.2721
ENSG00000053501	USE1	5.64784	5.49838	4.58771	9.7728	7.49377	3.74456	4.9219	7.23367	7.05831	6.96016	7.03426	7.15349	4.83526	6.92699	4.92556	4.5475	2.94062	3.51727	4.3181	5.1789	5.96169	4.80607	5.7327	3.96077	4.58558	3.12481	7.23004	9.24991	4.07933	3.82617	3.76594	3.90791	4.36969	7.33227
ENSG00000053524	MCF2L2	2.69233	0.32929	1.01339	0.24439	0.82257	1.09592	0.81457	0.69466	0.80802	1.04077	1.1172	0.35688	1.04292	1.55794	0.26546	0.44769	0.28993	0.49217	0.67248	0.82611	1.05162	0.95862	1.66363	1.04312	0.75232	0.59513	0.1294	0.10366	0.48432	0.87116	1.37774	0.33991	0.72993	0.891
ENSG00000053702	NRIP2	0.78432	1.11577	0.85935	0.84003	2.07203	1.49668	0.74216	1.31075	1.31692	0.90372	1.87016	0.9315	0.89332	0.94105	1.73381	2.81103	2.22661	1.78821	0.57749	1.01621	1.22182	0.73828	0.47522	0.46677	0.62654	0.98787	2.03037	2.67645	0.81914	0.52353	0.55826	0.77523	0.93872	0.82582
ENSG00000053747	LAMA3	0.0092	0.25633	0.38099	0.05478	0.2321	0.18854	0.14662	0.03948	0.26052	0.17282	0.12232	0.0923	0.13957	0.0632	0.0931	0.21422	0.20681	0.11629	0.15483	0.1217	0.14145	0.23131	0.1038	0.16932	0.17581	0.18202	0.03175	0.00876	0.20746	0.1831	0.20551	0.12732	0.16624	0.11596
ENSG00000053770	AP5M1	1.46143	0.88869	1.37929	0.46	0.73452	1.1161	1.05407	0.90041	1.25326	1.19171	1.1236	0.93546	1.28171	1.13452	0.73342	0.92716	1.16517	0.92188	1.2396	1.30182	1.18998	1.41565	1.21569	1.47558	1.2127	1.78986	0.46861	0.60523	1.33265	1.71651	1.51223	1.09993	1.11452	0.8151
ENSG00000053900	ANAPC4	0.91883	1.08454	1.04045	0.83316	1.09753	1.11177	1.17931	1.17467	0.89742	1.35684	0.75723	1.01674	1.16301	0.83209	2.11349	1.15248	1.52972	1.5519	1.17312	1.13587	1.24893	1.15616	0.92887	1.0748	1.29176	1.52881	1.21606	1.31194	1.07057	0.78428	1.17004	1.19486	1.5138	0.99497
ENSG00000053918	KCNQ1	0.2507	0.31604	0.19986	0.35977	0.36337	0.4977	0.10196	0.45074	0.29288	0.33018	0.53188	0.1406	0.55385	0.30556	0.2138	0.20411	0.29848	0.264	0.27582	0.34617	0.39981	0.38956	0.19116	0.27542	0.13483	0.13835	0.22857	0.13423	0.20698	0.17056	0.14494	0.14539	0.08519	0.43786
ENSG00000054116	TRAPPC3	2.22863	2.66367	2.53842	2.42761	3.31014	3.51941	2.87409	2.86879	3.72924	3.92261	3.84813	3.38537	3.79245	2.40767	3.12823	3.21653	3.818	2.43256	3.42598	3.18375	3.32484	3.6556	2.68906	3.15931	3.09974	3.70359	3.92802	3.62906	4.04771	3.08013	2.83122	3.4949	3.60348	3.56751
ENSG00000054118	THRAP3	6.19223	3.65095	4.43635	3.22323	4.2655	4.69741	4.12718	4.36506	3.28494	4.54258	4.05129	3.56095	4.63601	4.9926	3.98717	3.7707	4.70034	4.04663	3.81899	4.32591	4.13288	3.64888	4.85697	3.67766	4.14005	5.45536	4.44929	4.54374	4.86886	4.88454	4.62758	4.69234	4.11132	5.40563
ENSG00000054148	PHPT1	16.7181	20.1396	12.2378	49.5568	24.6921	13.2424	19.0912	27.9731	25.3184	20.251	22.4727	25.045	15.168	17.7731	19.3948	14.5477	11.3079	11.6241	14.0312	14.8319	17.9971	15.6714	20.9814	15.359	19.0766	9.74029	46.4771	52.9153	11.0272	8.81122	10.7418	11.3392	15.3942	27.702
ENSG00000054179	ENTPD2	1.4021	5.7272	2.38492	2.96414	2.13731	7.07362	2.13693	2.17853	2.25336	2.18836	1.6913	1.88973	4.06077	2.69688	4.0918	3.14897	8.56708	4.96446	1.6124	2.84887	3.51163	2.26764	2.97555	7.4225	4.94144	2.6486	2.02637	2.97672	3.77655	1.64342	4.63147	1.72232	3.71181	4.57798
ENSG00000054219	LY75	0.10997	0.08239	0.03544	0.05611	0.02678	0.09427	0.04442	0.06549	0.02324	0.03594	0.05667	0.03309	0.12292	0.04587	0.02639	0.03663	0.06481	0.04516	0.04934	0.05957	0.06494	0.0626	0.03038	0.03685	0.03407	0.03496	0.03382	0	0.03126	0.04549	0.04864	0.01336	0.03667	0.05543
ENSG00000054267	ARID4B	2.49487	1.21793	1.07887	1.1779	1.05879	0.96408	0.78678	1.06157	0.92854	0.66455	0.99967	0.95654	0.85152	0.91951	1.05097	0.97197	1.28951	1.36391	0.89636	0.94063	0.82546	0.77879	0.93779	0.90925	0.79107	0.99299	0.48295	0.63294	0.81894	0.82982	0.9348	0.83331	0.88873	0.69746
ENSG00000054277	OPN3	0.35759	0.49229	1.16429	0.18246	0.6427	1.0535	1.51652	0.52336	0.84277	1.5122	1.06029	0.70781	0.82629	0.87319	0.69826	1.5349	0.59072	0.53659	2.05276	1.28949	0.76471	1.32968	0.50213	0.66968	1.70167	3.02277	1.50849	0.90202	2.96263	2.02841	1.60481	2.25633	2.15598	0.45979
ENSG00000054282	SDCCAG8	3.20806	2.69053	2.23431	2.85666	2.52039	2.3072	2.5169	2.81579	2.25137	2.08281	2.67636	3.08915	2.78579	2.48156	2.61425	2.41767	2.60862	2.34397	2.52234	2.18773	2.16792	2.28655	2.26898	2.84131	2.5746	2.38796	3.0291	2.39357	2.21141	1.62514	1.9337	2.00613	2.2246	2.54472
ENSG00000054356	PTPRN	1.2553	1.49023	2.02085	4.43232	2.22706	1.06369	2.77002	1.14797	2.81161	3.88153	3.41304	1.10522	0.64579	2.0461	3.17004	4.30415	1.10298	2.16526	3.67132	2.34803	0.90693	1.13998	1.91758	0.90448	3.49993	5.30537	10.9484	7.78605	7.26321	8.27059	3.46509	8.41086	2.76106	2.4082
ENSG00000054392	HHAT	0.15449	0.09274	0.16205	0.06158	0.03359	0.25311	0.22099	0.17787	0.09416	0.36334	0.19547	0.08027	0.24906	0.16701	0.08518	0.16393	0.1983	0.21352	0.27752	0.3569	0.32909	0.22111	0.44009	0.19034	0.31657	0.26942	0.0571	0.03676	0.15597	0.3013	0.37681	0.21503	0.27999	0.25575
ENSG00000054523	KIF1B	9.00262	3.95188	6.49076	4.58905	5.48256	6.02989	5.05975	5.42917	5.43491	7.67929	6.1902	5.87688	5.21199	10.2118	4.74729	4.98506	5.06408	6.9213	5.34794	6.12105	5.44634	5.02472	6.83158	5.20866	5.34729	4.75178	2.46721	2.78176	5.9362	7.29575	7.10076	4.91733	5.55521	8.36162
ENSG00000054598	FOXC1	0.98676	2.17292	2.11256	0.63704	1.64305	2.96697	0.40909	0.29455	1.32026	0.34156	1.61673	0.62884	0.99371	0.38568	0.26754	0.72469	0.90262	0.65578	0.28682	1.74473	1.90595	2.56672	0.70638	1.02897	0.68967	0.84156	0.26331	0.33219	0.56243	0.45847	0.63398	0.33804	0.36204	0.33422
ENSG00000054611	TBC1D22A	1.28232	1.56584	1.44615	1.92001	1.9312	1.53035	1.3001	1.38314	1.19465	1.60566	1.6309	1.52915	1.35438	1.68857	1.6004	1.40011	1.28469	1.72911	1.2406	1.50117	1.56049	1.25978	1.73603	1.22542	1.33831	1.14196	3.01027	2.41895	1.30854	1.51218	1.23073	1.42669	1.01466	1.77349
ENSG00000054654	SYNE2	0.18888	0.31462	0.28197	0.16764	0.3423	0.30249	0.1187	0.08133	0.19858	0.11162	0.12559	0.09255	0.16065	0.10079	0.1403	0.19716	0.23529	0.15439	0.12006	0.13994	0.17068	0.20243	0.14366	0.21416	0.13639	0.1852	0.05116	0.02892	0.14708	0.1814	0.1847	0.122	0.11443	0.07269
ENSG00000054690	PLEKHH1	2.76866	3.03124	3.0133	1.59221	3.24489	2.96546	1.71149	3.44394	1.64237	1.28221	2.0302	3.09996	2.60059	2.22687	8.31441	3.49593	12.1131	15.1218	1.05199	4.5438	3.29889	1.43513	1.23804	2.73184	3.58369	2.49348	3.16243	3.59002	3.18231	1.41506	3.2474	3.41114	8.0245	2.54523
ENSG00000054793	ATP9A	4.39388	3.71486	4.64396	3.70266	3.0058	4.9328	4.80944	5.45452	4.93886	7.67326	4.77912	4.30227	5.58624	5.68593	5.70778	5.24332	5.92313	6.2354	6.97271	7.22551	4.58411	6.13715	6.18243	6.39072	6.82784	7.55525	8.98848	8.58342	10.308	11.4705	8.21458	9.49775	7.52779	5.72153
ENSG00000054796	SPO11	0	0	0	0	0	0	0	0	0	0	0	0.0088	0.00398	0	0	0	0	0	0	0	0	0	0	0	0	0	0	0	0	0	0	0	0	0
ENSG00000054803	CBLN4	0.38407	0.03952	0.40979	0.03499	0.16701	0.40574	0.83105	0.1523	0.17836	0.96745	0.47124	0.20092	0.20148	0.30006	0.14038	0.59318	0.09799	0.20584	1.90715	0.67313	0.19	0.50931	0.22735	0.12844	1.77767	2.71068	0.29609	0.22197	1.55106	3.18537	1.43045	1.48227	1.24054	0.25751
ENSG00000054938	CHRDL2	0	0.01945	0.01359	0.00861	0	0.01674	0.05452	0.03747	0.02742	0.02322	0.00828	0.0855	0.00967	0.02747	0.08098	0.00432	0.02411	0.03198	0.02208	0.02796	0.00492	0.01104	0	0.01996	0.03485	0.01192	0.01996	0	0.0407	0.03428	0.02049	0.03758	0.03425	0.03471
ENSG00000054965	FAM168A	7.24297	4.6166	6.90746	4.68724	5.12312	6.01816	7.84908	4.39538	6.85806	7.32207	6.15109	5.32123	7.22311	7.33976	6.06634	6.84149	5.1632	5.83767	6.50977	7.21967	6.25844	7.36597	9.46378	7.20847	7.12759	7.38905	3.93688	2.91731	7.20506	8.22189	9.05519	6.4208	7.41502	7.86363
ENSG00000054967	RELT	0.30838	0.54197	0.44268	0.32641	0.46219	0.76585	0.38868	0.57618	0.57322	0.45571	0.41861	0.38702	0.6323	0.31376	0.47235	0.67886	0.8759	0.55447	0.53508	0.46206	0.52618	0.64393	0.35116	0.87954	0.44548	0.69407	0.43264	0.4247	0.44656	0.38806	0.41822	0.45995	0.5482	0.36446
ENSG00000054983	GALC	1.34924	1.01572	1.35053	0.81404	0.86683	1.8731	1.48515	1.13492	1.57564	1.39966	1.1521	1.38107	2.09895	1.21357	1.05738	1.06882	1.90489	1.69922	1.43297	2.07514	1.78675	1.8262	2.03774	2.08323	1.76514	1.74092	0.75299	0.73473	1.51454	1.54037	2.12936	1.36427	2.06865	1.20972
ENSG00000055044	NOP58	5.0797	4.58911	3.43972	4.96405	1.85892	2.20702	2.50116	2.31619	3.39253	3.43367	3.55592	3.72329	2.59459	3.323	2.93296	3.43559	2.5711	2.56205	5.30621	3.30143	2.53916	2.80938	2.30973	2.98062	2.75909	3.39512	2.11548	1.59184	3.35807	2.83088	2.76145	3.67838	2.81435	2.41861
ENSG00000055070	SZRD1	9.69062	6.22748	5.25321	7.18391	8.71642	6.11973	5.79701	5.71324	6.11792	4.06419	9.79384	8.06016	7.67747	7.94164	5.42418	5.09992	6.65964	4.19599	4.08376	4.50662	6.70017	5.67003	8.90392	6.32194	3.81012	2.64343	2.98171	3.01937	3.0301	2.57136	3.88937	2.31752	3.31311	7.45147
ENSG00000055118	KCNH2	0.49655	1.36266	0.92069	0.63718	0.78142	0.78004	0.90531	0.6295	1.17942	0.96478	1.34179	0.8378	0.84287	0.7443	1.04097	1.33687	0.96334	0.6116	0.96831	0.68472	0.64429	1.04814	0.85729	0.59578	0.82103	1.30076	0.89145	0.90032	1.39798	1.4639	0.84459	1.3075	0.73818	0.76617
ENSG00000055130	CUL1	4.03343	3.86842	4.00281	2.90064	3.23323	4.19537	3.37236	4.09487	4.41812	4.31642	4.57584	3.4157	4.3936	3.81837	3.19746	3.68507	3.88352	2.89008	5.33541	3.79061	3.59684	4.58955	3.07208	4.38475	4.29487	5.55597	3.7681	3.28297	4.90016	4.93989	3.94906	4.99128	4.67429	3.79121
ENSG00000055147	FAM114A2	0.29796	0.43232	0.37027	0.24665	0.40799	0.5345	0.4417	0.38714	0.57447	0.53983	0.29947	0.47434	0.67568	0.40637	0.29531	0.40615	0.45005	0.40056	0.44442	0.5515	0.54076	0.68751	0.46627	0.67956	0.48281	0.49597	0.25119	0.05129	0.34546	0.41175	0.46319	0.27435	0.44926	0.45486
ENSG00000055163	CYFIP2	3.33135	3.99772	5.07441	5.99916	3.78624	3.75289	6.09269	4.54589	6.20388	6.87226	6.54271	6.05348	4.28671	6.28004	4.13418	5.23574	3.06284	3.21401	6.7773	6.45921	4.09771	5.3277	6.05136	4.4615	6.73548	7.51846	6.95024	5.68656	7.91563	9.93222	7.09163	7.66451	5.75374	5.74718
ENSG00000055208	TAB2	5.1724	3.51841	4.05759	1.86544	2.50601	6.45262	2.71813	3.43214	5.29255	3.35679	7.47761	4.37768	8.28828	4.28603	2.39224	2.55683	4.14911	2.10513	3.77073	3.69239	6.28921	9.03669	5.12919	7.14864	2.84729	2.10169	0.94791	0.91203	2.39256	2.3878	3.55008	1.54598	2.49507	3.84594
ENSG00000055211	GINM1	6.45819	2.97742	3.92063	3.04811	4.84623	4.2128	4.75118	4.76336	4.32631	3.55904	4.29019	4.70432	4.12823	3.85339	2.78047	3.706	5.88218	4.08048	3.56581	4.50098	5.35065	5.04641	5.76612	4.33776	4.10619	3.99506	2.94084	2.19555	3.68412	2.83543	4.28453	2.98391	4.10672	3.50667
ENSG00000055332	EIF2AK2	1.32699	1.1671	1.49814	0.63723	0.89573	1.24831	1.16336	1.05033	1.28065	1.10653	1.22111	1.11175	1.42757	1.32563	0.91344	1.16771	1.03338	0.95664	1.55402	1.24827	1.29577	1.33767	1.14551	1.51141	1.04167	1.12541	0.54979	0.59486	0.97043	1.15264	1.28796	0.95085	1.08157	1.2916
ENSG00000055483	USP36	0.86076	0.99707	0.79991	1.09292	1.11941	1.03335	0.85307	0.76627	0.78051	0.73864	0.62095	0.85033	0.70454	0.76328	1.13629	1.03398	1.17428	1.51386	0.72168	0.87047	0.70961	0.65769	0.70865	0.84058	0.87034	0.98807	1.48353	1.37508	0.96044	0.94131	0.92013	0.95907	0.97647	0.82599
ENSG00000055609	KMT2C	0.96512	0.96304	1.01675	0.64826	0.74855	0.89852	0.73784	0.61371	0.93542	0.52335	0.80666	0.7743	1.02546	0.64937	0.92547	0.97205	1.2044	1.86293	0.79725	0.73383	0.76069	0.87619	1.02695	1.11692	0.78671	0.67012	0.21336	0.11244	0.74194	0.77082	1.0216	0.51954	0.89318	0.60423
ENSG00000055732	MCOLN3	0.00626	0	0.0042	0	0	0.08542	0	0.00948	0.00254	0	0.01921	0.00992	0.00224	0	0	0.00401	0.01398	0.00989	0.01024	0.00599	0.03539	0.04303	0	0.0108	0	0.00664	0	0	0.00135	0.00341	0.01086	0.00317	0	0.00161
ENSG00000055813	CCDC85A	0.16667	0.02501	0.10839	0.02658	0.05436	0.13654	0.07714	0.08412	0.0381	0.12096	0.12142	0.0165	0.12502	0.05564	0.04411	0.01335	0.0093	0.15632	0.13144	0.08298	0.08354	0.03408	0.07554	0.07957	0.0995	0.22811	0.03388	0.05454	0.13686	0.76161	0.18068	0.13445	0.09817	0.05893
ENSG00000055917	PUM2	4.7722	4.58651	4.60665	2.49594	3.96614	3.97351	3.30617	2.79006	4.0504	3.50118	3.96285	3.83834	4.04336	3.63241	3.88687	4.99676	4.89595	3.80247	5.00611	3.91348	3.68419	3.97417	3.53165	3.95862	3.66162	4.6112	2.54499	2.14753	4.48398	4.45842	4.35887	3.95067	3.74467	2.83243
ENSG00000055950	MRPL43	3.57567	4.94525	3.76047	3.8059	3.91735	3.83701	4.05994	4.65213	4.99575	4.04657	4.56519	5.12447	4.43148	4.06628	4.54345	3.96795	4.03776	3.45667	3.77892	3.78443	4.52596	4.73214	4.66607	3.47295	4.03105	3.44639	4.62739	5.13865	3.3631	2.618	3.3979	3.14069	3.65056	4.38865
ENSG00000055955	ITIH4	0.01519	0.03647	0.05608	0.04844	0.03963	0.04035	0.03323	0.04599	0.00926	0.04736	0.01398	0.02706	0.0068	0.03091	0.0938	0.04622	0.02034	0.05998	0.04082	0.06413	0.03737	0.0236	0.02098	0.03368	0.05293	0.10193	0.18414	0.14819	0.07851	0.0868	0.07738	0.08072	0.0468	0.05468
ENSG00000055957	ITIH1	0	0.00877	0	0	0	0	0	0.00461	0.01855	0	0	0.00361	0.00164	0.00464	0.00644	0.0117	0	0.01442	0	0.00873	0	0.00149	0.01261	0.0045	0	0	0.0027	0	0.00197	0.00166	0	0.00231	0	0.0047
ENSG00000056050	C4orf27	4.62173	2.92702	3.64571	5.12174	3.01454	3.2847	4.18072	4.9931	4.56597	5.72682	3.73906	5.52332	3.5909	4.74651	3.16005	2.59082	3.37896	3.85551	3.55043	4.96586	3.87486	3.8035	4.46843	3.85085	4.30279	6.47857	3.98025	3.64326	4.44838	3.48497	3.90161	4.78084	4.32957	4.28616
ENSG00000056097	ZFR	10.9502	3.89198	5.10036	3.568	4.99257	5.67689	4.954	5.48023	6.66571	4.65276	8.4036	5.93313	6.89193	6.36762	3.71774	4.9025	5.16166	3.17379	7.98885	5.28555	5.88497	6.46122	6.64691	5.4358	4.61796	4.56434	2.53902	2.5986	6.03367	5.59643	5.25657	3.47594	4.88793	5.17964
ENSG00000056277	ZNF280C	0.20588	0.10317	0.15324	0	0.07785	0.19343	0.13859	0.08583	0.06911	0.08084	0.05491	0.13466	0.15072	0.06831	0.09792	0.16917	0.1199	0.19088	0.20498	0.18683	0.1142	0.16106	0.136	0.16323	0.07395	0.12488	0.04764	0	0.19858	0.1559	0.18825	0.18349	0.22064	0.09898
ENSG00000056291	NPFFR2	0	0.05911	0.0118	0	0	0	0	0.02662	0.00715	0.00756	0.02157	0.02784	0.02205	0.01342	0.03103	0.01127	0.03925	0.01389	0.03287	0.02241	0	0.00863	0.01214	0	0.01362	0.01242	0.0104	0	0.04545	0.05742	0.01525	0.04005	0.0478	0.00452
ENSG00000056487	PHF21B	0.48308	1.11842	0.89548	0.80477	0.68975	0.76242	0.9853	0.50217	1.62313	0.64341	0.90234	0.95337	0.81366	0.61623	0.62339	0.60512	0.93034	0.60931	0.42121	0.52614	0.73591	1.24895	0.93113	0.565	0.63659	0.43293	0.49249	0.30542	0.58546	0.32179	0.61903	0.30655	0.59327	0.7973
ENSG00000056558	TRAF1	1.15133	0.79694	0.94133	0.74253	0.87822	0.93989	0.56505	1.41209	1.07421	0.92251	0.58399	1.20951	1.21551	1.01601	1.23479	0.61399	1.5134	1.33094	0.5531	1.20208	1.09962	1.03209	0.72403	1.68799	0.7522	0.63042	0.73984	0.69492	0.87831	0.4656	0.85762	0.80737	1.23685	0.90147
ENSG00000056586	RC3H2	0.97368	0.62807	0.54994	0.67143	0.71867	0.95585	0.69052	0.72713	0.94022	0.91937	1.08223	0.73821	0.94864	0.78139	0.5693	0.49144	0.61118	0.769	0.9336	0.79856	0.87029	1.02082	0.89076	0.85968	0.93682	1.09262	0.87541	1.00379	0.95261	1.13615	1.01654	0.63193	0.87518	0.7364
ENSG00000056661	PCGF2	2.74092	3.37018	3.29151	3.00656	4.74684	2.31022	3.37211	1.87523	2.41957	2.72587	4.50085	2.56305	1.78188	2.75873	2.79756	4.24238	2.49498	1.78218	2.45702	2.2701	2.58825	2.04841	2.17434	1.03641	2.54979	2.82082	3.51436	2.94645	2.78379	2.61493	2.56909	2.63705	2.11553	2.62196
ENSG00000056678	KIFC1	0	0	0	0	0	0	0	0	0	0	0	0	0	0	0	0	0	0	0	0	0	0	0	0	0	0	0	0	0	0	0	0	0	0
ENSG00000056736	IL17RB	1.80229	5.35713	5.66014	1.84619	2.80232	12.9529	3.98445	2.0845	11.3405	2.33115	3.15782	5.52962	11.4827	2.39292	2.23572	5.01223	5.51083	2.64197	4.89426	3.51545	7.7095	13.4603	4.47414	3.53277	3.72577	3.66027	1.73604	0.90979	3.83184	2.02131	3.9282	1.69313	3.67479	2.93187
ENSG00000056972	TRAF3IP2	1.20269	0.9606	0.90302	0.59752	0.79822	1.12566	1.03759	1.0175	1.19348	0.79217	1.07954	1.1001	1.61915	0.96124	1.0767	0.65088	0.94394	0.60492	0.75732	1.01054	1.43059	1.80675	1.73763	1.35236	0.68797	0.41026	0.32942	0.17474	0.63533	0.44213	0.83714	0.37645	0.69408	0.92786
ENSG00000056998	GYG2	1.59276	0.98892	0.91652	0.57324	0.55407	1.7471	0.81564	2.72735	1.16961	1.55833	1.43775	1.81958	3.02627	2.11542	1.26067	0.48105	2.89531	0.66491	1.43026	1.58062	2.07148	2.1661	2.01526	4.0342	1.3716	0.84585	0.89147	1.01257	0.85028	0.95564	1.10256	0.4837	1.44336	2.55999
ENSG00000057019	DCBLD2	0.27962	0.58662	0.31616	0.19243	0.27518	0.40339	0.3257	0.25068	0.28705	0.25396	0.18057	0.24762	0.32557	0.27608	0.34148	0.40307	0.45996	0.37776	0.4058	0.4039	0.2394	0.23712	0.21343	0.44335	0.24316	0.55619	0.19909	0.2259	0.32649	0.30371	0.27361	0.37803	0.29874	0.1864
ENSG00000057149	SERPINB3	0	0	0	0	0	0	0	0	0	0	0	0	0	0	0	0	0	0	0	0	0	0	0	0	0	0	0	0	0	0.00423	0	0	0	0
ENSG00000057252	SOAT1	0.65467	0.68828	0.70875	0.59435	0.66167	0.889	0.38314	0.59681	0.62791	0.42232	0.84304	0.56738	1.23185	0.43506	0.48079	0.57056	0.77945	0.39128	0.82278	0.60328	0.69335	0.80072	0.68224	1.38505	0.3502	0.48537	0.39937	0.1965	0.53607	0.34348	0.55879	0.31046	0.4233	0.41407
ENSG00000057294	PKP2	0.15036	0.03939	0.03212	0.08718	0	1.69362	0.17254	0.07589	0.0861	0.04703	0.1803	0.0487	0.2473	0.06606	0.03377	0.05911	0.14037	0.03239	0.10221	0.44647	0.71254	0.68754	0.12508	0.16	0.05823	0.14846	0.08488	0.04554	0.04711	0.093	0.08446	0.10032	0.05822	0.07031
ENSG00000057468	MSH4	0.0254	0	0.03411	0.0567	0.08836	0.02025	0.00855	0.0641	0.03097	0.21848	0.01558	0.00503	0.02958	0.00646	0.07171	0.09764	0.02835	0.02006	0.21665	0.06678	0.02778	0.02493	0.02193	0.02191	0.00656	0.03589	0	0.04836	0.01094	0.00922	0.01377	0.01928	0.04143	0.00653
ENSG00000057593	F7	0	0	0.01469	0	0	0.02519	0.081	0.04141	0.01778	0.0588	0	0.00866	0	0.06121	0.06176	0.0876	0.01954	0.00864	0.05623	0.06971	0.02193	0.0161	0.04533	0.0027	0.04236	0.21057	0.10674	0.10933	0.0377	0.11312	0.06166	0.09135	0.08921	0.03938
ENSG00000057608	GDI2	8.043	4.55408	5.98299	6.20569	3.77466	7.36712	5.78475	7.22044	7.13835	6.9909	7.28765	6.1931	8.03813	6.10618	4.66404	3.6768	5.22577	4.18339	6.17186	6.98742	7.76077	9.22764	7.11706	7.79853	6.53715	7.3617	7.37197	6.30991	5.32546	6.26404	6.49342	5.58836	6.54852	6.28706
ENSG00000057657	PRDM1	0.16282	0.08758	0.09182	0.14954	0.08496	0.25494	0.08549	0.11176	0.16937	0.06442	0.0879	0.1908	0.12133	0.08449	0.02298	0.07719	0.05816	0.12859	0.04718	0.12763	0.10683	0.32385	0.06522	0.16851	0.04035	0.08626	0.1117	0.0434	0.1038	0.10516	0.0466	0.07582	0.05548	0.04522
ENSG00000057663	ATG5	1.28965	1.16761	1.67834	0.80232	1.47091	1.66826	1.19193	1.4858	1.84275	1.83889	1.3748	1.21779	1.96358	1.23419	1.04825	1.31044	1.21294	0.60111	2.02798	1.72801	1.78793	1.88642	1.06217	1.68274	1.70561	2.23831	1.06587	1.09177	1.91477	1.98108	1.74408	1.70676	1.81049	1.20426
ENSG00000057704	TMCC3	2.0947	0.69102	0.8976	0.72282	1.20708	0.92473	0.95792	2.28626	0.93655	0.43673	1.06631	1.38881	0.87474	1.34257	0.97288	0.75257	2.0069	1.77505	0.61594	0.97383	0.94459	0.8446	0.8574	0.76877	0.65089	0.49923	0.32758	0.92121	0.73777	0.52672	0.62117	0.43182	0.94968	0.82029
ENSG00000057757	PITHD1	10.2467	9.37698	9.98721	8.68964	8.84521	10.2778	9.61221	11.2574	10.9105	19.8504	11.117	10.8624	9.30979	13.1526	10.7141	9.87729	9.46323	8.75211	14.5436	14.4422	11.783	10.5156	9.933	9.60893	15.421	18.92	19.7166	17.8006	17.8192	20.4832	13.5308	22.7187	15.7854	13.5218
ENSG00000057935	MTA3	1.90934	1.23514	1.45157	1.35282	1.31953	1.2715	1.9227	1.36629	1.90539	1.89348	2.21758	1.32705	1.27816	1.7502	1.44168	1.71805	1.29359	1.08685	1.89733	1.84586	1.27623	1.60387	1.70575	1.12552	1.90081	1.74549	1.5778	1.22037	2.38974	2.8921	1.95587	2.26616	1.69684	1.98521
ENSG00000058056	USP13	0.35877	0.21242	0.2689	0.17867	0.2479	0.30381	0.30603	0.29889	0.22767	0.30013	0.1598	0.22375	0.23505	0.32628	0.24628	0.17947	0.23479	0.43862	0.27677	0.34297	0.30545	0.17284	0.25455	0.30761	0.24487	0.4791	0.34878	0.47017	0.33132	0.34863	0.26638	0.41542	0.3082	0.25404
ENSG00000058063	ATP11B	0.35634	0.51122	0.54053	0.2992	0.28244	0.66632	0.34616	0.35058	0.46006	0.27934	0.45935	0.53214	0.57851	0.3052	0.46799	0.46092	0.69278	0.513	0.54704	0.41898	0.49327	0.61755	0.25076	0.55576	0.37263	0.50663	0.10804	0.08587	0.51296	0.50491	0.38335	0.39382	0.58289	0.24359
ENSG00000058085	LAMC2	0	0.03045	0.01277	0.01617	0.01654	0.0247	0.0192	0.0128	0.01546	0.01908	0.035	0.01255	0.00341	0.00161	0.0179	0.00609	0.00283	0.00501	0.03852	0.03333	0.00809	0.00622	0.01095	0.00156	0.02619	0.03023	0.02624	0.00603	0.01092	0.03335	0.01374	0.00963	0.00919	0.00978
ENSG00000058091	CDK14	1.8251	0.85028	2.00274	1.15246	0.85953	1.31347	2.11435	1.20418	1.11613	2.9714	1.39491	0.95537	1.15455	2.19165	1.54919	2.58519	0.72282	1.0727	2.78415	2.3234	1.32615	1.42819	1.45721	1.02648	2.52959	3.92236	1.2389	0.88597	3.2858	3.90957	2.64496	3.45258	2.78142	1.44078
ENSG00000058262	SEC61A1	4.37144	10.1701	6.76758	9.28248	8.60184	6.7824	7.12499	5.34842	8.06703	5.02845	6.30076	7.85579	8.38879	5.33507	6.96225	6.39892	7.89763	5.69838	6.23005	6.43018	7.60043	6.81088	9.86778	10.2454	5.49218	4.79728	6.98265	6.48971	4.93021	5.06288	5.72289	5.11571	5.04177	5.69806
ENSG00000058272	PPP1R12A	2.95907	2.29188	1.90626	1.35776	0.69029	1.0953	0.98033	0.80537	1.21591	1.31256	1.80715	1.50408	1.24689	1.36851	0.72195	0.84468	0.64945	0.9259	1.79965	1.34665	1.31713	1.36187	1.01602	1.24884	0.91567	1.1425	0.53127	0.41571	1.12016	1.37193	1.25068	0.98166	1.11173	0.84637
ENSG00000058335	RASGRF1	0.15765	0.48637	0.84025	0.44485	0.49024	0.57369	1.27187	0.54729	0.297	1.29842	0.32237	0.41417	0.32004	0.45082	0.93901	1.20737	1.31599	1.46013	1.17323	0.82202	0.30909	0.24692	0.29692	0.1754	1.29987	3.48847	0.95631	1.11183	1.70595	3.46067	1.46554	2.53277	1.58097	0.39926
ENSG00000058404	CAMK2B	8.88168	10.6108	14.0259	20.9081	11.2922	7.29575	16.7851	12.5059	12.1762	15.8591	16.4583	13.8531	7.36823	14.2897	16.1273	20.7492	5.62245	7.93816	16.9514	11.5953	9.89431	9.17152	12.1549	6.5909	11.9029	15.2334	23.6933	19.8657	21.232	17.2949	14.0821	18.1488	11.6541	10.909
ENSG00000058453	CROCC	1.25782	2.63854	1.52247	1.52993	2.16338	2.00262	1.46526	1.3947	1.30534	1.49009	1.21626	1.14955	1.2304	1.0205	2.70784	2.71406	2.58037	1.60275	0.9506	1.28736	1.42664	1.48608	1.11083	3.41753	1.40752	1.37573	1.6716	1.58233	1.68389	1.33695	1.28444	2.24716	1.43476	1.33234
ENSG00000058600	POLR3E	0.46947	0.69955	0.58027	0.42256	0.60289	0.92713	0.62616	0.60895	0.57052	0.66514	0.54102	0.51241	0.7207	0.46762	0.62089	0.6943	0.9207	0.76235	0.67154	0.68438	0.73171	0.72772	0.4545	0.70925	0.63204	0.78182	0.48781	0.43227	0.82499	0.74984	0.75339	0.79391	0.88267	0.53031
ENSG00000058668	ATP2B4	1.65989	3.54923	4.09641	3.1951	2.69785	3.58776	3.61357	2.42381	4.21514	4.54275	3.12556	2.67748	3.96158	2.3249	3.6682	4.93436	3.4521	3.08361	6.93881	4.71616	3.15053	5.10489	4.16383	4.48563	5.62579	4.05341	4.43248	3.28802	7.1061	6.89837	5.40919	6.83015	5.56047	2.67748
ENSG00000058673	ZC3H11A	2.40755	3.54049	3.13781	1.74829	2.42848	3.74171	2.27704	2.22295	3.61608	2.07262	3.00902	2.89489	3.94871	2.16569	2.25005	3.30948	4.75978	3.52597	3.41246	2.74848	3.3257	4.17165	2.68149	4.12758	2.29515	2.40982	1.22148	1.02579	2.90957	2.40115	2.87872	2.0919	3.55354	2.07734
ENSG00000058729	RIOK2	0.72375	0.59377	0.56433	0.30293	0.64254	0.58088	0.44661	0.58976	0.75975	0.47661	0.43938	0.60289	0.68603	0.56188	0.52944	0.62307	0.50827	0.60138	0.84913	0.615	0.62795	0.70907	0.68465	0.62421	0.55859	0.78286	0.3277	0.23682	0.62678	0.54984	0.58352	0.53231	0.64903	0.52541
ENSG00000058799	YIPF1	1.2119	3.74775	2.94002	5.30529	2.76264	2.14005	1.85414	2.48361	3.71579	2.65332	3.5371	3.72187	3.73975	2.35402	3.23997	1.94103	2.50866	2.17533	3.75011	2.67105	3.41698	4.25294	2.59321	4.33926	2.76838	2.33154	3.15999	2.46452	2.63396	2.37189	2.20946	2.4768	2.73225	2.33741
ENSG00000058804	NDC1	0.25849	0.34914	0.36063	0.61826	0.281	0.47788	0.35074	0.27519	0.40702	0.44467	0.34193	0.4669	0.48473	0.27944	0.37914	0.458	0.45804	0.35089	0.43226	0.52511	0.44316	0.41092	0.55507	0.49167	0.42959	0.52497	0.51832	0.30373	0.4889	0.53345	0.44134	0.54991	0.57683	0.27213
ENSG00000058866	DGKG	0.67635	0.32299	0.79396	0.47476	0.4929	0.52068	0.60283	0.51679	0.73852	0.61911	0.44969	0.96631	0.77225	0.52957	0.78138	0.82183	0.52465	0.75202	1.34205	0.80007	0.84362	0.7089	1.49779	0.95716	0.72964	0.9055	1.01224	0.61504	1.10028	0.84591	0.76758	0.81183	0.85533	0.59564
ENSG00000059122	FLYWCH1	1.68622	3.2439	2.67944	2.5692	2.34118	2.28019	2.94401	2.1176	2.41421	2.44693	3.05798	2.61554	1.93151	2.11824	2.52466	3.35616	2.41486	3.20868	2.53582	2.23726	1.51419	1.79199	2.02765	2.52469	3.05357	2.92649	4.58948	2.62825	2.69945	3.03236	2.83914	3.17305	2.97747	2.35455
ENSG00000059145	UNKL	1.08773	1.18061	1.0757	1.30663	1.1411	1.08426	1.42506	1.16071	0.94544	1.23659	0.89471	0.92881	1.03012	1.21839	1.49067	1.29841	1.31538	1.3907	1.04633	1.07324	1.08993	0.97098	1.17393	1.32696	1.24034	1.14567	1.27355	1.47882	1.33633	1.19288	1.29651	1.12701	1.43391	1.24057
ENSG00000059377	TBXAS1	0.84005	0.74332	0.36413	0.59063	0.72482	0.85644	0.13136	1.24352	0.47306	0.66992	0.67766	0.26972	1.27726	0.53672	0.51354	0.34113	0.69106	0.37614	0.5147	0.69451	0.97049	1.0008	0.31747	0.81172	0.37397	0.28736	0.89579	0.40612	0.44735	0.25561	0.28968	0.38501	0.29611	0.68891
ENSG00000059378	PARP12	0.52139	1.03643	0.54498	0.94712	1.0274	0.5693	0.47761	0.52961	0.49078	0.34769	0.39678	0.39714	0.66085	0.40962	0.6568	0.41648	0.58049	0.56816	0.31153	0.51946	0.48717	0.40698	0.61758	0.66354	0.32373	0.24942	0.65766	0.66593	0.2516	0.29455	0.26042	0.26724	0.28947	0.44467
ENSG00000059573	ALDH18A1	1.70073	1.4744	1.961	1.34535	2.17058	1.7331	2.3604	2.12077	2.35149	1.97576	1.93087	2.32154	2.0158	1.68828	1.69921	1.80771	1.5088	1.13388	2.3432	1.8792	1.74915	2.25621	2.50537	2.29684	1.63935	1.56025	1.73726	1.89749	1.71261	1.60286	1.96814	1.4589	2.09563	1.65573
ENSG00000059588	TARBP1	0.87857	0.32416	0.64376	0.18451	0.42396	0.81413	1.56692	0.52587	0.53333	1.19225	0.33522	0.36902	0.65253	0.86665	0.6182	0.72931	0.66014	1.50623	1.11161	1.5722	0.73815	0.82719	0.82131	0.69569	1.39959	3.17972	0.98687	0.63998	2.29958	2.81948	1.74101	3.11681	2.2506	0.90236
ENSG00000059691	PET112	0.62095	0.70823	0.69991	0.8551	0.56457	0.69428	0.74339	0.77189	1.02219	1.06211	0.7597	0.88273	0.94544	0.72692	0.69723	0.70409	0.62851	0.66039	1.67029	1.02363	0.77807	1.1513	1.01236	0.85201	1.37989	1.25485	1.14547	0.93363	1.64441	1.21039	1.0923	1.57233	1.26352	0.87736
ENSG00000059728	MXD1	0.28874	1.10931	0.82823	1.0631	0.53075	0.79271	0.52348	1.01344	1.66927	0.45719	0.74074	0.71442	0.67237	0.32883	0.60674	1.04683	0.75591	0.67376	1.10253	0.56146	0.9066	1.04441	0.64126	0.99288	0.55228	0.68027	0.37644	0.39978	0.8127	0.71433	0.67153	0.64436	0.80043	0.40839
ENSG00000059758	CDK17	1.77401	1.82865	2.16073	0.95367	1.52627	2.46773	1.71242	1.81943	1.39796	1.83783	1.21657	1.61529	1.76249	1.51812	1.64336	2.20202	2.45818	1.91148	3.30298	2.51656	1.4804	2.14418	1.34981	2.03118	2.72006	2.90799	1.12968	1.23333	3.16453	4.10008	2.95054	2.57504	2.75589	0.99877
ENSG00000059769	DNAJC25	0.30475	0.30355	0.4357	0.25916	0.22577	0.4938	0.31912	0.35318	0.42196	0.34707	0.26312	0.28151	0.47715	0.25265	0.29476	0.47364	0.36788	0.34766	0.5064	0.47836	0.38264	0.54464	0.38584	0.57296	0.41668	0.54616	0.33709	0.33307	0.45461	0.51193	0.36462	0.38847	0.47255	0.32509
ENSG00000059804	SLC2A3	2.72089	1.25493	3.08356	1.65808	2.77627	2.57547	2.04472	2.02922	1.87738	2.17229	2.27241	2.86619	1.81079	0.78118	1.03625	2.24798	1.74403	0.65425	2.46608	3.53139	1.8744	2.70778	0.69998	3.36733	3.34869	2.90327	2.61876	1.72133	2.45582	3.07786	3.13788	2.76283	2.23863	0.89888
ENSG00000059915	PSD	24.6114	13.233	17.4643	34.4763	30.1272	15.1819	36.6485	15.0797	32.7916	37.4624	50.9138	23.3693	14.7135	44.3088	22.8121	26.8223	9.31113	9.41856	41.2928	29.9097	21.071	21.2672	28.184	15.7191	32.7196	27.779	51.7908	57.8603	33.0775	37.9067	24.364	32.247	22.9801	46.1837
ENSG00000060069	CTDP1	0.60309	0.92907	0.76243	0.80428	0.80376	0.79075	0.78824	0.69176	0.80203	0.67367	0.71593	0.71936	0.81092	0.53393	0.88172	0.90321	1.07356	1.0083	0.6845	0.67262	0.57101	0.73409	0.65178	0.67744	0.64704	0.71511	0.64615	0.57408	0.78443	0.77727	0.6283	0.67591	0.7992	0.67677
ENSG00000060138	YBX3	2.65781	1.98394	2.29176	1.38807	2.12298	2.43993	0.93024	1.66578	1.61217	0.43484	2.97151	1.60305	2.28813	0.51684	0.9974	1.00406	1.19954	0.91265	2.1332	1.18292	1.6779	4.01344	0.91939	3.60095	1.24052	0.85286	0.6421	0.42166	1.76608	0.29525	1.20569	0.30584	0.76967	0.47423
ENSG00000060140	STYK1	0.02423	0	0.09353	0.05409	0.06321	0.07081	0.19572	0.03974	0.07876	0.29176	0.09661	0.04316	0.02387	0.0832	0.0855	0.20567	0.0595	0.06698	0.40481	0.1853	0.0552	0.09908	0.15059	0.04179	0.26271	0.7381	0.43702	0.18451	0.8167	1.19123	0.34144	0.98413	0.36008	0.10592
ENSG00000060237	WNK1	23.3148	4.64532	6.05289	8.77087	9.55445	5.29327	7.55503	15.2646	8.20834	4.80172	13.7753	11.7577	7.14164	13.1907	6.08447	6.51879	6.70811	7.0582	3.99921	5.17719	6.0229	4.80041	7.82827	6.52481	3.78412	2.96787	2.09287	3.11729	3.58172	3.968	4.94027	2.56846	4.83768	8.82319
ENSG00000060303	RPS17P5	0	0	0	0.06484	0	0	0	0	0	0	0	0	0	0	0	0.03257	0	0	0	0	0	0	0.03511	0	0	0	0	0	0	0	0	0	0	0
ENSG00000060339	CCAR1	6.92486	5.64223	3.82537	4.06408	1.71294	2.56817	1.86791	2.45376	3.80523	2.45945	6.71149	7.20107	3.62347	4.76222	2.72179	2.04334	3.27691	2.60905	3.76924	2.70874	4.0887	3.81748	3.18579	3.55248	1.70922	2.32015	1.08512	0.83219	2.41587	1.81679	2.276	2.26318	2.48006	2.19136
ENSG00000060491	OGFR	2.64654	5.5372	4.47731	5.66034	5.56223	3.87354	4.65586	4.34542	3.71736	4.78219	4.29165	3.68099	3.09406	3.11461	7.05136	6.72839	4.5689	4.98862	3.78477	3.86666	3.15624	2.93069	3.04309	2.8934	5.05818	5.42782	9.94374	8.86348	6.29111	5.25436	5.12772	7.86522	5.12915	3.85441
ENSG00000060558	GNA15	0.90485	0.82335	0.38366	1.4681	0.91117	0.73105	0.28853	0.90933	0.587	0.75779	1.20758	0.58445	1.18575	0.49263	0.59942	0.6458	0.4536	0.27582	0.71963	0.93329	0.92007	0.86986	0.53718	1.15006	0.35654	0.75693	0.49756	0.78577	0.73852	0.57024	0.47495	0.36558	0.36827	0.64909
ENSG00000060566	CREB3L3	0	0.02232	0.0104	0.09879	0.01347	0.04664	0.10427	0.21888	0.03147	0.03664	0.03801	0.06745	0.00555	0.0394	0.04373	0.17366	0.06916	0.0367	0.10134	0.05429	0.00282	0.02534	0.0107	0	0.03199	0.07386	0.10076	0.1327	0.06339	0.05339	0.0403	0.13719	0.14878	0.00398
ENSG00000060642	PIGV	0.83402	1.61389	0.99218	0.90743	0.85332	1.33603	0.94949	1.05849	1.32072	1.02592	1.00072	0.94682	1.65212	0.77682	0.97386	0.75433	1.33067	0.60058	1.07761	0.8989	1.53573	1.86173	1.49074	1.50814	0.89924	0.87939	0.7761	0.47867	1.04081	0.94123	1.0211	0.80081	0.93139	0.90522
ENSG00000060656	PTPRU	0.74293	1.29928	1.41521	0.79763	1.30835	1.8269	1.03983	0.98268	0.83774	1.36188	0.92672	1.14214	0.67315	1.02676	2.06682	2.77842	1.70548	1.55979	1.16458	1.26851	0.82372	1.36812	0.97268	0.61787	1.04847	1.39729	0.89152	1.00185	1.71615	1.53204	1.3691	1.54327	1.25335	1.09059
ENSG00000060688	SNRNP40	0.424	0.77476	0.76022	0.8047	0.72849	1.08255	0.76578	0.93686	0.68497	0.86059	0.78669	1.24459	1.01885	0.61555	0.86128	0.66254	1.26974	1.22515	0.88929	1.18139	0.99709	0.9439	0.78917	1.0117	0.93976	1.22181	0.95713	0.65955	0.85978	0.91934	0.93048	0.93694	0.88655	0.74199
ENSG00000060709	RIMBP2	0.2421	0.326	0.76804	0.3936	0.33027	0.58437	1.0913	0.40489	0.55362	1.24023	0.38732	0.34955	0.34268	0.54337	0.59806	1.36552	0.56801	0.41241	2.10096	0.91441	0.39713	0.7462	0.41143	0.29127	1.54782	1.8611	0.70465	0.46995	2.28209	2.83345	1.61584	2.33542	1.46606	0.54691
ENSG00000060718	COL11A1	0.49184	0.25789	0.48012	0.20486	0.2837	1.09962	1.3835	0.23683	0.54859	0.42951	0.4372	0.44505	0.37308	0.46085	0.31349	0.60126	0.56915	0.40827	0.706	0.6333	0.63665	1.03107	0.54935	0.18427	0.48068	0.33946	0.12614	0.27947	0.57183	0.53174	0.63654	0.32896	0.58669	0.50206
ENSG00000060749	QSER1	0.79126	0.59362	0.71619	0.46952	0.67102	0.71051	0.4929	0.65067	0.73423	0.47234	0.77038	0.7948	1.00484	0.64887	0.56263	0.59141	0.67492	0.61249	0.55561	0.64038	0.68807	0.78428	0.8414	0.95259	0.46139	0.44563	0.21767	0.21734	0.44598	0.43137	0.58975	0.30385	0.49372	0.5163
ENSG00000060762	MPC1	15.64	7.8114	11.6501	6.83524	9.48568	10.9748	15.6004	14.4483	12.2464	13.8324	10.8128	16.389	11.1525	13.7199	7.2663	8.39927	11.5855	10.247	9.69915	11.883	12.8548	10.3041	14.445	11.81	12.4499	14.3913	6.07234	6.55058	9.01026	8.76404	10.6266	7.23459	12.7335	12.7726
ENSG00000060971	ACAA1	3.07044	4.32272	3.04687	4.39323	3.60435	3.91134	3.80379	4.08616	4.33125	4.45093	2.9651	5.0655	4.52648	4.40098	5.0387	3.6668	4.80848	3.95099	3.29413	3.94524	4.65889	4.17729	4.97654	4.31241	3.8518	3.04107	3.66959	3.51173	3.09538	3.06905	3.30566	3.50848	3.77162	4.62802
ENSG00000060982	BCAT1	0.75586	0.18438	0.32352	0.28568	0.35476	0.31451	0.57209	0.40368	0.25026	0.51941	0.45634	0.23115	0.30589	0.47608	0.2738	0.34204	0.18213	0.36955	0.58968	0.47152	0.40235	0.20998	0.36733	0.33014	0.4295	0.78042	0.39497	0.56722	0.41087	0.61527	0.48208	0.4524	0.41532	0.42578
ENSG00000061273	HDAC7	0.92261	3.06945	2.11599	1.96504	2.54507	1.75025	1.42202	1.43904	1.93728	1.19662	1.78251	1.64609	1.74986	1.08102	2.61059	2.12227	2.79959	2.21568	1.61839	1.35623	1.59863	1.76109	1.47467	2.72408	1.57136	1.54013	1.69117	1.79422	1.8343	1.32165	1.63552	1.54777	1.61464	1.14659
ENSG00000061337	LZTS1	1.98459	1.28474	2.55484	1.41415	2.81966	1.17043	2.65237	1.57578	1.09297	3.21074	1.3825	1.22886	0.80604	1.61983	1.55976	3.76308	1.04835	1.07938	2.95235	2.13231	1.3276	1.29134	1.56382	0.95121	2.74375	3.16457	1.4316	1.57773	2.63357	4.34169	2.86847	3.29676	2.52703	1.80402
ENSG00000061455	PRDM6	0.01775	0.02131	0.02383	0	0.04244	0.23731	0.04032	0.02799	0.02884	0.01908	0.05171	0.02459	0.04132	0.03273	0.02505	0.07674	0.1743	0.04555	0.02177	0.10037	0.16738	0.21262	0.02451	0.03498	0.0252	0.03212	0.0328	0	0.05351	0.01127	0.01443	0.01909	0.02412	0.02966
ENSG00000061492	WNT8A	0	0	0.00667	0	0	0	0.00668	0.02505	0	0	0	0.01572	0.02134	0	0	0	0	0.03136	0.00928	0.04113	0.00724	0.01949	0	0.00979	0.01025	0.08767	0.00587	0	0.06415	0.04683	0.06027	0.0402	0.02879	0.02043
ENSG00000061656	SPAG4	0.18518	0.24011	0.31079	0.61416	0.53145	0.43623	0.5111	0.30841	0.15049	0.42208	0.37489	0.18327	0.20234	0.12718	0.62735	0.46268	0.23977	0.33638	0.18607	0.28029	0.28688	0.3665	0.30692	0.1734	0.41113	0.57884	0.80491	0.59051	0.30312	0.27548	0.51791	0.26712	0.52692	0.09524
ENSG00000061676	NCKAP1	1.77745	1.63467	2.33027	0.74247	1.1165	1.93791	1.49226	0.96492	1.90109	1.72685	1.97857	1.21483	1.87041	1.36714	1.16936	1.9388	1.52797	1.07213	2.2463	1.7787	1.5728	2.31415	1.6161	1.91131	2.08274	2.53135	0.81805	0.57509	2.69848	3.39747	2.51464	2.20436	2.0377	1.11408
ENSG00000061794	MRPS35	3.70994	2.88891	2.93385	2.99454	3.02591	3.25588	3.78848	3.35863	3.8327	5.07492	3.31748	3.96633	3.99854	3.908	2.55188	2.87364	2.60157	2.03615	4.92231	4.21445	4.02268	4.11413	3.79242	4.09582	3.94467	5.53382	3.65667	3.85071	4.19844	5.15258	3.94897	4.25412	3.8368	4.24205
ENSG00000061918	GUCY1B3	2.17202	2.36434	4.30716	1.74764	1.81145	3.38352	4.13151	2.39196	2.13634	5.00101	2.25496	2.27093	2.64964	2.94093	2.40956	4.05325	1.93951	1.88258	6.9	5.35774	2.30825	3.80602	2.18074	3.60935	6.11914	8.37579	2.76662	2.33261	7.16359	9.35222	6.29083	7.23879	5.71308	2.17123
ENSG00000061936	SFSWAP	1.8255	2.18483	1.74095	1.47948	1.99247	2.0818	1.64263	1.51182	1.34584	1.54731	1.25017	1.61028	1.3943	1.4003	2.99624	2.52741	3.30027	3.7834	1.42858	1.77373	1.81989	1.26653	1.3749	1.64538	1.96626	1.66817	1.75581	1.86208	1.56217	1.39884	1.71327	1.84689	2.34188	1.65725
ENSG00000061938	TNK2	6.62021	8.71263	8.93805	9.64386	14.0822	5.54949	11.1364	7.08259	9.03269	10.2427	10.5373	9.04573	4.65199	10.2148	9.52641	11.1572	6.97382	7.7631	7.891	6.84756	7.27309	6.50741	6.76652	4.00553	8.8743	8.51979	9.88653	11.7437	11.1208	10.5664	8.92943	9.77259	6.62145	10.0722
ENSG00000061987	MON2	0.51214	0.56174	0.64625	0.50005	0.4124	0.878	0.73527	0.58076	0.51127	0.61928	0.49843	0.67207	0.75428	0.59265	0.59575	0.66735	1.00637	1.53303	0.83771	0.94844	0.68739	0.76324	0.72373	0.88185	0.70351	0.9424	0.53002	0.55672	0.77146	0.8649	0.85058	0.75364	1.08405	0.58453
ENSG00000062038	CDH3	0.08281	0.11931	0.10841	0.03169	0.18005	0.28162	0.36235	0.11284	0.07067	0.18697	0.08636	0.14097	0.10087	0.16219	0.25717	0.19364	0.14419	0.23545	0.19738	0.20715	0.17357	0.23027	0.15727	0.05918	0.19668	0.28664	0.22283	0.23648	0.40666	0.33503	0.22981	0.41076	0.19211	0.11713
ENSG00000062096	ARSF	0.09363	0.32376	0.43373	0.59721	0.29315	0.02985	0.51056	0.38278	0.37287	0.5396	0.03447	0.68206	0.30526	0.38584	0.16522	0.17396	0.05853	0.28102	0.38071	0.7131	0.58365	0.09189	1.33853	0.55837	0.29974	0.26788	0.27687	0.74869	0.39528	0.28879	0.21519	0.23222	0.3428	0.37564
ENSG00000062194	GPBP1	7.1742	5.11125	5.41672	4.87319	4.44466	4.76378	3.98013	6.49672	5.44626	4.51535	6.12558	6.40109	5.68505	5.88897	4.12115	3.74081	5.39079	3.9809	6.0593	4.34112	4.73196	5.52362	3.95739	5.80104	4.60632	4.76098	3.87058	3.37502	3.75774	3.79227	4.26733	3.7605	4.85366	4.97623
ENSG00000062282	DGAT2	0.07872	0.14114	0.19553	0.32133	0.05933	0.11433	0.25436	0.15627	0.11729	0.22908	0.09658	0.11635	0.0517	0.12815	0.15742	0.21854	0.11247	0.09119	0.37157	0.19733	0.08513	0.10473	0.14134	0.04914	0.23167	0.34384	0.60209	0.63943	0.39561	0.40179	0.21732	0.36789	0.253	0.11741
ENSG00000062370	ZNF112	0.42041	0.33132	0.37993	0.5019	0.28124	0.36086	0.20681	0.2965	0.60886	0.22252	0.32404	0.3414	0.531	0.35646	0.11412	0.35911	0.43316	0.34055	0.31486	0.39159	0.58352	0.47431	0.35733	0.33204	0.21985	0.3598	0.13706	0.23087	0.26468	0.37158	0.26877	0.38465	0.30282	0.27998
ENSG00000062485	CS	2.99341	3.60011	4.63029	3.71511	3.75277	3.85716	4.54266	2.61928	4.3152	4.24516	3.79596	4.47084	3.70463	3.09347	3.30171	4.71757	4.30451	3.95049	4.48909	4.03842	3.97376	4.66527	3.48341	3.54287	4.48111	7.13657	4.78199	4.24945	5.87373	5.61057	4.73396	5.54875	4.54218	3.15914
ENSG00000062524	LTK	0.01189	0.02854	0.16357	0.21226	0.13437	0.19999	0.32404	0.11397	0.23182	0.22746	0.29895	0.14586	0.19161	0.06651	0.23488	0.49494	0.15389	0.05632	0.57768	0.25186	0.10398	0.20024	0.19699	0.14937	0.47866	0.83329	1.04378	0.56568	0.68862	0.95092	0.45867	0.52336	0.34681	0.14977
ENSG00000062582	MRPS24	0.76198	0.58701	0.66607	0.82011	0.59364	0.68044	0.72133	0.94538	1.59329	1.08207	1.45104	1.03065	0.75922	0.81162	0.33052	0.35087	0.26933	0.12537	0.6677	0.52861	0.73779	0.82052	0.78384	0.52809	0.64341	0.69245	0.37082	0.4231	0.50261	0.52992	0.51625	0.44994	0.53802	1.24919
ENSG00000062598	ELMO2	2.67514	2.72963	2.89295	1.23336	2.18142	2.76418	3.17329	2.01426	3.1858	2.90406	3.1837	2.83961	3.20823	2.6417	2.36557	2.9072	3.34868	3.48391	2.85847	2.95598	3.35558	3.00338	4.32631	4.53679	3.06549	2.71565	0.97005	0.92037	3.31203	3.76047	3.72771	3.14577	3.52378	3.10766
ENSG00000062650	WAPAL	2.26203	1.29701	1.28525	0.9703	1.37755	1.40281	0.98959	1.25377	1.42159	0.77187	1.6079	1.26543	1.66158	1.19714	1.06569	1.24111	1.32539	1.17002	1.21559	1.10753	1.27111	1.39239	1.40868	1.48829	0.91493	1.0495	0.56272	0.44475	1.02595	0.97169	1.05002	0.85796	1.05332	0.98173
ENSG00000062716	VMP1	1.71534	0.92171	1.23612	1.10553	0.85543	1.93557	1.26374	1.70419	1.20395	1.17748	1.22157	1.75705	1.69639	1.00385	1.26571	0.94525	1.65489	1.04686	1.39309	2.3756	1.77089	2.36725	1.08105	2.75046	1.40901	2.10144	1.37799	0.90205	1.54629	1.56907	1.49018	1.59373	1.42835	0.91463
ENSG00000062725	APPBP2	1.09313	0.93282	1.18546	0.75888	0.87753	1.18256	1.00191	0.84027	1.23007	0.92666	1.0807	1.02862	1.24263	0.77427	1.11723	1.12725	1.37406	1.21864	1.12588	1.09724	1.05518	1.36853	1.23543	1.2308	0.90739	1.35652	0.60668	0.54829	1.17358	1.28755	1.26702	0.89269	1.19024	0.83144
ENSG00000062822	POLD1	0.13667	0.95171	0.66808	0.54481	0.52001	0.6294	0.31051	0.59277	0.62132	0.3894	0.52403	0.46667	0.64417	0.26508	0.73251	0.5281	0.6636	0.5667	0.33134	0.31575	0.51221	0.54631	0.28905	0.37888	0.39914	0.28813	0.51021	0.38216	0.51331	0.32544	0.34446	0.34588	0.32356	0.35147
ENSG00000063015	SEZ6	0.33327	0.44892	0.40927	0.44068	0.44536	0.41033	1.57045	0.44716	0.49545	1.27071	0.79786	0.47948	0.30286	0.4342	0.92367	1.33575	0.87827	0.7768	1.92792	1.02054	0.23112	0.49328	0.79712	0.40261	1.29476	1.60202	1.45175	1.43531	2.15518	2.92729	1.35522	3.84472	1.36273	0.65637
ENSG00000063046	EIF4B	27.7389	5.42252	7.1679	12.1175	10.1131	9.87898	7.72139	17.3121	7.95871	7.34916	16.2717	12.6513	10.8623	12.618	6.07582	4.22874	7.0632	6.39644	7.11268	8.92188	9.29094	10.0261	9.29848	8.71636	6.09649	6.69486	4.94525	3.65551	5.79859	6.17364	5.75056	7.18385	5.74908	9.76459
ENSG00000063127	SLC6A16	0.26509	0.22693	0.06577	0.19848	0.14033	0.18169	0.19009	0.18032	0.1405	0.10905	0.20505	0.17795	0.20026	0.1847	0.12202	0.26213	0.43739	0.11833	0.12119	0.16894	0.21637	0.21491	0.31838	0.24993	0.26481	0.09973	0.16699	0.18651	0.16384	0.11291	0.27986	0.12542	0.10653	0.24008
ENSG00000063169	GLTSCR1	0.32502	1.12883	1.03058	0.62929	1.25681	0.69801	0.74038	0.61366	0.6179	0.62899	0.49135	0.60198	0.49174	0.5108	1.23914	1.33114	1.44852	1.37973	0.613	0.57332	0.51515	0.52688	0.47897	0.45623	0.90798	0.81689	0.65042	0.59942	1.05379	0.89606	0.85691	0.98996	0.68162	0.60895
ENSG00000063176	SPHK2	1.85721	3.37864	3.19814	3.47436	3.23633	2.12292	3.03726	1.83108	2.71852	2.87268	3.51969	2.25219	1.98492	3.14355	2.22448	2.66718	2.08379	2.0448	2.2054	2.11863	2.3355	1.9537	2.39351	1.66048	2.32243	2.75433	3.14391	3.18743	2.56811	2.69177	2.22133	2.3046	2.06215	2.67565
ENSG00000063177	RPL18	61.2395	37.853	25.7596	123.883	67.1169	24.4065	35.5427	64.6366	37.2748	36.3452	50.8151	52.1861	28.4426	49.8325	39.3447	26.505	21.7626	20.5327	34.223	33.6662	33.1308	30.652	41.0291	30.0646	28.0751	15.7437	77.086	81.9432	18.851	14.4001	18.3153	19.9547	21.4301	49.0652
ENSG00000063180	CA11	63.9493	33.4374	43.401	134.818	103.041	38.1375	89.9938	93.111	79.5492	94.4857	125.775	84.4806	39.5213	102.068	52.8315	64.8161	28.7124	23.1612	84.3343	70.8535	57.2169	49.8223	68.0045	30.8073	73.1171	55.6905	129.025	176.749	72.7386	83.6175	57.0055	80.974	54.1104	96.5129
ENSG00000063241	ISOC2	2.02319	3.06398	2.41008	6.7701	2.53696	1.91677	3.43973	3.04663	2.88698	3.25575	2.37843	3.94886	2.58067	2.7766	2.59356	2.37229	1.16379	2.01408	3.626	2.68523	2.88138	2.27497	3.63272	2.56696	2.8739	2.25013	8.49502	7.90052	1.82411	1.90355	1.94633	2.5791	2.36894	3.08059
ENSG00000063244	U2AF2	5.36267	7.74063	7.81949	3.53607	6.06639	8.02911	5.67627	5.49692	6.96743	5.79167	6.06024	5.75044	7.45905	5.27938	5.87306	7.32977	8.18652	5.37383	5.51889	4.94502	6.2282	6.98933	4.92513	6.62222	5.39458	5.88166	3.48437	3.09449	6.57193	6.88718	6.20011	6.44638	5.59591	6.40286
ENSG00000063245	EPN1	14.1931	16.8255	14.1659	30.8759	18.6415	12.7662	15.5178	15.6996	24.0722	22.594	29.9888	16.016	12.3971	22.8977	20.2478	16.8636	11.0907	10.2988	19.9094	16.0577	14.4034	14.0369	15.7853	10.7473	19.1329	15.372	40.3045	39.3103	22.4757	22.4942	15.6684	24.7148	12.4321	25.2557
ENSG00000063322	MED29	11.3786	3.94772	5.18818	6.89862	5.84144	5.72057	9.42184	7.51134	4.98848	8.62405	5.73964	8.06291	4.81071	13.2363	6.62249	3.92554	4.32692	5.2878	5.86876	8.65272	8.27776	5.71628	13.1913	8.23848	8.04184	7.03885	9.78668	8.30363	6.23407	7.68634	8.65074	7.27836	7.95696	12.2526
ENSG00000063438	AHRR	0.01621	0.04151	0.24844	0.12405	0.06108	0.07464	0.1382	0.04499	0.02634	0.31249	0.01989	0.03636	0.04839	0.07695	0.15443	0.18344	0.03377	0.02987	0.16538	0.14891	0.04825	0.0539	0.04291	0.03994	0.19944	0.14025	0.11342	0.12856	0.34326	0.444	0.2366	0.39102	0.18016	0.08197
ENSG00000063515	GSC2	0	0	0	0	0	0	0	0	0	0	0	0	0	0	0	0.01286	0	0	0	0	0	0	0	0	0	0	0	0	0	0	0	0	0	0
ENSG00000063587	ZNF275	0.85017	1.06105	1.15687	0.33444	0.7615	1.08655	0.96984	0.67829	1.18534	0.94252	1.19614	1.08427	1.37059	1.06702	0.87491	0.9654	1.08419	1.04135	1.13725	1.03091	1.15797	1.21159	1.47835	1.21308	0.92523	0.86398	0.47418	0.44583	0.91008	1.02334	1.22071	0.9946	1.026	1.06435
ENSG00000063601	MTMR1	1.1464	0.80537	0.83119	0.63926	0.71783	1.56874	1.55448	0.96044	1.12866	1.43962	1.59947	1.2163	1.53837	1.16975	1.05879	1.13735	0.99151	0.9675	1.80936	1.39651	1.67275	1.78516	2.07877	1.50287	1.29205	1.50973	0.57917	0.53939	1.82153	1.75776	1.79237	1.32129	1.47697	1.37298
ENSG00000063660	GPC1	4.78224	6.52596	6.1431	8.74834	6.18031	5.20409	10.3587	5.1051	5.74956	8.58943	6.82072	6.78884	5.03595	6.9536	7.9101	7.07605	4.48922	6.1407	5.65289	7.40024	5.3562	5.55894	9.01943	7.08316	8.52208	9.26523	14.3667	11.3502	9.23309	12.0287	9.32859	11.7221	7.3655	8.23041
ENSG00000063761	ADCK1	0.31206	0.53576	0.36923	0.91057	1.07197	0.86225	0.71423	0.64965	0.69742	0.87903	0.38288	0.81844	0.61068	0.57151	1.03516	0.97711	1.61966	1.36784	0.57059	0.81912	0.9356	0.63804	0.43909	0.39217	0.9204	0.7054	1.66321	1.92337	1.1426	0.79401	0.87276	1.15299	1.23012	0.65002
ENSG00000063854	HAGH	4.27773	3.88392	3.6297	3.99042	5.46965	3.93531	3.70874	5.23572	5.04126	5.48725	4.43255	5.65254	3.90922	5.36952	3.18146	3.86098	3.10863	2.73004	4.22669	4.22539	4.7528	4.24794	3.94079	3.3242	5.35001	5.48533	5.56456	4.60733	5.32827	6.28162	4.33101	6.46216	4.78571	4.81202
ENSG00000063978	RNF4	1.14019	1.32237	1.52324	0.87993	1.15024	1.66713	1.25686	1.1739	1.6911	1.20135	1.68573	1.26387	1.7064	1.27031	0.93953	1.10118	1.20903	0.83297	1.77444	1.37155	1.72484	1.79786	1.76969	2.05104	1.11118	1.63401	0.82263	0.52096	1.42066	1.599	1.39668	1.52498	1.32771	1.2315
ENSG00000064012	CASP8	0.07311	0.2253	0.12271	0.03109	0.07948	0.2072	0.06562	0.13222	0.15845	0.09695	0.14204	0.1399	0.19645	0.14878	0.15481	0.11125	0.17682	0.0385	0.15234	0.09902	0.19656	0.1455	0.06522	0.2132	0.0755	0.10114	0.06846	0.087	0.30314	0.18128	0.09907	0.07247	0.06736	0.11438
ENSG00000064042	LIMCH1	12.4112	3.85313	5.49018	4.67404	4.02519	2.58453	4.50906	7.00486	4.28445	3.12861	6.62293	5.85373	3.35732	6.81128	3.14272	3.70775	3.37762	4.51203	4.23603	3.62509	3.55737	3.38932	4.81958	3.90904	2.41735	2.49462	1.33132	1.81938	3.17653	3.10038	3.13459	2.65865	3.79145	4.981
ENSG00000064102	ASUN	1.47567	0.86351	1.08641	0.58528	0.70099	1.33324	0.82226	1.10149	1.17408	0.81861	1.62799	1.43349	1.47715	1.05353	0.7877	0.5879	1.39521	1.35155	1.04897	1.1894	1.34253	1.54967	0.86066	1.33231	0.93799	0.88912	0.24201	0.53118	0.80126	0.74017	1.09961	0.91636	1.09228	0.99815
ENSG00000064115	TM7SF3	2.26177	1.21428	1.35725	0.42869	0.97422	1.80087	1.36097	1.60186	2.63148	1.43381	2.14021	1.92173	2.22064	1.62554	1.03913	0.96373	0.82882	0.64881	1.22406	1.53663	1.86671	2.6246	1.70195	1.97173	1.35784	1.52989	0.55522	0.35544	1.11446	1.87555	1.77642	0.92608	1.49854	1.81626
ENSG00000064195	DLX3	0	0	0	0	0	0.02165	0.02057	0	0	0.00329	0.00937	0.00605	0	0	0.00539	0.01468	0.02046	0	0	0.01217	0.01392	0.01499	0	0	0	0.01079	0	0.07272	0.00329	0.00277	0	0.01547	0.00554	0.00393
ENSG00000064199	SPA17	0.24705	0.18753	0.23808	0.18298	0.3396	0.46157	0.29506	0.32981	0.29145	0.41812	0.27867	0.29341	0.48821	0.40542	0.28123	0.12253	0.53371	0.18253	0.36686	0.42155	0.34279	0.47709	0.32746	0.66179	0.47319	0.41517	0.38646	0.40205	0.43598	0.48724	0.44058	0.41142	0.39575	0.3238
ENSG00000064201	TSPAN32	0.04374	0.02101	0.03304	0.00698	0.04755	0.13365	0.06258	0.10487	0.02222	0.08466	0.05367	0.03896	0.09403	0.11683	0.03087	0.05955	0.11718	0.09501	0.03578	0.08886	0.04584	0.06619	0.07175	0.09162	0.05929	0.03863	0.0291	0.01041	0.06595	0.1488	0.06876	0.06089	0.08126	0.08999
ENSG00000064205	WISP2	0.16655	0.012	0.08945	0.05843	0.15933	0.13275	0.15416	0.13029	0.05414	0.19519	0.04087	0.08572	0.05072	0.08261	0.24392	0.04802	0.05205	0.11839	0.02919	0.92214	0.21401	0.12668	0.59523	0.08414	0.0688	0.07059	0.426	0.09909	0.0574	0.09216	0.0668	0.08219	0.07547	0.1392
ENSG00000064218	DMRT3	0	0	0	0.04433	0.06045	0.04617	0.03509	0	0.08474	0.04484	0.02132	0	0.04047	0.01768	0.01226	0.17813	0.02328	0.02745	0.19085	0.04984	0.04751	0.06253	0.036	0.02997	0.15702	0.8378	0.14387	0.08271	0.24703	0.08197	0.11303	0.15832	0.18897	0.00447
ENSG00000064225	ST3GAL6	0.83118	0.81101	0.75508	0.49227	0.92365	0.7069	0.72384	0.70415	0.44765	0.75463	0.37636	0.34733	0.69244	0.70643	0.80314	0.89807	0.45063	0.69814	0.81698	0.86184	0.55066	0.44348	0.34167	0.52668	0.54326	0.84461	0.68661	0.72213	0.71183	0.65943	0.68078	0.83805	0.74724	0.59714
ENSG00000064270	ATP2C2	0.16733	0.1131	0.18307	0.12649	0.16169	0.08233	0.59243	0.11104	0.0957	0.23055	0.16349	0.20609	0.06994	0.20021	0.06999	0.21441	0.09685	0.11747	0.23026	0.2518	0.24399	0.07603	0.22256	0.07178	0.1568	0.09194	0.20891	0.44246	0.20423	0.23499	0.18408	0.18507	0.21679	0.23428
ENSG00000064300	NGFR	0.11994	0.40321	0.21808	0.1275	0.26078	0.40188	0.08411	0.40104	0.22338	0.10746	0.14716	0.24929	0.16472	0.15763	0.81127	0.43224	1.95016	0.5368	0.13313	0.12103	0.20403	0.23379	0.11389	0.32265	0.14708	0.12356	0.23053	0.21883	0.8439	0.11968	0.11052	0.13659	0.20108	0.13623
ENSG00000064309	CDON	0.07044	0.12591	0.11822	0.05241	0.11231	0.46924	0.26211	0.08492	0.10177	0.13295	0.13924	0.10844	0.10795	0.05773	0.09805	0.24443	0.152	0.10508	0.14722	0.11534	0.15192	0.31044	0.08242	0.07329	0.08486	0.23566	0.10067	0.08195	0.20397	0.11927	0.16798	0.205	0.17731	0.0795
ENSG00000064313	TAF2	0.47518	0.17343	0.44448	0.05253	0.19285	0.57794	0.38172	0.33894	0.30637	0.28201	0.33426	0.3361	0.56518	0.37711	0.13415	0.34299	0.34794	0.43033	0.58924	0.57438	0.52195	0.60418	0.47254	0.56517	0.3075	0.50909	0.05058	0.03317	0.39574	0.51035	0.5206	0.34152	0.42831	0.23299
ENSG00000064393	HIPK2	84.3174	10.0204	14.1915	22.4287	26.2994	8.41197	14.046	31.1914	17.6428	7.00954	28.7472	24.6179	12.6283	27.8141	11.648	15.1118	14.5043	12.5682	5.74817	7.56374	9.05683	6.56154	15.0447	8.836	5.12629	2.14611	1.55936	2.76808	3.67695	4.58596	7.1094	2.33053	7.08466	15.2542
ENSG00000064419	TNPO3	1.65583	1.32701	1.47271	0.65922	0.58702	1.51873	1.05431	1.07521	1.61139	1.29267	1.3199	1.06052	1.82117	1.20722	0.79648	0.75676	1.34672	1.0412	1.51565	1.07207	1.57624	1.97008	1.35472	2.19087	1.07548	1.58688	0.17152	0.29114	1.62417	2.10857	1.55487	1.58542	1.23482	1.19066
ENSG00000064489	MEF2BNB-MEF2B	0	0.0619	0.02163	0.12331	0	0.01522	0.00723	0.05421	0	0	0	0.02551	0.01154	0.00546	0.07581	0.00688	0.02877	0.01697	0.00502	0.01027	0.00783	0.02108	0.01483	0.01059	0.01109	0.00379	0.0127	0	0.00925	0	0.01863	0	0.00779	0.00552
ENSG00000064490	RFXANK	5.20752	6.46449	3.81481	13.3796	5.1697	4.2841	5.85915	6.92172	6.18185	5.48969	4.32988	8.42782	6.44749	5.28595	7.08504	3.28378	3.81656	3.98351	3.53579	4.70684	6.56927	5.08933	7.52617	5.30241	4.72222	3.08574	12.5074	15.8609	2.90631	2.25793	3.13144	2.84295	3.9741	6.50218
ENSG00000064545	TMEM161A	0.58156	2.69572	1.87995	2.95123	2.04503	1.53615	1.91914	1.55366	1.80318	1.67188	1.14011	2.04203	1.54219	1.09981	2.29321	1.87098	1.87964	1.75734	1.92615	1.64164	1.56918	1.66675	1.70251	1.63556	1.9648	1.74371	3.8168	3.43581	2.2274	1.74317	1.56783	2.34199	1.70704	1.29072
ENSG00000064547	LPAR2	0.32015	0.97596	0.50461	1.75783	0.66579	0.58431	0.45914	1.36286	0.26018	0.9967	0.58921	0.40227	0.42636	0.72229	1.06593	0.57964	0.49718	0.92345	0.56596	0.60988	0.47695	0.51456	0.4518	0.66542	0.47434	0.64404	1.79041	1.72911	0.50966	0.44445	0.46173	0.80668	0.54744	0.7875
ENSG00000064601	CTSA	2.51459	5.5822	4.03011	5.55689	3.97331	4.2607	3.79082	4.65988	5.11763	5.11009	3.19389	3.81649	4.44338	3.14226	6.85415	4.40639	5.00629	3.74261	4.23232	4.62148	4.28875	5.4768	5.14363	5.23816	4.77274	4.60588	6.30651	4.92547	4.78591	4.28703	4.47659	5.05688	4.655	3.85808
ENSG00000064607	SUGP2	2.52823	4.93894	5.10804	4.6804	4.50924	5.41069	5.37264	3.84278	5.00176	5.97201	3.80848	4.01414	4.55174	3.52066	5.46663	6.12372	5.40241	5.61801	5.82269	4.95581	5.07169	4.89065	3.57518	4.757	5.85759	8.51726	7.85431	7.36514	8.73336	7.37869	6.12586	7.95301	6.63733	4.34866
ENSG00000064651	SLC12A2	1.88652	1.04982	1.27301	1.14617	1.12308	0.95214	1.0356	1.51454	0.8219	0.48261	1.15494	1.29812	0.84934	1.11507	0.75772	0.85973	1.08889	1.96612	0.72714	1.1397	0.85924	0.66805	0.72125	0.82144	0.70694	1.15747	0.79246	0.94046	0.60907	0.67252	0.77332	0.5227	0.89884	0.62218
ENSG00000064652	SNX24	1.83447	0.86976	1.18056	0.66327	0.92471	1.15484	1.38043	1.06147	1.25347	1.43716	1.06088	1.32758	1.3165	1.2156	0.77108	0.89455	1.48158	1.17199	0.90648	1.16167	1.30333	1.15821	1.35563	1.26401	1.11006	1.43412	0.45606	0.17796	0.87831	1.026	1.09691	0.96103	1.17109	1.1238
ENSG00000064655	EYA2	1.00891	2.54924	2.2744	1.48441	1.05689	2.16676	2.10312	1.35687	3.08409	1.42247	1.67395	2.51902	2.32886	1.90433	0.83751	0.99158	1.20292	0.88738	1.26987	1.54536	2.4114	2.99862	2.35152	2.35902	1.28159	0.61348	0.6509	0.5293	0.80007	0.79248	1.53614	0.57738	1.41089	2.11396
ENSG00000064666	CNN2	0.95041	1.71413	0.65931	3.36764	1.03777	0.62473	0.16706	0.35975	0.66512	0.06812	0.43405	0.47659	0.51451	0.10744	0.7975	0.70022	0.48091	0.49207	0.13819	0.43745	0.49465	0.58038	0.18232	0.27844	0.14994	0.36552	0.43716	0.27141	0.12737	0.20691	0.13279	0.21112	0.10718	0.17923
ENSG00000064687	ABCA7	0.36199	1.59792	1.27167	2.02098	1.39725	1.25335	0.77444	0.81086	0.92488	1.16544	1.07081	1.10326	0.88736	0.36957	1.27395	1.55349	1.17119	0.80677	0.57126	0.71343	1.09629	0.92547	0.41779	0.5291	0.9614	1.20586	2.27711	2.93126	1.50379	1.09485	1.05359	1.14699	0.8439	0.45397
ENSG00000064692	SNCAIP	0.13024	0.17405	0.30793	0.09391	0.24624	0.42829	0.23254	0.11146	0.28303	0.19848	0.12159	0.2735	0.29721	0.36299	0.21583	0.1433	0.40958	0.16101	0.19716	0.23458	0.36846	0.11115	0.28744	0.27211	0.18859	0.20101	0.16242	0.14285	0.1305	0.14999	0.15224	0.15477	0.16832	0.33057
ENSG00000064703	DDX20	0.24809	0.35082	0.38863	0.07912	0.2697	0.43821	0.30619	0.32172	0.27444	0.37936	0.30863	0.37923	0.42218	0.28223	0.31616	0.39515	0.28615	0.21227	0.53303	0.38101	0.33913	0.37875	0.23082	0.33794	0.27398	0.42231	0.18544	0.17056	0.48834	0.46135	0.36606	0.43252	0.45464	0.23925
ENSG00000064726	BTBD1	8.02936	4.80211	5.52398	4.61984	4.94946	5.38562	5.63958	5.33784	6.97826	5.62465	7.16589	7.42089	7.59591	7.08888	2.78087	4.31221	4.12686	2.96251	5.62875	5.38824	7.75604	6.74419	7.24219	7.17636	5.57129	6.55752	3.93938	3.85944	4.14882	6.35392	5.6215	3.39925	4.97162	5.11479
ENSG00000064763	FAR2	0.83558	0.77311	0.84143	1.26145	0.94668	0.66125	0.74569	0.87244	0.74449	1.09783	0.88883	0.81333	0.64813	0.76047	0.71419	0.71458	0.66399	0.56306	1.06225	0.77435	0.78103	0.68338	0.53999	0.64793	0.97566	1.31995	1.40311	1.91549	1.36051	1.19884	0.85926	1.19116	0.9142	0.75307
ENSG00000064787	BCAS1	120.473	11.4657	18.7838	74.9211	70.0212	8.21824	32.8263	88.7679	29.6052	13.8467	40.1301	53.7077	8.9847	50.7841	13.0988	11.3333	9.08546	17.0555	8.12567	11.9522	11.4442	6.04504	24.9683	8.09766	8.59741	3.33311	4.48261	9.59333	3.2889	3.64263	5.44729	3.56892	11.6125	34.7
ENSG00000064835	POU1F1	0	0.0127	0	0	0	0.01405	0.0089	0.01334	0.04297	0	0.06487	0	0	0.00672	0	0.01694	0	0	0.01853	0.02106	0.00482	0.02595	0.02739	0	0	0.06536	0.03127	0	0.00569	0.01919	0.03439	0	0.00958	0.0068
ENSG00000064886	CHI3L2	3.29826	0.51992	0.0169	2.1438	0.26275	1.53185	0.11441	5.88646	0.29158	0.49267	0.30119	0.4585	1.9686	0.68526	4.407	0.10888	0.7363	1.51126	0.29417	1.00086	0.83288	0.66304	0.26516	17.0151	0.55574	0.07559	0.51741	1.54583	0.31181	0.05025	0.26747	0.07009	1.00618	0.9615
ENSG00000064932	SBNO2	0.95437	1.50418	1.29861	0.56377	1.55414	1.14018	0.6748	1.11203	0.69233	0.38014	1.15918	0.75057	1.0108	0.38125	0.90641	1.37673	0.99234	1.16857	0.89205	0.6766	0.79851	1.70251	0.45782	1.53101	1.05167	0.93886	0.42425	0.35973	1.14366	0.48574	1.09289	0.64677	0.74528	0.6391
ENSG00000064933	PMS1	0.82123	0.54518	0.61888	0.15405	0.70019	0.76865	0.80756	0.59732	0.57908	0.7531	0.46429	0.49723	0.73696	0.46693	0.76714	0.66281	0.70815	0.94746	0.98395	0.8043	0.8335	0.66506	0.66722	0.72614	0.65473	0.92278	0.37615	0.20693	0.85318	0.7318	0.82739	0.78038	0.90617	0.45965
ENSG00000064961	HMG20B	4.25878	7.14283	3.64242	7.16108	7.0427	4.00594	3.31576	4.32587	5.18727	2.74497	6.36666	5.90945	4.67732	4.23739	4.41385	3.45874	4.38387	2.76047	2.35221	3.04142	5.18256	4.48397	4.12568	3.5379	2.96517	1.60106	3.47576	3.25541	1.70714	1.33846	2.07049	1.54861	2.52414	4.68224
ENSG00000064989	CALCRL	0.37807	0.46688	0.4691	0.26697	0.3699	0.38266	0.40449	0.35607	0.44717	0.14517	0.20709	0.42764	0.42206	0.24386	0.15248	0.31574	0.44009	0.12264	0.31237	0.63787	0.38638	0.37105	0.29839	0.43588	0.22658	0.27661	0.08385	0	0.21812	0.28906	0.40106	0.12131	0.30835	0.15973
ENSG00000064995	TAF11	3.41292	3.25282	3.78049	2.27724	3.19643	2.99463	3.41088	3.93517	3.05103	3.34761	2.99564	3.24268	3.00969	2.89821	4.63234	3.1452	4.31347	5.76418	3.34954	3.59724	3.03843	2.76978	2.91897	3.05997	3.54465	4.5714	5.41072	5.22298	4.88548	3.52933	2.84592	5.64732	3.95876	2.97734
ENSG00000064999	ANKS1A	1.46523	2.76165	2.37477	1.17696	2.40991	1.62014	1.48572	1.04116	1.66909	1.33145	1.62475	1.18682	1.42981	1.2912	1.38463	2.07183	1.56293	1.6511	1.24777	1.50717	1.45148	2.05773	1.31248	1.50618	1.24241	1.8308	0.96803	0.84327	2.07705	1.69061	1.89937	1.5096	1.38557	1.31486
ENSG00000065000	AP3D1	3.53288	5.12225	4.09562	3.26942	4.19426	4.11003	4.43248	3.92068	4.82504	4.41728	4.75689	4.48927	3.87372	4.08796	3.75891	4.12123	3.28147	3.69876	3.82066	3.52223	3.77395	4.03251	3.80094	3.73728	4.42729	4.6504	3.50967	3.30795	4.79153	5.86194	4.723	4.93321	4.12618	4.79884
ENSG00000065029	ZNF76	0.96536	1.54633	1.23874	0.756	1.48249	1.85922	1.49714	1.34754	1.39034	1.2087	1.2744	1.25052	1.4775	1.23399	1.74433	1.72622	2.07594	1.52004	0.92659	1.28108	1.62028	1.3132	1.40719	1.28728	1.32023	1.3261	1.48506	1.26498	1.84104	1.25147	1.30611	1.48129	1.55141	1.44868
ENSG00000065054	SLC9A3R2	16.8374	25.3073	18.1084	62.7496	37.3848	7.57887	13.6116	21.0909	14.5099	7.68327	14.0065	15.8801	6.20366	10.6492	9.64471	13.5455	7.6479	7.17039	4.70169	5.98522	7.65176	5.45275	8.2266	4.82281	7.39339	6.65061	9.25255	13.4137	4.60043	5.53278	5.79612	6.07074	4.65895	8.25123
ENSG00000065057	NTHL1	2.10152	4.50551	2.04066	11.0101	4.61259	2.3087	3.7304	4.2046	3.77162	4.75559	3.10028	4.00133	2.39755	2.74277	3.76991	2.58051	2.62494	2.23277	2.98735	3.30045	3.18732	2.23435	2.23742	2.43515	3.26163	3.25621	12.2579	13.9435	2.37093	2.3829	2.28353	4.40662	2.97903	3.9117
ENSG00000065060	UHRF1BP1	0.47194	0.3258	0.52192	0.32251	0.25285	0.49707	0.40421	0.32219	0.27567	0.36152	0.2766	0.40202	0.54043	0.31833	0.31227	0.3334	0.41577	0.50918	0.37613	0.40752	0.43315	0.44456	0.41176	0.57628	0.31003	0.50304	0.22677	0.15443	0.53002	0.4518	0.3773	0.41269	0.35665	0.34567
ENSG00000065135	GNAI3	3.01461	3.5541	3.87391	3.928	3.22933	4.11125	2.84807	2.5303	4.4846	2.74315	3.7067	3.35494	4.58881	2.64271	2.81258	2.23388	2.93452	2.50353	3.57055	3.33948	4.21635	5.28653	3.73486	5.20638	2.7122	2.61163	1.48056	1.65033	2.41884	1.87314	3.0323	1.89581	2.60991	2.62519
ENSG00000065150	IPO5	4.58507	2.47589	2.86216	2.44017	2.45069	3.26216	2.8137	3.55332	2.86355	2.77424	3.86531	2.99526	3.55566	2.90425	2.11452	2.38926	3.06206	2.28317	3.92783	2.78337	3.06988	3.65167	3.2375	3.32718	3.27644	4.07133	2.69886	2.02507	3.46334	3.72342	3.13285	2.99692	3.19028	2.33946
ENSG00000065154	OAT	5.11767	3.75712	5.95899	2.13961	3.13038	7.6767	8.76106	6.92053	6.1939	7.89796	4.97971	6.10224	8.00694	6.96657	3.733	5.0435	4.47143	4.11923	9.092	10.3171	7.31026	8.44906	9.65571	7.19244	9.60857	12.0389	3.50076	2.22014	8.19574	12.6098	10.0469	8.85213	8.99124	5.93177
ENSG00000065183	WDR3	0.29066	0.20744	0.26018	0.09269	0.20363	0.3232	0.22148	0.26283	0.33301	0.23872	0.2427	0.20297	0.36735	0.2906	0.18378	0.20432	0.33885	0.15304	0.33866	0.31645	0.31933	0.27073	0.35825	0.37703	0.28348	0.33936	0.12295	0.13065	0.2565	0.39476	0.33872	0.30547	0.26486	0.29172
ENSG00000065243	PKN2	0.95214	0.7299	1.01637	0.39605	0.73547	1.18261	0.69868	0.78945	0.8555	0.59768	0.6349	0.8803	1.17268	0.71153	0.66158	0.88657	1.31756	0.98085	0.84159	0.94036	1.07572	1.2053	1.02307	1.35529	0.76795	0.88356	0.29553	0.23081	0.84832	0.72529	0.92188	0.61811	0.99359	0.57031
ENSG00000065268	WDR18	1.25748	4.13867	2.86462	5.52864	3.93693	3.56366	4.64448	3.5032	3.461	4.4525	2.12914	3.49135	2.13535	3.25829	4.20685	3.53932	3.19643	3.99905	1.91975	3.51815	2.67693	1.91425	3.41573	3.11519	4.44528	3.12379	9.44936	9.53602	3.82787	3.10264	3.15886	4.50615	4.50949	3.99693
ENSG00000065308	TRAM2	0.24619	0.66901	0.40916	0.47489	0.5692	0.54348	0.30114	0.20001	0.35868	0.29051	0.35363	0.24247	0.34849	0.1619	0.30938	0.54434	0.36729	0.27032	0.23993	0.32815	0.36334	0.49796	0.25295	0.4291	0.27128	0.3563	0.31604	0.28293	0.36083	0.34642	0.37884	0.33127	0.35369	0.20383
ENSG00000065320	NTN1	0.5805	0.54827	0.33342	0.23449	0.718	0.6272	0.87057	0.31739	0.37218	0.34257	0.33634	0.4826	0.50374	0.50532	0.45069	0.41529	0.49532	0.61639	0.28034	0.49636	0.56663	0.42518	0.58352	0.69775	0.38132	0.28591	0.05722	0.12893	0.27368	0.48679	0.48804	0.2122	0.28991	0.52083
ENSG00000065325	GLP2R	0.02056	0.04608	0.0161	0.00437	0.04769	0.11412	0.0323	0.02594	0.09469	0.0899	0.13455	0.05155	0.14733	0.03487	0.09191	0.04391	0.10098	0.05413	0.23063	0.03167	0.05996	0.1592	0.05443	0.02533	0.13448	0.11741	0.20469	0.09134	0.3912	0.41532	0.17683	0.26018	0.17391	0.06874
ENSG00000065328	MCM10	0.00761	0.0073	0.00255	0	0	0.00539	0.00256	0.0096	0.00618	0.00327	0.00933	0.00301	0.00272	0.00967	0	0	0.0034	0	0.01422	0	0.00554	0	0.00263	0	0.00589	0.00269	0	0	0.00491	0.0069	0.0066	0	0.00276	0.00782
ENSG00000065357	DGKA	0.28019	0.43487	0.54522	0.22791	0.56857	0.67105	0.65469	0.47444	0.35641	0.75267	0.40854	0.254	0.56226	0.34499	0.80392	0.92484	0.50764	0.34957	1.0618	0.69615	0.51659	0.70871	0.27903	0.41126	1.1479	1.09504	1.26316	0.65904	1.49732	1.30323	1.05206	1.1859	0.89346	0.48454
ENSG00000065361	ERBB3	2.25836	2.37405	1.40185	2.03674	2.94396	1.38772	1.10228	2.68125	1.60741	0.63511	1.49428	3.07318	1.272	1.72213	7.62113	3.00579	6.7734	7.23676	0.95012	2.12835	1.99688	0.99605	0.96689	1.16145	1.39751	0.82136	3.36159	3.92976	1.85167	0.6646	1.2277	2.14898	2.54447	1.89273
ENSG00000065371	ROPN1	0	0	0	0	0	0.00836	0.00635	0.00714	0	0	0	0	0.00169	0.0048	0.00333	0.00302	0.00421	0	0.00662	0.00902	0	0.00309	0.00652	0	0.00244	0.005	0	0.00898	0.00203	0.00514	0.00818	0.00239	0.00171	0
ENSG00000065413	ANKRD44	0.13036	0.11873	0.06639	0.06594	0.03518	0.14729	0.05749	0.0828	0.05297	0.07539	0.06067	0.1566	0.15298	0.09947	0.12373	0.04032	0.09633	0.25916	0.05147	0.09024	0.14583	0.10735	0.09468	0.1296	0.05802	0.03652	0.13424	0.21822	0.04066	0.0791	0.09843	0.05119	0.05214	0.07398
ENSG00000065427	KARS	5.67565	5.45134	5.34677	5.46461	4.57662	5.15162	4.68438	5.29813	5.55365	6.43648	5.42955	6.60725	5.83896	6.23938	4.28977	3.32964	3.89329	3.45208	5.76995	5.26285	5.62208	6.25489	5.21106	5.68544	5.51003	5.87374	5.68738	5.26808	5.21526	5.87832	5.179	6.19111	5.05459	6.07871
ENSG00000065457	ADAT1	0.62877	0.58615	0.41901	0.4777	0.24929	0.48151	0.5322	0.40367	0.42458	0.52491	0.49351	0.58203	0.67411	0.46805	0.44704	0.54203	0.54907	0.47468	0.35651	0.53331	0.47694	0.45071	0.34482	0.52862	0.37239	0.49152	0.36091	0.44449	0.36047	0.67437	0.49516	0.29718	0.53627	0.48746
ENSG00000065485	PDIA5	0.02059	0.09886	0.10019	0.06565	0.05371	0.26435	0.05543	0.15065	0.11711	0.17042	0.12629	0.0815	0.24337	0.09163	0.18162	0.14507	0.13786	0.11381	0.19963	0.19843	0.12757	0.13132	0.04976	0.22066	0.18069	0.20904	0.08217	0.24494	0.12636	0.0803	0.12943	0.1641	0.19774	0.045
ENSG00000065491	TBC1D22B	0.80276	1.16231	1.30307	1.19978	1.4067	1.2521	1.26631	0.97658	1.30481	1.13103	1.154	0.93917	1.23621	0.92954	1.3023	1.38169	1.22502	1.14501	1.31029	1.00985	0.98924	1.20529	0.68677	1.13966	1.02693	1.2082	1.14434	1.11771	1.48902	1.25424	1.09881	1.40996	1.266	1.09999
ENSG00000065518	NDUFB4	12.4945	12.0429	11.3732	6.68058	9.0901	9.58737	10.244	11.9135	14.1071	12.7677	11.9893	14.2045	11.0371	11.7464	7.19898	8.23682	7.65694	5.98325	9.79029	10.7197	12.3228	13.1603	12.8216	11.255	11.2527	11.7501	6.46706	4.91207	10.0645	10.3938	11.0212	9.09143	10.8768	13.1518
ENSG00000065526	SPEN	2.10614	1.60334	1.76898	0.85574	1.40833	1.54248	1.03237	1.52514	1.64065	1.05538	1.57153	1.1216	1.52191	1.6056	1.70672	1.83706	2.39334	2.3263	1.04773	1.01067	1.08336	1.18661	1.392	1.72613	1.09469	1.15551	0.46685	0.56581	1.36155	1.40727	1.72435	1.14497	1.26108	1.78213
ENSG00000065534	MYLK	1.60748	0.56618	1.09674	0.58723	0.82349	0.93007	0.94543	1.00253	1.03721	0.66676	0.8082	1.03272	1.40786	1.20381	0.58841	0.44419	1.14297	0.89417	0.63012	1.08349	1.29368	1.20142	1.59603	1.79842	0.85848	0.72044	0.15992	0.21287	0.54493	0.55543	1.06906	0.33056	0.93371	0.87874
ENSG00000065548	ZC3H15	5.93331	2.94503	4.58027	2.62446	2.93209	4.22016	3.41334	4.00939	4.38509	4.61812	4.2425	4.26165	4.09194	4.07187	2.80585	3.23996	2.7913	2.08619	5.34112	4.16412	3.76679	4.55944	3.0525	3.97411	4.31767	5.63292	2.08413	1.9079	4.44561	5.82769	4.16129	4.36691	4.66227	3.58415
ENSG00000065559	MAP2K4	1.08891	1.65248	2.52202	1.2316	1.60357	2.10357	2.12821	1.51129	2.05604	3.52781	2.37367	1.41969	1.46809	1.93516	1.98028	3.54853	2.21369	1.74294	4.56481	2.85105	1.5123	1.96636	1.43129	1.39351	3.24403	4.69085	1.97052	1.98667	5.20973	5.81463	3.64509	4.8188	3.65498	1.48974
ENSG00000065600	TMEM206	0.79715	1.01858	1.39522	1.0804	0.94084	1.11189	1.00137	1.17102	1.30724	0.75604	0.70734	1.35247	1.05817	0.80382	1.08003	0.98035	2.88538	2.16979	1.03447	1.5649	1.17269	0.95929	0.59474	1.12598	0.87829	1.2519	1.16171	1.4905	1.00562	0.8264	0.77154	1.37251	1.55052	0.83829
ENSG00000065609	SNAP91	1.93162	1.6937	4.31697	2.8495	1.88038	2.65762	4.72309	3.10072	2.53451	8.41966	2.48849	1.81308	1.58939	4.6265	3.52706	6.01788	1.41326	2.31297	7.37043	5.70347	1.99652	2.48789	1.83743	1.43564	6.78028	9.51297	5.93092	6.03214	9.37161	11.4911	7.96101	9.96754	7.26036	3.34258
ENSG00000065613	SLK	3.59452	1.76371	2.18613	1.7319	1.92268	2.07771	1.6651	1.97427	2.40127	1.6387	2.29768	2.17674	2.04716	1.82732	1.68337	1.75963	2.02989	1.94328	1.64585	1.55981	1.55963	2.03189	2.06204	2.14838	1.50945	2.04126	1.47356	1.1686	1.86435	1.61286	1.65336	1.42177	1.6546	1.54241
ENSG00000065615	CYB5R4	0.24109	0.17367	0.18786	0.162	0.24336	0.36907	0.24054	0.2716	0.2869	0.27772	0.29052	0.27099	0.35319	0.25515	0.23397	0.32822	0.24603	0.24481	0.26961	0.28329	0.31622	0.29365	0.25717	0.28325	0.19894	0.29955	0.14512	0.14753	0.21141	0.23119	0.23615	0.1449	0.29806	0.17714
ENSG00000065618	COL17A1	0.00646	0.0062	0.06934	0.06587	0.04491	0.01601	0.13905	0.07656	0.05246	0.08745	0.03564	0.092	0.02197	0.07553	0.01595	0.01241	0.00288	0.04588	0.04676	0.05348	0.06824	0.06018	0.04681	0.01432	0.08166	0.08094	0.06108	0.00614	0.02085	0.03747	0.03779	0.02287	0.03627	0.07802
ENSG00000065621	GSTO2	0.25263	0.19258	0.20056	0.42457	0.28597	0.23439	0.2686	0.58489	0.1988	0.45097	0.30259	0.33497	0.24997	0.32743	0.5236	0.32113	0.38135	0.52257	0.4451	0.34948	0.19587	0.29189	0.23955	0.19862	0.49588	0.46669	0.82172	0.84359	0.57436	0.38995	0.46078	0.60078	0.53637	0.32587
ENSG00000065665	SEC61A2	1.28169	2.45698	1.99821	1.91868	2.07269	1.82926	2.00725	1.75346	1.96273	2.72184	1.22166	1.87444	1.62796	1.27712	2.77363	2.81285	2.75243	2.77744	2.97269	2.44036	1.44601	1.95091	1.51056	1.86889	2.80565	3.15013	2.66542	2.8938	3.57957	3.82805	3.03828	3.54648	3.64566	1.62077
ENSG00000065675	PRKCQ	0.82076	0.13947	0.55524	0.37047	0.63692	0.53454	0.63327	1.11524	0.32325	0.41543	0.44154	0.74983	0.42296	0.864	0.9937	0.25887	0.64833	1.3164	0.30686	0.79065	0.649	0.23133	0.39677	0.47918	0.40422	0.66898	0.60487	0.82936	0.44331	0.40319	0.3422	0.55603	0.66596	0.7014
ENSG00000065717	TLE2	1.34569	2.68368	2.26541	2.96797	4.172	2.41264	2.97005	2.41074	2.50451	2.34361	3.403	2.16348	1.54565	1.88916	3.03059	3.84007	1.86666	1.36299	2.04994	2.01638	2.33658	1.7273	2.15305	1.18972	2.45038	3.87131	2.72462	3.09971	3.13955	2.58489	2.03336	3.11698	1.98093	2.49111
ENSG00000065802	ASB1	6.58867	1.79848	1.93351	5.66613	4.94617	2.06234	2.68305	4.60787	3.13678	2.62166	4.16902	3.75629	2.51683	4.59207	1.68309	1.93481	1.4296	2.14866	1.98565	1.88991	2.92715	1.66097	3.47345	1.85394	1.99719	1.2634	2.6848	4.00442	1.64334	2.12256	1.95761	1.58806	1.72981	3.78747
ENSG00000065809	FAM107B	10.3478	2.94591	3.31276	2.61584	4.29146	3.52438	2.64155	9.78727	3.49642	1.75872	6.08346	6.35889	3.38745	6.43527	5.1804	3.47751	8.15304	6.27765	1.65712	3.97437	3.82264	2.21265	3.42819	3.23872	1.75602	1.58739	1.10963	1.27697	1.98946	1.03248	1.66435	1.5868	3.87192	4.05317
ENSG00000065833	ME1	2.82428	1.76913	2.79871	2.20077	0.89704	2.09233	4.3935	1.78173	2.59966	3.31904	2.43319	2.13409	2.44153	2.92357	1.35635	1.21937	0.60307	0.97952	3.46909	3.89724	3.39515	5.16197	4.65982	3.60384	4.20034	2.28132	1.44875	2.26762	2.3856	3.17904	4.6909	1.86454	3.35388	2.73783
ENSG00000065882	TBC1D1	1.53477	2.06773	2.03446	2.13947	1.82228	1.79139	1.49097	1.8205	2.34896	1.81412	2.17624	1.97557	2.44544	1.63169	1.52106	1.78841	1.64949	1.0452	2.03584	1.53087	1.91789	2.45254	2.02777	2.43902	1.452	1.46232	1.35466	0.82232	1.39648	1.25632	1.33895	1.43151	1.4008	1.95097
ENSG00000065883	CDK13	0.92994	1.34202	1.26577	1.121	0.95027	1.3243	0.98597	0.78027	1.213	0.89084	0.88997	0.87251	1.12523	0.92726	1.18307	1.41347	1.49055	1.3514	1.42442	1.08382	0.95848	1.10736	0.94405	1.34858	0.90748	1.16109	0.6132	0.48465	1.25584	1.07723	1.16434	1.06492	1.30958	0.79277
ENSG00000065911	MTHFD2	1.00506	0.71992	0.38597	0.96698	0.39259	0.99419	0.39276	0.96291	0.48455	0.42674	0.85171	0.7924	1.29074	0.50914	0.61619	0.45564	0.72254	0.58525	1.52259	0.6636	0.8057	1.36812	0.51468	2.36542	0.47276	0.49488	0.4206	0.47836	0.65309	0.23024	0.47643	0.27591	0.45539	0.41398
ENSG00000065923	SLC9A7	0.10808	0.07266	0.04353	0.03447	0.047	0.10529	0.25828	0.05455	0.11858	0.13014	0.0663	0.19254	0.13164	0.13196	0.1373	0.07963	0.06273	0.17072	0.12122	0.14464	0.15956	0.14496	0.1754	0.08256	0.15904	0.11643	0.08309	0.18518	0.15829	0.26666	0.19917	0.10393	0.09598	0.1612
ENSG00000065970	FOXJ2	0.95531	1.01564	0.81161	0.96647	1.15166	0.84253	0.78945	0.97923	0.8674	0.72817	1.08319	0.81637	0.87448	1.03399	0.8463	0.84417	0.88834	0.71807	0.82826	0.88384	0.80693	0.80824	0.87812	0.87993	0.70415	0.80398	0.85717	1.00029	0.68113	0.8857	0.89988	0.857	0.7439	0.82172
ENSG00000065978	YBX1	53.6447	29.2406	26.5845	20.9045	36.8777	32.0569	26.4186	46.8262	32.8811	18.5228	47.848	43.8014	37.5011	33.9165	12.0518	17.4249	21.8975	13.1551	22.7655	23.6139	32.4187	30.089	27.4065	27.3067	16.1515	12.3924	10.2317	9.84049	11.693	10.6799	14.9248	9.83381	15.655	27.6018
ENSG00000065989	PDE4A	1.617	1.33722	2.24863	2.27769	2.78536	1.27612	2.4103	1.53291	1.30652	2.68764	1.71586	1.51756	0.91926	2.24075	1.5092	2.84783	0.88083	1.35105	1.67042	1.70593	1.30403	1.32348	1.34735	0.70461	1.76487	3.16543	2.94265	3.28346	2.49036	2.67989	2.29024	3.16154	1.71992	1.6553
ENSG00000066027	PPP2R5A	6.17857	4.90709	5.62407	5.48516	4.174	3.72162	5.05105	4.92127	6.91423	4.7866	6.1552	6.43955	6.19115	6.15663	3.72086	3.37398	4.32937	4.3309	3.96593	4.75251	5.50785	6.31243	7.40892	6.86872	4.14884	2.97617	2.61682	3.21459	2.83225	3.49676	4.11988	2.2039	4.13285	6.28577
ENSG00000066032	CTNNA2	8.88701	7.39945	9.7047	5.51376	4.99618	11.2175	9.80168	4.51435	11.7303	9.52052	9.38137	13.3976	12.8071	11.4147	3.68576	4.754	3.72951	3.32907	8.58825	10.627	11.7064	11.6922	14.5091	12.4114	10.3576	8.38754	4.82933	5.19618	6.23656	8.00563	11.1012	4.7947	7.71532	11.1553
ENSG00000066044	ELAVL1	1.65777	2.99837	2.65619	2.19834	2.29741	2.22018	1.8847	1.6357	2.3771	2.04649	1.97546	1.90748	2.50271	1.7216	2.52107	2.42975	2.73697	1.52122	2.72836	1.79568	2.12807	2.50873	1.71727	2.30409	2.13062	2.18308	1.57637	1.63479	2.62783	2.45366	2.37627	2.50211	2.14965	1.69146
ENSG00000066056	TIE1	0.38419	2.88956	2.12368	1.09477	2.12865	0.83415	0.25028	0.28303	0.80827	0.3491	0.58922	0.38514	0.62602	0.10561	0.90969	1.37954	1.46908	0.95922	0.21141	0.50055	0.81317	1.12	0.66544	0.50237	0.72787	0.8284	0.45807	0.26543	0.62328	0.79706	0.71741	0.36382	0.30884	0.15139
ENSG00000066084	DIP2B	5.15648	1.74383	1.70802	1.29459	2.22481	2.46132	1.48901	2.49837	1.74231	1.03562	3.17072	2.51843	2.10979	2.58252	2.41874	1.94929	3.53916	4.27805	1.45191	1.8785	1.89424	1.85126	1.65334	1.80338	1.44799	1.42888	0.57651	0.69358	1.77199	1.1396	1.65263	1.29887	2.31101	1.92937
ENSG00000066117	SMARCD1	1.96255	2.02074	2.07389	2.23044	2.58474	1.93404	2.21821	1.48776	1.53917	1.50915	1.27333	1.69137	1.68683	1.588	3.00687	2.88718	2.99288	2.97242	1.88345	2.05498	1.71929	1.59054	1.96048	1.81105	1.93695	1.9754	2.25438	2.22947	2.73972	2.27111	2.11695	3.23342	2.24833	1.90662
ENSG00000066135	KDM4A	1.17896	0.88972	1.3622	0.7366	0.75328	1.46459	1.23636	0.83989	1.42091	1.37792	1.29399	1.12396	1.66647	1.20566	1.21136	1.23315	1.29266	1.22883	1.19192	1.29443	1.44129	1.38269	1.34866	1.26286	1.26092	1.85259	0.85848	0.64128	1.55811	1.61218	1.41365	1.47759	1.26315	1.31586
ENSG00000066136	NFYC	1.08721	2.02529	1.73637	1.55027	1.45139	1.57245	1.4591	1.12537	1.86281	1.66178	1.10029	1.29122	1.40416	1.16608	1.90858	2.1162	1.53662	1.35636	1.89325	1.72449	1.38582	1.44759	1.39403	1.51701	1.56248	2.22818	1.82444	1.29858	2.06871	1.75258	1.58243	2.07669	1.68681	1.21986
ENSG00000066185	ZMYND12	0.60472	0.29041	0.30448	0.57854	0.62451	0.68283	0.81416	0.82975	0.26876	0.47543	0.38257	0.57605	0.74132	0.90369	0.32677	0.31478	0.72561	0.46268	0.3621	0.6925	0.73019	0.64603	0.93964	1.59725	0.72691	0.53063	0.34086	0.41373	0.31748	0.40113	0.69651	0.3252	0.81172	0.81643
ENSG00000066230	SLC9A3	0.49186	0.78737	0.88054	0.24717	1.10179	0.96887	1.02844	0.58674	0.70862	0.79483	0.46633	0.31863	0.48057	0.32226	0.14728	1.25567	0.39928	1.48323	0.44581	0.21848	0.53788	0.29743	0.15954	0.50318	0.90039	1.44244	0.3041	0.28376	1.84589	1.04918	0.99529	0.93168	1.07514	0.56344
ENSG00000066248	NGEF	1.8408	2.18457	4.93427	1.95867	2.67842	2.87487	3.47031	2.57718	2.59286	7.86325	3.92534	1.96551	1.81989	2.62933	3.78525	7.7223	2.44981	2.55122	7.04987	5.09731	1.32751	2.6795	1.94354	1.60944	6.88844	18.6424	12.8149	6.97111	10.3866	13.4453	6.34718	16.7237	7.47293	2.32141
ENSG00000066279	ASPM	0.00381	0	0.00512	0	0.00663	0.0135	0.00641	0.00577	0.0031	0.00819	0.02571	0.01508	0.00409	0.01066	0.01076	0.00244	0.0034	0.01505	0.01514	0.0085	0.00556	0.00374	0.00921	0.00282	0.00197	0.01077	0.01127	0.00181	0.01067	0.01313	0.0033	0.00386	0.00898	0.00294
ENSG00000066294	CD84	0.31373	0.20232	0.15195	0.12578	0.21048	0.25641	0.02414	0.26691	0.0947	0.16962	0.09623	0.04258	0.49615	0.21205	0.07908	0.12347	0.25814	0.08141	0.12358	0.19852	0.23281	0.2236	0.04643	0.33243	0.09141	0.05541	0.05699	0.14932	0.08881	0.07643	0.09231	0.06011	0.06905	0.22706
ENSG00000066322	ELOVL1	4.43827	6.54017	5.79485	4.58517	6.28139	5.08736	3.77726	5.74892	6.08247	3.64688	3.96507	6.67407	5.82805	3.90192	11.5414	6.32468	12.4696	13.5014	3.1823	7.59833	6.41908	4.61526	6.00187	5.83847	3.94707	4.16038	7.79931	7.14837	4.6088	2.57481	3.77213	5.66722	7.15388	4.57844
ENSG00000066336	SPI1	3.08745	2.93655	1.52088	2.72362	3.33017	3.19593	0.6748	4.66956	2.30549	2.38397	4.59986	1.50006	5.15335	2.14693	3.69315	1.84955	2.63162	1.39339	3.13411	2.53942	3.45671	2.92514	1.49529	4.23877	1.98746	1.21086	1.60653	1.16412	1.74882	1.10572	1.18662	1.52209	1.17364	2.91296
ENSG00000066379	ZNRD1	0.70037	0.69439	0.68252	1.10955	1.04135	0.52422	0.73002	0.87513	0.67477	0.64855	0.7623	0.80944	0.71226	0.78443	0.55411	0.53192	0.56487	0.45501	0.73118	0.66953	0.73502	0.64855	0.48367	0.84344	0.58908	0.60646	0.87514	0.96239	0.64232	0.38119	0.44329	0.60034	0.59782	0.58681
ENSG00000066382	MPPED2	0.51104	0.25757	0.3176	0.40662	0.17601	0.34414	0.43769	0.21961	0.31457	0.48525	0.25453	0.40462	0.2293	0.34621	0.19641	0.3274	0.20557	0.38363	0.46229	0.46677	0.35781	0.34015	0.43154	0.18079	0.5656	0.63085	0.25734	0.34196	0.53182	0.71234	0.59457	0.4917	0.60524	0.34221
ENSG00000066405	CLDN18	0	0.00514	0.01077	0.0273	0.01861	0.01706	0.0072	0.0054	0.03043	0	0.01969	0.00424	0.01342	0.00816	0.0151	0.01714	0.02866	0	0.015	0.00511	0.01365	0.028	0	0.01846	0.00552	0.00378	0	0.00509	0.0023	0.00582	0.0116	0	0	0.0055
ENSG00000066422	ZBTB11	0.8334	0.58826	0.81108	0.50658	0.44752	0.93126	0.66081	0.75371	0.70231	0.79981	0.5799	0.57129	0.76947	0.57763	0.4757	0.69339	0.58187	0.64938	1.09658	0.77442	0.56375	0.71271	0.51374	0.69604	0.83606	1.36017	0.41017	0.36737	1.01075	1.1964	0.87069	0.79693	0.97217	0.45885
ENSG00000066427	ATXN3	0.39178	0.254	0.30083	0.27487	0.26406	0.29579	0.17308	0.39175	0.26666	0.26011	0.31846	0.25204	0.2851	0.33136	0.22121	0.18825	0.2755	0.34424	0.29296	0.31445	0.31776	0.26675	0.20969	0.32583	0.28573	0.3174	0.12309	0.10023	0.36074	0.45046	0.30685	0.26522	0.2361	0.21284
ENSG00000066455	GOLGA5	3.78923	1.74719	2.04099	1.6219	2.13488	2.41038	2.02116	2.68115	2.59864	1.60793	2.76479	2.38221	2.90216	2.82109	1.66595	1.59689	2.34378	2.14757	1.96209	2.22435	2.81987	2.24447	2.84285	2.73607	1.64771	2.32989	1.03111	1.10246	2.01187	2.09433	1.66762	2.12496	1.87547	2.43126
ENSG00000066468	FGFR2	5.00422	3.70784	4.10894	8.16168	5.90631	4.54578	4.50889	7.28117	4.90041	2.29282	4.02467	6.32643	3.9441	4.99368	5.64336	3.85071	5.93675	8.51259	2.95037	3.91381	4.91217	4.27349	6.55858	4.88647	3.72093	2.77748	3.22121	5.4283	2.66377	2.24675	3.88553	2.55093	4.91356	4.65687
ENSG00000066557	LRRC40	1.04995	0.75289	1.17317	0.46785	0.55037	1.1311	1.55882	1.1215	0.52016	1.03916	0.45882	0.8427	1.12586	0.96584	0.86794	1.3407	0.84765	0.85195	1.58634	1.81721	0.83361	1.04455	1.36078	1.283	1.55949	2.04216	0.5869	0.41073	1.53032	1.95703	1.62774	1.41591	1.41285	0.54001
ENSG00000066583	ISOC1	1.60361	1.57104	2.3469	0.70914	0.78098	2.27608	1.95751	1.77512	2.19815	2.68502	1.58715	2.1754	2.17543	2.17548	1.53173	1.31502	1.75652	1.16519	2.33327	2.45959	2.45122	2.37121	2.00816	2.16021	1.85467	1.46507	0.91674	0.87518	1.82366	2.30418	2.22974	1.9155	2.2631	2.00696
ENSG00000066629	EML1	0.59663	0.3022	0.47251	0.31216	0.34862	0.35996	0.40321	0.31876	0.48678	0.44001	0.27737	0.46871	0.36821	0.42209	0.43097	0.30161	0.65139	0.54484	0.33874	0.3743	0.33048	0.32861	0.34604	0.37215	0.46088	0.60009	0.3239	0.36605	0.44475	0.51754	0.37694	0.45651	0.44267	0.33683
ENSG00000066651	TRMT11	1.00231	0.53318	0.647	0.25571	0.3889	1.37109	1.0069	0.7043	0.69552	0.78584	0.80408	1.01336	1.1822	1.05903	0.39724	0.68659	1.08778	1.26658	1.13503	1.36109	1.11857	1.19807	1.21399	1.10954	1.19824	1.52226	0.1915	0.05871	1.34842	1.31205	1.17345	1.29559	1.33309	0.61068
ENSG00000066654	THUMPD1	1.86546	1.83086	1.95509	1.08589	1.02016	1.98683	1.349	1.367	1.334	1.36804	1.24935	1.23837	1.62553	1.41316	1.20164	1.73005	1.73123	1.50549	2.09198	1.78331	1.75939	1.80548	1.60612	1.80462	1.42584	2.30896	0.87197	0.59708	1.97912	1.9922	1.67429	1.92342	1.83517	1.17523
ENSG00000066697	MSANTD3	1.57633	0.67771	0.64503	0.57451	1.03143	0.81102	0.94998	1.22744	1.06757	1.12663	1.55647	1.02224	0.95196	1.26017	0.7735	0.82234	0.76412	0.74698	0.71214	0.85392	1.11638	0.97734	1.16118	0.81387	0.81389	0.77681	0.61704	0.54304	0.65963	1.05677	0.68352	0.90043	0.7292	1.05783
ENSG00000066735	KIF26A	0.05526	0.43344	0.42661	0.05091	0.44852	0.23381	0.09919	0.09141	0.16965	0.08845	0.18456	0.04861	0.13307	0.08433	0.0845	0.13767	0.13706	0.08728	0.0703	0.10271	0.13316	0.11248	0.08692	0.12104	0.14899	0.16047	0.0581	0.14027	0.10844	0.27067	0.19568	0.10566	0.04229	0.08052
ENSG00000066739	ATG2B	0.42713	0.65451	0.85804	0.33273	0.48204	0.90496	0.79345	0.63765	0.6651	0.74808	0.59207	0.59505	0.71019	0.52498	0.74445	1.12589	1.10199	1.19227	1.06055	0.86027	0.63348	0.84051	0.62484	0.82112	0.69611	1.08366	0.54568	0.31037	1.1524	1.01211	0.91543	0.99594	1.14405	0.54501
ENSG00000066777	ARFGEF1	0.73734	0.61014	0.627	0.32075	0.41763	0.72064	0.57654	0.4809	0.7621	0.60818	0.71214	0.65715	0.83852	0.58382	0.41766	0.62379	0.65841	0.84514	0.73602	0.68137	0.67263	0.87331	0.66588	0.85629	0.5652	0.79998	0.32872	0.26455	0.69225	0.81565	0.71076	0.71864	0.66132	0.56593
ENSG00000066813	ACSM2B	0	0	0	0	0	0.0009	0	0.00128	0.00413	0	0	0	0	0.00518	0	0	0	0	0.00119	0.00081	0	0	0.00351	0	0.00131	0	0	0	0	0	0	0	0.00277	0
ENSG00000066827	ZFAT	0.08389	0.12758	0.17522	0.02081	0.0608	0.18987	0.12393	0.08468	0.16287	0.17037	0.13724	0.11809	0.19452	0.15412	0.07401	0.17617	0.21225	0.08466	0.17534	0.12475	0.13167	0.19211	0.1722	0.16653	0.1504	0.17449	0.1199	0.02662	0.1566	0.19194	0.17178	0.16631	0.16134	0.13903
ENSG00000066855	MTFR1	1.00362	0.383	0.49329	0.2629	0.53772	0.76185	0.57608	0.77335	0.56075	0.316	0.68166	0.65628	0.79936	0.5516	0.36682	0.3588	0.9522	0.50248	0.39156	0.67388	0.64022	0.59069	0.54457	0.81039	0.36088	0.51431	0.22257	0.2559	0.3532	0.3479	0.42741	0.24718	0.42226	0.44245
ENSG00000066923	STAG3	7.46187	1.35077	1.62546	5.02122	3.33294	2.4593	4.46844	4.71108	2.08164	3.22878	4.5391	3.85134	3.04634	5.94858	3.45361	1.658	1.62693	2.88176	1.90287	3.17701	3.40618	2.60629	6.50647	2.18887	2.70364	2.05517	6.70499	7.35824	1.43333	2.13672	2.76719	2.70537	2.94302	4.9402
ENSG00000066926	FECH	1.41884	0.61013	0.75018	0.78073	0.72583	0.99374	1.24541	1.04135	0.94206	1.11667	0.97851	1.04996	0.95846	1.12988	1.04395	0.73075	1.26695	1.12058	0.70209	1.18939	1.11383	0.73264	1.61385	0.94605	1.01507	1.10708	0.91311	0.88273	0.72104	0.9657	1.03945	0.85425	1.34289	1.09461
ENSG00000066933	MYO9A	0.56945	0.75255	0.89248	0.70289	0.48633	0.46876	0.50262	0.42541	0.61928	0.43254	0.73387	0.49223	0.56212	0.54188	0.68022	0.70406	0.55422	0.75875	0.87929	0.51011	0.49132	0.72707	0.52906	0.74049	0.55473	0.662	0.49364	0.32368	0.76414	0.65295	0.67193	0.59615	0.63707	0.45566
ENSG00000067048	DDX3Y	1.87954	4.00629	2.74199	1.23567	1.91749	3.68762	1.66674	1.74577	3.23418	1.59486	2.82053	2.37247	3.21007	1.31291	0.04082	0.02084	3.05651	1.7642	2.60817	1.65164	2.18189	0.01301	1.38287	0.02316	1.4762	2.53541	0.93625	0.71565	2.54415	1.75086	1.91053	1.43429	2.39764	1.16747
ENSG00000067057	PFKP	4.06465	9.90035	8.6737	5.11914	6.92781	16.8357	8.1913	5.68144	19.3416	12.0478	10.2114	8.74985	15.4884	5.91053	5.55262	19.0128	18.6311	4.9273	6.92974	6.59382	13.9786	12.4593	6.42113	7.09172	8.10846	10.8082	6.01705	5.76688	10.4536	12.8776	8.53107	10.4561	9.69984	5.96006
ENSG00000067064	IDI1	6.18329	4.13505	5.44681	3.87002	4.13107	6.29077	6.68323	7.09	5.75308	7.10025	6.11178	6.49714	6.72834	6.34123	2.98147	3.46157	4.35517	3.52341	6.13598	7.14658	6.98512	6.11566	7.25524	6.71274	6.39108	8.82759	4.57942	4.40063	5.06324	7.95108	6.4147	5.31157	6.93133	5.31721
ENSG00000067066	SP100	0.49027	0.46618	0.40703	0.31895	0.40079	0.51177	0.13752	0.33981	0.28821	0.18133	0.36694	0.20703	0.54331	0.17792	0.25721	0.20626	0.28602	0.19102	0.21156	0.29787	0.40211	0.46993	0.17155	0.52191	0.1831	0.17201	0.1498	0.08089	0.17529	0.11029	0.19345	0.07775	0.13151	0.20845
ENSG00000067082	KLF6	3.03381	3.88738	2.50165	2.27112	1.20462	3.16311	0.86422	1.26685	3.58029	1.20737	2.04354	1.80824	2.18221	1.01919	1.197	1.32461	1.9277	1.28608	1.49837	1.99913	2.1305	2.8437	1.26454	3.41493	1.07626	1.1312	0.69129	0.60137	1.2763	1.41952	1.46345	0.96612	1.11561	0.95742
ENSG00000067113	PPAP2A	6.54299	10.9681	8.716	5.23612	6.3702	10.2079	5.95586	6.14746	15.6431	6.02592	8.33081	8.1129	10.4413	5.2703	5.88867	8.47588	9.72841	6.59759	5.37527	7.63168	8.98897	11.7456	8.39766	9.24293	7.03807	6.52234	4.56908	3.77024	6.74046	4.9199	6.26752	5.52466	7.39106	5.95792
ENSG00000067141	NEO1	2.19742	2.76092	3.31577	2.37933	2.39989	3.71382	3.14769	2.66164	4.97541	2.29771	3.85292	3.74269	3.63132	2.69464	3.95305	3.55548	5.20206	4.50824	2.40857	2.70966	3.27667	4.57564	4.67078	3.53476	2.46307	2.25347	1.70599	1.66607	2.58766	1.96735	3.34264	2.05499	3.09809	2.93848
ENSG00000067167	TRAM1	4.11806	4.76692	4.80034	2.53101	3.47902	4.75343	2.54535	2.44543	3.78137	2.16431	3.11032	3.02765	5.31492	2.26367	2.82723	3.22758	4.61324	2.49209	3.16178	3.65891	4.04328	4.39495	3.69338	5.89619	2.63708	2.63132	2.06531	2.27561	2.57103	2.14042	3.28835	1.65663	2.6423	2.10977
ENSG00000067177	PHKA1	0.57484	0.79995	0.7192	0.7916	0.63058	0.81223	1.3434	0.57034	1.3325	0.62787	0.82953	1.13009	1.43455	0.67793	0.49101	0.68215	0.83412	0.42821	0.80595	0.79931	1.32035	1.10054	1.59469	1.32316	0.80609	0.51566	0.26849	0.36065	0.69362	0.6601	1.08484	0.28434	0.69969	0.9676
ENSG00000067182	TNFRSF1A	3.98747	7.05793	4.1475	5.25161	4.71979	5.28513	2.5239	3.97261	4.22962	1.73489	5.4007	3.78038	7.34668	1.773	4.56507	3.55321	4.56868	2.48669	6.07222	2.94058	3.80369	7.17961	4.13773	12.2505	3.92244	2.63567	2.07638	1.92248	3.64279	1.522	3.18632	1.67748	2.47967	2.68742
ENSG00000067191	CACNB1	1.07589	1.29732	2.04122	1.54769	1.41367	2.26813	3.05251	1.56847	1.40184	4.03725	1.47071	1.17824	1.33961	2.30089	2.45964	3.1317	1.53244	2.10583	2.63157	2.82093	1.81705	1.38873	1.61118	1.71318	3.16394	3.23828	4.72528	4.96481	4.4935	6.08378	3.70804	5.82727	3.07115	2.3292
ENSG00000067208	EVI5	0.75181	0.47177	0.55183	0.40279	0.49255	0.74394	0.54659	0.62733	0.45825	0.45373	0.66108	0.44843	0.72811	0.51378	0.44749	0.54748	0.56616	0.76399	0.52587	0.50469	0.67051	0.61405	0.61611	0.60272	0.49169	0.60632	0.27121	0.3626	0.47931	0.57377	0.54658	0.33993	0.49144	0.48335
ENSG00000067221	STOML1	0.97355	1.1092	1.25307	3.20318	1.93274	1.3141	2.47007	1.82644	1.89343	3.16612	1.5446	2.09718	1.61039	1.83252	2.15142	2.2088	1.00723	1.20903	2.64206	2.65083	1.36568	1.44857	2.31142	1.52544	2.61906	2.84691	6.93077	6.64682	3.19158	3.82849	2.0423	4.24959	2.35343	2.09613
ENSG00000067225	PKM	16.714	18.5237	18.5869	36.3171	19.6909	17.5706	30.4853	21.1751	26.5966	31.6134	18.2836	26.2698	20.8897	24.78	19.3206	17.505	13.5118	17.672	23.713	23.4241	20.6432	19.3146	35.8541	25.6252	25.146	28.9639	34.6483	27.2666	24.6105	33.0954	23.9264	30.8957	22.1896	26.6304
ENSG00000067248	DHX29	1.43882	0.88479	1.02483	0.78339	0.91558	1.21208	1.15166	1.31727	1.04811	1.1753	0.74812	1.2955	1.42066	0.98861	1.15483	0.94146	1.4023	1.54517	1.1091	1.34889	1.30161	1.17386	1.22084	1.01826	1.04186	1.62063	0.80939	0.39668	1.30383	1.16351	1.12604	1.1945	1.47558	0.99496
ENSG00000067334	DNTTIP2	3.03563	2.02699	1.95185	2.78486	1.84438	1.629	1.46498	2.16516	2.62476	1.48583	2.14714	2.08799	1.86468	2.05733	1.32808	1.28321	1.33367	1.13854	1.82195	1.69501	1.8632	2.06664	1.61776	1.80007	1.52621	1.78575	1.78088	1.55366	1.43005	1.55664	1.38841	1.48209	1.34907	1.62903
ENSG00000067365	METTL22	0.29236	0.41707	0.32615	0.35648	0.41877	0.59093	0.58174	0.42746	0.39483	0.453	0.45365	0.34041	0.34039	0.55555	0.50979	0.25891	0.44534	0.67232	0.37775	0.4384	0.42001	0.31505	0.54631	0.30936	0.5816	0.697	1.05516	0.88399	0.66858	0.507	0.51453	0.75292	0.57662	0.471
ENSG00000067369	TP53BP1	0.79742	1.06101	1.15255	0.70007	0.69757	1.2097	0.99309	0.94695	1.37046	1.2023	0.74531	0.87278	1.14523	0.90799	0.98658	1.02776	1.29008	1.47817	1.33724	1.04256	0.95154	1.45933	0.83576	1.58703	1.00994	1.15311	0.5021	0.33935	1.27399	1.5233	1.27935	1.066	1.31008	1.07117
ENSG00000067445	TRO	0.54351	1.82119	1.89904	0.89816	1.77792	2.62552	2.11836	1.18762	1.80952	2.60172	0.98893	1.65289	1.64623	1.25526	2.34307	2.50867	2.87062	2.50728	2.75226	2.08815	2.32344	2.11851	1.11538	1.5737	2.36142	3.24275	2.42348	2.13709	3.83384	2.97499	2.51877	3.73723	3.39736	1.81226
ENSG00000067533	RRP15	0.49989	0.25775	0.34619	0.13089	0.18305	0.2824	0.31526	0.35719	0.39343	0.24214	0.25502	0.30205	0.34969	0.33194	0.19683	0.23429	0.28192	0.27013	0.47093	0.35295	0.43157	0.33395	0.43061	0.32287	0.25403	0.43954	0.21316	0.12522	0.25953	0.31694	0.28407	0.32492	0.30041	0.28011
ENSG00000067560	RHOA	45.3678	26.5322	30.5001	37.9937	29.9126	39.1341	30.8324	35.8085	37.856	31.7362	40.1217	41.8418	41.9421	39.3724	20.9425	17.6563	25.5131	21.0875	25.6022	32.855	41.5869	41.4398	43.7287	39.9358	27.6795	21.8343	24.6542	25.5075	18.5014	20.7314	27.3102	16.5551	24.1608	36.9837
ENSG00000067596	DHX8	0.60646	0.54394	0.59125	0.51479	0.60498	0.66978	0.57786	0.58514	0.75742	0.54176	0.65382	0.54902	0.7788	0.5195	0.44062	0.63422	0.63909	0.62337	0.50642	0.60533	0.64857	0.6426	0.71137	0.70436	0.46163	0.51975	0.58808	0.75132	0.56378	0.61647	0.57428	0.5383	0.54472	0.61237
ENSG00000067601	PMS2P4	2.12558	0.24019	0.62955	0.71773	0.86991	0.79727	1.43088	1.26996	0.90183	1.24348	1.36151	1.21272	0.96307	1.39939	0.4633	0.64083	0.37682	0.51844	0.75234	1.3397	1.29326	0.79762	1.35998	0.83189	1.10555	0.93292	0.98899	1.74066	0.63959	1.40641	0.93523	0.98883	0.99143	1.74436
ENSG00000067606	PRKCZ	3.88943	3.30789	4.35975	10.3247	5.6029	3.02985	7.14904	7.68872	4.96434	9.8352	7.27481	5.85153	2.37909	7.02207	5.55162	5.4969	3.15778	3.41076	7.25056	5.79272	3.76227	3.03436	3.29375	2.2408	6.66687	7.03374	20.0026	22.2709	7.25164	8.32764	5.70608	8.84084	6.00463	7.20547
ENSG00000067646	ZFY	0.4772	0.47223	0.41744	0.18446	0.27038	0.52891	0.2823	0.28463	0.40838	0.25497	0.2617	0.36638	0.54136	0.423	0.00765	0.00232	0.47776	0.31407	0.43083	0.46079	0.45991	0.00946	0.4394	0.00356	0.31172	0.39327	0.14538	0.15141	0.27408	0.28333	0.32135	0.27629	0.29877	0.23056
ENSG00000067704	IARS2	3.72743	1.52681	2.70642	1.66543	2.76492	3.32048	3.41829	3.68443	4.10652	4.11468	3.09373	3.50363	3.99001	3.47815	1.34353	1.47175	1.99348	1.87338	2.3708	3.80463	4.2324	4.68519	5.11041	3.43581	3.33708	3.43564	1.13459	1.20484	2.63386	3.86216	3.74893	2.12873	3.40669	3.09864
ENSG00000067715	SYT1	3.37257	2.454	10.0771	4.29801	2.72749	5.79485	10.0101	7.83999	3.17952	24.9851	3.67165	2.46041	2.07893	8.87434	8.27483	14.0218	2.80335	6.82047	19.0871	17.3587	3.33421	4.53126	2.30481	1.07503	18.6533	28.0787	14.3826	10.616	33.2642	42.8836	22.2667	42.3484	22.4586	7.97158
ENSG00000067798	NAV3	0.5974	0.48291	0.77719	0.45202	0.54858	0.66248	0.9267	0.51686	0.6604	1.05958	0.54404	0.47447	0.73511	0.90891	0.78304	0.80943	0.6842	1.18394	1.19827	1.26337	0.62962	0.74167	0.75337	0.67662	1.11693	0.9495	0.48495	0.66579	1.30987	1.55302	1.28312	1.2198	1.27909	0.93799
ENSG00000067829	IDH3G	3.71943	4.89556	4.62404	10.3091	6.24306	4.83389	6.30077	4.62338	6.15127	7.86292	4.88279	5.53234	5.01193	6.05421	7.0112	5.55514	4.77688	4.77505	5.57246	6.62351	5.51531	5.23012	5.62346	4.5148	7.2312	9.1013	15.5331	13.7322	8.10332	7.79757	6.00315	9.4825	6.4082	6.54984
ENSG00000067836	ROGDI	8.19915	6.69061	8.14693	11.1342	11.548	6.214	8.99565	12.1072	7.74349	9.20762	9.23769	13.8353	4.16799	11.253	13.4816	11.6638	8.60369	10.6296	6.69785	8.71554	6.49482	6.153	8.76175	4.12966	10.5893	10.3009	18.1332	19.469	10.0621	9.53602	9.44973	12.6921	11.7738	11.1421
ENSG00000067840	PDZD4	23.7935	21.3527	24.7674	45.8892	37.3338	27.4094	50.9739	26.6186	36.5116	64.6775	59.2811	34.8329	24.2477	71.6394	32.3169	29.9895	17.4503	14.9482	50.9973	45.5411	37.1728	29.1389	32.2944	23.266	41.3405	45.6962	111.267	160.665	46.3978	56.3419	33.503	44.5677	28.8753	66.1258
ENSG00000067842	ATP2B3	0.15416	0.28291	0.81316	0.58994	0.36869	0.38422	0.63378	0.40986	0.41165	1.32832	0.32763	0.26155	0.18146	0.46495	0.65866	1.36505	0.29006	0.56963	1.55671	0.83335	0.17862	0.38004	0.19962	0.14652	1.14846	2.66899	1.03866	0.81495	1.72895	2.33434	1.34765	2.20007	1.39001	0.38511
ENSG00000067900	ROCK1	3.07801	1.36295	1.14771	0.64562	1.09552	1.23182	0.84926	1.01797	1.06336	0.53207	1.44668	1.0152	1.48482	1.1005	0.62712	0.71696	1.06459	1.00082	0.74728	0.77414	1.04752	1.06336	1.29196	1.56038	0.65815	0.59919	0.22837	0.23911	0.48934	0.54482	0.77462	0.33872	0.69987	0.77612
ENSG00000067955	CBFB	3.90791	2.79339	2.33351	1.55059	2.57733	2.20644	1.36269	2.26889	2.10233	1.09306	2.3789	2.70838	2.66507	1.78364	2.15194	2.40065	4.0278	2.09464	2.20195	1.67903	2.28508	2.57986	2.23741	3.77519	1.50163	1.05206	0.53767	0.45901	1.58602	0.95139	1.61828	1.04999	1.78797	1.4209
ENSG00000067992	PDK3	0.24626	0.29566	0.17049	0.4123	0.04016	0.28898	0.12433	0.41558	0.17512	0.29456	0.19829	0.1767	0.24262	0.16443	0.25529	0.26624	0.16493	0.1945	0.39922	0.28446	0.21039	0.29707	0.09035	0.31101	0.43311	0.24735	0.26397	0.16116	0.35803	0.39652	0.39376	0.29993	0.28174	0.19395
ENSG00000068001	HYAL2	3.14865	2.75686	2.43546	0.66941	2.62717	1.61652	0.91849	0.9857	1.85057	0.68294	1.65167	2.09557	1.2964	0.35054	1.68122	2.95856	1.2265	0.96587	0.63979	1.15892	1.34237	1.83468	1.73009	1.13347	1.38539	1.45702	0.44528	0.43438	1.29539	0.9206	1.13576	0.70444	0.76419	0.47644
ENSG00000068024	HDAC4	0.51221	0.95282	0.97153	0.63567	0.78626	0.76242	0.49956	0.62447	0.76233	0.69336	1.01272	0.7427	0.58201	0.54235	1.15206	1.12086	0.94507	0.87244	0.98709	0.53194	0.53146	0.64603	0.66165	0.75427	0.54407	0.65826	0.57937	0.61828	0.85134	0.63762	0.67032	0.54896	0.65934	0.57688
ENSG00000068028	RASSF1	2.16594	2.54625	1.9009	3.74143	2.99226	1.84027	1.55298	1.75356	2.36993	1.18376	1.84086	2.36695	1.97828	1.40031	1.77155	1.78873	1.57144	1.26516	1.56582	1.49181	2.06224	1.83784	1.27765	2.36008	1.48818	1.54197	2.21156	1.88994	1.31934	1.1809	1.26202	1.21903	1.34532	1.71451
ENSG00000068078	FGFR3	9.71358	18.4616	18.316	29.5594	19.037	18.0455	33.0383	12.8059	19.2717	22.6418	19.9142	26.0383	15.489	16.3112	13.7358	10.1125	12.6735	22.9811	11.6398	18.8696	24.121	18.5889	39.0014	21.6419	25.8231	17.4163	18.6137	26.7343	16.2751	20.2863	28.5142	11.1163	19.863	28.7994
ENSG00000068079	IFI35	2.16546	3.02895	1.47492	5.1491	2.21234	2.69976	2.56164	2.64202	2.31516	2.48189	1.97332	2.61342	3.82994	2.98938	2.67093	0.9361	1.07007	1.56081	1.55242	2.51559	2.77807	2.5482	3.81848	3.66792	1.76394	1.13983	2.76017	2.82176	0.88752	1.14045	1.61356	1.08539	1.80611	3.21689
ENSG00000068097	HEATR6	0.34098	0.73688	0.94712	0.29903	0.47446	0.67341	0.49351	0.3958	0.45031	0.63239	0.48112	0.44883	0.63674	0.31874	0.95663	0.75365	1.00858	0.67998	0.61153	0.60575	0.63545	0.79478	0.5416	0.77932	0.53697	0.64281	0.30247	0.10549	0.73257	0.66037	0.68012	0.68386	0.7076	0.39021
ENSG00000068120	COASY	2.47934	5.36546	4.28203	7.33582	5.02817	3.47128	3.622	4.17186	5.07918	4.99727	5.71165	5.57558	4.11128	3.28674	5.37314	4.43567	4.72182	3.3963	4.22618	3.37492	4.2076	4.52662	2.98394	4.07389	4.1352	4.28948	6.13267	4.96497	4.52023	3.40809	3.59323	3.8532	3.90622	3.81233
ENSG00000068137	PLEKHH3	0.7972	2.74991	1.55952	1.82607	1.75934	1.43328	1.08196	1.38655	1.58139	0.86448	0.96234	1.23864	1.04105	0.713	1.00734	1.41137	1.32804	1.28632	0.77719	0.87408	0.96084	1.12731	1.12772	0.98011	0.96485	0.8765	0.50947	0.70581	1.02099	0.62362	0.95153	0.65297	0.85603	0.89499
ENSG00000068305	MEF2A	2.97382	2.15355	3.2125	2.20531	2.43743	2.6138	2.07935	2.43889	2.17465	2.28251	2.81617	1.90375	2.40555	1.99915	2.38625	3.88788	2.57907	1.90598	3.16016	2.61441	1.98092	2.13005	1.95387	2.4863	2.84087	4.61613	2.28557	2.35897	3.70581	3.74452	2.76957	3.27315	2.95153	1.88761
ENSG00000068308	OTUD5	6.26749	6.07365	5.38704	9.91015	6.95689	5.62342	7.02905	6.55582	6.61253	9.36955	8.72944	6.44223	5.49283	8.64941	6.24398	6.01498	6.03048	5.16649	7.15677	7.23622	5.70704	5.62112	7.74014	5.76934	7.60757	8.20556	12.4385	12.2285	7.86061	8.8343	6.99945	9.84464	7.0007	9.69621
ENSG00000068323	TFE3	6.31218	8.29317	7.28071	4.58253	5.10162	7.17362	5.35229	4.74919	7.20234	6.10057	10.5166	5.91136	8.56952	6.86634	5.96066	5.66835	7.09969	4.50284	6.09029	4.90491	6.5352	8.40101	6.79652	8.9193	5.56702	5.01543	3.59531	3.19348	5.94353	6.72504	6.36119	5.3542	5.05583	6.59276
ENSG00000068354	TBC1D25	0.66792	1.15098	1.03857	1.49102	0.89694	0.96036	1.14391	0.83778	1.08963	1.35386	1.07861	0.97602	0.93603	0.94692	1.01563	1.57634	1.10075	0.84558	1.23943	1.21911	1.02223	0.8933	0.94627	0.82537	1.21463	1.37383	1.94886	1.41184	1.54437	1.62698	1.20746	1.7102	1.10551	1.04827
ENSG00000068366	ACSL4	1.13803	1.02785	1.37173	0.68048	0.6973	1.30335	1.35372	1.25314	0.7935	1.62399	0.92029	0.77563	1.21037	1.051	0.92416	0.9445	0.94981	1.20522	2.31328	1.66793	1.05124	1.27131	0.65865	1.30019	1.95808	2.3786	1.13189	1.20331	2.00408	2.78846	1.85189	2.08148	1.8821	0.58532
ENSG00000068383	INPP5A	5.15559	6.40509	4.92834	8.671	7.60272	2.82687	3.14995	6.62372	4.70912	3.47523	4.99861	6.46469	2.89698	4.09955	8.33755	6.74952	6.8805	5.42614	3.83155	2.98391	3.73617	2.59406	3.45592	2.62925	3.67752	4.72062	8.12276	9.68714	4.46584	3.5543	3.17833	4.57505	4.24948	3.8103
ENSG00000068394	GPKOW	4.15996	4.01852	3.3625	4.23909	2.95245	5.05191	3.2832	4.16279	4.19684	4.65764	4.03336	4.63771	5.2161	4.0015	2.61547	1.96054	3.31969	2.79455	3.21231	3.88914	5.7562	4.66534	5.67963	6.09754	3.83901	3.80413	4.6375	4.77913	2.95057	4.09453	3.51949	3.49711	3.5921	4.17462
ENSG00000068400	GRIPAP1	5.51967	4.05026	4.43798	6.97228	6.24225	2.9457	4.10708	5.59137	3.64874	4.96673	5.05502	4.33336	2.82601	4.4366	4.81269	4.35244	4.06673	4.13261	3.4568	3.14719	3.27447	2.62402	2.989	2.70261	5.11984	7.29622	4.3212	3.50163	6.40491	7.17253	4.66229	8.33214	4.84842	4.57214
ENSG00000068438	FTSJ1	1.19596	2.00658	1.77347	1.0428	1.98802	2.14781	1.53374	1.54335	2.25148	1.9499	1.71813	1.60617	2.13414	1.52105	1.6882	2.20161	1.87226	1.67389	2.18265	1.83071	2.24598	1.78041	1.5107	1.54068	2.14561	2.50506	1.45483	0.83581	2.11614	2.15326	1.97586	2.4098	2.11268	1.6935
ENSG00000068489	PRR11	0.1525	0.20995	0.10579	0.35664	0.07073	0.06483	0.10266	0.18215	0.08262	0.09182	0.21206	0.06037	0.16026	0.11379	0.27267	0.0749	0.08624	0.15256	0.06177	0.10529	0.10006	0.14468	0.16499	0.09019	0.09974	0.06104	0.15933	0.00484	0.0635	0.10513	0.08376	0.12864	0.07739	0.13857
ENSG00000068615	REEP1	0.88786	0.61714	1.37771	1.08785	0.58249	1.02081	1.50993	0.74486	0.84815	2.41658	1.13235	0.61973	0.51199	1.14901	1.28352	2.12057	0.98406	0.71967	2.2858	1.90474	0.70265	0.59747	0.86056	0.69858	2.38659	3.32159	1.6604	1.83115	2.74263	3.93651	2.37914	4.03063	2.74685	1.15363
ENSG00000068650	ATP11A	0.47369	0.55153	0.76641	0.17823	0.4001	0.72976	0.34755	0.45319	0.40435	0.27699	0.42857	0.50052	0.72458	0.38661	0.44376	0.52944	0.78358	0.89626	0.59007	0.53916	0.53913	0.63601	0.51187	0.81204	0.39062	0.50673	0.12697	0.05839	0.47049	0.41732	0.54969	0.32858	0.58984	0.31812
ENSG00000068654	POLR1A	0.49706	0.37574	0.36974	0.39335	0.54702	0.44347	0.56491	0.36158	0.39399	0.45854	0.2767	0.45915	0.42375	0.44174	0.58904	0.58873	0.53152	0.71245	0.52052	0.61645	0.41495	0.3473	0.48735	0.51716	0.57349	0.602	0.46996	0.47753	0.53529	0.68357	0.58672	0.56373	0.57222	0.48763
ENSG00000068697	LAPTM4A	12.5335	16.6242	18.3595	11.2568	12.6982	21.7203	13.7321	9.61205	22.7452	15.1804	12.5796	15.5268	12.2372	9.18475	6.05536	7.72926	11.6486	9.73049	12.4074	16.8686	21.4723	28.1994	18.2974	20.8579	18.6216	14.1313	6.8764	5.68125	12.3039	10.9401	18.3005	8.60396	15.2675	11.4126
ENSG00000068724	TTC7A	1.20578	1.93499	1.36851	1.28302	1.45874	1.53941	0.94631	2.03351	1.45777	1.19242	1.59295	1.49585	1.90325	0.95505	2.15286	1.31744	2.18272	1.72076	0.87736	1.1755	1.70265	1.88637	1.10684	1.44739	1.35763	1.08579	1.45793	1.17903	1.07482	0.81655	1.20486	1.065	1.40101	1.32015
ENSG00000068745	IP6K2	2.30117	2.0898	1.89888	1.36891	2.75814	3.57425	2.24171	3.09515	2.70333	2.41541	2.8596	2.9695	2.85237	2.16124	3.87298	4.34009	5.28196	3.50672	3.95364	2.63932	2.65897	2.37784	2.33792	2.35908	2.53051	3.23546	2.52111	2.28525	3.63464	3.03212	2.64644	3.55201	3.47687	2.35003
ENSG00000068781	STON1-GTF2A1L	0	0.01856	0.00649	0	0.0168	0.01027	0	0.00975	0	0.01039	0	0	0.00173	0	0	0.01547	0	0	0.00903	0	0.0088	0.02212	0	0	0	0	0	0	0	0.01052	0	0	0	0
ENSG00000068784	SRBD1	0.45221	0.15794	0.18767	0.11537	0.13586	0.39029	0.34316	0.20125	0.21382	0.2758	0.21689	0.21808	0.39176	0.29698	0.15958	0.06848	0.19456	0.31819	0.19789	0.32488	0.4136	0.28242	0.33217	0.51462	0.26108	0.23232	0.09968	0.04305	0.20188	0.20436	0.35473	0.1623	0.2578	0.34253
ENSG00000068793	CYFIP1	1.99152	1.81546	2.06684	1.24738	1.74925	2.848	1.69654	2.15665	2.19192	2.47453	1.95332	1.68698	3.61646	1.9272	1.32003	1.58657	1.75526	1.30916	2.03423	2.28065	2.65675	2.36154	2.00672	2.61341	2.00008	2.15514	1.4481	1.57977	1.69778	1.85485	2.12439	1.58542	1.82056	2.33583
ENSG00000068796	KIF2A	3.44943	0.88461	1.29494	0.82018	0.8312	1.73597	1.36575	1.18618	1.78651	1.07242	1.73768	1.21079	2.15559	1.6819	0.88614	1.0131	1.24914	1.51656	1.43138	1.61138	1.36983	1.55055	1.5781	1.92696	1.06995	0.97436	0.28518	0.397	0.77851	1.70402	1.36196	0.60689	1.17319	1.46801
ENSG00000068831	RASGRP2	1.21358	2.2101	1.55621	1.27411	2.34208	1.16051	0.7963	0.69679	1.1248	1.08194	0.89089	0.65588	0.83046	0.78734	0.90707	1.14003	1.11411	0.76463	0.57354	0.66045	1.07364	0.84421	0.83809	0.48386	0.90646	1.62906	1.24589	1.3499	0.85171	1.00809	0.73169	1.12151	0.68704	0.75392
ENSG00000068878	PSME4	0.77631	0.61359	0.68267	0.63697	0.61887	0.93817	0.55389	0.76829	0.6079	0.52079	0.65732	0.80354	0.78003	0.50498	0.88037	0.62816	1.24922	1.58709	0.63964	0.76725	0.76346	0.82538	0.75251	0.91962	0.60332	0.70476	0.80462	0.92563	0.66011	0.51128	0.63116	0.59143	0.85958	0.47206
ENSG00000068885	IFT80	0.82093	0.5164	0.76652	0.30236	0.5983	0.77823	0.68884	0.86218	0.63193	0.74339	0.5249	0.72551	0.82017	0.64409	1.95244	0.85742	1.91264	1.56154	0.8862	1.09519	1.04736	0.78014	0.64079	0.68808	1.04622	1.23944	0.61198	0.1761	1.18042	0.88312	0.98141	1.20702	1.58111	0.57238
ENSG00000068903	SIRT2	13.3653	9.38223	8.91202	7.27929	9.65228	6.7893	9.37978	18.3987	10.2969	6.24388	10.7054	14.0232	7.72598	11.4678	9.99238	9.74697	12.3286	11.0838	6.21814	7.41741	7.29697	6.93252	8.84678	6.9626	7.28917	6.16588	7.28131	8.61421	6.83306	5.83815	6.53465	6.27068	8.85928	12.8129
ENSG00000068912	ERLEC1	3.28064	2.52079	2.74495	2.35779	2.40771	3.42977	3.43116	2.96816	4.22034	4.61112	3.1514	2.80023	3.02424	2.40574	3.02703	3.97797	3.37958	3.07129	4.24434	4.1382	2.65132	3.43956	3.52547	3.17844	4.68497	7.35929	3.94175	3.28277	6.22836	7.2409	4.54166	6.41506	5.38605	3.10301
ENSG00000068971	PPP2R5B	4.30036	6.92729	5.81933	3.56563	5.28928	4.76167	5.95934	4.98871	5.26231	7.29987	5.10294	4.09559	4.36654	5.79121	7.08061	7.98178	6.23727	5.06545	6.54321	6.47185	4.30411	4.72892	4.00923	4.15399	6.43588	8.34953	4.71576	3.41515	8.99496	8.20084	6.76615	10.2455	7.13705	5.85174
ENSG00000068976	PYGM	2.30676	4.57517	3.79325	2.73007	2.74484	3.98698	6.68791	2.68985	6.41932	3.49005	3.00907	6.21774	5.59537	3.73874	0.7876	2.34481	3.23102	2.24279	2.13277	3.43646	4.64145	3.33727	3.6749	4.5618	2.57339	2.84132	1.07854	2.96868	2.38374	2.61524	2.98627	0.8725	2.36659	3.68991
ENSG00000068985	PAGE1	0	0	0	0	0	0	0	0	0	0	0	0	0	0	0	0	0	0	0	0.00994	0	0	0	0	0	0	0	0	0	0	0	0	0	0
ENSG00000069011	PITX1	0	0	0	0.00754	0.01027	0.02093	0	0	0	0	0	0.00468	0.00423	0.00301	0.00417	0	0.0211	0	0	0.03012	0	0.04058	0	0.00873	0	0	0	0	0.00254	0	0	0	0	0
ENSG00000069018	TRPC7	0	0.02208	0	0	0	0	0	0	0	0.00494	0	0	0	0	0	0	0	0	0.01343	0.00183	0.00629	0	0	0	0.00297	0	0	0	0.0099	0.01669	0.00499	0.00582	0	0
ENSG00000069020	MAST4	0.67736	0.9149	0.91421	0.98106	0.58172	0.78435	0.77232	0.45866	0.79248	0.66333	0.77914	0.63576	0.5364	0.59873	0.62349	0.68167	0.47506	0.93175	0.84219	0.58773	0.58436	0.89145	1.11098	0.61272	0.67834	0.85231	0.55414	0.39896	0.67962	0.75167	0.94661	0.53783	0.65424	0.63725
ENSG00000069122	GPR116	1.23508	1.51546	1.87388	0.76017	1.13319	0.87832	1.15568	0.5236	1.2597	0.59755	1.15547	0.84588	1.05197	0.40998	0.36394	0.6429	0.48526	0.44871	0.73161	0.81566	0.79237	1.03839	1.33271	1.03173	0.98524	1.06222	0.50215	0.49672	0.75149	1.52144	1.09117	0.63137	0.69168	0.31444
ENSG00000069188	SDK2	0.12508	0.1905	0.22432	0.18918	0.1554	0.1766	0.19486	0.18667	0.13505	0.1875	0.07235	0.14855	0.14531	0.23271	0.17278	0.24269	0.26327	0.31047	0.17871	0.15658	0.14916	0.10054	0.14438	0.12945	0.16976	0.14642	0.11413	0.1939	0.24092	0.23665	0.25336	0.28669	0.17164	0.23895
ENSG00000069206	ADAM7	0	0.00889	0.00621	0	0	0.00164	0	0	0	0	0	0	0.00166	0.00471	0	0	0	0.00731	0	0	0.00169	0	0.00319	0.00456	0	0	0.00274	0	0	0	0	0.00234	0	0
ENSG00000069248	NUP133	0.86126	1.07539	1.48403	1.16142	0.95588	2.12262	1.81388	1.41165	1.62654	1.69323	1.14226	1.66908	2.23919	2.2596	1.2968	1.17974	1.67363	2.13134	1.47012	1.85446	2.0003	2.32379	2.30266	2.20316	1.9058	2.13228	2.03007	1.07359	1.84795	1.97176	1.78546	1.65442	1.98315	2.56289
ENSG00000069275	NUCKS1	32.1904	14.3758	14.5467	30.4331	13.1654	15.6426	20.4071	19.5402	15.9619	15.4135	24.646	23.927	21.0328	23.291	12.9879	11.5944	15.5718	13.6777	16.9246	19.8892	17.9707	17.4027	22.5215	20.952	14.7426	13.0684	22.6869	18.9823	13.8761	13.2655	16.3843	12.0641	14.4293	18.1289
ENSG00000069329	VPS35	2.12029	2.22294	2.83969	2.79174	1.03143	2.28127	1.80641	2.03899	2.12707	2.71903	2.21413	2.07736	2.72814	2.79539	1.89545	2.0239	1.73331	1.71164	3.39642	2.55029	2.6748	3.05086	2.41882	2.92147	2.56726	3.27581	2.02972	2.04672	3.20683	3.79716	3.11055	3.33394	2.63043	1.87824
ENSG00000069345	DNAJA2	3.25979	3.18236	4.18617	4.69901	2.96381	3.89152	4.12283	3.90316	3.75641	5.05888	3.68143	3.53584	3.49759	3.524	3.05894	3.36993	2.88143	2.51603	5.32056	4.0094	3.63081	3.99903	3.49617	3.83381	5.14705	6.47494	6.83246	6.14328	5.12394	5.36741	4.96147	4.94975	5.15463	3.34895
ENSG00000069399	BCL3	1.31784	1.21046	1.50315	1.11798	2.09189	1.1603	0.60291	0.95891	0.87344	0.32739	1.42854	1.06875	0.7586	0.29941	1.14234	1.56971	1.13678	0.75788	0.83115	0.72571	0.89314	1.81446	0.36227	1.41562	1.09661	1.05068	0.34428	0.40191	1.14639	0.35979	0.86547	0.54397	0.41276	0.2698
ENSG00000069424	KCNAB2	3.94045	3.45103	6.94444	5.82134	5.45417	4.45128	7.57759	4.03398	6.36471	12.9362	8.0881	4.95496	3.78454	12.5101	6.74087	11.3472	3.10431	4.46814	14.1469	9.61584	4.06402	5.46941	6.34183	4.38663	11.6725	14.3111	8.79239	8.36804	15.7913	16.7263	11.1984	14.9525	9.82772	11.5502
ENSG00000069431	ABCC9	0.2506	0.29128	0.38768	0.3382	0.42956	0.53072	0.31417	0.28136	0.33796	0.38658	0.38323	0.48167	0.6883	0.33997	0.1961	0.20592	0.4362	0.42166	0.27752	0.40333	0.52162	0.5816	0.7374	0.85559	0.43318	0.2835	0.08806	0.1331	0.2996	0.28729	0.74884	0.13052	0.43115	0.33437
ENSG00000069482	GAL	0	0.22985	0.17137	0.24421	0.08325	0.18085	0.01074	0.02416	0.0389	0.1235	0.05872	0.06316	0.10859	0.10551	0.04504	0.12265	0.11397	0.0252	0.13421	0.08134	0.34893	0.33402	0	0.03931	0.14003	0.16905	0.10378	0.15186	0.14432	0.11578	0.09685	0.0969	0.0347	0.03282
ENSG00000069493	CLEC2D	0.30926	0.22278	0.13409	0.06575	0.17931	0.26476	0.1865	0.2829	0.29846	0.14131	0.14229	0.15814	0.33238	0.16389	0.16371	0.18162	0.47177	0.23408	0.09636	0.17041	0.31706	0.26558	0.18688	0.31754	0.16301	0.13882	0.11431	0	0.1471	0.12157	0.12851	0.11088	0.13079	0.14912
ENSG00000069509	FUNDC1	4.09167	2.76237	4.18003	2.91226	3.3779	3.66041	4.66054	4.39941	5.14456	6.13968	4.43819	4.36649	4.50908	4.99272	2.35425	2.66884	2.09159	1.84995	4.33716	4.89407	5.26349	5.93616	6.1223	4.11343	5.49585	6.02681	1.92002	0.63503	4.08069	4.72289	4.60262	3.91682	5.56718	4.979
ENSG00000069535	MAOB	11.6416	16.3347	8.90191	7.88482	7.35672	29.0463	10.2401	13.5389	14.3132	14.8647	18.8473	13.277	40.9804	16.0549	16.6395	8.35135	27.1057	8.57142	13.1695	17.9155	16.796	22.3768	18.0798	54.1537	16.1119	8.94176	6.571	6.74476	11.4269	9.62761	16.5798	9.07937	16.3002	17.0534
ENSG00000069667	RORA	0.32389	0.36489	0.42262	0.29822	0.18637	0.44385	0.42623	0.22246	0.66103	0.2037	0.21961	0.43962	0.44887	0.27442	0.14266	0.27459	0.20332	0.2885	0.46037	0.32282	0.44474	0.70585	0.6231	0.46988	0.28165	0.37975	0.06625	0.00464	0.24442	0.34815	0.39176	0.19906	0.31249	0.18663
ENSG00000069696	DRD4	0.19659	0.47205	0.19796	1.57627	0.87926	0.42282	1.58805	1.27564	0.17118	0.85148	0.51686	0.91168	0.27668	0.8358	0.98116	0.7017	1.07834	1.84097	0.22969	0.61748	0.33783	0.19753	0.64002	0.44291	1.23978	0.65467	3.12239	2.13864	0.69561	0.44327	0.76718	1.20112	0.88565	0.49111
ENSG00000069702	TGFBR3	0.64708	1.79085	1.3177	0.92019	0.83786	2.14792	0.78569	0.5201	1.54063	0.53183	0.74688	0.85958	1.99191	0.54011	0.82037	0.72624	1.04433	0.76847	1.05619	0.94238	1.38554	2.45554	1.64513	1.82602	0.89217	0.61031	0.35574	0.18479	0.59155	0.50001	1.15454	0.36997	0.8079	0.54235
ENSG00000069712	KIAA1107	1.13054	0.46106	1.45469	0.36626	0.59304	1.12201	1.66404	0.79925	0.70367	1.74221	1.08987	0.51505	0.6911	1.01334	1.56736	1.8021	0.88934	1.80703	2.82418	1.7069	0.81931	1.20346	0.83651	0.93304	2.11483	5.41599	2.37453	0.70036	3.04374	3.60237	2.2974	3.00866	2.46855	0.79836
ENSG00000069764	PLA2G10	0	0	0.01251	0.02377	0	0.05281	0.01254	0	0.01514	0.0561	0.04573	0	0.00668	0	0.06576	0	0.06656	0.14717	0.03483	0.01781	0.00679	0.01219	0	0	0	0.03291	0.0551	0	0.01605	0.02028	0.03232	0	0.02702	0
ENSG00000069812	HES2	0	0.00368	0	0	0	0	0.00258	0	0	0	0	0.00607	0	0	0.01354	0	0.00685	0	0	0	0	0	0.0053	0.00189	0	0	0	0	0	0	0	0	0.00278	0
ENSG00000069849	ATP1B3	4.12553	10.3919	8.31422	8.84604	6.26827	11.74	6.09471	5.80076	12.9285	7.10033	7.7995	8.7953	10.6852	4.67122	3.95979	7.94457	7.04527	4.23452	7.02203	6.67282	9.64626	12.0232	4.57846	6.89475	6.80056	7.71942	4.87481	4.28617	7.35403	6.39254	6.17754	6.21149	6.20862	4.12814
ENSG00000069869	NEDD4	0.12767	0.22774	0.2403	0.09888	0.11103	0.27621	0.15194	0.09435	0.21493	0.09511	0.13986	0.13538	0.28669	0.09163	0.05149	0.08033	0.18119	0.06122	0.14171	0.13077	0.17535	0.25209	0.26451	0.27079	0.10477	0.10307	0.00809	0.02821	0.11982	0.08272	0.14137	0.02769	0.11322	0.09967
ENSG00000069943	PIGB	0.95955	1.10157	1.50922	1.11327	1.12061	1.23989	1.57488	1.19686	1.11775	1.52489	0.76806	1.23368	1.15897	1.06464	1.47382	2.03158	1.32197	1.2342	1.75107	1.70646	1.38745	1.44696	1.57776	1.27684	1.58775	1.70425	2.04017	1.13522	1.67699	1.04782	1.48994	1.82473	2.0571	0.99409
ENSG00000069956	MAPK6	2.56845	1.05618	1.74274	1.21235	0.99731	1.81973	1.96959	1.49646	1.53202	2.14161	1.56603	1.27801	1.78965	1.928	1.52729	1.95245	1.70434	1.42059	2.63381	2.21631	1.74367	1.8051	1.42931	1.82519	2.25687	2.98092	1.3912	1.57012	2.5004	3.06518	2.36876	2.33562	2.51686	1.44221
ENSG00000069966	GNB5	0.91415	0.7849	1.458	1.20143	1.11301	1.07061	1.92259	1.04715	1.54888	1.82034	1.4105	1.03963	0.92095	1.45858	0.97562	1.61498	0.53182	0.77011	1.89014	1.46531	1.07945	1.3394	1.35634	0.91197	1.49321	2.35112	1.94456	1.44501	1.86152	2.08867	1.49064	2.19005	1.55036	1.39768
ENSG00000069974	RAB27A	0.4664	0.5013	0.27584	0.26442	0.34767	0.47993	0.16944	0.32693	0.28278	0.20695	0.50866	0.40738	0.48403	0.23351	0.1881	0.26797	0.34376	0.15787	0.44113	0.25832	0.36027	0.50375	0.36299	0.75161	0.21406	0.27325	0.12478	0.0599	0.30296	0.21221	0.18458	0.08431	0.19455	0.21894
ENSG00000069998	CECR5	1.25213	1.31968	1.29193	1.29708	1.46167	1.20715	1.63206	1.10483	1.43079	1.26491	1.22182	1.29081	1.32316	0.96832	1.28114	1.2948	1.35447	1.31413	1.14287	1.07113	1.40605	1.12577	1.54082	1.06853	1.43836	1.29708	1.26729	1.2119	1.18735	1.26389	1.17333	1.19946	1.3144	1.42632
ENSG00000070010	UFD1L	0.98287	1.29975	1.0296	0.81161	1.31726	1.55924	0.89817	1.10951	1.23868	0.99649	1.01077	1.1128	1.1465	0.98071	1.08412	1.13008	1.62175	1.41377	0.99635	0.99632	1.22541	1.15334	0.91158	1.07878	1.06889	0.98443	1.53878	1.09378	1.43379	0.72101	0.83899	1.00816	1.09205	1.01225
ENSG00000070018	LRP6	1.02727	0.79974	0.82973	0.54771	0.69098	0.96521	0.60374	0.82629	0.8316	0.55396	0.64497	0.65609	0.88843	0.74512	0.66981	0.67998	1.05884	1.25502	0.57949	0.68921	0.73357	0.70363	0.72882	0.77919	0.59152	0.57472	0.39868	0.2521	0.57561	0.67705	0.81779	0.51791	0.87491	0.59955
ENSG00000070019	GUCY2C	0.02986	0.0239	0.00334	0	0	0.04761	0.0201	0.00251	0.06876	0.01498	0.01832	0.01182	0.04101	0.0076	0	0.00319	0.02222	0	0.01163	0.02696	0.01996	0.02117	0.01375	0.04661	0.01028	0.02461	0.00294	0	0.00429	0.02709	0.01295	0.00504	0.00902	0.02048
ENSG00000070031	SCT	0	1.63282	0.95106	2.24083	1.28132	0.10037	0.19073	0.1716	1.19738	0.14622	1.0429	0.8076	0.64963	0.08648	0.39995	0.9076	0.3542	0.44755	0.92691	0.07223	0.20656	0.27807	0	0.16757	0.11703	0.04003	0.50268	0	0.09764	0	0.04914	0.08604	0.06162	0.17487
ENSG00000070047	PHRF1	1.41646	2.29625	2.0563	1.04101	2.00724	2.13319	1.48595	1.64022	1.77056	1.71462	1.70263	1.50863	1.82373	1.62957	2.09842	2.17423	2.45903	2.11248	1.39621	1.39761	1.60534	1.51598	1.23889	1.5326	1.67802	1.77135	0.85681	1.02664	2.08602	1.83277	1.54484	1.95245	1.3657	1.90636
ENSG00000070061	IKBKAP	1.32369	1.29114	1.51482	0.62991	1.05574	2.03114	1.51436	1.3136	1.70003	1.89803	1.25804	1.76485	1.94845	1.29969	1.31182	1.82568	2.16187	2.14503	2.39275	1.51453	1.90505	2.36596	1.19594	1.94188	1.72632	2.70341	1.72988	1.25348	2.76679	2.02445	1.72933	1.92487	2.32322	1.3863
ENSG00000070081	NUCB2	1.41142	0.8949	0.90264	0.98847	0.9547	0.8856	0.73433	1.0813	0.8303	0.74783	0.93661	0.98604	1.02451	0.81893	0.56645	0.60726	0.70842	0.59743	0.82022	0.75767	0.90961	1.24637	0.93171	1.04681	0.99547	0.87403	0.54419	0.43028	0.67753	0.71464	0.94601	0.79259	0.7415	0.79354
ENSG00000070087	PFN2	19.691	10.0528	15.9311	11.4361	10.1615	18.6774	20.5853	14.2617	16.8113	35.6492	17.0139	17.7102	20.0204	24.7337	9.60843	14.1215	13.2977	9.8948	24.9195	27.3327	19.1884	20.3744	21.2637	20.9005	27.8265	34.9318	18.5656	17.3319	33.5003	43.3522	31.3844	35.7246	31.0067	23.0676
ENSG00000070159	PTPN3	0.05354	0.04945	0.09401	0.08932	0.08597	0.0766	0.17606	0.06028	0.04519	0.41094	0.06064	0.04239	0.04796	0.11943	0.11483	0.25991	0.08091	0.06831	0.36284	0.20343	0.07357	0.11722	0.09813	0.05785	0.35195	0.3906	0.36293	0.39206	0.47815	0.74873	0.34469	0.56599	0.36951	0.09109
ENSG00000070182	SPTB	0.69082	0.43291	0.69471	0.48539	0.89873	0.5735	0.96128	0.56195	0.59338	0.63404	0.66498	0.54475	0.34055	0.53716	0.75812	0.97421	0.50277	0.92486	0.86225	0.64966	0.45399	0.49976	0.66034	0.39513	0.95406	1.34694	1.62835	1.37933	0.97682	1.24261	0.79697	1.24937	0.70338	0.64706
ENSG00000070190	DAPP1	0.05472	0.00876	0.05204	0.06981	0.0238	0.12116	0.00307	0.14039	0.01482	0.05884	0.06155	0.02889	0.21892	0.03016	0.03862	0.00876	0.03258	0.0072	0.0682	0.08283	0.07813	0.05967	0.01575	0.05394	0.02119	0.01772	0.01888	0	0.055	0.02151	0.01977	0.0277	0.0281	0.07036
ENSG00000070193	FGF10	0	0.01323	0.00925	0	0	0.21717	0.00464	0.00348	0	0.01185	0.06761	0.00545	0.04935	0.0035	0.00972	0.00441	0	0	0.0837	0.05268	0.0452	0.06985	0	0.00339	0.00711	0	0	0	0.05638	0.03499	0.02987	0.05578	0.01997	0.00354
ENSG00000070214	SLC44A1	6.23204	2.68964	3.11079	3.22181	4.47028	4.40079	2.72304	6.11623	3.65759	1.99066	5.27579	4.53854	3.69122	4.32985	4.97998	3.73871	10.0741	6.90637	2.14866	3.88788	4.04413	2.64553	2.60613	3.24886	2.00959	2.10707	3.17403	4.10249	2.24893	1.55962	2.08482	2.07151	4.16214	3.91993
ENSG00000070269	TMEM260	0.303	0.51299	0.51198	0.50443	0.32604	0.55578	0.60673	0.38489	0.34641	0.46933	0.25204	0.42695	0.425	0.34617	0.74487	0.4853	0.72227	0.85176	0.55322	0.73232	0.46426	0.46201	0.37949	0.51633	0.5449	0.53782	0.41305	0.48396	0.48005	0.43418	0.58455	0.62254	0.86189	0.39092
ENSG00000070366	SMG6	2.94786	2.05147	1.85814	2.32748	2.51474	1.53385	1.94403	2.36224	2.13054	1.58469	2.62981	2.09795	1.79439	2.49372	2.64308	1.94623	2.17516	1.49881	1.37066	1.35225	1.60432	1.57414	2.38413	1.59607	1.6634	1.3028	1.7167	1.32806	1.56872	1.55135	1.75471	1.62871	1.39005	2.3784
ENSG00000070367	EXOC5	2.74774	1.25725	1.68091	1.26159	1.18314	1.73353	1.48669	1.44209	1.79664	1.18169	1.76802	1.58916	1.89822	1.63804	0.76436	0.96905	1.21281	1.21584	1.64178	1.65062	1.71856	1.81901	2.04591	2.30036	1.23733	1.08509	0.48167	0.43877	1.20194	1.62541	1.65813	0.85959	1.29366	1.33727
ENSG00000070371	CLTCL1	0.17278	0.19024	0.19379	0.12364	0.17958	0.32022	0.3305	0.27436	0.19179	0.20026	0.13702	0.24024	0.24609	0.18437	0.28554	0.19439	0.34244	0.26294	0.15756	0.22023	0.20892	0.24746	0.19499	0.3188	0.14905	0.13768	0.3838	0.3169	0.20422	0.13915	0.17542	0.21543	0.21004	0.233
ENSG00000070388	FGF22	0.17693	0.3682	0.42232	0.12538	0.5129	0.2333	0.32423	0.32245	0.35149	0.49881	0.2412	0.4047	0.25354	0.29503	0.53419	0.32116	0.25454	0.37263	0.23428	0.3602	0.56254	0.21866	0.34619	0.20346	0.35526	0.45133	0.58711	0.4304	0.49963	0.55638	0.41343	0.77611	0.2886	0.40444
ENSG00000070404	FSTL3	3.62819	5.11949	3.66687	6.31112	4.33714	2.03774	2.64223	3.85532	2.48756	2.12773	2.0801	4.34558	2.22858	2.36258	3.70145	2.58645	2.36799	3.5949	1.61238	2.10626	2.56816	1.73291	2.28237	3.65424	2.81677	1.88726	4.29521	3.79902	2.15396	1.19679	2.17391	1.6494	2.33857	2.97213
ENSG00000070413	DGCR2	4.05461	6.72793	7.52406	6.27366	8.3803	6.00134	9.68783	6.24559	6.14456	7.81645	5.45679	7.27748	5.57528	6.35025	8.07245	10.3216	6.77118	6.63873	8.76959	7.46274	6.46858	5.49604	7.99329	5.89251	8.29354	9.16195	11.1563	7.84614	9.90957	9.99042	8.25065	10.1916	7.95849	6.95001
ENSG00000070423	RNF126	2.35772	3.19636	2.041	3.87094	2.82548	2.37576	2.75664	2.36845	2.31492	2.71682	2.96891	2.29996	1.65496	2.97278	2.71505	3.10047	2.35212	3.06489	2.18793	2.89554	1.92037	1.63118	2.20083	1.61509	2.81327	3.13973	4.28636	4.30605	3.07603	3.67369	2.3455	4.1881	2.73153	3.10121
ENSG00000070444	MNT	0.62733	1.02706	1.26026	0.70324	1.02915	0.81905	0.8958	0.72316	0.80337	0.932	0.863	0.79397	0.76873	0.8849	0.96436	1.37318	0.98243	0.98717	1.01837	0.90562	0.66697	0.92896	0.73682	1.02707	1.05637	1.06171	0.67735	0.73514	1.37062	1.51578	1.20863	1.27008	0.96557	0.79441
ENSG00000070476	ZXDC	0.25936	0.74732	0.49585	0.25532	0.54918	1.04759	0.51808	0.40691	0.53611	0.66802	0.48424	0.55355	0.97662	0.54785	0.67451	0.95722	1.49024	1.31808	0.59419	0.60726	1.01323	0.67876	0.51202	0.86279	0.54147	0.42317	0.36177	0.05904	0.78084	0.69148	0.66376	0.54506	0.64888	0.57997
ENSG00000070495	JMJD6	1.65948	5.12994	3.38667	7.5424	3.66258	1.84264	1.18283	2.6375	5.07162	1.04052	3.43911	3.11091	1.91468	1.39936	1.86514	2.25586	2.16671	1.19499	2.9735	0.85208	1.42969	2.67791	0.98472	2.21989	1.30864	1.23382	1.59785	1.50664	1.32457	0.84122	1.14133	0.98463	1.26119	1.38965
ENSG00000070501	POLB	0.73747	0.84417	0.92575	1.03737	0.94007	1.1094	1.1527	1.11403	1.06321	1.52278	1.11555	0.95584	1.09299	1.09982	0.88057	1.01612	0.79835	0.7101	1.46832	1.23293	1.27046	1.20627	1.00463	0.8464	1.16839	1.4112	1.20981	0.81739	1.36209	1.07768	1.08198	1.18115	1.33842	1.36911
ENSG00000070526	ST6GALNAC1	0.25263	0.34086	0.26652	0.00767	0.33479	0.27275	0.19841	0.085	0.1271	0.15262	0.21403	0.14288	0.20687	0.05202	0.17406	0.28517	0.11279	0.24703	0.07028	0.20317	0.23242	0.17513	0.70202	0.26384	0.47828	0.30806	0.1743	0.08016	0.07255	0.30774	0.66509	0.21311	0.26164	0.07425
ENSG00000070540	WIPI1	1.40218	1.10669	1.01909	0.64546	1.124	1.5247	1.30916	1.36303	0.88191	1.10641	0.92004	1.60255	1.29078	1.02037	0.87777	1.01548	1.1813	1.3578	0.85189	1.19667	1.36226	1.59351	1.47355	1.21083	1.28741	0.91513	1.0816	0.78923	1.15812	0.87819	1.20807	0.86398	1.09166	0.9532
ENSG00000070601	FRMPD1	0.07403	0.17183	0.16152	0.07869	0.19314	0.13331	0.17649	0.11831	0.13035	0.12204	0.07947	0.14653	0.14365	0.14593	0.12627	0.12845	0.07987	0.11693	0.1182	0.16119	0.16641	0.14228	0.1768	0.17786	0.12263	0.15361	0.13134	0.29655	0.13951	0.14549	0.13107	0.1811	0.13752	0.17768
ENSG00000070610	GBA2	3.93648	5.9263	5.54856	4.15152	5.70336	5.09334	4.80782	3.67664	7.02224	5.47213	7.12952	6.0816	5.32063	4.62843	4.40385	6.31791	5.30179	4.40547	5.45423	4.67267	5.3155	5.94729	4.84481	4.61264	5.11284	6.26818	3.91457	4.22523	5.69397	6.02449	5.44474	5.31173	5.65282	5.11408
ENSG00000070614	NDST1	2.59164	1.74245	2.21871	0.9947	1.84299	3.16209	3.32097	2.2687	2.45291	3.07934	2.9378	2.79832	3.29645	3.08843	3.01246	3.05916	3.51841	3.98139	2.28949	3.2383	3.03979	2.87211	4.68666	3.50964	2.80294	2.29814	1.46077	1.79893	3.04884	3.67825	3.79594	2.45631	2.99035	3.67445
ENSG00000070669	ASNS	1.59216	3.19263	2.87846	3.9135	2.46971	2.92564	3.59148	2.86412	2.02794	5.53185	1.83354	2.89354	2.20153	2.48442	3.85423	3.51642	2.87254	3.01499	5.5633	3.59001	2.45388	2.63323	1.84542	3.48058	4.84586	6.79426	6.28822	4.84806	5.79162	5.40378	4.09182	5.86486	5.33084	2.50695
ENSG00000070718	AP3M2	2.44545	1.06013	1.58181	1.26042	1.25879	1.27017	1.971	2.10647	1.64095	1.98257	1.4475	1.89959	1.6622	2.20571	1.28982	1.86521	1.21577	1.28411	1.87338	1.74805	1.53348	1.34271	1.99462	2.05374	2.09188	2.88766	1.79407	1.44702	2.41716	3.49892	1.87142	2.73641	1.86389	2.20787
ENSG00000070729	CNGB1	0.04121	0	0.02306	0	0	0.03771	0.02774	0.0104	0.00558	0.06646	0	0.00544	0.02338	0.00699	0.01212	0.011	0.0092	0.05967	0.12198	0.04815	0.01127	0.05168	0.03083	0.02031	0.18973	0.05944	0.03047	0	0.34322	0.63428	0.22933	0.35113	0.10457	0.03356
ENSG00000070731	ST6GALNAC2	0.62566	0.75907	0.71478	0.7876	0.84959	0.90696	0.57265	0.76725	0.62444	0.74702	0.84509	1.12546	0.93098	0.66869	1.00906	0.78233	1.11246	0.67185	1.01186	0.58411	0.89626	0.87527	0.63864	1.02107	0.69142	0.49043	1.40699	1.26165	0.89956	0.51676	0.60803	0.90835	0.6923	0.74379
ENSG00000070748	CHAT	0	0	0	0	0	0.00948	0	0.00338	0	0	0	0	0	0	0	0	0	0	0	0	0	0	0	0	0	0	0	0	0	0.00243	0	0	0	0
ENSG00000070756	PABPC1	26.5884	9.09245	10.1613	8.87441	10.643	10.6124	5.59994	16.4609	7.66862	7.54547	14.0247	8.85685	11.25	9.52305	5.86205	5.15607	9.66911	5.55659	6.46594	8.87999	9.37228	11.7493	7.13734	12.0326	7.41392	7.18817	6.85795	5.72495	6.91866	7.12002	7.00411	6.06824	6.06079	10.1171
ENSG00000070759	TESK2	0.57545	0.69664	0.52314	0.38232	0.51087	1.2231	0.85949	0.76236	0.87687	0.54909	0.85313	0.71191	0.86542	0.67088	0.7996	0.6106	1.34349	1.47706	0.51826	0.85954	0.87401	0.83732	0.91898	0.81535	0.65303	0.57163	0.70543	0.68471	0.5913	0.46545	0.49904	0.537	1.07553	0.62893
ENSG00000070761	C16orf80	1.71449	2.78936	2.54863	1.74069	1.43018	2.30855	1.91965	1.70408	2.91468	2.92298	1.91039	2.19551	2.20304	2.26953	1.70398	1.85494	2.40578	2.0173	2.83303	2.59226	2.42972	2.59834	1.84851	2.48316	2.70084	3.45105	1.91921	1.75691	3.18402	3.89443	2.60197	4.06436	2.98685	2.31248
ENSG00000070770	CSNK2A2	1.89228	2.31082	2.28059	1.70117	1.70835	1.67477	1.54478	1.79028	1.89913	1.81747	2.11535	1.60764	1.89709	1.72362	1.99698	1.89735	2.03302	1.3237	2.12947	1.71802	1.80218	2.12144	1.80877	1.87554	1.71057	1.92125	1.8438	1.7841	2.18403	1.91487	1.86374	2.08579	1.70825	1.54329
ENSG00000070778	PTPN21	1.98539	1.01272	1.04106	0.5938	0.8877	1.15829	0.79096	0.81236	1.25116	0.77424	1.80977	1.0946	1.46875	1.32388	0.65116	0.92881	1.0542	0.4961	0.80468	0.80243	1.18575	1.2201	1.23554	1.32398	0.56467	0.58437	0.28856	0.17884	0.64384	0.5291	0.66998	0.37328	0.66579	1.04133
ENSG00000070785	EIF2B3	0.59978	0.9754	1.10729	1.73013	1.11434	1.24343	1.09197	1.48599	1.26291	1.56522	1.35471	1.45703	1.38201	1.10261	1.07754	0.55891	1.13809	1.16271	1.58945	1.47467	1.21987	1.16835	0.97902	1.50484	1.61173	1.78621	3.86944	3.65911	1.73221	1.82262	1.38606	2.39063	1.65773	1.12876
ENSG00000070808	CAMK2A	17.624	13.4649	40.0657	24.5505	30.8183	20.665	52.6388	17.6889	28.8816	50.4114	39.0971	22.4985	17.4856	48.0597	35.8385	65.9997	13.0693	15.6664	73.0727	44.5782	23.5964	29.6604	30.0781	14.6973	59.7081	64.3525	44.7375	37.3628	77.7557	84.1673	57.9537	66.27	51.3658	40.7119
ENSG00000070814	TCOF1	1.62566	2.13016	1.60741	3.68294	1.43298	1.1889	1.44222	2.05114	1.76654	1.7494	3.22203	4.16575	1.63782	2.41183	1.59906	1.47858	1.41386	1.18516	2.19158	1.56286	2.17796	1.31571	1.14426	1.20994	0.88304	1.02625	2.03371	2.13738	1.26114	1.16571	1.08686	1.47529	1.20653	1.50766
ENSG00000070831	CDC42	6.94522	6.00482	7.2025	6.40438	5.86332	9.59355	7.64068	8.11743	8.29167	10.5979	7.57539	7.11747	9.37656	7.61988	7.83375	5.95819	8.5981	5.81569	8.36877	10.6313	9.00686	9.33263	7.66503	9.03437	9.05747	10.5279	9.04171	7.80591	10.2575	11.7631	9.89242	11.4654	10.0375	8.37691
ENSG00000070882	OSBPL3	0.39944	0.45989	0.3541	0.2613	0.45426	0.79729	0.54123	0.32823	0.27676	0.45698	0.26703	0.21084	0.54671	0.3504	0.26204	0.37401	0.6722	0.60667	0.31232	0.42672	0.52641	0.30658	0.31652	0.47448	0.312	0.75515	0.22865	0.13162	0.36619	0.47754	0.44855	0.40175	0.57451	0.31079
ENSG00000070886	EPHA8	0.08516	0.05205	0.09095	0.12838	0.0202	0.05211	0.09381	0.11331	0.01573	0.09822	0.07599	0.02452	0.03328	0.17329	0.11201	0.13391	0.16591	0.05503	0.0995	0.06537	0.02258	0.03546	0.07485	0.0248	0.08194	0.08066	0.14193	0.23582	0.11505	0.23175	0.06882	0.16653	0.0912	0.1095
ENSG00000070915	SLC12A3	0.00671	0.00322	0.00225	0	0	0	0.00452	0.00339	0.00273	0	0.00412	0.00266	0	0.00512	0.01658	0.00645	0.003	0	0.00314	0.00428	0.00489	0.0022	0.01159	0	0	0.00119	0.00198	0	0.00434	0.00244	0.00146	0.0034	0.00122	0
ENSG00000070950	RAD18	0.12474	0.14834	0.06779	0.18943	0.06716	0.21043	0.09797	0.13191	0.08207	0.15966	0.08746	0.15521	0.17557	0.10426	0.11949	0.14652	0.24665	0.25334	0.11382	0.13912	0.16998	0.14769	0.19075	0.1171	0.10428	0.21295	0.22131	0.13288	0.16121	0.2317	0.14424	0.22248	0.1518	0.12373
ENSG00000070961	ATP2B1	3.71052	2.51235	4.67099	2.0293	2.43635	2.7357	4.48373	2.43733	2.49163	4.58235	2.43717	2.65931	1.86165	2.85816	2.84404	6.05492	2.0957	2.24708	7.55121	4.8214	2.2033	2.83234	2.44928	1.56591	4.71395	8.76328	3.45306	2.67086	7.36209	8.77425	5.33181	7.19254	5.73561	1.74544
ENSG00000070985	TRPM5	0	0	0.00703	0	0.04552	0.00371	0.01762	0.00528	0.00425	0.01351	0.00642	0	0.0075	0	0.01478	0.00671	0	0.01654	0.01223	0.005	0.00572	0.00685	0.00362	0	0.01081	0.00924	0.05882	0	0.02931	0.0114	0.00908	0.0106	0.0019	0.00808
ENSG00000071051	NCK2	5.60466	4.617	6.17477	2.53059	4.60878	4.36893	3.89432	2.98615	6.57303	3.92276	8.65533	4.67924	5.44713	3.4688	2.71712	5.346	3.33233	1.47915	5.30348	2.99499	4.68529	5.62986	4.61303	4.00654	3.46325	4.01548	1.65315	1.76955	4.19813	4.12514	3.62431	3.69339	3.09011	3.77451
ENSG00000071054	MAP4K4	47.8563	11.1152	9.77262	31.4531	24.1663	7.51167	10.8151	21.8357	13.5148	5.98345	26.8347	19.4209	9.66769	19.5962	14.4441	11.2659	11.0889	10.5197	5.37666	6.3793	8.28271	6.80481	11.131	7.40752	4.20864	1.89066	2.97937	5.61227	2.96104	3.24052	4.65879	2.65737	5.37187	11.043
ENSG00000071073	MGAT4A	1.02085	0.93086	0.97595	0.46154	0.96272	1.0849	0.77565	1.05543	1.09744	0.88361	0.96978	0.83215	1.3703	0.70888	1.13701	1.17695	1.03465	0.99336	1.39604	0.99099	0.93972	1.2365	0.64252	1.13147	0.87403	1.0756	0.63428	0.93689	1.2543	1.0706	0.97402	1.00068	0.93915	0.6912
ENSG00000071082	RPL31	67.5027	22.6688	25.8153	53.5885	49.9965	23.5332	29.1384	60.9691	44.6284	48.4939	59.8139	44.6814	29.6398	51.5747	21.9964	18.1721	12.0822	9.98484	29.0215	34.7814	36.737	34.5489	44.5517	24.575	29.3037	17.1414	40.8986	52.7974	16.5815	16.3374	19.7007	15.8612	22.0602	51.3683
ENSG00000071127	WDR1	3.86342	5.08253	4.22668	3.51195	3.1018	5.27634	3.6068	3.58004	4.94226	3.46658	4.1875	3.99885	5.69199	3.46984	3.16254	2.76711	3.44747	2.71643	3.94052	4.09688	4.57939	5.3615	4.02586	7.88387	3.62012	3.51902	3.11217	2.98645	3.61268	3.95934	3.69054	3.6547	3.16677	4.29574
ENSG00000071189	SNX13	0.6064	0.54118	0.6081	0.29007	0.39992	0.62341	0.49325	0.52792	0.47742	0.4053	0.42626	0.46712	0.66621	0.47238	0.36647	0.45567	0.54261	0.47493	0.65772	0.55674	0.52959	0.71622	0.71715	0.71165	0.60336	0.6287	0.21666	0.20443	0.4359	0.57437	0.59052	0.38046	0.53624	0.36841
ENSG00000071203	MS4A12	0	0	0	0	0	0	0	0	0	0	0	0	0	0	0	0	0	0	0	0	0	0	0	0	0	0	0	0	0	0	0	0	0	0
ENSG00000071205	ARHGAP10	0.25831	0.26662	0.16177	0.41065	0.48282	0.30115	0.20763	0.08951	0.29296	0.11358	0.13245	0.15415	0.12776	0.10787	0.15238	0.1976	0.14631	0.09135	0.17477	0.21192	0.22275	0.18603	0.11582	0.1007	0.15328	0.2349	0.3933	0.08808	0.15196	0.16087	0.11953	0.12196	0.08874	0.11798
ENSG00000071242	RPS6KA2	4.81074	3.1223	3.90696	2.95277	4.12686	4.60719	3.45865	4.7746	4.36976	3.48748	5.14	4.09785	3.96702	4.47873	3.44867	3.51887	3.76552	3.33049	4.47658	3.29442	3.63931	3.67271	3.57074	3.45469	3.81156	3.66402	3.86277	2.81178	4.23348	3.80699	3.91669	3.42951	3.53958	4.36364
ENSG00000071243	ING3	0.38982	0.32475	0.24301	0.17759	0.33901	0.50587	0.46592	0.35734	0.47198	0.38661	0.23914	0.36849	0.49734	0.39258	0.21337	0.29561	0.46175	0.33929	0.33462	0.49053	0.47124	0.41381	0.62082	0.51166	0.31628	0.50718	0.13409	0.12117	0.28615	0.38825	0.32771	0.32012	0.38353	0.40917
ENSG00000071246	VASH1	6.68354	5.28206	4.63902	7.6258	10.0372	3.43384	4.64314	8.14284	5.05298	3.81732	5.65485	6.16367	3.49668	5.42005	3.45793	4.61515	4.73968	3.39301	2.60891	3.10815	3.66491	2.41825	2.71337	2.62694	2.66476	2.25353	2.69165	4.80039	2.53256	2.64629	2.65863	2.67685	2.61123	5.25476
ENSG00000071282	LMCD1	0.54706	0.72634	0.56169	0.61574	1.62319	0.40754	0.54698	0.60498	0.76496	0.58125	0.5725	0.38219	0.54472	0.32742	0.09653	0.3814	0.55315	0.55914	0.26319	0.84085	0.76247	0.5948	0.56669	0.55905	0.61476	0.49442	0.69462	0.3829	0.36734	0.59841	0.4814	0.49677	0.40535	0.50067
ENSG00000071462	WBSCR22	1.24273	1.76034	1.5231	1.4487	1.37139	1.6444	1.57121	1.68262	1.6083	2.30396	1.40624	1.42012	1.52737	1.66288	1.5976	1.67428	1.81608	1.70318	1.87902	1.74207	1.67116	1.43316	1.36306	1.7692	1.83463	2.29333	2.37926	1.80922	2.51693	3.12328	1.78866	2.83445	1.96842	1.84768
ENSG00000071537	SEL1L	1.41897	1.31913	1.42017	0.90503	1.20385	1.4296	1.15386	1.03041	1.30837	1.21955	1.355	1.13381	1.65564	0.82453	1.18833	1.17457	1.53444	1.28519	1.74002	1.4754	1.31289	1.34505	1.35453	2.27013	1.44289	1.79398	0.75191	0.80134	1.71411	1.83353	1.76024	1.5594	1.67282	0.89497
ENSG00000071539	TRIP13	0.18643	0.10632	0.13298	0.10404	0.02027	0.10113	0.12158	0.07645	0.08049	0.16536	0.08578	0.08303	0.07305	0.18968	0.09046	0.1269	0.06763	0.22086	0.26138	0.13552	0.06583	0.10673	0.12875	0.08039	0.22259	0.17696	0.13092	0.06655	0.23088	0.23253	0.14399	0.20346	0.12459	0.12585
ENSG00000071553	ATP6AP1	3.35476	6.6442	6.14071	8.40705	5.42882	5.72242	6.05462	5.29794	7.42685	10.795	4.90805	5.08038	4.82565	5.00117	6.19815	6.17024	5.9723	6.15097	8.7005	8.37612	5.359	5.63462	4.17019	4.83239	9.00926	11.4185	17.3709	15.312	13.0115	15.057	8.79056	17.1496	9.00017	6.07396
ENSG00000071564	TCF3	1.40297	3.61531	2.07899	1.23093	2.57118	2.04375	1.54566	1.52666	1.93832	1.10518	2.11602	1.64999	1.86949	1.4031	1.94902	2.26898	2.40473	1.53505	1.07147	1.13292	1.51054	1.72169	1.58093	1.51442	1.27562	1.10588	0.84184	0.71009	1.43128	1.10876	1.38139	1.2193	1.11385	1.45549
ENSG00000071575	TRIB2	3.8153	2.98285	3.45963	1.93174	3.51462	3.09544	5.89749	1.94608	3.51582	3.21745	2.92295	4.03732	3.68269	2.96893	1.8537	2.67308	2.61166	2.05645	2.75911	3.12438	4.08659	3.47525	3.39966	3.21036	3.22095	2.57538	1.38747	1.78146	2.4672	3.52324	3.99476	2.91721	3.10021	2.58308
ENSG00000071626	DAZAP1	1.43158	3.65236	2.48527	3.73503	2.66508	1.95246	1.96204	2.20816	2.55412	1.65267	2.10776	2.32186	1.775	1.61817	2.9791	2.52073	3.30968	3.17287	1.89528	1.82329	1.93245	1.71378	1.45515	1.87629	1.93566	1.99725	3.53197	3.56648	2.49947	1.66871	2.00386	2.05034	2.38946	1.95694
ENSG00000071655	MBD3	8.1629	13.605	9.11366	21.3828	18.0265	7.28885	13.627	12.4139	11.6876	10.6092	19.7259	15.8118	8.31925	14.1612	12.4621	11.6896	7.264	6.16831	9.09883	8.56229	10.2186	8.11746	11.9252	7.79899	7.21421	5.39667	17.759	23.9137	7.52827	5.91647	5.71262	6.37797	5.59951	13.6282
ENSG00000071677	PRLH	0	0	0	0	0	0	0	0	0	0	0	0	0	0	0	0	0	0	0	0	0	0	0	0	0	0	0	0	0	0	0	0	0	0
ENSG00000071794	HLTF	1.27387	0.59523	0.94534	0.30743	0.70663	1.39648	1.5876	0.83752	0.69951	1.24374	0.70967	0.89412	1.58002	1.26634	0.64151	0.93963	1.4972	1.64781	1.05391	1.57433	1.20481	1.08914	1.79274	1.60347	1.18213	2.16575	0.43776	0.25563	1.23244	1.71896	1.72726	1.19716	1.63985	1.09433
ENSG00000071859	FAM50A	8.82279	21.0922	9.61139	35.3402	19.2245	9.00139	11.2966	20.3474	12.4626	11.8833	14.0766	16.8371	10.041	9.78245	20.9109	12.6972	15.4392	12.1623	8.66952	9.21433	13.1295	10.2051	7.16425	8.23452	9.92424	7.69349	25.19	24.0723	9.85987	6.19448	7.72139	10.8613	10.6486	11.1076
ENSG00000071889	FAM3A	2.85175	4.87475	3.26667	8.30996	5.00642	2.29596	3.81708	4.08795	3.53044	2.99029	3.63352	4.33164	2.71844	3.04696	4.75037	3.41763	3.27658	3.30755	2.52106	2.67109	2.73451	2.89119	3.32824	2.97307	3.1439	2.45001	5.34053	5.54937	2.4397	2.25039	2.44428	2.81276	2.71197	3.53177
ENSG00000071894	CPSF1	1.72834	4.82978	3.4055	3.6629	3.79321	3.3879	2.48497	3.44274	4.01753	3.7018	2.36268	2.43787	2.97401	2.1341	5.22518	7.46099	4.81527	5.29885	3.39153	2.96727	3.91527	3.06744	2.98159	2.60399	4.93441	4.84393	5.63368	6.03022	5.23647	4.82067	4.80636	4.2637	5.03286	2.88376
ENSG00000071909	MYO3B	0.00504	0.00242	0.00338	0.00642	0	0.00624	0.00678	0.01144	0	0.00541	0.02781	0.00199	0.00361	0.00128	0.00178	0.00484	0.0045	0.00398	0.00588	0.01204	0.00551	0.00247	0.00174	0.00124	0.0026	0.00534	0.00149	0	0.00217	0.01096	0.00874	0.00637	0.00274	0.00518
ENSG00000071967	CYBRD1	3.70243	4.19883	5.7082	2.10075	2.28598	10.2712	4.37785	2.43886	5.00516	3.1311	3.17102	4.71446	8.56851	4.14011	2.68668	1.88424	5.82501	3.08237	3.21158	5.88492	7.19357	11.0503	10.6785	8.95169	3.41778	2.47245	1.38388	1.11375	2.41994	2.67519	5.11683	1.76444	3.27671	4.03726
ENSG00000071991	CDH19	0.27798	0.74585	0.32456	0.26595	0.37314	0.42708	0.0956	0.61303	0.14488	0.11175	0.16683	0.40431	0.23706	0.18446	0.66537	0.48395	1.45698	0.77797	0.14686	0.31485	0.21478	0.19176	0.11685	0.25167	0.19969	0.15902	0.1501	0.02589	0.31238	0.07784	0.20308	0.21105	0.42715	0.10101
ENSG00000071994	PDCD2	1.40914	1.14428	1.16746	0.9437	0.85784	0.99837	1.06717	1.0199	1.22069	1.26161	1.28099	1.07514	1.27584	2.22557	0.80469	0.94997	1.04095	0.71834	1.0492	1.21952	1.05534	1.09379	1.09258	1.04014	0.9971	1.14247	0.84471	1.17369	1.09538	1.0412	0.88459	1.02607	1.10864	2.40488
ENSG00000072041	SLC6A15	0.27149	0.16763	0.4524	0.08967	0.21503	0.48173	0.359	0.48568	0.29353	0.45765	0.2528	0.18041	0.16153	0.29966	0.43114	0.68797	0.88097	0.62412	0.71257	0.5716	0.23504	0.26883	0.15736	0.22101	0.49312	1.05908	0.2652	0.06692	0.97841	1.05282	0.59071	0.94226	0.52456	0.20696
ENSG00000072042	RDH11	2.43558	4.30682	4.03726	4.9096	2.51694	3.17157	4.34182	3.10908	3.00879	3.35731	2.3058	4.13657	3.49425	3.20089	5.54702	4.37289	4.34635	3.90656	4.91139	4.8291	3.59513	4.32816	4.09597	3.87334	4.35481	4.66763	3.54757	4.35062	3.93437	4.4978	5.32774	4.45729	4.50553	2.1284
ENSG00000072062	PRKACA	3.13261	3.52432	4.07008	3.26397	3.78119	3.07683	3.77901	2.75482	2.66383	3.97919	2.87022	2.37873	2.67505	2.92799	4.09555	5.1341	3.75581	4.0364	4.24375	3.74869	2.36256	2.44605	2.35452	2.76832	4.67277	6.66366	3.90279	3.0269	7.14699	7.31721	5.42456	8.9255	3.62188	3.18416
ENSG00000072071	LPHN1	3.20396	4.77747	5.12284	5.84038	5.89384	3.32907	6.55479	3.24566	4.70407	4.41293	7.06542	6.81958	3.37971	4.82613	6.54903	7.37006	4.5181	5.68049	5.18069	4.03549	3.91707	3.58978	5.75011	2.80392	3.78678	4.67091	7.2399	8.20506	6.32572	8.23707	5.68287	6.96544	3.25232	3.4941
ENSG00000072080	SPP2	0	0	0	0	0	0	0	0	0.01332	0	0	0	0	0	0	0	0	0	0	0	0	0	0	0	0	0	0	0	0	0	0	0	0	0
ENSG00000072110	ACTN1	0.90955	1.72283	3.02685	1.32953	1.73478	2.05077	1.44005	1.11115	1.683	2.22104	1.18781	0.84687	1.43135	0.70698	1.73438	3.3612	1.40127	0.82009	2.82501	1.87768	1.21877	2.04389	0.72787	2.05565	2.7643	3.51171	1.84453	0.92711	3.78938	3.91498	2.73026	2.86588	2.59934	0.9085
ENSG00000072121	ZFYVE26	0.24826	0.4046	0.38208	0.33689	0.2917	0.47995	0.31735	0.31656	0.37561	0.36743	0.28515	0.2938	0.47686	0.3406	0.43152	0.37647	0.43747	0.52772	0.34004	0.41237	0.41493	0.37843	0.4204	0.55578	0.33818	0.32742	0.25458	0.34944	0.30888	0.34403	0.38535	0.32349	0.44085	0.39053
ENSG00000072133	RPS6KA6	0.01435	0	0.04336	0	0	0.02034	0.01932	0.02173	0.00583	0.05864	0.00881	0.02841	0.02828	0.01825	0.04559	0.03218	0.01922	0.04534	0.11403	0.04802	0.05232	0.06104	0.0446	0.02829	0.08152	0.11406	0.02122	0	0.11438	0.1979	0.04979	0.09081	0.09365	0.02584
ENSG00000072134	EPN2	4.18003	4.91534	4.7199	4.12538	7.4244	2.74806	7.12691	3.89493	4.27377	3.20208	3.87235	5.9503	3.0954	4.19728	4.59785	4.64999	5.17366	4.8921	4.37771	3.83012	3.9191	3.37314	4.01868	2.762	3.62244	2.42294	3.82638	4.32791	3.36254	3.61517	4.05439	2.91866	4.16063	4.20876
ENSG00000072135	PTPN18	3.08909	2.99116	2.43794	3.44563	3.82981	2.78537	2.82183	3.54953	2.46087	3.40619	2.31375	2.28658	3.40624	2.75929	4.89038	2.66021	2.77444	2.54753	2.24778	2.65889	3.92674	2.8096	2.97919	2.35798	2.87093	2.91289	6.77419	4.74924	2.85941	2.10748	2.61352	3.66699	2.75116	3.43993
ENSG00000072163	LIMS2	2.30689	3.84935	2.7742	4.29247	5.25361	1.22408	3.45792	1.04587	1.78742	1.02678	1.00144	2.30057	0.78005	1.64725	1.5592	2.12765	3.27757	2.05356	0.95249	1.46942	1.47605	0.79944	2.03866	0.88039	1.76393	1.48717	3.14184	2.97752	1.05794	1.76276	1.76111	1.75513	0.96996	2.04745
ENSG00000072182	ASIC4	0.7822	1.07001	0.52777	1.44627	1.35363	0.2463	1.85358	0.63402	0.7609	0.37377	0.61072	1.24802	0.27739	0.50042	0.70542	0.91872	0.58558	0.26208	1.39946	0.46325	0.45793	0.48463	0.84028	0.22585	0.59764	0.88044	1.18915	1.68468	0.70282	0.58913	0.54815	0.89578	0.61145	0.73755
ENSG00000072195	SPEG	0.40299	0.70628	0.76653	0.55099	0.63447	0.71666	0.99938	0.66217	0.73595	1.20868	0.56549	0.60789	0.63764	0.73463	0.95299	0.89546	0.80449	0.65484	0.80097	0.91735	0.79781	0.67394	0.78212	0.86121	1.06666	1.51334	1.24639	1.16404	1.43564	1.5366	1.23172	1.56259	1.12579	0.87791
ENSG00000072201	LNX1	0.81149	0.57412	1.2063	0.66545	0.5419	0.93812	1.40226	0.80813	1.01279	1.56109	0.9112	0.77732	0.59182	0.93624	0.61877	1.3322	0.60816	0.5894	2.28394	1.20634	0.64047	1.13299	0.83311	0.50706	1.75077	2.83418	1.00051	0.76555	2.57021	3.02069	1.55043	1.94729	1.73337	0.86455
ENSG00000072210	ALDH3A2	3.60389	2.81051	2.59408	1.60614	1.71515	3.42606	2.04333	3.31997	2.78008	2.38422	3.25524	2.90176	3.46595	2.85305	3.30079	1.87054	3.43894	2.40998	2.1271	2.07161	2.73979	3.77965	2.05849	3.52377	2.27703	2.50041	2.23576	1.39117	2.48362	1.83095	2.37746	1.9964	2.76636	2.2897
ENSG00000072274	TFRC	1.25697	1.05575	2.84755	0.70107	1.5734	2.04474	1.86226	0.94096	3.18429	1.43059	2.01329	2.97736	1.02592	0.74247	0.67929	1.29385	1.02144	1.42888	1.0864	1.65494	2.16539	3.18555	4.01884	2.05803	1.30886	2.55789	1.1368	0.74594	1.36838	1.5734	1.69212	1.01553	1.34972	0.86289
ENSG00000072310	SREBF1	2.61605	2.6093	2.57201	2.14572	3.87709	4.04962	5.43947	3.57937	3.34633	3.41621	2.70327	3.29488	3.7636	3.71565	6.01806	4.0098	5.95748	10.9826	1.98582	5.87556	5.30972	2.82317	10.0077	3.53219	6.01296	3.83536	4.11947	4.69307	4.78767	4.19848	5.95476	4.72049	5.26128	5.93398
ENSG00000072315	TRPC5	0.0071	0	0.00238	0	0.01236	0.00629	0.00956	0.00717	0.00289	0.01986	0.00436	0	0.00382	0.00904	0.00501	0.01593	0	0.0505	0.00498	0.01358	0.00129	0.00465	0.00491	0.00175	0.00367	0.02509	0.0042	0.06762	0.00612	0.05413	0.0231	0.01978	0.01288	0.00365
ENSG00000072364	AFF4	1.56785	1.59405	1.60348	1.0679	1.1336	1.9218	1.37058	1.09148	1.53977	1.12825	1.47991	1.44342	1.84159	1.2179	1.41756	1.85247	1.741	1.80375	2.00857	1.53566	1.49772	1.99096	1.6799	2.19322	1.54983	1.56727	0.64166	0.73049	1.85926	1.67802	1.91533	1.28883	1.60312	0.97824
ENSG00000072401	UBE2D1	1.2256	1.19431	1.15829	0.66027	0.81751	1.18025	1.1895	1.0119	0.69143	1.0081	0.41608	0.92329	1.38756	1.00486	0.71805	0.94528	0.86596	0.67664	1.7823	1.41808	1.23618	1.26316	1.16687	1.4133	1.13966	1.43734	0.53481	0.43041	1.06102	1.18516	1.04997	1.02384	1.07613	0.59058
ENSG00000072415	MPP5	2.66634	1.1939	1.28199	1.00765	1.25844	1.27311	1.25037	1.70005	1.69652	1.0365	2.04029	1.91391	1.65124	1.57367	0.8656	0.97416	1.55691	1.14285	1.08203	1.20265	1.2988	1.29908	1.34989	1.59583	0.92963	1.23667	0.72949	0.58033	0.91047	0.93648	1.10472	0.69999	1.07656	1.32988
ENSG00000072422	RHOBTB1	0.49697	0.90117	0.78232	0.18035	0.69301	1.10032	0.5249	0.54272	0.29943	0.42377	0.55194	0.6038	0.67533	0.40539	0.53824	0.68618	1.54172	0.6835	0.33037	0.67713	0.57783	0.39664	0.42013	0.69889	0.56628	0.72331	0.29137	0.13866	1.26233	0.60782	0.59261	0.55946	0.89605	0.50901
ENSG00000072444	ASAH2C	0	0	0	0	0	0.00358	0	0	0	0	0	0	0	0	0	0	0	0	0	0.00643	0	0.0099	0	0	0	0.00713	0	0	0	0	0	0	0	0
ENSG00000072501	SMC1A	2.07517	0.81369	1.07746	0.88485	1.37212	1.27545	0.81227	1.48174	1.10695	0.82977	1.57583	1.24152	1.51958	1.16345	0.92569	0.87262	1.14166	1.12946	0.85177	0.85629	1.18212	1.14289	0.84134	1.49291	0.78252	0.79746	0.4401	0.37546	0.76585	0.75931	0.91498	0.64613	0.7353	1.04333
ENSG00000072506	HSD17B10	10.6397	10.3622	7.06789	23.4903	11.6796	10.4441	10.8438	12.0444	16.2658	10.2953	11.1601	13.1665	12.3281	13.0398	8.97983	5.12422	8.25502	7.34539	8.38014	11.2262	13.9948	12.87	15.0423	10.8724	8.89333	5.70262	15.1144	12.5536	5.65693	5.62889	6.8638	6.33608	7.84823	16.656
ENSG00000072518	MARK2	1.6042	2.51837	2.24441	2.60521	2.32716	1.50428	1.5949	1.37772	2.14184	1.70301	1.91451	1.49697	1.20616	1.36132	2.41908	3.35743	2.55798	2.23584	1.70734	1.43475	1.33538	1.2712	1.2056	1.2673	1.9663	2.0343	2.38969	2.44454	2.57541	3.15985	2.05027	2.62179	1.72737	1.47336
ENSG00000072571	HMMR	0.08439	0	0.00354	0.05383	0	0.02803	0.01775	0.0559	0.04287	0.02722	0.03236	0.03759	0.04346	0.02415	0.05212	0.00338	0.00471	0.01666	0.00986	0.00672	0.02115	0.02243	0.04007	0.04939	0.02179	0.02795	0.00312	0	0.01591	0.03445	0.04346	0.00801	0.02677	0.0217
ENSG00000072609	CHFR	0.71579	0.60103	0.56969	0.35604	0.66949	0.60362	0.65611	0.51575	0.46465	0.55855	0.41426	0.3903	0.47658	0.43972	0.64183	0.65037	0.69344	0.9671	0.44498	0.55373	0.5522	0.49705	0.36686	0.61901	0.55204	0.58832	0.59636	0.5678	0.72431	0.6052	0.61294	0.6961	0.68863	0.54528
ENSG00000072657	TRHDE	0.23668	0.07286	0.31575	0.09677	0.10028	0.11072	0.22674	0.20827	0.12823	0.368	0.16381	0.0913	0.08262	0.27478	0.11351	0.22356	0.05419	0.10065	0.34602	0.27944	0.05088	0.12607	0.07963	0.04636	0.23187	0.46835	0.0987	0.1502	0.63526	0.85659	0.48025	0.53293	0.35747	0.18884
ENSG00000072682	P4HA2	0.24882	1.57685	0.88598	1.39718	0.67888	0.5064	0.23647	0.35457	1.0547	0.31788	0.59562	0.51763	0.62311	0.26434	0.43043	0.50792	0.55546	0.42771	0.98843	0.27129	0.42149	0.78526	0.26449	1.06519	0.45091	0.35757	0.32459	0.36921	0.50019	0.40982	0.47599	0.41733	0.42886	0.23588
ENSG00000072694	FCGR2B	0	0.14237	0.02587	0.01891	0.04641	0.08717	0.00599	0.07032	0.05059	0.01657	0.01455	0.05633	0.06797	0.02564	0.02092	0.01899	0.10589	0.01405	0.01663	0.14453	0.09294	0.11153	0.01024	0.21477	0.02449	0.02199	0.09292	0.00282	0	0.00753	0.01671	0.006	0.02364	0.01677
ENSG00000072736	NFATC3	0.55583	0.95236	0.76369	0.64593	0.75786	0.50894	0.28221	0.52182	0.67567	0.27348	0.53171	0.39533	0.59907	0.40258	0.66326	0.59903	0.68561	0.93378	0.55255	0.36849	0.49709	0.53857	0.35132	0.65698	0.30766	0.34938	0.18246	0.23764	0.45452	0.29568	0.4228	0.3314	0.39869	0.35856
ENSG00000072756	TRNT1	1.20276	0.74006	1.01941	0.35959	0.74528	1.16637	0.89822	0.94278	0.91333	1.05876	1.08834	1.02373	1.20784	1.02107	0.66851	0.81871	1.10756	0.8668	1.23312	1.30309	1.20568	1.26648	0.98376	1.41708	1.13334	1.3594	0.28674	0.44723	1.39241	1.26424	1.19789	1.12621	1.51774	1.02263
ENSG00000072778	ACADVL	9.754	32.9945	19.9165	21.5837	20.7546	20.8437	18.8662	17.6406	26.7157	19.5219	14.9909	20.6	28.0284	14.6153	33.3173	24.0099	34.2569	20.8347	12.7491	14.9362	23.3379	23.7994	23.476	18.2411	21.6877	18.7719	24.8987	19.0931	21.5924	14.9689	19.3911	21.1307	19.5371	19.2973
ENSG00000072786	STK10	0.39274	0.46933	0.34951	0.77187	0.63148	0.42466	0.19214	0.33074	0.3897	0.38592	0.45106	0.28384	0.59962	0.37056	0.28042	0.30135	0.41187	0.51216	0.33508	0.26267	0.35791	0.30701	0.29961	0.59868	0.24287	0.22017	0.27412	0.29343	0.21246	0.29081	0.26832	0.16527	0.1763	0.41574
ENSG00000072803	FBXW11	7.84678	3.17183	4.30163	3.08347	4.18502	4.50283	4.04305	6.0529	6.4375	4.16624	7.50584	6.12449	5.78345	5.55081	2.68773	3.56899	3.52331	3.84173	4.18509	4.34193	5.3248	5.58776	5.60897	4.43902	3.68471	4.12175	2.4236	2.0815	3.441	5.0291	4.28612	2.65775	3.84183	4.31887
ENSG00000072818	ACAP1	0.36891	0.40802	0.20263	0.99821	0.59305	0.36433	0.28032	0.60792	0.35432	0.34014	0.49378	0.54878	0.33341	0.5545	0.39056	0.17726	0.33691	0.34434	0.1711	0.28142	0.51243	0.30903	0.25863	0.33883	0.23954	0.12635	0.72723	0.50812	0.16012	0.10648	0.18299	0.15277	0.17222	0.45997
ENSG00000072832	CRMP1	3.81819	4.51228	3.90709	4.90233	3.24003	4.91193	7.07313	4.46698	5.77766	7.80431	5.13919	5.03383	5.06956	5.19853	4.36657	4.33324	2.94192	3.03806	7.56548	6.19575	5.35172	4.96835	6.06565	6.5317	6.03376	6.48628	13.3269	12.2224	7.78646	10.9282	6.73364	10.0719	6.57795	5.87488
ENSG00000072840	EVC	0.41883	0.52799	0.53599	0.16696	0.23221	0.77987	0.56037	0.27876	0.57014	0.41541	0.56206	0.42074	0.68459	0.52336	0.36951	0.25826	0.34361	0.40935	0.41472	0.50882	0.58684	0.67737	0.76288	0.94822	0.45683	0.50666	0.10062	0.05233	0.50404	0.88238	0.62769	0.56442	0.46494	0.58297
ENSG00000072849	DERL2	0.81843	1.45051	1.00731	1.38785	1.28795	1.11828	0.87889	0.92937	1.00562	0.88412	1.00815	1.20087	1.28219	0.83437	1.48766	0.9696	1.45293	1.144	1.33416	1.0111	1.15664	1.09327	1.13713	1.65503	0.986	0.82247	1.01795	0.8007	1.00449	0.72827	0.9717	0.78574	1.03126	0.88865
ENSG00000072858	SIDT1	0.11819	0.13573	0.26909	0.19993	0.16982	0.18841	0.29404	0.20359	0.15661	0.45967	0.1324	0.09155	0.09849	0.19738	0.2702	0.34403	0.17666	0.43832	0.57638	0.39463	0.1255	0.14962	0.14905	0.07724	0.49085	0.4964	1.31132	1.00032	0.8467	0.7738	0.59828	0.94414	0.4694	0.20087
ENSG00000072864	NDE1	0.70725	0.92474	0.7226	0.27987	0.48937	1.03874	0.47263	0.73864	0.62303	0.17539	0.82975	0.57837	0.80081	0.54889	0.4846	0.55729	1.14092	1.23947	0.2485	0.8768	0.52409	0.31581	0.42069	0.68058	0.31586	0.42667	0.18165	0.26045	0.29354	0.31094	0.39845	0.32531	0.37519	0.6452
ENSG00000072952	MRVI1	8.91859	2.25792	8.87257	7.79397	5.8078	2.94761	7.28718	7.438	9.15643	5.86908	11.4977	10.9205	12.4997	12.4895	7.45973	4.09209	2.44061	3.99404	5.21262	5.50368	9.92876	9.97206	19.569	9.32434	5.60868	2.28644	2.88877	3.23485	4.73036	2.82961	6.76527	2.02669	5.42511	13.0091
ENSG00000072954	TMEM38A	2.08436	2.94331	2.06188	2.20982	2.24487	1.63323	3.95386	1.91581	2.64189	2.99788	2.14245	3.03288	1.69126	2.01892	1.70495	2.09589	2.04611	1.51538	2.54174	2.14651	1.51455	1.36827	2.94561	1.34359	2.42322	4.57318	5.88573	6.20849	2.55982	4.51526	2.33731	3.62954	2.60685	1.35957
ENSG00000072958	AP1M1	1.91463	3.83988	3.42519	3.71899	3.77485	3.31803	3.86664	3.01419	3.26233	4.81644	3.03654	3.16539	3.45883	3.14346	4.77958	4.33499	3.30277	3.72883	4.23504	4.26379	3.28342	3.36486	4.0869	3.76905	4.45134	5.16791	7.18292	5.75754	5.78971	6.58598	4.31613	7.89574	4.6018	3.70957
ENSG00000073008	PVR	0.60116	1.4152	2.37795	1.46603	1.52743	1.07523	1.03552	1.00836	1.17829	1.51825	0.86052	0.93329	0.80657	0.52171	1.12729	0.92131	0.71048	0.71684	1.6802	1.1381	0.81209	0.96211	0.56982	1.17057	1.35111	1.51961	1.78804	1.99724	1.3735	1.45847	1.35191	1.62577	1.14936	0.65779
ENSG00000073009	IKBKG	0.21124	0.06407	0.16047	0.01418	0.05318	0.19298	0.15155	0.12905	0.14908	0.16734	0.17051	0.22007	0.19716	0.22624	0.09024	0.06766	0.22337	0.06585	0.10911	0.17625	0.20263	0.1673	0.08829	0.15068	0.12342	0.19634	0.02959	0.0635	0.20354	0.25313	0.2097	0.17866	0.14407	0.18298
ENSG00000073050	XRCC1	1.73883	1.68163	1.45716	1.31554	1.72079	2.30671	2.04238	2.41483	1.82246	2.31044	2.32472	1.92745	2.09222	1.76004	2.3868	1.85921	2.3558	1.89422	1.51879	2.09023	2.10479	2.04782	1.412	1.33272	1.74605	2.26178	2.13819	2.16886	2.21351	2.00591	1.65615	2.68276	1.96477	2.33449
ENSG00000073060	SCARB1	1.74679	2.41752	2.63093	2.28281	5.80948	1.41235	1.83162	1.74794	1.30506	1.46997	1.46381	1.75971	1.68982	1.30992	2.3112	2.71227	2.5712	1.90042	1.45745	1.65463	1.46891	1.80656	1.67043	1.75775	2.4354	1.58598	2.58257	2.0557	1.79983	1.85853	2.55496	1.52365	1.43788	1.29196
ENSG00000073067	CYP2W1	0	0	0	0.05724	0	0.00265	0.00503	0.00377	0.00608	0.00322	0	0	0.00536	0.0038	0	0	0.02671	0.01181	0	0.00477	0	0.01713	0.01033	0.00369	0.00386	0	0.02212	0	0.00322	0.00543	0.01297	0.01514	0.00271	0
ENSG00000073111	MCM2	0.32175	0.06099	0.09095	0.0756	0.18409	0.28794	0.24509	0.30554	0.18579	0.37688	0.19738	0.12402	0.2275	0.4049	0.31374	0.14375	0.20792	0.22068	0.23347	0.38312	0.25617	0.19112	0.33914	0.25246	0.25356	0.32448	0.28291	0.24985	0.25896	0.35177	0.2827	0.30856	0.25013	0.36145
ENSG00000073146	MOV10L1	0.01811	0.04058	0.04457	0.12705	0.10499	0.05239	0.15238	0.13861	0.0417	0.12201	0.02222	0.0454	0.04757	0.0737	0.10438	0.11601	0.0512	0.08581	0.10861	0.07117	0.10121	0.08787	0.1063	0.03719	0.08103	0.04264	0.51582	0.24132	0.0793	0.1347	0.07852	0.18789	0.08314	0.10866
ENSG00000073150	PANX2	3.22266	2.64578	4.11152	2.83155	3.03524	2.55087	4.56387	2.86484	3.89053	5.98366	6.53808	2.77394	2.45516	6.38439	3.48258	4.70322	2.01198	1.77426	3.13407	3.47062	2.9612	3.0731	4.01245	1.91117	3.54188	7.68668	4.32568	3.71044	3.7499	4.63365	4.05879	4.70724	3.04398	4.24002
ENSG00000073169	SELO	2.19425	6.71038	4.58421	9.24791	5.26683	4.5892	5.57166	5.82944	6.24854	5.76384	4.07063	5.44133	3.9682	2.93358	7.26024	5.2238	4.55354	6.44672	4.40955	4.10852	5.08705	4.37586	3.53375	3.06687	4.90334	5.13985	13.0647	12.6909	4.98691	3.95857	3.65357	5.17983	4.95039	4.26594
ENSG00000073282	TP63	0.01669	0.00534	0	0	0.05323	0.11532	0.00187	0.00983	0	0.00239	0.00341	0.01102	0.00399	0.01274	0.00196	0.01783	0.00497	0.00879	0.0026	0.03724	0.02941	0.03459	0.01922	0.00411	0.00575	0.00197	0.00165	0	0.0024	0.01111	0.00241	0	0	0.00143
ENSG00000073331	ALPK1	0.15145	0.17294	0.08812	0.10733	0.20196	0.28852	0.05777	0.2327	0.14086	0.13822	0.18582	0.08127	0.42682	0.16265	0.25654	0.11751	0.25545	0.10366	0.11875	0.23754	0.22328	0.28901	0.10575	0.64853	0.11469	0.05884	0.11046	0.11213	0.1312	0.069	0.11602	0.06643	0.16835	0.23108
ENSG00000073350	LLGL2	0.09965	0.77576	0.64609	0.28768	0.64312	0.32885	0.12357	0.44336	0.36443	0.16578	0.20913	0.34881	0.22453	0.15875	0.46271	0.41832	0.30909	0.43079	0.13849	0.22478	0.30684	0.31827	0.12315	0.27269	0.26944	0.21766	0.23107	0.20718	0.34566	0.13892	0.19785	0.24422	0.31273	0.17264
ENSG00000073417	PDE8A	2.81408	1.06346	1.22179	1.10374	1.64222	1.48879	1.51549	2.59758	0.85923	0.74988	1.20361	1.89284	0.96952	1.80356	1.44414	1.15754	2.33905	3.74714	0.6416	1.61995	1.28272	0.82596	1.2078	1.31819	1.26965	0.88061	0.78233	1.12656	0.94711	0.71952	1.10732	0.92914	2.72458	1.36078
ENSG00000073464	CLCN4	1.19217	1.16571	1.72033	0.89363	1.15437	1.77854	1.49545	2.04229	1.72799	2.09573	1.73416	1.15071	1.55208	1.62565	1.76309	2.54524	2.74642	2.02872	2.18555	2.0512	1.33731	1.51579	1.25617	1.32955	2.00368	3.59974	1.56088	1.11142	2.91715	4.19752	2.41815	3.45558	2.48145	1.45547
ENSG00000073536	NLE1	0.87318	0.59072	0.57091	0.90076	0.68014	0.54199	1.01716	0.64762	0.57696	0.95023	0.5776	0.60719	0.6814	1.00431	0.62969	0.63238	0.57292	0.52172	0.786	0.77061	0.6961	0.4645	0.91763	0.59686	0.70567	0.78979	1.12932	1.2793	0.78825	1.08411	0.77371	0.95693	0.73211	0.91577
ENSG00000073578	SDHA	1.77143	1.94142	2.82356	2.18391	2.17313	3.15951	3.58409	3.62603	4.10979	4.24745	3.04767	4.49367	3.11636	3.28753	1.71125	1.91788	1.79388	2.37604	2.85824	3.26857	3.4676	3.78458	3.63925	2.78856	3.82328	5.46672	3.41931	3.53728	3.43381	4.21022	3.63243	3.69155	3.79166	3.18244
ENSG00000073584	SMARCE1	1.73853	0.86021	0.87914	0.84963	0.81815	1.02778	0.76756	1.28289	0.93734	0.76466	1.16811	0.99365	1.23218	1.15724	0.7264	0.68829	1.04335	0.84405	0.75534	1.00785	1.10629	0.96329	1.13435	1.02651	0.78689	0.71905	0.72882	0.54089	0.7951	0.77487	0.83298	0.68852	0.93504	1.03449
ENSG00000073598	FNDC8	0.20919	0.10046	0.13041	0	0.10396	0.13233	0.29171	0.14328	0.09715	0.23134	0.18333	0.14197	0.1713	0.15963	0.15819	0.38292	0.29354	0.18882	0.40503	0.13808	0.10349	0.19553	0.25798	0.16938	0.24688	0.39055	0	0.04267	0.53424	0.4988	0.27213	0.3479	0.21665	0.29972
ENSG00000073605	GSDMB	0.65897	1.50825	1.4613	1.15357	1.51807	0.88532	1.26946	1.26839	0.9429	1.86619	0.80422	1.01297	0.68563	0.67404	2.43186	2.46792	1.87483	1.38417	1.79703	1.00635	0.88034	1.13406	0.43087	0.92074	1.11664	1.29745	1.68112	1.71499	1.47669	0.89537	1.46364	1.05914	1.8982	0.62016
ENSG00000073614	KDM5A	1.62613	1.05607	0.72894	0.77021	0.55195	0.55843	0.34064	0.50038	0.5604	0.34155	0.51984	0.52832	0.68826	0.555	0.50001	0.4143	0.49168	1.01064	0.35674	0.44001	0.49084	0.4753	0.46318	0.64418	0.34984	0.33443	0.211	0.2041	0.27561	0.30871	0.32578	0.28477	0.3028	0.44376
ENSG00000073670	ADAM11	2.15662	1.8584	3.26633	4.02112	5.38462	1.62652	6.04419	2.1966	2.07777	5.06556	2.87544	2.22393	0.77261	2.45528	4.05082	5.94443	1.70444	3.14555	3.08666	3.08276	1.4217	1.14788	2.85257	0.92143	4.22503	5.17997	11.3885	10.4175	6.01413	6.99691	5.0056	7.43399	4.83223	2.53819
ENSG00000073711	PPP2R3A	0.41274	0.29986	0.43694	0.2565	0.29452	0.35803	0.42033	0.62758	0.42789	0.28901	0.48693	0.37497	0.37061	0.45898	0.46684	0.35595	0.43943	0.68538	0.31407	0.45105	0.39349	0.52018	0.56641	0.37292	0.32785	0.35043	0.40681	0.57169	0.36926	0.30336	0.43021	0.34549	0.46513	0.37285
ENSG00000073712	FERMT2	2.07157	2.08567	2.76507	2.1451	1.57267	3.14603	2.67256	1.71216	2.98286	2.33414	2.41311	2.825	3.55181	2.07178	1.36405	1.19757	2.17624	1.94407	2.72788	3.25784	3.54822	4.23278	4.32212	5.26688	3.05903	1.83005	1.23806	1.15531	1.74588	1.7801	3.51376	1.03987	2.54865	2.60348
ENSG00000073734	ABCB11	0	0	0	0	0	0.00143	0	0.00203	0.00327	0.00693	0	0	0.00144	0.00819	0	0	0	0.00636	0	0.00128	0	0	0	0	0	0.00142	0	0	0	0.00292	0	0	0	0.01035
ENSG00000073737	DHRS9	0.15482	0.03717	0.14848	0.08464	0.18273	0.2135	0.04094	0.30138	0.09886	0.39473	0.04749	0.10507	0.43975	0.46131	0.11317	0.07439	0.10862	0.0524	0.35402	0.38586	0.4676	0.0814	0.06873	0.1744	0.12561	0.11327	0.11118	0.12105	0.04049	0.05216	0.04316	0.12873	0.05211	0.72233
ENSG00000073754	CD5L	0	0	0	0	0	0	0	0.01705	0	0.00363	0	0.00669	0.0121	0.04296	0.01192	0	0.03016	0	0.03552	0.02691	0.02463	0.01934	0	0.03329	0	0	0	0	0	0	0	0	0	0.02172
ENSG00000073756	PTGS2	0.07085	0.18525	0.45716	0.24603	0.2807	0.57728	0.25968	0.17482	0.21113	0.08464	0.25114	0.18388	0.27357	0.06208	0.07779	0.32279	0.15465	0.06218	0.20235	1.34837	0.33575	0.31034	0.05437	0.17459	0.28859	0.29196	0.1839	0.07494	0.29673	0.22281	0.37037	0.12153	0.27252	0.05669
ENSG00000073792	IGF2BP2	0.00876	0.06311	0.04411	0.10057	0.04571	0.16137	0.03833	0.03979	0.05696	0.0113	0.11286	0.11098	0.01569	0.01114	0.05256	0.03929	0.08605	0.02768	0.03275	0.02931	0.07983	0.07738	0	0.02375	0.01131	0.02011	0.04922	0.01668	0.0283	0.01589	0.01329	0.00665	0.01746	0.05181
ENSG00000073803	MAP3K13	1.53788	0.68174	0.8008	0.459	0.60014	0.58961	1.1702	0.80269	0.71171	0.87972	0.9374	0.93405	0.81171	0.97545	0.61809	0.59789	0.47682	0.45158	0.7694	0.82303	0.84807	0.93848	0.87937	0.73282	0.79743	0.89079	0.60438	0.69442	0.67591	0.78754	0.87559	0.6736	0.76769	0.78336
ENSG00000073849	ST6GAL1	1.06975	1.25822	0.89922	0.54352	1.1708	2.29461	0.7659	1.35202	1.04437	1.33143	1.93264	0.60474	2.50974	0.90741	0.82541	0.96703	1.65749	0.69452	1.16089	1.30358	1.5474	1.77722	0.65581	2.07981	0.9701	0.83332	0.68089	0.53935	1.07881	1.21792	1.23138	0.93606	0.93737	1.30789
ENSG00000073861	TBX21	0	0.0381	0.00533	0.03036	0	0.00562	0.01068	0.03203	0.01934	0.00341	0	0.08167	0.00568	0.00807	0.0056	0	0	0	0	0.00506	0.04049	0.01038	0.01096	0.04301	0.0041	0.0056	0.00469	0	0	0.02015	0	0	0.00863	0.0204
ENSG00000073905	VDAC1P1	0	0.07047	0.19703	0	0	0.06065	0	0	0	0.01052	0.06002	0.03873	0.01752	0.06221	0.01726	0.03134	0.02184	0.1159	0.09144	0.01559	0.03566	0.04801	0.06756	0.06027	0.13891	0.12094	0	0	0.13696	0.23073	0.2121	0.22282	0.07092	0.02516
ENSG00000073910	FRY	0.2118	0.42671	0.51068	0.15486	0.39985	0.48313	0.49382	0.30374	0.36211	0.50765	0.2266	0.1994	0.36737	0.37844	0.3956	0.65613	0.50627	0.55284	0.73817	0.5885	0.32531	0.39419	0.30592	0.34052	0.5688	0.83157	0.34981	0.33193	0.8178	1.13591	0.68489	0.86939	0.65165	0.3122
ENSG00000073921	PICALM	7.31039	4.97924	6.76959	4.59457	5.32482	6.46664	4.39937	5.99541	5.49035	4.9024	5.83275	5.91763	6.82892	4.74464	5.51096	5.2461	8.35344	7.63268	5.69304	6.51824	6.06318	6.01136	4.99939	7.12331	4.87968	5.689	3.18987	3.38798	5.97342	4.7013	5.89108	4.80507	7.39541	4.65966
ENSG00000073969	NSF	1.99575	2.14754	4.47809	3.05284	2.05252	3.70214	5.15653	3.56084	3.03188	11.1613	3.17006	2.32435	2.45348	4.01484	4.28713	6.24439	2.28493	3.31594	9.69086	6.42416	2.35454	2.8662	2.5306	1.78554	9.09228	17.9983	11.4842	8.90751	15.1928	20.4564	10.1583	17.453	11.0269	4.35714
ENSG00000074047	GLI2	0.10736	0.19538	0.18208	0.10451	0.09337	0.34228	0.17497	0.077	0.20665	0.12272	0.15945	0.13869	0.2581	0.16672	0.19741	0.15023	0.19173	0.12495	0.1294	0.15125	0.26673	0.40759	0.24974	0.33139	0.21297	0.11076	0.02339	0.03227	0.13874	0.10149	0.22908	0.07436	0.10855	0.20053
ENSG00000074054	CLASP1	1.56966	1.61531	2.20287	1.22282	1.6706	1.66218	2.10953	1.41651	1.89222	1.89093	1.68056	1.79023	1.53905	1.7254	1.55759	2.45537	1.65692	1.92448	2.36316	1.99356	1.84458	2.02648	2.66482	1.77372	1.89008	2.32849	1.1095	0.87337	2.76901	2.47819	2.43484	2.48744	2.25827	1.69344
ENSG00000074071	MRPS34	11.079	20.7557	9.83656	35.2589	15.324	11.1579	12.8544	15.2859	21.8951	15.9606	17.6991	20.4031	16.4317	16.1969	12.77	10.998	10.4332	11.0496	13.1211	12.7418	16.3402	15.1902	17.6001	13.0261	12.1434	11.5056	28.9471	31.8181	10.5222	10.7496	9.20626	13.7126	10.4236	17.0654
ENSG00000074181	NOTCH3	1.05126	3.3959	2.35144	2.45349	5.44451	0.90513	0.81241	0.52699	1.50566	0.44501	1.39974	0.9518	0.9635	0.74945	0.46914	1.34548	0.84401	0.97176	0.22913	0.84047	0.76212	0.51509	0.7032	0.51113	1.34602	1.08644	0.12824	0.3904	0.44574	0.93993	1.3205	0.30541	0.28622	0.77345
ENSG00000074201	CLNS1A	6.65741	3.07135	3.76893	5.06424	3.61368	3.63514	5.13528	5.7716	4.80481	4.53352	5.43627	5.68594	5.25224	5.55126	2.97099	2.49136	3.63782	2.75382	3.29074	4.02117	4.66255	4.67199	6.78405	5.23094	4.14395	3.46328	2.85532	2.64836	2.95922	3.24649	3.87573	3.21871	4.0929	5.84925
ENSG00000074211	PPP2R2C	9.24936	2.6985	5.76588	3.91752	4.31021	3.46586	8.70668	7.27749	6.23784	7.70825	7.91514	8.84978	5.36461	10.6302	3.23383	5.07191	3.01012	3.28032	6.4724	5.90905	5.92371	4.3949	9.27766	4.14615	5.72447	7.15175	2.81097	2.93839	5.66759	8.84512	6.65439	5.73601	5.60446	9.72773
ENSG00000074219	TEAD2	1.18316	2.226	1.44842	0.45277	2.34844	1.79486	0.33733	0.35476	2.83939	0.49087	2.70693	1.19578	1.95478	0.70104	0.57963	1.26184	1.18701	0.3298	0.7481	0.76512	1.38011	1.77363	0.82669	1.67042	0.70072	0.34414	0.26753	0.46375	0.69254	0.39142	0.59149	0.27829	0.3658	0.77319
ENSG00000074266	EED	0.8218	0.78364	0.8593	0.6335	0.6787	0.63041	0.58306	0.74596	0.83604	0.61149	0.55493	0.74429	0.84299	0.47672	0.73024	0.65527	0.82357	0.59301	0.75846	0.6104	0.653	0.79686	0.66143	0.69056	0.63647	0.7246	0.40208	0.23637	0.66089	0.45693	0.5563	0.52367	0.73935	0.65377
ENSG00000074276	CDHR2	0.22493	0.43208	0.58839	0.61342	0.46543	0.39016	0.68399	0.48539	0.63034	0.8806	0.75655	0.45444	0.25564	0.52282	0.95252	1.27208	0.42248	0.36142	1.04576	0.6426	0.31242	0.51889	0.44726	0.26567	0.82897	0.47804	1.51597	1.03363	0.96725	0.92168	0.77521	1.33278	0.64945	0.64425
ENSG00000074317	SNCB	26.1792	17.4341	47.2934	59.356	28.892	28.3451	65.2578	31.0158	25.5599	99.1413	30.9374	22.9599	12.54	52.9313	47.5389	59.0238	9.171	28.1584	82.3618	64.3088	24.308	20.8415	23.9342	10.9807	77.0536	96.0294	146.341	126.814	88.8715	90.2557	67.5733	136.599	67.6264	54.0686
ENSG00000074319	TSG101	2.30145	2.66193	3.24603	1.94338	2.59349	2.92811	2.8367	2.59297	3.31926	2.92513	2.64477	3.33644	3.14509	2.75938	2.35645	2.45393	2.62432	1.94566	3.46911	3.40859	3.33798	4.2664	3.26827	3.22699	3.21896	3.26102	2.46649	2.10331	3.06957	2.87374	3.10624	3.04613	3.3467	2.65636
ENSG00000074356	C17orf85	1.16815	0.77702	0.8451	0.93016	1.17365	0.99469	0.71066	0.90447	0.73707	0.68023	0.89022	0.99671	0.93576	0.74561	0.76814	0.75768	1.30873	1.62742	0.69513	0.88203	0.88337	0.60052	0.63635	1.04056	0.86162	0.71498	0.47628	0.84605	0.58915	0.59235	0.87776	0.67755	1.28738	0.87509
ENSG00000074370	ATP2A3	0.14499	0.26112	0.16831	0.30055	0.34151	0.11664	0.10574	0.20733	0.11784	0.08964	0.17419	0.14111	0.18505	0.09528	0.16843	0.1316	0.19151	0.0668	0.02823	0.17133	0.17838	0.14625	0.09387	0.08188	0.13413	0.10669	0.25545	0.28466	0.08588	0.15235	0.11395	0.09173	0.07008	0.13983
ENSG00000074410	CA12	0.05105	0.10079	0.26465	0.25324	0.28611	0.10147	0.33601	0.14456	0.3826	0.12075	0.05567	0.39296	0.10668	0.17746	0.11409	0.14899	0.09117	0.07168	0.15375	0.21147	0.10545	0.09185	0.14493	0.23342	0.17279	0.18832	0.10902	0.05669	0.30175	0.30769	0.24103	0.13637	0.12028	0.388
ENSG00000074416	MGLL	10.2421	11.6658	9.47064	8.51618	11.0668	6.50102	10.8086	4.89431	11.7934	9.13141	12.0908	12.0743	9.02023	11.1187	4.92015	9.20962	5.45133	4.24166	6.8638	8.69617	9.07433	9.08766	14.2845	8.47317	7.38392	4.9659	4.07381	4.68429	6.30788	7.8315	9.54579	5.33742	6.42785	10.8124
ENSG00000074527	NTN4	1.74244	0.56424	1.03607	0.20957	1.08239	0.58022	1.51815	0.68844	0.78491	0.74079	0.6719	0.48483	0.40664	0.68382	0.30569	0.57091	0.4401	0.32241	0.7422	0.98356	1.06162	0.67588	0.5604	0.40974	0.8174	1.18514	0.15898	0.15165	0.73557	1.00797	0.90017	0.9046	0.73446	0.42249
ENSG00000074582	BCS1L	1.26441	1.78629	1.76362	1.8791	2.10316	1.8895	1.57838	1.9206	2.0402	2.23316	1.27272	1.85645	1.92186	1.94222	2.11407	1.44708	1.92378	1.74516	1.92192	1.99107	1.77874	1.51601	1.58531	1.8392	1.88563	1.60642	2.02184	2.67594	1.7424	1.71933	1.706	1.8205	2.22487	2.2698
ENSG00000074590	NUAK1	1.69874	0.87834	2.01859	1.3213	1.26629	1.23395	1.83486	1.64746	1.31081	3.19333	1.634	1.09194	1.03267	1.59742	1.33473	2.36243	1.22884	1.58006	2.12168	1.8248	1.10684	0.89168	0.91766	0.92326	1.80309	4.02435	2.05472	1.81986	2.64657	4.22661	2.10584	3.44071	2.58748	1.25272
ENSG00000074603	DPP8	0.99526	0.81742	1.07041	0.60628	0.70304	1.2973	1.4138	0.66016	0.99703	1.15828	0.82489	0.85395	1.09586	1.01574	0.83147	1.0241	0.97034	1.20634	0.95684	1.26857	1.31124	1.13159	1.5121	1.06109	1.43046	2.08476	0.7075	0.36735	1.42004	1.80563	1.80197	1.43515	1.4644	0.98617
ENSG00000074621	SLC24A1	0.49316	0.07017	0.12569	0.15727	0.32961	0.25962	0.2828	0.31227	0.17071	0.21798	0.11205	0.22777	0.28628	0.3229	0.12569	0.14481	0.23445	0.1118	0.14511	0.1717	0.26382	0.16133	0.21443	0.24642	0.18626	0.19273	0.09587	0.08041	0.1849	0.24521	0.18513	0.14676	0.21021	0.24425
ENSG00000074657	ZNF532	3.0717	2.31524	2.14369	1.4035	2.13407	2.01828	1.98134	1.45829	2.02247	1.32847	2.15695	2.14215	2.35196	2.35283	2.021	2.02905	2.88079	2.22588	1.67805	1.83208	2.10655	1.73213	2.13328	2.70782	1.52774	1.54096	0.71533	0.53853	1.62819	1.57423	2.0167	1.28066	1.90038	1.72623
ENSG00000074660	SCARF1	0.4435	1.00868	0.77524	0.18146	0.94606	0.66994	0.36334	0.36953	0.45564	0.44984	0.43635	0.28158	0.51863	0.28096	0.25691	0.58435	0.51932	0.36349	0.30895	0.43864	0.55668	0.68027	0.34095	0.35879	0.52063	0.665	0.20042	0.31862	0.64163	0.61333	0.60051	0.45742	0.31849	0.36152
ENSG00000074695	LMAN1	1.45888	1.57196	1.63576	1.12596	1.13014	1.94236	1.30394	1.06111	1.60658	0.99647	1.12061	1.45358	2.07192	1.03219	0.91935	1.37644	1.7488	1.49593	1.62143	1.60168	1.60655	2.0865	1.91551	2.82461	1.13304	1.27195	0.39332	0.4522	1.2001	1.10652	1.56286	0.89353	1.39092	0.89221
ENSG00000074696	PTPLAD1	2.68242	5.42473	6.982	4.29787	2.73642	7.65451	5.93269	3.22287	8.51631	7.1571	3.22854	5.90858	8.53246	3.93098	2.2994	3.64514	4.38856	3.91454	7.60632	7.0821	8.54306	10.5227	8.80399	9.6634	8.42015	9.35792	3.63651	4.28067	7.05292	8.83383	9.35332	6.11897	7.50271	5.12231
ENSG00000074706	IPCEF1	0.36223	0.43254	1.26846	0.85544	0.61301	0.55489	1.01162	0.67814	0.49329	2.52405	0.47146	0.29649	0.42964	0.85041	0.97081	1.7248	0.48299	0.64949	1.29596	1.05755	0.65663	0.46359	0.3279	0.25934	1.10699	2.48789	2.36796	1.67276	2.47443	2.24147	1.5834	3.17498	1.51617	0.58409
ENSG00000074755	ZZEF1	0.62959	0.6298	0.63488	0.36657	0.63614	0.7584	0.69289	0.47597	0.5743	0.59377	0.54811	0.60088	0.62097	0.60205	0.82511	0.7724	0.91328	1.18431	0.56101	0.6926	0.62375	0.60379	0.6991	0.60899	0.6488	0.78707	0.45344	0.29344	0.88733	0.83511	0.78671	0.76426	0.79875	0.64226
ENSG00000074771	NOX3	0.02031	0.00976	0.00682	0.02591	0.01767	0.01799	0.01367	0.07176	0	0.00437	0	0	0.00728	0.08267	0	0.00651	0	0.01604	0.00475	0.00971	0.0037	0.04652	0.04208	0.02002	0.00524	0.00359	0	0	0	0	0	0.00514	0.00368	0.01045
ENSG00000074800	ENO1	46.6153	65.4987	51.4445	104.775	40.3576	80.4651	93.6397	61.984	107.303	84.7097	68.5033	80.7373	92.7531	75.1451	51.1449	35.6016	47.2634	47.3611	61.7347	73.9583	85.7273	96.658	142.125	85.8263	80.2055	47.2892	96.5546	73.5824	53.5888	68.13	67.5869	61.9526	68.2456	90.1449
ENSG00000074803	SLC12A1	0.0266	0	0.00335	0	0	0.01531	0.03357	0	0.0027	0.00715	0	0.00132	0.00298	0.00338	0.00235	0.01065	0	0.00788	0.0101	0.01271	0.00242	0.00435	0	0.0041	0.00515	0.03053	0.00393	0.01582	0.00716	0.01629	0.00865	0.00841	0.01085	0.00086
ENSG00000074842	C19orf10	3.65855	5.14036	4.57202	7.0634	5.56803	4.50107	4.55126	4.75956	6.28811	5.15604	3.77608	4.80504	6.03534	3.35773	4.1786	3.1674	3.17861	3.27995	6.13454	4.64355	4.32075	4.69038	4.47271	5.97572	4.67779	4.97235	10.2625	6.89453	4.19551	5.0319	3.66585	4.74196	4.13526	5.25091
ENSG00000074855	ANO8	1.49125	2.24049	2.68738	1.03083	1.53599	2.89073	2.33302	0.94183	1.60463	1.61048	1.21638	1.61278	2.1325	1.48974	2.52251	3.19972	2.72273	2.96746	1.27317	1.83573	1.57763	1.66522	2.27544	3.02805	2.89489	3.06168	1.03463	1.14989	3.25855	2.46968	3.69189	1.97972	2.29657	2.52163
ENSG00000074935	TUBE1	0.52943	0.77419	0.84863	0.49703	0.4863	0.6659	0.66475	0.45934	0.61398	0.58968	0.43427	0.49926	0.53065	0.35105	0.51222	0.77174	0.85521	0.72352	0.67973	0.64354	0.45537	0.57116	0.44162	0.71094	0.66035	1.04948	0.18469	0.09626	0.8059	0.68639	0.76866	0.6383	0.95954	0.28607
ENSG00000074964	ARHGEF10L	1.28981	3.17071	2.22861	1.21037	1.71474	2.07014	2.28632	1.32459	2.2017	1.54473	1.68305	1.77041	2.27535	1.85958	1.49236	2.05565	1.88809	1.42364	1.41927	1.40903	1.66291	1.83391	1.73948	2.33816	1.40697	1.53191	0.60178	0.7271	1.61672	1.61019	1.77754	1.37789	1.23685	1.93577
ENSG00000074966	TXK	0.01195	0.01721	0.00802	0.00762	0	0.0127	0.00402	0.00904	0	0	0	0	0.0214	0.00608	0	0	0.00533	0	0.00279	0.00952	0.00435	0.00782	0.01238	0.00589	0	0.01477	0.01413	0	0.01029	0.013	0	0.01209	0	0
ENSG00000075035	WSCD2	0.17713	0.27038	0.50326	0.46804	0.3466	0.29245	0.6473	0.25701	0.31875	0.68015	0.4657	0.283	0.30029	0.29447	0.43086	1.24422	0.47168	0.47464	0.9579	0.46969	0.18217	0.22868	0.391	0.25098	0.52587	1.07138	1.88741	1.60179	0.87611	1.10064	0.54038	1.27595	0.55607	0.30422
ENSG00000075043	KCNQ2	2.38853	2.71934	2.27738	3.70347	2.3906	1.39501	3.36133	1.6809	2.92846	2.20274	2.96217	3.05275	1.58599	2.23382	2.24169	2.24587	1.07561	1.56118	2.20127	2.26201	1.85768	1.74127	2.73732	1.4892	2.80669	1.85089	2.58762	3.35164	2.54785	4.86379	2.56468	2.64454	1.85474	2.9547
ENSG00000075073	TACR2	0.14448	0.02775	0.10669	0.11979	0.07539	0.0435	0.12644	0.19323	0.04697	0.10252	0.12409	0.16015	0.10352	0.15803	0.10197	0.09256	0.04515	0.02282	0.10466	0.13812	0.079	0.13707	0.14966	0.07833	0.17903	0.09696	0.21788	0.2338	0.17737	0.19397	0.13156	0.28885	0.13093	0.10032
ENSG00000075089	ACTR6	2.78492	1.09189	1.76737	0.65915	1.42858	1.53377	1.90769	2.35535	1.69747	2.29243	1.92203	1.89493	1.64855	2.48488	1.05573	1.22662	1.24825	1.09975	2.21157	2.04177	1.94309	1.83635	1.76548	1.85772	1.84513	2.65888	1.01005	0.73523	1.89554	2.16507	2.02599	2.20519	2.34033	1.74288
ENSG00000075131	TIPIN	0.27101	0.33261	0.29313	0.21127	0.24879	0.43469	0.33447	0.25836	0.37932	0.44354	0.48954	0.35167	0.78482	0.45192	0.55258	0.26526	0.39661	0.4043	0.59459	0.39821	0.82051	0.44576	0.42631	0.40812	0.24488	0.38555	0.31609	0.21498	0.32104	0.3633	0.34601	0.32388	0.33837	0.36396
ENSG00000075142	SRI	21.5869	9.94844	14.9586	13.5309	13.0009	14.7965	24.035	15.5515	21.2273	19.1651	18.6302	27.715	21.4487	24.7553	7.68703	8.99718	7.87212	7.5155	15.9267	18.5476	20.3699	18.835	29.4605	21.5237	16.7767	13.1915	11.7298	13.2656	8.57985	10.2909	17.2157	6.46145	15.3018	21.0447
ENSG00000075151	EIF4G3	4.28556	1.5072	2.52366	1.47278	1.86999	2.79177	2.68268	2.7932	2.21967	2.47625	2.80272	2.2726	2.4613	2.92166	1.95748	2.74398	2.56967	2.42772	2.62018	2.46221	2.39214	2.20044	1.77986	2.23201	2.57168	3.93586	1.67688	1.11794	3.07715	3.40009	3.1836	3.10661	3.24366	2.47873
ENSG00000075188	NUP37	0.65513	0.25666	0.34722	0.29689	0.26988	0.56798	0.52806	0.25233	0.47638	0.50417	0.4019	0.67569	0.69484	0.51308	0.22511	0.2209	0.42335	0.31317	0.3102	0.57134	0.67244	0.5781	0.61316	0.67124	0.45398	0.35927	0.32626	0.22975	0.31563	0.23458	0.28407	0.22251	0.40933	0.46109
ENSG00000075213	SEMA3A	0.01328	0.0574	0.15155	0.05929	0.0231	0.2109	0.08492	0.13739	0.05936	0.14943	0.0353	0.08587	0.16334	0.08444	0.06092	0.1744	0.1502	0.09789	0.08482	0.16362	0.14522	0.04996	0.07184	0.22579	0.1337	0.28923	0.08638	0.04635	0.25264	0.1847	0.19577	0.22852	0.23426	0.04553
ENSG00000075218	GTSE1	0	0.0047	0.00985	0	0.0085	0.01732	0	0.00987	0.00795	0	0	0.01161	0.01051	0.00497	0.03451	0.02193	0.00437	0.01545	0.01371	0.00312	0.01604	0.0144	0.00338	0.00964	0	0.00518	0.00289	0	0.01474	0.00177	0.0106	0.0099	0.01772	0.01257
ENSG00000075223	SEMA3C	0.11912	0.18433	0.21103	0.12663	0.14964	4.28072	0.26061	0.34568	0.12908	0.12238	0.18675	0.20959	0.20389	0.14477	0.1915	0.35825	0.78298	0.36586	0.56907	0.4207	0.58137	1.40395	0.10283	0.17286	0.13838	0.39969	0.39919	0.32127	0.3934	0.26053	0.11622	0.31653	0.1907	0.0919
ENSG00000075234	TTC38	1.13612	1.93191	1.51765	2.23303	2.33906	1.55237	1.34232	1.63826	2.36013	1.12926	2.4252	2.09741	2.45249	1.2975	1.74284	0.98039	1.69256	0.96139	1.10256	1.42041	2.28623	2.32104	2.08159	1.8626	1.01758	0.64901	1.48775	1.05388	0.99628	0.86444	1.14362	0.63078	1.18924	1.67549
ENSG00000075239	ACAT1	2.54051	1.73733	2.56577	1.89988	2.07374	2.64068	2.63031	3.07046	3.0336	2.95983	2.36969	3.77301	3.3811	3.1555	1.33956	1.00416	1.74452	1.24964	1.98404	2.39785	3.28863	3.84566	4.22967	2.74574	2.94752	3.26913	2.14599	2.19202	2.36472	2.2897	2.40772	1.76335	2.38433	3.13289
ENSG00000075240	GRAMD4	1.52812	2.52776	2.99785	1.16957	1.97129	1.96834	2.70318	1.55531	2.5252	2.52285	2.68218	1.6838	2.02558	1.9759	1.72267	2.92613	2.30076	1.83716	1.68821	2.16283	2.2498	2.56481	2.69397	1.93509	2.32536	2.35233	0.85852	0.96166	2.44106	3.29603	2.62652	2.42561	2.15103	2.32292
ENSG00000075275	CELSR1	0.09062	0.31551	0.21944	0.17339	0.11258	0.03611	0.04575	0.06043	0.08548	0.04871	0.08537	0.05765	0.03594	0.01893	0.08337	0.18349	0.06936	0.0409	0.1936	0.03764	0.03185	0.0757	0.01788	0.04546	0.03342	0.02172	0.02392	0.03697	0.02509	0.04697	0.0442	0.02293	0.04516	0.02497
ENSG00000075290	WNT8B	0	0	0.00659	0	0.01708	0.00696	0	0.00991	0.00798	0	0.01205	0	0	0.005	0.00693	0	0	0	0.00459	0.00939	0.02148	0.00643	0.01356	0.00484	0.00507	0.00694	0.01161	0	0	0.01425	0.00426	0.00497	0.00356	0.00505
ENSG00000075292	ZNF638	2.07885	2.30409	2.46694	1.13863	2.09391	2.34241	2.03292	2.42436	1.93645	2.33545	1.71483	2.33178	2.3973	2.23838	3.48676	2.92325	4.3091	3.9191	3.48891	2.21091	2.28406	2.69724	1.96183	2.56278	2.46052	2.45112	1.45948	0.82731	2.57582	2.04556	2.52854	2.59109	3.39466	1.98512
ENSG00000075303	SLC25A40	0.61228	0.41166	0.76181	0.54152	0.30529	0.62756	0.65673	0.37082	0.4976	0.68462	0.46577	0.3038	0.66829	0.57936	0.33995	0.59362	0.48842	0.47068	0.81838	0.75051	0.555	0.62093	0.63708	0.62162	0.67231	1.32638	0.41037	0.27199	0.91961	1.17154	0.84604	0.7293	0.77531	0.3527
ENSG00000075336	TIMM21	2.5982	1.82239	2.0541	1.61354	2.1902	1.6652	1.97918	2.36664	3.03767	2.14409	2.71247	2.95042	2.47604	2.11601	1.04961	1.32507	1.49074	1.14302	1.87731	1.63769	2.46537	2.54806	1.78643	2.01341	1.66805	1.58985	0.65033	1.04135	1.48247	1.44513	1.36379	1.26315	1.67499	1.82572
ENSG00000075340	ADD2	0.53024	0.45899	1.23491	1.5824	0.92512	0.6841	1.60075	0.75822	0.91239	2.48587	1.02205	0.63622	0.36057	1.20722	1.27058	2.26364	0.59916	1.16328	2.1316	1.56969	0.70215	0.72223	0.73915	0.34682	1.84798	2.42483	3.87036	3.56587	3.54036	3.975	2.24526	3.60736	2.0294	1.22723
ENSG00000075388	FGF4	0	0	0	0	0	0	0	0	0	0	0	0	0	0	0	0	0	0	0	0	0	0	0	0	0	0	0	0	0	0	0	0	0	0
ENSG00000075391	RASAL2	0.37556	0.32532	0.42885	0.3358	0.27472	0.42337	0.49382	0.29671	0.28668	0.45058	0.22609	0.26262	0.32945	0.32855	0.29851	0.56216	0.27424	0.47125	0.62743	0.54244	0.28979	0.34217	0.33208	0.30877	0.47571	0.80704	0.23248	0.38589	0.80511	1.05705	0.65595	0.77722	0.5439	0.23017
ENSG00000075399	VPS9D1	3.3276	4.84063	5.30051	4.66148	5.78783	3.45278	5.4861	3.91455	4.45477	5.99485	5.06264	4.28735	3.32927	4.86618	6.68283	6.93432	4.85686	4.15717	4.09145	4.75037	3.93006	3.36473	4.39548	2.90722	5.64164	5.85517	11.6177	9.65233	6.2106	6.17313	5.33081	6.21023	5.32258	5.52959
ENSG00000075407	ZNF37A	0.80151	0.77397	0.77963	0.37653	0.51716	0.60602	0.44238	0.5785	0.63562	0.49202	0.6371	0.5749	0.76803	0.60943	0.95652	0.75643	0.9081	0.85083	0.56288	0.45588	0.75084	0.69921	0.49548	0.73906	0.48281	0.61336	0.12614	0.29328	0.6172	0.58321	0.56335	0.50055	0.63026	0.46432
ENSG00000075413	MARK3	1.69821	3.31596	2.96291	3.07084	2.24778	2.64845	2.30679	2.26982	2.7849	2.55013	2.42705	2.93481	2.80961	2.00911	3.44428	3.00834	3.03491	2.88879	3.04051	2.12219	2.47783	3.19594	2.45508	3.02011	2.65695	2.80953	2.08446	1.74308	2.91004	2.03392	2.41239	2.60457	3.02117	2.08279
ENSG00000075415	SLC25A3	13.0328	5.21289	7.14749	7.16604	6.8067	8.17666	9.67332	10.5544	8.99072	11.9846	10.9663	11.8787	9.28572	10.6817	5.28349	4.76752	5.58164	6.30036	8.84662	10.8775	8.52034	9.87102	11.7702	8.66807	9.13136	13.3717	13.5272	9.9997	10.7819	12.5338	9.62273	10.7752	9.4643	9.8907
ENSG00000075420	FNDC3B	0.27759	0.25015	0.28373	0.16313	0.17089	0.2812	0.17217	0.16135	0.25982	0.11335	0.26405	0.25189	0.30002	0.1198	0.07815	0.17784	0.19635	0.14534	0.21136	0.1953	0.24217	0.29182	0.20355	0.42503	0.18439	0.15588	0.05626	0.01484	0.15921	0.12902	0.19002	0.09393	0.14076	0.11791
ENSG00000075426	FOSL2	1.34461	2.15431	2.16527	2.62825	2.12704	3.8886	1.22703	0.79561	2.68715	0.76769	2.48175	1.50515	1.40879	0.40836	1.08196	1.90852	1.61211	0.91548	1.81478	1.8062	1.75035	5.1344	0.66441	3.09486	1.89123	2.36025	1.0711	0.65927	2.5378	1.22392	2.15749	1.07511	1.25315	0.39497
ENSG00000075429	CACNG5	0.05083	0.01221	0	0	0.0221	0.01351	0.05988	0	0.01033	0	0.01559	0.03019	0	0.0194	0	0	0	0.04015	0.01188	0.0324	0.06022	0.00831	0.01755	0	0.03281	0.00898	0	0	0	0.03689	0.02755	0	0.02303	0.03268
ENSG00000075461	CACNG4	4.88434	2.26904	2.19151	2.77868	4.70669	1.32378	7.77391	2.88625	2.07949	1.83138	2.35647	3.36685	1.20905	3.35886	1.88824	3.00339	1.92321	1.49264	3.6305	2.48713	2.02425	1.54968	3.14426	0.97074	2.58208	1.0793	2.17728	2.95551	1.84233	3.31965	2.53297	2.6554	2.11523	3.36424
ENSG00000075539	FRYL	1.23961	0.87597	0.80307	0.43099	0.96687	1.14512	0.55631	0.85259	0.74212	0.46978	0.98174	0.99775	0.96261	0.71018	1.22616	1.11153	2.63578	2.74236	0.66095	0.97515	0.94991	0.78603	0.69604	0.9372	0.75614	0.74504	0.4354	0.43027	0.7754	0.48623	0.76469	0.57195	1.34262	0.61232
ENSG00000075568	TMEM131	0.33526	0.57809	0.59484	0.37675	0.4915	0.74596	0.5825	0.45363	0.62278	0.52112	0.44465	0.4677	0.57538	0.45807	0.60734	0.68937	0.83825	0.84732	0.59242	0.65321	0.52551	0.63352	0.54685	0.68846	0.61575	0.7883	0.44941	0.53493	0.90022	0.95176	0.76218	0.79835	0.79224	0.41302
ENSG00000075618	FSCN1	9.17552	10.1402	10.3853	8.37149	13.6044	8.78597	7.27271	9.55808	5.67908	8.01714	8.3816	5.86506	8.84925	7.16972	16.0992	12.9109	8.99262	11.091	10.7465	10.4259	7.53571	4.13096	4.57081	7.08362	10.5641	10.5069	10.7202	10.3851	12.0166	14.7159	10.0848	15.3709	9.67768	8.71325
ENSG00000075624	ACTB	136.11	137.656	153.855	219.596	142.202	154.975	159.002	147.015	109.358	186.598	117.16	143.207	174.134	165.006	216.214	133.827	148.642	149.686	184.229	223.498	169.275	154.631	141.914	214.08	230.601	235.98	247.104	258.421	240.43	211.949	196.821	263.779	173.504	157.631
ENSG00000075643	MOCOS	0.05944	0.01269	0.01108	0.00842	0.01723	0.02106	0.02223	0.04333	0.02147	0.01562	0.03241	0.00523	0.01774	0.02352	0.04195	0.00846	0.01179	0.03129	0.05247	0.06313	0.04815	0.0767	0.0228	0.06021	0.10059	0.02682	0.01367	0.03143	0.04125	0.02876	0.04868	0.01838	0.02873	0.01528
ENSG00000075651	PLD1	0.50428	0.32423	0.33434	0.25252	0.41319	0.53223	0.23566	0.64362	0.2083	0.1873	0.40907	0.49002	0.27173	0.39117	0.5324	0.33108	0.7722	1.18165	0.19185	0.46481	0.31827	0.24336	0.12951	0.25161	0.22271	0.25318	0.15158	0.37886	0.23697	0.09073	0.29366	0.21938	0.50683	0.3301
ENSG00000075673	ATP12A	0	0	0.00373	0	0	0	0.00374	0.00561	0	0	0	0	0	0	0.00392	0	0	0.03511	0	0	0.00203	0	0	0	0	0.00196	0	0	0.00718	0.00202	0	0	0	0
ENSG00000075702	WDR62	0.00424	0.06929	0.03988	0.04872	0.00738	0.08568	0.06285	0.03534	0.06725	0.0438	0.05987	0.06384	0.03421	0.02591	0.07338	0.09651	0.10799	0.05697	0.0585	0.0453	0.06033	0.05692	0.01172	0.023	0.04601	0.02173	0.09787	0.29083	0.07495	0.08315	0.05336	0.07625	0.03076	0.03383
ENSG00000075711	DLG1	6.29308	2.12042	2.42373	2.12352	2.50199	1.89537	2.31996	3.46817	2.38865	1.78048	3.6802	2.56149	1.82225	3.34726	2.27137	2.91447	3.32989	3.03453	2.00535	2.3165	2.08848	1.59492	1.80062	1.93075	2.0539	1.89177	1.30001	1.56668	1.9369	2.37098	2.3707	1.70137	2.68089	2.30195
ENSG00000075785	RAB7A	21.8316	19.6418	19.8475	18.3061	18.1631	24.5182	21.5617	21.5857	21.6818	23.9482	19.6026	23.2509	30.4235	24.737	21.8037	16.2361	24.2727	16.5792	22.7033	24.5504	26.7125	28.3831	24.0754	33.644	24.239	23.1516	20.8967	18.34	24.8754	25.9859	24.6558	24.0547	21.812	23.0146
ENSG00000075790	BCAP29	1.97313	1.06839	1.96045	1.57623	1.44999	2.00343	1.90107	1.62941	1.65367	2.5128	1.21046	1.70481	1.71418	1.77043	1.71815	1.82346	1.74428	1.30122	2.29035	2.37193	1.99231	1.88079	1.95707	1.94608	2.60677	3.3922	1.83491	1.64343	3.06834	3.15909	2.77739	2.68146	2.74912	1.64148
ENSG00000075826	SEC31B	0.2332	1.10325	0.9943	0.45887	0.83712	1.05636	1.09055	0.54715	0.61897	0.85993	0.49311	0.68357	0.67547	0.57046	1.08911	1.25561	1.45323	1.51262	1.01218	1.136	1.02189	0.87165	0.63391	0.70303	0.94532	1.63945	2.3489	1.99549	1.35401	1.23053	1.16071	1.55452	1.40015	0.66733
ENSG00000075856	SART3	1.32942	1.20563	1.26786	0.57498	1.13134	1.52399	1.33279	1.17343	1.37718	1.36797	1.09208	1.17004	1.58415	1.3236	1.18998	1.29948	1.60488	1.41947	1.35593	1.33178	1.34773	1.19365	1.48549	1.2696	1.29621	1.64544	0.94141	0.68433	1.61969	1.69555	1.44978	1.49302	1.4529	1.39832
ENSG00000075884	ARHGAP15	0.18214	0.0849	0.07732	0.10934	0.08852	0.24671	0.04688	0.19196	0.09143	0.15206	0.06244	0.03605	0.16025	0.1458	0.05672	0.04462	0.13873	0.08462	0.06635	0.16729	0.21676	0.16561	0.05734	0.15973	0.07883	0.03027	0.10613	0.02805	0.04731	0.04082	0.05459	0.05016	0.04855	0.14879
ENSG00000075886	TUBA3D	0.10383	0.07479	0.1307	0.11589	0.13545	0.09655	0.02621	0.08515	0.0211	0.15629	0	0.12331	0.0558	0.12545	0.0916	0.13304	0.15066	0.16401	0.22443	0.10753	0.09462	0.06369	0.03585	0.03838	0.06031	0.15127	0.48355	0.21002	0.29631	0.14599	0.12381	0.21678	0.11761	0.06675
ENSG00000075891	PAX2	0	0	0	0	0	0.02118	0.0246	0	0.0216	0.00571	0	0.01315	0.00476	0.00169	0.00703	0.03405	0.00297	0	0.059	0.01694	0.00605	0.02065	0.01147	0	0.04631	0.03285	0.01375	0.01581	0.04007	0.05907	0.0072	0.04372	0.0289	0.01196
ENSG00000075914	EXOSC7	1.11124	1.06732	0.93095	2.03097	1.08011	1.37282	1.26667	1.49398	1.35845	1.59032	1.34051	1.41958	1.24784	1.34679	1.01498	0.89439	1.10068	1.0104	1.44672	1.46699	1.29861	1.36706	1.13822	1.62457	1.25117	1.29291	2.20069	1.8889	1.34957	1.15372	1.18437	1.52663	1.63152	1.5153
ENSG00000075945	KIFAP3	1.72075	2.03812	3.64888	2.88095	2.03608	2.93356	3.24955	2.89761	2.74311	5.262	1.91333	2.22378	2.66294	2.65566	3.05084	4.16054	2.53013	2.97288	5.09771	4.07025	2.93722	3.34778	3.04798	3.064	4.52345	6.15366	3.86992	3.25233	5.08	6.48231	4.55216	5.60879	5.0049	2.81676
ENSG00000075975	MKRN2	3.45182	3.25245	3.56398	2.21088	3.03994	2.88414	3.2502	2.79324	4.16058	2.8938	3.13618	3.22314	2.69239	3.10086	3.52591	4.33888	4.05771	2.68019	3.92409	3.02366	2.97576	3.38291	3.72657	3.10807	3.53441	4.46518	2.79071	3.12633	3.89612	3.59625	3.92817	3.20303	3.817	3.13122
ENSG00000076003	MCM6	0.69503	0.45471	0.71342	0.21843	0.42048	0.99198	0.84082	0.63292	0.86364	0.74076	0.51907	0.69784	1.16919	0.79171	0.58297	0.48399	0.56216	0.64439	0.68024	0.81207	0.79861	0.7958	0.88344	0.95563	0.85814	1.14203	0.75355	0.35477	1.03486	0.88083	0.79056	0.95848	0.78501	0.80301
ENSG00000076043	REXO2	1.35688	1.32479	1.49436	0.87258	1.4531	1.76378	1.21914	1.31867	1.52651	1.40338	1.62353	1.4206	1.60294	1.07821	1.05265	0.99142	1.56209	1.00079	0.98526	1.26317	1.58602	1.64349	1.15776	1.57508	1.11456	1.07732	0.73612	0.69384	1.03132	0.87481	1.01625	0.82583	1.23163	1.20542
ENSG00000076053	RBM7	0.45241	0.49011	0.42556	0.23822	0.3477	0.57304	0.42673	0.42745	0.41684	0.34388	0.47441	0.52898	0.65585	0.32784	0.27104	0.3404	0.58718	0.3033	0.4032	0.48026	0.5005	0.48101	0.49771	0.56001	0.28384	0.26199	0.30955	0.19029	0.2504	0.30254	0.32391	0.28091	0.38328	0.35309
ENSG00000076067	RBMS2	0.68552	1.00439	1.12714	1.37839	1.02058	0.69972	0.38717	0.39582	0.71765	0.39725	0.54173	0.56578	0.59941	0.44628	0.43053	0.67367	0.49282	0.48636	0.38825	0.54796	0.76025	1.04719	0.6339	0.79882	0.32695	0.29548	0.34013	0.30968	0.43294	0.43002	0.57687	0.22053	0.30956	0.42131
ENSG00000076108	BAZ2A	2.08198	2.06174	2.01877	1.56537	2.25669	1.67493	1.07673	1.13416	1.52066	1.0318	1.64316	1.2965	1.40736	1.02631	1.50565	1.81577	1.97615	2.13042	0.9739	1.13437	1.27757	1.34852	1.07179	1.35469	1.0936	1.40227	1.06274	1.36522	1.49338	1.37854	1.55843	1.23838	1.3014	1.15875
ENSG00000076201	PTPN23	1.40093	3.55709	2.85407	2.55671	3.20872	2.61773	2.36235	2.08786	2.64343	2.16983	1.95712	2.21293	1.99512	2.15573	3.86452	4.22099	4.48984	4.51887	1.87341	2.14697	1.92133	2.06575	2.02355	2.10377	2.62117	2.63694	2.84844	2.58786	3.78814	3.13423	2.99971	3.52779	2.56042	2.13485
ENSG00000076242	MLH1	1.83716	1.34468	1.58255	1.18587	1.69397	1.82305	1.84765	1.82368	1.61898	1.71106	1.39863	2.1381	2.0538	1.87769	1.57396	1.17699	2.06544	1.87927	1.96804	1.68749	1.72061	1.71794	1.85342	2.21174	1.66285	1.81766	1.12901	1.15884	1.56132	1.8151	1.76359	1.69168	1.95167	1.91826
ENSG00000076248	UNG	4.49219	6.75136	6.21594	4.33894	3.5554	4.77116	4.19339	2.8992	6.82882	4.14873	4.96645	5.66781	7.69645	4.85834	3.99171	4.4101	5.03577	3.19054	3.8892	3.53229	6.17891	7.65975	10.0657	6.4586	4.22583	3.43867	2.05935	2.49183	3.10449	2.81434	3.89223	2.31458	3.45874	4.82866
ENSG00000076258	FMO4	0.09888	0.0554	0.11617	0	0.08599	0.28898	0.12758	0.25784	0.10715	0.13466	0.02022	0.08481	0.3011	0.18444	0.15702	0.07391	0.36054	0.26031	0.05006	0.35447	0.20425	0.3666	0.26176	0.29239	0.20421	0.06985	0.07309	0.1255	0.06034	0.0897	0.16436	0.12512	0.26881	0.24157
ENSG00000076321	KLHL20	1.32611	0.34652	0.61206	0.04353	0.33072	0.83246	0.55138	0.65697	0.51905	0.5116	0.47855	0.61377	0.95191	0.74656	0.38196	0.42167	0.61384	0.57758	0.6471	0.7395	0.74998	0.62841	0.74072	0.85059	0.50094	0.5321	0.20471	0.15779	0.36753	0.55194	0.54754	0.29118	0.52134	0.6645
ENSG00000076344	RGS11	4.21025	6.12392	8.25601	9.37932	6.62383	3.69038	8.4445	6.02775	4.73201	8.35057	3.99894	4.80865	3.68101	5.74614	17.6464	9.4794	5.56212	8.07062	4.70095	5.91466	5.36052	4.78251	6.14052	5.21938	11.358	7.81699	13.9244	11.122	9.48899	7.98498	10.9068	10.6112	9.87912	7.87249
ENSG00000076351	SLC46A1	1.06948	1.54583	1.74066	2.15949	1.66055	1.43596	1.82971	1.29804	1.47969	1.63334	1.08175	1.65018	1.67929	1.50085	2.11168	1.69955	1.81215	1.9901	1.47019	1.69814	1.4567	1.35937	1.84823	1.87434	1.71988	1.39303	1.89587	1.90198	1.51467	1.66106	2.04497	1.7137	1.73787	1.86617
ENSG00000076356	PLXNA2	0.44246	1.27348	2.09342	0.94068	1.23292	0.93031	1.05262	0.6084	1.08977	1.00708	0.73861	0.88416	0.71169	0.57652	0.92943	1.7654	0.7781	1.03647	1.1345	0.76107	0.69672	0.85568	0.85536	0.75506	1.13682	1.54842	0.8206	0.74064	1.68815	1.66225	1.41478	1.46937	1.12759	0.54802
ENSG00000076382	SPAG5	0.23521	0.60851	0.74622	0.66782	0.56747	0.56981	0.50055	0.27762	0.71528	0.89896	0.40961	0.39949	0.35744	0.58478	0.69081	1.41452	0.64025	0.56928	1.74105	0.49201	0.50752	0.58578	0.34844	0.44872	0.70319	0.93661	0.66857	0.29251	1.22237	0.75571	0.73695	1.04455	0.67656	0.52292
ENSG00000076513	ANKRD13A	1.70435	1.27111	1.33173	1.02585	1.49204	1.7593	1.34678	2.01656	1.22689	1.51812	1.94573	1.60415	1.57196	1.52739	2.12104	1.43538	2.24757	2.37123	1.28578	1.67785	1.7373	1.32928	1.55896	1.60901	1.51959	1.39431	1.79725	2.00378	1.46714	1.24912	1.24925	1.39822	2.04363	1.48324
ENSG00000076554	TPD52	3.39161	1.21801	3.19835	1.56054	1.9289	2.39676	2.6447	3.3268	1.68735	4.36828	2.4498	2.17546	1.59097	3.43691	2.24109	3.28796	2.55782	2.05416	4.24038	3.50847	2.25328	1.72042	1.79273	1.647	3.65637	4.58791	2.21749	2.14442	5.09311	5.3222	4.33968	4.35325	4.27042	2.24315
ENSG00000076555	ACACB	1.24801	0.937	1.08859	0.98097	0.99108	1.84416	1.0472	1.08451	1.46662	1.01988	0.94534	1.52163	2.22868	1.16174	1.54043	0.99192	2.0143	1.98983	0.51343	1.25419	1.94731	1.52431	2.06867	1.57809	1.01269	0.75121	1.65975	1.5254	1.00579	0.70742	1.29507	0.64205	1.01254	1.5934
ENSG00000076604	TRAF4	1.91419	2.0857	1.76999	2.02712	2.85828	1.5513	3.00567	1.68607	2.60132	1.23288	1.84454	2.85603	1.62868	1.73172	2.55865	1.55895	3.17667	2.85959	1.96219	1.99388	2.49647	1.74274	3.42952	1.51742	1.74823	1.06835	1.56187	1.75764	1.52078	1.35635	1.92626	1.62693	2.05047	2.30339
ENSG00000076641	PAG1	0.78648	0.53131	0.63535	0.45362	0.47453	0.43124	0.31158	0.38173	0.3364	0.29858	0.47786	0.37541	0.47656	0.34554	0.37581	0.46649	0.41331	0.43986	0.58651	0.37592	0.39162	0.53427	0.35473	0.72885	0.42162	0.3768	0.11795	0.10388	0.38499	0.39187	0.46259	0.30569	0.34442	0.25741
ENSG00000076650	GPATCH1	0.79485	0.48381	0.59256	0.40085	0.48227	0.72521	0.68128	0.61339	0.49575	0.71149	0.6237	0.4903	0.57117	0.6136	0.70451	0.6839	0.53232	0.80295	0.61768	0.69652	0.66539	0.67879	0.6287	0.40995	0.51061	0.69206	0.47006	0.4179	0.70868	0.57179	0.61717	0.82332	0.62314	0.60609
ENSG00000076662	ICAM3	0.92803	0.94537	0.77405	1.62324	1.02719	0.55041	1.42929	0.75932	1.18845	0.96148	1.31979	1.19681	1.01252	1.03722	0.86837	0.95938	0.70312	0.633	0.86085	0.90284	1.28651	0.72449	0.92249	0.80039	1.04181	0.71267	0.87313	1.07077	0.99032	1.14284	0.84139	0.86826	0.70846	1.21497
ENSG00000076685	NT5C2	2.78234	3.10508	2.83225	1.8794	1.87762	2.56646	2.22013	2.10204	4.14937	2.10557	2.83322	2.82437	4.15054	2.14337	2.93564	2.31982	3.51674	2.64053	2.16764	2.41423	3.23477	5.61421	4.03664	3.03851	2.28945	2.90213	1.39074	0.70393	2.64117	2.34399	2.59719	2.25149	2.47616	2.07076
ENSG00000076706	MCAM	1.86716	2.34373	2.40565	1.25507	2.9462	2.90615	1.74238	1.62652	1.50835	0.71884	0.82308	1.33672	1.10551	1.2229	1.38688	1.50959	1.09821	2.32679	0.73676	2.85286	1.564	0.61997	0.89373	1.04694	1.4201	2.23315	0.86948	0.61462	1.19804	0.93104	1.18777	1.55339	1.50053	1.59
ENSG00000076716	GPC4	0.30349	1.60718	1.05452	0.4133	0.48508	2.81563	0.68469	0.50712	1.50322	0.93657	0.57868	0.74362	2.32	0.47153	0.51814	0.74621	1.82378	0.78387	0.9181	0.86385	1.55629	2.47674	1.38499	2.19508	1.34677	1.02124	0.439	0.30061	0.97344	1.48366	1.5116	0.82202	1.08969	0.67922
ENSG00000076770	MBNL3	0.12241	0.06205	0.0525	0.04554	0.0414	0.12045	0.07096	0.11669	0.05941	0.10675	0.04798	0.03904	0.17602	0.0813	0.0516	0.03703	0.12904	0.12353	0.06674	0.13923	0.13882	0.13849	0.10567	0.09049	0.08866	0.03543	0.02413	0.00162	0.06225	0.05058	0.14007	0.03356	0.06348	0.1128
ENSG00000076826	CAMSAP3	0.65923	1.15123	1.26734	1.87842	1.34021	1.09031	1.85003	0.94843	1.84731	2.24781	1.50213	1.1761	0.72078	1.3785	1.53482	2.3832	0.58866	0.82493	1.99858	1.38998	0.94561	1.05589	1.28596	0.67299	1.73502	2.12579	3.93908	3.35763	2.16668	2.64827	1.69653	2.53064	1.43685	1.30339
ENSG00000076864	RAP1GAP	3.12018	3.93472	6.14359	4.21426	6.38477	4.38614	7.91737	4.32031	4.12882	9.12465	4.21111	3.18253	2.04494	4.88151	7.66367	12.4829	6.38524	6.1694	7.97726	7.23117	3.35458	3.3384	3.58707	2.48391	9.64902	9.0329	12.3587	9.73839	17.4792	18.3847	11.0591	18.5962	10.7086	5.83765
ENSG00000076924	XAB2	2.18363	3.75985	2.83058	6.22765	3.85211	3.10046	3.06541	4.18647	3.2102	4.18963	2.71731	4.04119	2.92723	2.5085	4.17249	2.87184	3.87992	4.10119	2.53054	3.32353	3.38615	2.84579	2.53785	2.662	3.73526	3.45028	12.9031	12.2054	3.49869	3.32066	2.77703	4.29959	3.6455	3.58386
ENSG00000076928	ARHGEF1	1.36024	3.52704	2.32166	1.9252	3.21447	2.70727	1.56603	2.55679	1.7578	1.81696	1.70137	2.19965	2.4727	1.66396	4.90371	2.81757	3.75976	4.91217	1.08496	2.12893	2.42136	2.31378	1.44723	2.37001	2.85394	1.78763	2.58098	2.26248	2.25371	1.81639	2.41866	2.65171	2.758	2.50547
ENSG00000076944	STXBP2	0.3443	0.86431	0.33095	0.96821	0.95952	0.71794	0.22914	0.81156	0.44197	0.4644	0.84967	0.40891	0.94752	0.40405	0.69035	0.42862	0.5485	0.2472	0.43518	0.40269	0.8771	0.6886	0.24588	0.50519	0.24039	0.23907	1.24018	0.67782	0.36909	0.2172	0.22224	0.37823	0.20989	0.45075
ENSG00000076984	MAP2K7	4.54709	3.74402	2.98496	5.04956	5.80549	2.08203	2.59695	3.77392	2.3817	1.93644	3.17035	2.87572	2.03192	2.89565	4.09698	3.61557	3.21082	3.19008	1.59945	1.88183	2.01899	1.74073	2.29111	1.72245	1.83574	2.1969	3.49723	3.8794	2.31818	1.79469	1.79687	2.20557	1.73005	2.81968
ENSG00000077009	NMRK2	0.07271	0.24442	0.08542	0.18549	0	0.08371	0.09789	0.01835	0.07386	0.07817	0	0.10074	0.00651	0	0.05132	0.02329	0.04869	0	0	0.00579	0.01988	0.00595	0.01255	0.00896	0.03754	0.04494	0.07525	0.10382	0.03915	0.0066	0.03941	0.0276	0.05271	0.0187
ENSG00000077044	DGKD	0.53602	0.77014	0.56927	0.33067	0.64193	0.8856	0.58414	0.55657	0.45705	0.44214	0.5795	0.60704	0.68863	0.45709	0.8016	0.63755	0.99259	1.22492	0.50102	0.55932	0.53012	0.56702	0.48092	0.92243	0.68396	0.7278	0.65088	0.62734	0.65958	0.69906	0.62107	0.71495	0.64898	0.68244
ENSG00000077063	CTTNBP2	1.37382	0.81834	0.87084	0.33094	0.89223	0.8146	1.05184	0.69484	0.55825	0.55152	0.57151	0.7843	0.69496	0.90138	0.63879	1.01236	1.06617	1.70904	0.9617	1.0578	0.74044	0.82846	0.83474	0.60443	0.67737	0.95901	0.3208	0.37604	0.81785	0.83652	0.7964	0.71922	1.10604	0.62168
ENSG00000077080	ACTL6B	1.14595	1.70937	2.69261	3.79844	1.8573	1.55307	2.95129	1.69124	2.29301	5.52937	2.10903	1.42286	0.78687	2.44675	2.42642	4.40497	1.20158	1.61814	4.93769	3.22283	1.16457	1.34334	1.57078	0.78298	4.32105	7.8773	11.3925	10.6108	6.8324	7.39943	3.76438	9.52629	4.10665	2.18343
ENSG00000077092	RARB	0.25806	0.57654	0.63648	0.15743	0.35127	0.54651	0.40786	0.49831	0.58358	0.4584	0.50935	0.40864	0.63308	0.64785	0.34447	0.63615	0.31058	0.37218	0.44571	0.39149	0.45398	0.646	0.56563	0.56955	0.43158	0.77474	0.30854	0.33109	0.47365	0.7389	0.47921	0.42591	0.39653	0.40972
ENSG00000077097	TOP2B	9.97886	3.43305	5.21693	3.60585	4.5478	6.59328	6.42259	7.08056	6.53022	6.13967	7.94761	7.35585	8.0156	8.7168	3.28838	3.44822	4.53293	4.43213	5.63531	6.17457	6.78326	6.59038	8.50731	6.95883	5.77882	7.20993	2.55793	2.89599	4.76435	7.07252	5.97631	5.60681	5.25808	6.90814
ENSG00000077147	TM9SF3	4.61279	3.14458	4.07991	2.01358	3.57943	5.5173	4.05567	3.98923	4.64205	3.60297	4.26804	4.36744	5.35767	3.75645	3.03698	3.22676	4.2234	3.63389	4.39489	4.44225	4.96234	5.10659	4.93782	5.62865	4.50376	4.4675	2.11078	1.94502	3.8217	4.15993	5.07011	3.5228	4.76925	3.35273
ENSG00000077150	NFKB2	0.8798	3.35787	1.67244	2.44538	1.53832	1.61245	0.67642	1.52604	1.42625	0.68902	1.22149	1.30153	1.65059	0.80093	1.68965	1.34682	1.52161	0.79725	0.97815	0.82334	1.29632	2.05561	0.85381	2.20678	0.83679	0.54953	0.61067	0.53775	0.95544	0.48053	0.72483	0.36327	0.7251	0.90738
ENSG00000077152	UBE2T	0.50633	0.87912	1.18971	0.89429	0.47421	0.77265	0.91767	0.97302	0.93377	2.73864	0.86017	0.49341	0.58604	0.72322	0.90715	1.24763	0.52168	0.24609	2.67576	1.58241	0.63889	0.92376	0.34967	0.47988	1.88027	2.11851	1.63538	2.22449	2.29854	2.39542	1.53685	2.46417	1.64475	0.79127
ENSG00000077157	PPP1R12B	1.21507	0.63403	0.92162	0.77926	0.84653	1.01029	0.87369	1.11805	0.88928	1.07445	1.03781	0.90713	1.0141	1.07861	0.88996	0.98918	1.05902	1.79381	0.77754	1.01609	0.8842	0.75656	0.83602	0.91203	0.82089	2.29992	0.69541	0.63901	1.10947	1.11519	1.04354	1.08105	1.15706	1.0525
ENSG00000077232	DNAJC10	0.72637	0.44019	0.53924	0.47922	0.49467	0.88631	0.66361	0.54892	0.5544	0.66898	0.52106	0.42677	0.79685	0.54696	0.42722	0.47828	0.63145	0.58582	0.7171	0.82358	0.73164	0.61229	0.62305	0.92384	0.70494	0.93222	0.48639	0.47193	0.66304	0.86599	0.80991	0.77177	0.92711	0.52184
ENSG00000077235	GTF3C1	1.1588	1.94517	1.97858	2.8122	2.22147	2.03408	2.45494	2.03335	2.08906	2.26033	1.89938	2.0097	1.84951	1.72931	2.41311	2.40416	1.95417	2.13359	2.0908	2.0452	1.74456	1.75872	2.19514	1.77342	1.95795	1.85067	3.25887	2.90961	2.32045	2.2325	2.10166	2.42142	2.01958	2.01035
ENSG00000077238	IL4R	1.3552	1.42265	1.7693	0.76011	2.32162	1.64649	0.70141	1.5157	0.72225	0.45102	1.78809	1.30486	1.76514	0.41227	1.24248	1.33505	1.39864	0.91435	0.8625	0.70527	1.64212	2.15655	0.86535	1.63953	1.18319	1.43958	1.18404	0.35978	1.53424	0.37683	1.24318	0.8979	0.67761	0.53414
ENSG00000077254	USP33	2.6682	1.77665	2.35681	1.2773	1.77815	2.22706	2.49849	2.18787	1.84196	2.51802	1.97528	1.79689	1.94078	2.22979	2.44181	2.67166	2.29423	2.08837	3.04879	2.59082	2.10042	2.15963	2.08074	2.06705	2.77696	4.02377	1.92898	1.41547	3.50881	3.26885	3.0003	3.29883	3.13841	1.70384
ENSG00000077264	PAK3	1.23089	0.6935	1.12474	0.71836	0.46877	0.55146	1.19687	0.49636	0.40046	1.86484	0.53055	0.38537	0.30335	0.89529	0.63879	1.0553	0.36099	0.63856	2.00492	1.31575	0.41349	0.55532	0.38335	0.25673	1.68437	2.26609	1.57004	1.66562	2.36435	3.12197	1.66397	2.69255	1.80364	0.86686
ENSG00000077274	CAPN6	0	0	0.0039	0	0	0.07619	0.00391	0	0	0.0025	0	0	0.00208	0	0	0	0	0	0.00815	0	0.00424	0.04564	0	0	0	0	0	0	0	0	0	0	0	0.00598
ENSG00000077279	DCX	0.20865	0.08645	0.14145	0.17744	0.12809	0.14783	0.34701	0.1084	0.13133	0.18562	0.11043	0.14253	0.03957	0.13216	0.1155	0.19658	0.08585	0.09047	0.28106	0.15448	0.09246	0.08231	0.11019	0.02823	0.2218	0.28177	0.35929	0.14214	0.2855	0.31173	0.23239	0.34788	0.21355	0.16728
ENSG00000077312	SNRPA	3.68946	6.51357	4.3463	8.49377	5.53103	4.24456	3.78461	4.50435	4.49762	4.50694	3.75074	5.13296	4.48768	3.55278	5.41879	3.48923	3.93771	3.81581	5.55868	3.90487	4.47976	4.23875	3.43362	4.52845	4.44487	3.53393	8.63405	7.24973	5.1425	3.43282	3.291	4.89077	3.56628	3.91263
ENSG00000077327	SPAG6	0.02071	0.00995	0.03823	0.13208	0.009	0.02751	0.0941	0.05748	0.02945	0.07793	0.03811	0.0246	0.0204	0.03424	0.14616	0.15589	0.74431	0.04089	0.02178	0.0231	0.0302	0.01863	0.00358	0.02296	0.06683	0.14995	0.02756	0.18727	0.03345	0.0263	0.04041	0.04455	0.1126	0.02397
ENSG00000077348	EXOSC5	1.83984	2.14198	1.81529	3.30703	1.93946	2.13796	2.60843	2.88413	2.44675	3.30882	1.86405	2.85827	2.29696	2.20523	2.26262	2.4735	1.77979	1.71728	2.71633	2.54051	2.27619	1.72358	1.72299	1.84783	2.5188	3.01285	4.87976	3.52921	2.91799	3.12042	1.96422	3.56967	2.74341	3.17576
ENSG00000077380	DYNC1I2	9.36504	4.64597	5.09787	6.60419	2.81984	5.17034	4.78473	5.53351	6.37596	5.57963	8.1354	9.87725	6.46954	8.04758	2.6595	2.66877	3.79863	4.45179	5.92303	6.30624	6.61657	6.55655	6.47353	6.99719	3.62424	4.12998	1.766	1.7787	3.92567	4.47038	4.75036	4.04244	5.24888	5.51872
ENSG00000077420	APBB1IP	1.36496	0.59046	0.54211	0.53829	1.18706	1.27342	0.25602	1.60914	0.29638	1.55715	1.23367	0.26812	2.40766	1.16086	1.1031	0.57408	1.13975	0.61719	0.93495	1.38951	1.39771	0.6715	0.44253	1.56365	0.6913	0.39746	0.52068	0.26779	0.51167	0.73912	0.71159	0.95982	0.45889	1.75775
ENSG00000077454	LRCH4	1.16741	2.94556	2.06193	1.82008	2.95312	2.39186	1.10396	1.22863	2.0048	1.55796	1.10836	1.69458	1.74593	1.02871	1.89149	2.65181	3.22039	2.66357	0.96668	1.1994	1.77733	1.59127	0.96936	1.55137	1.60257	1.57977	1.57255	1.11346	1.95265	1.47752	1.45834	1.86289	1.47519	1.38074
ENSG00000077458	FAM76B	0.4943	0.52092	0.41941	0.17077	0.40003	0.64448	0.35355	0.35168	0.51888	0.28196	0.45065	0.38594	0.61857	0.3056	0.38037	0.49481	0.73258	0.59643	0.50213	0.48566	0.56558	0.63896	0.40299	0.66147	0.436	0.57589	0.16849	0.23199	0.5264	0.37241	0.44504	0.3718	0.57236	0.19597
ENSG00000077463	SIRT6	1.56276	4.79604	2.88761	6.58795	3.54656	1.80579	2.24428	2.28726	2.17118	2.19225	1.98133	2.63966	1.53029	1.87019	4.30164	2.91299	2.0932	2.48025	2.08672	1.67415	1.70084	1.52155	2.24582	1.67974	1.63298	1.93188	4.46252	4.45566	2.02275	1.55801	1.68439	2.62152	1.72099	2.35006
ENSG00000077498	TYR	0	0	0	0	0	0.0268	0	0	0	0.00296	0	0	0.00246	0	0	0	0	0	0	0	0	0.00225	0	0	0.0071	0	0	0	0	0.0025	0	0	0	0
ENSG00000077514	POLD3	0.27111	0.36166	0.40951	0.19693	0.38641	0.52022	0.32952	0.34967	0.3152	0.37083	0.35574	0.3518	0.60569	0.41951	0.36409	0.35462	0.48754	0.58883	0.4505	0.43675	0.46805	0.38926	0.34325	0.49177	0.37911	0.45883	0.40305	0.28674	0.34711	0.42764	0.44084	0.39832	0.48727	0.41444
ENSG00000077522	ACTN2	0.65829	0.90063	1.06629	1.32794	1.01851	1.05752	1.96581	1.26519	1.03577	3.28203	1.15518	1.33334	0.66226	1.38435	3.13077	2.24846	2.49141	3.4157	2.2734	2.26963	1.19562	0.9766	0.66077	0.75826	2.74876	3.26458	2.77718	2.74695	3.63035	3.87589	2.65362	4.22297	4.4394	1.16336
ENSG00000077549	CAPZB	10.6564	9.54757	9.61747	9.17138	9.3921	12.7707	10.2423	11.3014	9.6157	12.8351	9.79513	10.2232	12.0836	11.2492	10.4438	7.50369	10.6079	7.8414	10.8166	13.368	12.9432	11.6354	11.3891	11.0125	12.7202	12.2968	12.8405	11.4274	13.049	14.3516	12.2478	15.2417	9.95098	13.0086
[truncated: 62,271 more rows]
