# Supplementary material for: Alterations of transcriptome signatures in head trauma-related neurodegenerative disorders
Source: Sci Rep. 2020 Jun 1;10:8811. doi: 10.1038/s41598-020-65916-y (PMC7264177; doi:10.1038/s41598-020-65916-y)
Supplement: Supplementary file 7 — Supplementary Table 6. [file 41598_2020_65916_MOESM7_ESM.xlsx]

## Sheet: Neurons
Supplementary Table S3. The expression levels of cell-type specific genes
Neurons	CTE			CTE/AD			AD			NORMAL
Official_Gene	Expression levels (average)	Foldchange	q-value	Expression levels (average)	Foldchange	q-value	Expression levels (average)	Foldchange	q-value	Expression levels (average)
AACS	9.33802	-1.5621	0.00303451	9.22524	-1.73215	0.00113599	9.333	-1.50775	0.0319464	9.77648
ABCC5	10.5349	-1.67789	0.000823657	10.3222	-2.07822	6.26541e-06	10.7608	-1.30164	0.169417	11.0771
ACD	9.41433	-1.28216	0.317855	9.12373	-1.7483	0.0144055	9.24736	-1.51895	0.0482829	9.62152
ACHE	8.00995	-1.90769	0.00254924	7.85761	-2.24192	0.000218406	7.92611	-2.01047	0.0033908	8.70861
ACTL6B	8.78019	-3.2719	1.21235e-07	8.76618	-3.00965	0.000208946	8.71812	-3.20479	2.4517e-05	9.94968
ACYP1	8.19742	-1.20731	0.204442	8.17398	-1.18971	0.424138	8.18745	-1.18777	0.326115	8.36299
ADAM11	10.216	-2.03954	0.00372352	9.92312	-2.69225	0.00025278	9.98642	-2.49061	0.000519382	10.9741
ADAM23	9.23406	-2.96429	1.18406e-06	9.11528	-3.25998	5.49907e-06	9.44036	-2.30643	0.000652529	10.3146
ADAMTS6	3.82739	1.31295	0.689783	3.80141	1.00779	0.990137	3.66547	-1.22829	0.658252	3.75857
ADD2	10.0084	-2.99354	2.7758e-07	10.0326	-2.70625	0.000245989	10.1057	-2.56807	0.000164235	11.148
AES	14.201	1.06309	0.813113	14.2193	1.09668	0.72785	13.8787	-1.32054	0.106854	14.1471
AFF3	8.44087	-1.84033	0.000204719	8.53742	-1.58502	0.0427188	8.53648	-1.57829	0.0294692	9.01213
AGAP2	11.0693	-2.70809	0.000321083	11.6013	-1.46796	0.321717	11.4084	-1.90244	0.0181161	11.9781
AIP	10.911	1.44855	0.0962802	10.8443	1.29972	0.198019	10.5436	-1.05781	0.770185	10.5651
ALDH1L2	6.53106	1.06374	0.890739	6.31865	-1.20279	0.664906	6.62353	1.17221	0.65634	6.41662
ALDH5A1	10.902	-1.08467	0.728928	11.187	1.21227	0.280082	10.925	-1.03274	0.903471	11.0096
ALG6	7.25812	-1.05323	0.793297	7.00265	-1.35982	0.0899541	7.3156	-1.0078	0.967391	7.33204
AMPH	8.75205	-3.69143	5.8703e-09	8.97296	-2.6031	0.00191434	9.01155	-2.528	0.00100405	10.0129
ANK1	7.36997	-1.70001	0.160424	7.29403	-1.82076	0.145317	7.06171	-2.37385	0.00793648	7.75956
AP3B2	10.1146	-2.79941	4.65515e-11	10.0879	-2.6057	6.47619e-05	10.2907	-2.2028	0.000151891	11.1592
APAF1	8.43879	-1.41847	0.0895662	8.48924	-1.35961	0.136814	8.63243	-1.1704	0.429251	8.77831
APBA1	9.83937	-2.26871	0.00394217	10.0714	-1.69189	0.1498	10.0991	-1.70029	0.0666493	10.5486
APBA2	11.186	-1.89803	2.11344e-07	11.4157	-1.47277	0.0114321	11.2825	-1.69433	0.000199724	11.8254
ARHGAP20	6.13892	-2.20434	0.00850721	6.22261	-2.09041	0.0130984	6.24449	-1.99248	0.011876	6.8988
ARHGAP28	4.48666	-1.09023	0.891595	4.58226	-1.19877	0.665174	4.60634	-1.06351	0.894577	4.73711
ARHGAP44	9.03896	-2.08717	0.000200267	9.25871	-1.60268	0.0690942	9.06085	-1.94266	0.0030646	9.70235
ARHGEF17	10.8478	-1.1623	0.359266	10.8843	-1.12818	0.417637	10.9277	-1.08181	0.582551	11.0072
ARL6	6.49511	-1.93017	0.00145397	6.709	-1.61496	0.00440427	6.78799	-1.48845	0.00376052	7.15868
ARMCX5	5.94709	-2.20263	0.0458987	5.92358	-2.18651	0.0824066	6.26519	-1.53687	0.252143	6.55395
ARNTL2	5.44606	-1.37727	0.495982	5.23166	-2.11994	0.0211278	5.32311	-1.90693	0.0263089	5.87973
ARPC5L	10.2863	-1.46021	0.00501951	10.4203	-1.24439	0.223851	10.1059	-1.73649	8.25454e-05	10.6604
ARSF	5.68088	-1.05383	0.918175	5.80045	1.0721	0.884123	5.80249	1.21113	0.679734	5.83802
ASNS	10.085	-1.8544	9.18017e-07	9.97802	-1.97895	0.000126854	10.1695	-1.68495	0.000184604	10.7174
ASPHD2	7.85097	-2.10029	4.4436e-07	7.88838	-1.89687	0.00291491	7.97139	-1.71125	0.0143493	8.57686
ATG16L1	8.51788	-1.43628	0.0856556	8.51199	-1.4637	0.0735035	8.73729	-1.13485	0.596719	8.85488
ATP1A3	11.5201	-4.31531	4.25579e-10	11.5162	-3.73816	4.82977e-05	11.6887	-3.1867	0.000137441	12.9982
ATP2B3	8.18195	-3.45026	1.96807e-08	8.12955	-3.25369	6.99096e-05	8.28722	-2.57949	0.00338775	9.44401
ATP8A2	8.64349	-2.7253	4.4604e-07	8.63465	-2.60818	9.86864e-05	8.79407	-2.17511	0.00179347	9.6678
ATRNL1	9.02279	-3.11918	6.56088e-06	9.08931	-2.80164	0.000364307	9.33542	-2.04451	0.0224448	10.1964
B4GALT6	8.42428	-1.91286	0.0042973	8.27996	-2.17828	0.00207961	8.4269	-1.81049	0.0209208	9.07106
B9D1	7.96764	-1.91172	1.1221e-05	7.96714	-1.89587	1.75088e-05	7.97678	-1.89492	5.64439e-06	8.61801
BABAM1	10.3248	-1.75288	0.049949	10.3852	-1.63718	0.134939	10.2345	-1.941	0.00848215	10.7651
BAIAP3	11.6241	-1.9923	0.000898637	11.4803	-2.28814	0.00021941	11.6316	-1.95421	0.00139933	12.3214
BCL11A	8.58021	-2.6469	3.57417e-08	8.65578	-2.15566	0.00559744	8.56202	-2.51363	6.31211e-05	9.55138
BCL11B	6.88783	-1.95076	0.00091836	6.76303	-1.97258	0.0228826	6.9799	-1.63152	0.0676472	7.54184
BCL7A	9.29365	-1.4187	0.0677135	9.32846	-1.35999	0.142647	9.19664	-1.56004	0.0119243	9.63388
BEND6	9.17731	-1.15699	0.573872	9.30925	-1.03495	0.903039	8.97423	-1.46663	0.0242176	9.32191
BEX1	11.2658	-3.18364	2.80413e-10	11.4148	-2.41568	0.00101224	11.2506	-2.95467	1.7816e-05	12.4792
BEX2	10.2437	-2.53551	2.07203e-08	10.5364	-1.74281	0.0178571	10.2567	-2.40692	1.48051e-05	11.2208
BID	10.4597	1.01976	0.914129	10.6179	1.20734	0.210916	10.3581	-1.07951	0.615626	10.4334
BTBD11	6.92202	-2.58034	0.0019128	6.9568	-2.61719	0.00146759	6.86696	-2.518	0.00563932	7.82198
C11orf63	5.30033	-1.08105	0.868722	5.36237	-1.04136	0.932495	5.6724	1.33024	0.369843	5.52986
C16orf13	11.2182	-1.28407	0.561407	11.1384	-1.54936	0.237796	10.9888	-1.80468	0.0402752	11.4115
C19orf66	10.2335	-1.17897	0.340375	9.98996	-1.53289	0.000687064	10.1888	-1.23749	0.150247	10.4129
C1orf35	9.35833	1.04234	0.858778	9.29129	-1.03113	0.896327	9.20611	-1.12629	0.499648	9.31139
CACNA1A	11.0027	-1.22278	0.314833	10.791	-1.4833	0.0563091	10.8312	-1.40665	0.109702	11.2456
CACNA1B	8.8862	-2.9088	4.34621e-09	8.88058	-2.86081	4.08921e-07	9.05545	-2.3306	0.000117335	9.97461
CACNA1C	8.47708	-1.30829	0.2247	8.33022	-1.53828	0.0342419	8.46596	-1.32349	0.162725	8.74489
CACNA1I	9.34896	-1.78306	0.00310379	9.18747	-2.06258	0.000776978	9.30429	-1.67161	0.0665094	9.97135
CACNG3	9.21749	-3.59286	9.02111e-09	9.20302	-3.46495	2.75982e-06	9.43557	-2.59324	0.000808914	10.5554
CACNG8	10.7266	-2.36196	6.33823e-05	10.4502	-3.01788	1.33604e-05	10.5247	-2.76015	4.73859e-05	11.613
CAMK1G	8.3466	-3.73672	1.657e-11	8.49226	-2.75569	0.000547851	8.75385	-2.21489	0.00215372	9.66326
CAMK2A	13.7467	-2.17845	5.73798e-05	13.9609	-1.74917	0.00553076	13.9061	-1.73945	0.0243028	14.5849
CAMTA2	11.0373	-1.63636	0.00119475	11.2141	-1.33842	0.136326	11.1106	-1.48501	0.0206296	11.5108
CAND2	8.37467	-1.61245	0.0049315	8.27913	-1.76064	0.00314381	8.4901	-1.40308	0.0763541	8.83549
CAP2	9.65602	-3.07404	0.00188782	9.57122	-3.05035	0.0105223	9.78216	-2.58696	0.00882838	10.6296
CAPRIN2	9.37416	-2.08452	1.23461e-06	9.4443	-1.88272	0.000878207	9.71768	-1.46766	0.00742037	10.0854
CBLN1	5.15011	-2.16133	0.00711694	5.18163	-1.80837	0.134324	5.06016	-2.03065	0.0569903	5.78386
CBLN4	6.14021	-4.61559	0.000351949	6.41588	-3.69894	0.00166856	6.42416	-3.06231	0.00988471	7.62235
CC2D1A	10.9694	-1.25267	0.220919	10.7743	-1.5112	0.0295846	10.8799	-1.34986	0.097083	11.1714
CCDC64	8.47379	-2.33663	8.9053e-05	8.49981	-2.20696	0.00202126	8.52412	-2.06804	0.00467628	9.28386
CCDC85A	4.61448	-2.01194	0.184471	4.52337	-2.18605	0.180726	4.4297	-2.43061	0.0713778	4.94929
CCNG2	9.78409	1.31105	0.381059	9.83159	1.35792	0.348389	9.7767	1.31886	0.330354	9.44888
CDC25B	10.4095	-1.13097	0.555637	10.3048	-1.27996	0.13633	10.4307	-1.12009	0.505542	10.5327
CDC7	6.56782	-1.93983	0.0518679	6.77149	-1.65111	0.138964	6.92788	-1.4069	0.245324	7.21903
CDH18	6.25237	-3.39645	0.000127695	6.1729	-3.66871	0.00023662	6.27055	-2.80745	0.00692764	7.32457
CDH7	1.74847	-2.28203	0.312422	1.72674	-2.54761	0.251737	1.77429	-1.89246	0.388838	2.01967
CDH8	7.45175	-3.42378	2.93979e-07	7.38442	-3.35549	7.78292e-05	7.67883	-2.4839	0.00130068	8.65126
CDH9	5.59562	-4.40314	4.16899e-05	5.23927	-5.78528	9.36222e-05	5.95741	-2.46855	0.0281217	6.85597
CDK14	9.63537	-1.88385	0.00450686	9.7103	-1.67002	0.0657703	9.73025	-1.66475	0.0296472	10.2397
CDK8	7.91486	-1.06884	0.696812	7.9336	-1.02383	0.919778	7.92107	-1.05069	0.763933	7.98599
CDKN2D	10.5723	-1.58679	0.00749147	10.7537	-1.27627	0.288204	10.4735	-1.72776	0.0025683	11.0543
CDO1	9.24024	-1.32319	0.0873749	9.44188	-1.08655	0.651858	9.41328	-1.06571	0.793756	9.51882
CELF4	11.65	-1.23652	0.372249	11.5878	-1.30192	0.276105	11.379	-1.58193	0.0464641	11.9256
CELSR3	9.48077	-1.63216	0.0013583	9.2655	-2.04551	2.52178e-06	9.58257	-1.40506	0.10293	9.98993
CHD5	11.7249	-2.10041	0.000164742	11.4855	-2.55208	0.000105489	11.603	-2.27959	0.000302657	12.4923
CHGA	10.5092	-3.68004	2.7854e-07	10.4652	-3.09064	0.00271134	10.4994	-2.95664	0.00274695	11.793
CHGB	8.26625	-8.416	6.04173e-18	8.54734	-4.41879	0.000155519	8.53406	-5.51496	3.47324e-08	10.3887
CHRM3	7.90728	-3.41808	7.85283e-07	7.78567	-3.65491	1.96928e-05	8.25799	-2.10464	0.0181039	9.10765
CHRNA2	5.35156	-1.56756	0.453167	5.2644	-2.51452	0.0251297	5.42545	-1.71266	0.24354	5.96845
CIT	11.0121	-1.74966	0.000344865	10.8791	-1.98916	4.83922e-05	11.0756	-1.53055	0.0577379	11.5816
CLGN	4.70738	-1.68638	0.194132	4.65247	-1.60597	0.353191	4.6292	-1.75817	0.144774	5.0066
CLSTN3	9.91425	-4.56932	2.44795e-11	9.98031	-3.92467	2.41762e-06	10.2093	-3.16341	9.88902e-06	11.3991
CNKSR2	9.59637	-2.03422	0.00410843	9.46709	-2.32581	0.00148278	9.60654	-1.91223	0.0166007	10.2805
CNNM1	9.01386	-1.63328	0.00265157	8.97061	-1.62821	0.0264599	8.96139	-1.62973	0.0224931	9.50751
CNTN1	11.7848	-1.31085	0.270798	12.0019	-1.05312	0.876988	12.0622	1.02362	0.93726	12.0042
CNTN3	7.44265	-2.55134	0.00991812	7.10423	-3.61886	0.00140939	7.69501	-1.5873	0.315607	8.16418
CNTN4	7.2592	-1.66669	0.0637465	6.94506	-2.40144	0.000997241	7.07431	-1.73957	0.117187	7.73961
CNTN5	5.40889	-4.23067	0.00115075	5.63247	-3.4349	0.00636279	5.94882	-1.8846	0.200716	6.61564
CNTN6	5.29635	-1.54097	0.184412	4.84878	-2.45835	0.0161184	4.95696	-2.31562	0.00562646	5.75415
COCH	6.30444	-1.62823	0.0169674	6.05983	-1.59079	0.0452275	6.28327	-1.23074	0.343107	6.49067
COQ3	7.80985	-1.28389	0.060041	7.8919	-1.14433	0.467841	7.82929	-1.23958	0.119198	8.04802
CORO2A	5.84282	-1.58378	0.0443831	5.74991	-1.64035	0.0822883	5.77832	-1.68951	0.0114071	6.26029
CPLX2	13.5972	-2.90683	1.81968e-05	13.9547	-1.97521	0.0184627	13.6997	-2.55515	0.000339883	14.6802
CPNE5	10.1392	-2.03613	0.00264975	10.0331	-2.11987	0.0103804	9.94196	-2.37653	0.000887828	10.8694
CPNE9	8.06211	-2.13497	0.00217285	7.65812	-2.90897	0.000717696	7.7278	-2.71018	0.00133792	8.91517
CRHBP	5.85863	-1.68988	0.127602	5.76017	-2.15412	0.00414799	5.82634	-1.7378	0.106897	6.47468
CRMP1	11.1545	-1.87775	0.000394654	11.3256	-1.56122	0.025944	11.2284	-1.71888	0.00283799	11.7343
CROCCP3	8.10969	-1.04797	0.838225	7.73464	-1.55256	0.00871909	8.24464	1.13322	0.583982	8.16247
CSMD2	7.23262	-1.62872	0.131667	6.88422	-2.49859	0.00251563	7.30516	-1.43126	0.300168	7.64194
CYB561	9.05254	-2.25419	4.52909e-06	9.19631	-1.86921	0.00451092	9.36665	-1.54397	0.0537466	9.8452
CYFIP2	11.9661	-1.51948	0.00138678	12.2144	-1.17704	0.270559	12.0038	-1.45184	0.00590831	12.3894
CYP2E1	7.92806	-3.83425	2.00482e-06	8.20713	-2.69757	NA	8.09012	-3.84493	5.24693e-15	9.46225
DACH2	7.17774	-2.88904	9.27444e-09	6.92006	-3.2247	0.000114684	7.2266	-2.30046	0.00567926	8.22018
DCK	8.1531	1.05968	0.908318	8.31919	1.18266	0.712806	8.30347	1.21498	0.613629	8.03588
DCLK1	10.1401	-2.36634	1.15933e-05	10.1658	-2.1928	0.00114176	10.3707	-1.72133	0.0386286	11.028
DCTN3	10.2788	-1.2889	0.150845	10.4079	-1.12137	0.604255	10.1318	-1.47429	0.0248315	10.5199
DCX	6.97343	-1.53387	0.0553072	6.66054	-2.13527	0.000889991	6.63584	-2.11719	0.00203527	7.432
DGCR2	11.5926	-1.31872	0.0344091	11.5134	-1.43771	0.000474042	11.6591	-1.23912	0.0644657	11.8841
DGCR6L	10.9035	1.08443	0.857614	10.9383	1.06292	0.894115	10.5933	-1.33384	0.345896	10.7413
DGKB	8.01465	-3.06272	0.000625479	8.10935	-2.86778	0.0014724	8.33837	-2.34327	0.00273116	9.1939
DGKD	8.82579	-1.08329	0.61072	8.69125	-1.25663	0.0282595	8.96121	1.08374	0.686869	8.93367
DGKE	8.62314	-1.54014	0.00232216	8.27822	-2.15878	6.11554e-06	8.45296	-1.77223	0.00162612	9.05399
DISP2	8.36297	-1.77041	0.000426792	8.31197	-1.89327	3.34311e-05	8.54977	-1.41029	0.0947377	8.95147
DLG3	9.43353	-2.36723	2.90027e-09	9.57524	-1.99355	0.000117547	9.51496	-2.12494	5.69361e-06	10.2664
DLX5	3.84251	-2.17413	0.145447	3.72065	-2.83934	0.0315529	3.90899	-1.8158	0.262646	4.47614
DLX6	3.68191	-3.41403	0.00478387	3.57931	-3.67883	0.00888392	3.8609	-2.56406	0.0170976	4.71221
DNAH6	6.21152	-2.37731	1.03193e-09	6.07184	-2.35526	0.00300019	6.6408	-1.40386	0.129787	7.03736
DNAJC5	11.732	-1.72476	3.17712e-05	11.8721	-1.45531	0.0280516	11.7427	-1.69315	0.000105129	12.2509
DNM1	12.2992	-3.73227	4.70095e-10	12.2825	-3.41848	1.77562e-05	12.3742	-3.17524	1.50175e-05	13.6381
DOC2A	11.1535	-1.70994	0.0121677	10.9473	-2.16297	8.46932e-05	11.0736	-1.84096	0.00397641	11.7341
DOPEY2	6.97185	-2.22022	0.00681354	7.10428	-2.01159	0.0163005	7.40793	-1.51688	0.0748578	7.74226
DPP6	10.6488	-2.84426	1.32021e-06	10.7136	-2.72413	3.78128e-06	10.8672	-2.20837	0.00063452	11.6776
DRP2	8.63085	-2.47686	5.68062e-06	8.56932	-2.67231	6.28904e-07	8.72357	-2.18094	0.000494746	9.58848
DUSP26	10.1617	-1.8915	0.00173827	10.2851	-1.62546	0.0477702	10.1242	-1.91194	0.00299164	10.7839
EBP	8.44015	-1.69421	0.0416454	8.25726	-2.01501	0.0140013	8.3005	-1.97066	0.00299175	8.88779
ECE2	10.9518	-1.24707	0.506206	11.0205	-1.18074	0.646402	10.8819	-1.37358	0.221297	11.0941
EEF1A2	12.4946	-3.00149	1.76419e-07	12.7536	-2.0881	0.0122674	12.3795	-3.13872	1.38437e-05	13.6078
EHD3	10.1644	-1.8238	0.00739244	10.33	-1.50624	0.142203	10.2292	-1.65022	0.0343639	10.6949
ELAVL2	8.46987	-2.58892	8.11943e-08	8.36726	-2.28095	0.0132819	8.40121	-2.32131	0.00585174	9.47351
ELMOD1	8.20303	-3.33457	3.42955e-07	8.27815	-2.71169	0.00203314	8.30334	-2.75738	0.000321633	9.38718
ELOVL4	7.75278	-3.15635	1.72894e-11	7.79084	-2.83027	7.26472e-06	7.93309	-2.34505	0.000808914	8.91852
EPB41L4B	9.16921	-2.51807	2.35291e-06	9.35573	-2.02745	0.00141264	9.33575	-2.07333	0.000583599	10.1372
EPDR1	9.19768	-2.39492	0.000855158	9.39806	-1.85813	0.0578548	9.54276	-1.62527	0.0802124	9.97059
EPHA3	5.68296	-1.31379	0.41598	5.6376	-1.43856	0.242891	5.59534	-1.40595	0.279368	5.90642
EPHA5	6.47727	-3.73372	0.000142935	6.3943	-3.86474	0.000724677	6.66402	-2.76889	0.00626175	7.65994
EPHA7	6.79039	-1.42367	0.277048	6.65139	-1.75914	0.0499046	7.02656	-1.10401	0.782397	7.14741
EPHB6	11.3215	-1.96477	0.00504182	11.3715	-1.77664	0.0551874	11.2058	-2.10874	0.00412954	11.964
FABP3	9.4779	-2.5228	9.31168e-08	9.67074	-1.87597	0.016369	9.49111	-2.19392	0.00289913	10.3931
FAM189A1	8.78228	-1.51153	0.0283153	8.92155	-1.19184	0.584046	8.87097	-1.34349	0.164793	9.20061
FAM65B	8.44876	-1.56432	0.0646943	8.29001	-1.84342	0.01642	8.61341	-1.3511	0.153009	8.84547
FAR2	8.54233	-1.40769	0.0444513	8.46389	-1.51648	0.0179399	8.34232	-1.73961	8.38487e-05	8.86595
FAXC	8.16174	-2.79484	1.48905e-07	8.2949	-2.23096	0.00294678	8.28299	-2.29749	0.000535334	9.15844
FBXL16	13.1653	-1.99516	0.0099422	13.6892	-1.1309	0.762636	13.3483	-1.65959	0.0499212	13.829
FBXL2	8.37093	-2.59025	8.17939e-08	8.23455	-2.9055	3.48452e-07	8.58323	-2.06404	9.32011e-05	9.35706
FBXL20	6.39833	1.04201	0.886389	6.25583	-1.13178	0.619006	6.46065	1.06729	0.761922	6.4082
FGF12	9.27994	-2.668	1.69622e-06	9.25218	-2.54699	0.000430981	9.21249	-2.61143	0.00028357	10.2764
FGF13	8.64804	-3.16129	2.7854e-07	9.25471	-1.62446	0.0797622	8.89151	-2.2287	0.00422514	9.81772
FGF14	7.565	-2.37107	6.4404e-06	7.58259	-2.34549	1.05635e-05	7.6729	-1.97518	0.00553021	8.44317
FGF9	6.02505	-2.79703	0.00177148	5.85576	-3.45509	0.000209496	6.0414	-2.7023	0.00220205	7.0998
FHOD3	8.61397	-1.5459	0.0723887	8.75581	-1.32848	0.32267	8.70101	-1.43352	0.0860202	8.99161
FLRT3	6.65829	-1.94493	0.00313613	6.36529	-2.78975	8.03168e-07	6.6259	-1.87923	0.0223612	7.35405
FNBP1L	9.14907	1.42519	0.107401	9.22952	1.55972	0.0611632	9.20434	1.57664	0.0499099	8.77182
FRY	8.92985	-1.80621	0.00561564	8.82971	-2.0162	0.00134081	9.17998	-1.41596	0.0819216	9.51847
FSD1	10.4437	-1.41468	0.168535	10.1693	-1.87635	0.00999714	10.3121	-1.62058	0.0336344	10.8131
FXYD6	12.1382	-2.67408	7.70002e-06	12.0876	-2.63129	0.000625951	11.9977	-2.95273	1.12965e-05	13.0669
GABBR2	11.1491	-1.92642	0.00175458	10.8489	-2.32217	0.00431533	10.8904	-2.2969	0.00227401	11.8942
GABRA1	9.27821	-4.27294	4.81874e-11	9.19162	-4.08092	4.25727e-06	9.46051	-3.11547	0.00012466	10.7951
GABRA3	7.58477	-4.36368	3.11194e-09	7.63167	-3.45647	0.000419312	7.91789	-2.76637	0.000577866	8.98511
GABRA4	8.1816	-2.17362	0.00872652	7.96973	-2.80362	0.000500391	8.38778	-1.58618	0.197054	8.94437
GABRB2	9.59967	-2.36422	0.0047894	9.26909	-3.13574	0.00123472	9.30546	-2.66938	0.00882243	10.4127
GABRG2	8.2798	-5.92098	4.80497e-12	8.38604	-4.11923	0.000203251	8.41476	-4.17508	4.35178e-05	10.0111
GAD1	8.8221	-3.80832	2.55003e-06	8.70525	-4.31196	1.97698e-06	8.67114	-4.29946	1.82596e-06	10.2078
GAD2	7.0916	-4.52077	2.57796e-05	7.13299	-4.55846	1.47141e-05	7.10701	-4.63015	8.52075e-06	8.8072
GALE	8.09989	-1.45741	0.0187015	8.08522	-1.45585	0.0415099	8.17244	-1.3495	0.048883	8.4605
GAS2	5.66851	1.03885	0.917419	5.45285	-1.23338	0.533856	5.74534	1.08744	0.762442	5.63815
GDA	9.43128	-3.62698	5.19586e-10	9.31687	-3.55438	1.84127e-05	9.63463	-2.77545	3.13905e-05	10.7599
GDAP1L1	9.2378	-1.98562	0.0124286	9.54561	-1.39258	0.354432	9.14505	-2.12735	0.00662691	9.91468
GGA2	10.3585	1.03145	0.736626	10.3931	1.08755	0.474308	10.3725	1.05394	0.593969	10.3313
GLRA2	5.76165	-2.58842	0.000445199	5.38337	-3.47605	0.000602914	5.74369	-2.16996	0.0297411	6.5588
GLS	10.7425	-3.00883	8.18497e-11	10.8139	-2.5468	0.000148241	10.9379	-2.26195	0.000464939	11.8417
GLS2	8.15447	-3.02417	2.69414e-09	8.0704	-2.95326	6.68001e-05	8.19898	-2.66213	7.49717e-05	9.26526
GMCL1	8.2779	1.22408	0.34957	8.3436	1.29221	0.191172	8.17148	1.07663	0.698881	8.08501
GNAL	9.86848	-1.7981	0.000872515	9.9376	-1.68476	0.00404499	9.98136	-1.59158	0.00726411	10.431
GNB3	7.6957	-1.51773	0.148616	7.31119	-2.50511	1.40118e-05	7.73922	-1.37429	0.329355	8.20076
GNB5	9.49756	-1.51223	0.00424841	9.60593	-1.34501	0.0603	9.46481	-1.53336	0.00951234	9.92504
GPR12	6.79795	-2.55206	6.57733e-06	6.70653	-2.53861	0.00130662	6.82937	-2.28683	0.00100805	7.68806
GPR158	7.73399	-3.51679	5.89029e-08	7.55477	-3.53975	0.000206262	7.77914	-3.10546	4.81899e-05	8.98827
GPR83	6.3875	-4.07296	1.53616e-05	6.46188	-3.84736	3.7518e-05	6.55596	-3.24242	0.000635527	7.90744
GRHL1	5.31878	-2.03103	0.105591	5.41634	-1.8689	0.155083	5.68123	-1.40188	0.366156	5.91008
GRIA1	10.3212	-2.18456	1.40043e-05	10.2948	-2.18969	0.00018054	10.6689	-1.51007	0.0332538	11.1146
GRIA3	9.90115	-2.40704	5.82112e-07	9.73736	-2.77586	7.25203e-07	9.9531	-2.14579	0.000827223	10.8291
GRIP1	5.4956	-1.8798	0.0275822	5.34929	-2.08711	0.0345127	5.59159	-1.7432	0.0237804	6.0811
GRIP2	7.39363	-1.49038	0.119379	6.90916	-2.59876	1.49785e-05	7.04973	-2.25515	3.22741e-05	7.8198
GRM1	7.17111	-3.37829	2.82791e-10	7.29398	-2.84478	5.49907e-06	7.62311	-1.81141	0.0397805	8.35844
GSDMB	9.1414	-1.20964	0.351371	8.89059	-1.51601	0.0665252	9.21428	-1.03604	0.914614	9.32407
GUCY1B3	9.75222	-2.07896	0.000659953	9.75468	-2.05913	0.00246094	9.90435	-1.71511	0.0222935	10.4525
HAGH	10.7586	-1.23662	0.0563814	10.879	-1.08372	0.557946	10.6176	-1.42891	0.000104424	10.9734
HAPLN1	4.29543	-2.4257	0.0608322	4.46319	-2.54546	0.0039318	4.33235	-2.53717	0.0173251	5.29101
HCN3	7.53578	-1.39655	0.0997612	7.15811	-2.05838	0.000807003	7.49551	-1.43419	0.091508	7.86683
HDAC9	8.1949	-1.13046	0.644591	8.19097	-1.18555	0.40981	8.1569	-1.19505	0.397687	8.33302
HECW1	7.86625	-3.07799	7.25187e-07	7.81067	-2.99181	0.000116884	7.92263	-2.77646	9.06026e-05	9.07246
HEXB	9.45656	-1.22411	0.103537	9.40912	-1.27522	0.0590847	9.46348	-1.21248	0.114345	9.67156
HGFAC	6.28627	-1.50291	0.138906	6.00268	-2.09739	0.00527264	6.35285	-1.25545	0.547622	6.72507
HMGCLL1	6.69965	-2.04406	0.00126006	6.96492	-1.54331	0.0657703	6.88916	-1.71239	0.00347375	7.40668
HOOK1	7.20141	-2.49511	6.23789e-05	7.08892	-2.75956	0.000100625	7.3745	-1.82714	0.0553483	8.12096
HOOK2	10.0265	1.33551	0.190309	10.0879	1.43412	0.11039	9.8764	1.1109	0.610973	9.78154
HPCAL4	11.5117	-2.6167	2.73881e-06	11.8319	-1.74977	0.0473411	11.6834	-2.09145	0.00159599	12.4476
HRH2	3.88142	-1.16869	0.841177	3.28531	-3.05766	0.111911	3.71509	-1.47755	0.532696	3.85313
HUNK	5.33677	-3.15389	7.26211e-05	5.35929	-3.2735	4.64546e-06	5.41641	-2.83693	0.000231744	6.4639
IAH1	10.0892	1.02462	0.84541	10.0286	-1.02515	0.862928	9.98422	-1.08394	0.348104	10.0644
ICA1	8.47308	-2.57564	2.61025e-06	8.25379	-3.08681	4.01172e-06	8.42002	-2.63435	2.1224e-05	9.43994
IGF1	4.95465	-1.37323	0.370486	4.67003	-1.81453	0.123466	4.67815	-1.61174	0.289686	5.28961
IGFBP3	8.79931	1.20582	0.650629	8.32968	-1.45091	0.301429	8.96492	1.35089	0.331774	8.58418
IGFBP5	10.9937	1.01416	0.965665	10.8615	1.2692	0.486581	11.259	1.88845	0.0173425	10.7435
IGSF21	10.1851	-1.32234	0.148569	10.0735	-1.46296	0.0660001	9.94098	-1.66674	0.00626175	10.4566
IMMP1L	8.06722	1.00692	0.974927	8.22155	1.17393	0.316964	8.03232	-1.03791	0.808409	8.06736
INA	10.0727	-3.51693	2.62443e-07	10.1209	-2.95257	0.000882768	10.2805	-2.55716	0.00174813	11.3376
INADL	7.80599	1.24132	0.190469	7.69745	1.08462	0.589764	7.78282	1.17365	0.120619	7.63294
INPP4B	7.23039	-1.52508	0.059559	7.52996	-1.14271	0.593799	7.46627	-1.1958	0.417828	7.62169
IQGAP2	4.62087	4.55744	0.000175741	4.64691	3.80592	2.42949e-05	4.25459	2.5289	0.0119726	3.69243
IQSEC3	10.4983	-1.75281	0.00206486	10.7738	-1.2508	0.408356	10.5912	-1.54962	0.034664	11.0862
ITPR1	9.88085	-2.13279	0.000985406	9.94631	-1.92701	0.0183878	10.0192	-1.71947	0.0480051	10.5787
JAK2	7.72543	1.02945	0.945657	7.67743	-1.02043	0.96625	7.95683	1.27092	0.387963	7.63492
JAKMIP1	9.63344	-2.12776	5.37192e-05	9.82226	-1.69405	0.0289999	9.56061	-2.21498	0.00011269	10.3276
JPH1	7.55871	-1.73656	0.00517519	7.28634	-2.2628	0.000281139	7.46894	-1.64752	0.0909433	8.07618
JPH3	11.8559	-1.43586	0.0284036	12.1236	-1.0481	0.868713	11.8557	-1.39389	0.0886395	12.2436
JPH4	11.6095	-2.10373	6.71242e-05	11.9769	-1.40093	0.161839	11.7685	-1.7295	0.00965922	12.3665
KAT8	10.0828	-1.08327	0.678953	9.91302	-1.29137	0.103985	10.0951	-1.07534	0.664035	10.1638
KCNA6	6.85748	-1.34496	0.600719	7.47239	1.40812	0.561794	7.42115	1.26769	0.611495	7.01747
KCNAB2	12.0475	-2.28969	2.46514e-08	12.3848	-1.49833	0.0910682	12.2452	-1.74225	0.0094604	12.8756
KCNC1	9.0391	-2.49701	2.51861e-06	8.90151	-2.74523	2.92457e-05	9.01046	-2.23867	0.00494753	9.97102
KCNC4	9.81724	-1.53142	0.106437	9.94784	-1.35034	0.312653	9.8234	-1.53965	0.0646329	10.2013
KCNH1	2.8398	-4.77132	0.00334367	3.04402	-2.73009	0.0740516	3.26664	-1.49046	0.530218	3.55094
KCNH2	8.84386	-1.28387	0.182084	9.01103	-1.08425	0.721999	8.90412	-1.20868	0.284893	9.09731
KCNH3	11.3385	-2.21662	1.31205e-06	11.4674	-1.87772	0.00175481	11.3338	-2.14797	0.000124142	12.1668
KCNIP2	10.6567	-1.99936	1.88041e-05	10.7437	-1.81501	0.000621184	10.8248	-1.62578	0.0123336	11.3577
KCNN2	6.96231	-1.66538	0.119767	7.06553	-1.53326	0.182727	7.28556	-1.38575	0.089177	7.58441
KCNT1	9.7098	-2.28193	0.000273263	9.38755	-3.0402	2.30738e-05	9.58976	-2.25703	0.00828494	10.6161
KHDRBS2	5.3029	-2.65272	0.000664652	5.23124	-2.58372	0.00930586	5.43692	-2.13325	0.0160306	6.19753
KIAA0513	11.2801	-2.70961	1.657e-11	11.499	-2.06042	0.000259193	11.4378	-2.21551	1.74153e-05	12.2776
KIAA1045	10.5774	-2.54062	3.56462e-06	10.6821	-2.07338	0.00966739	10.6125	-2.33326	0.000308922	11.5045
KIAA1211	5.86114	1.10985	0.823	6.12024	1.4326	0.355263	5.82984	1.08432	0.84804	5.71346
KIAA1217	8.38338	-1.45048	0.0591944	7.90301	-2.41135	1.40666e-05	8.32074	-1.51252	0.045463	8.73748
KIAA1324	7.98912	-2.15721	2.73022e-05	7.72678	-2.6569	7.17919e-05	8.06833	-1.75853	0.0409043	8.73349
KIAA1377	8.7486	-1.02482	0.936678	8.39995	-1.47819	0.0917433	8.67555	-1.08703	0.750792	8.72949
KIAA1549	8.1423	-1.25064	0.389693	7.96084	-1.55774	0.0374628	8.03027	-1.45441	0.0425079	8.39227
KIAA1644	9.43514	-2.06894	0.0138912	9.92232	-1.20103	0.668371	9.79819	-1.42826	0.234244	10.1243
KIAA2022	7.40244	-2.04651	1.61506e-06	7.50253	-1.78463	0.00239276	7.40666	-1.89715	0.00332744	8.11511
KIF1A	14.7511	1.09225	0.630133	14.8332	1.23471	0.300674	14.553	-1.12771	0.408061	14.6716
KIF5A	16.0717	2.54584	8.55666e-05	16.4208	3.40738	1.19083e-08	15.6822	1.80674	0.0358314	15.2434
KLHDC3	12.3796	-1.5149	0.0990582	12.4158	-1.4489	0.199212	12.2495	-1.70946	0.020814	12.7122
KLHL13	6.42289	1.41747	0.229418	6.47206	1.38489	0.17509	6.47442	1.39812	0.0963873	6.15006
KLHL29	7.01823	-2.28498	0.00045618	7.25702	-1.78081	0.0190671	7.35883	-1.60017	0.0441138	7.87529
KMO	7.8629	-2.33155	6.43972e-05	7.96087	-2.13748	0.00036402	7.94245	-2.0938	0.00109763	8.72104
L2HGDH	5.95363	1.01993	0.958454	6.01202	1.01999	0.953477	5.9403	-1.02991	0.924173	5.98392
L3MBTL2	10.0038	-1.48192	0.0568951	9.94081	-1.57132	0.0430051	10.1412	-1.26965	0.273706	10.36
LGI2	6.00447	-1.94523	0.00799531	6.27636	-1.44408	0.199038	6.09196	-1.68096	0.0506598	6.55152
LHFPL4	4.39074	-2.88765	0.0180069	4.69962	-2.054	0.0907665	4.66191	-2.11853	0.0411493	5.17365
LHX6	7.15477	-1.55847	0.038659	7.00219	-1.79666	0.0123235	6.85794	-2.09005	0.00100794	7.59679
LIN7B	8.98307	-1.7535	0.0149741	8.98216	-1.705	0.05103	8.92163	-1.86961	0.00320791	9.49257
LMO7	8.32991	-3.18202	9.47853e-07	8.17558	-3.38995	7.68192e-05	8.58399	-2.25499	0.00383188	9.458
LNX1	8.68841	-2.07112	0.000635039	8.75979	-1.90549	0.00744336	8.72788	-1.88056	0.0100331	9.3798
LPPR4	8.17161	-4.58271	5.21597e-05	8.06391	-5.05943	0.000134688	8.51798	-2.65915	0.0235358	9.45323
LPPR5	7.14511	-2.27028	0.000733861	7.11339	-2.27635	0.00351988	7.09166	-2.13851	0.0133657	7.95602
LRCH2	7.95897	1.18128	0.593057	7.86803	1.06501	0.864991	8.12354	1.40848	0.168644	7.76104
LRP11	9.67137	-2.03971	5.28307e-05	9.58492	-2.15186	0.000509371	9.82638	-1.66775	0.0144305	10.3458
LRRC39	6.19725	-1.33534	0.437457	6.02587	-1.65584	0.159334	6.35317	-1.16653	0.631744	6.38084
LRRC4	8.72424	-2.12572	0.00689905	8.96464	-1.73573	0.0523597	8.95369	-1.69911	0.0412946	9.42912
LRRC6	6.79828	-1.36807	0.102809	6.90695	-1.21984	0.340803	6.97024	-1.13249	0.533382	7.09471
LRRC7	8.71425	-2.15656	0.000393242	8.62145	-2.38772	0.000140668	8.97162	-1.54783	0.104372	9.46012
LRRFIP1	10.1882	-1.04988	0.823596	10.0797	-1.16393	0.446632	10.077	-1.17157	0.330707	10.2255
LRRTM2	8.06239	-2.52099	0.000144354	8.04098	-2.53076	0.000743264	8.31367	-1.80971	0.0389779	8.972
MAL2	8.71863	-3.65549	1.28175e-10	8.76999	-3.04338	9.1561e-05	8.69541	-3.28203	3.7542e-05	10.0787
MAP2	12.3122	-2.76282	6.32863e-08	12.5638	-1.84162	0.0469069	12.5354	-2.0814	0.00112012	13.3155
MAP3K9	9.05932	-1.92609	0.000139697	9.08033	-1.8108	0.00573167	9.09864	-1.74579	0.0122728	9.73726
MAPK10	11.0853	-1.22194	0.352982	11.498	1.21291	0.307678	11.2398	-1.04994	0.828067	11.2926
MAPK9	10.4973	-2.02372	3.42595e-05	10.5837	-1.80231	0.00409864	10.5416	-1.92413	0.00011131	11.2028
MARK1	8.66093	-1.49897	0.00830018	8.50966	-1.72293	0.0018238	8.62223	-1.51911	0.0154976	9.06036
MAST1	10.49	-1.99636	0.000471553	10.2055	-2.60035	2.16483e-05	10.3456	-2.16722	0.00152886	11.2262
MCF2	6.78623	-1.82431	0.0372601	6.74152	-1.83242	0.0707729	6.73451	-1.89959	0.0209734	7.33805
MCF2L2	10.237	1.77909	0.173193	10.3626	1.7877	0.159347	10.0784	1.39412	0.396053	9.67982
MDGA2	7.80911	1.79662	0.0532182	7.56091	1.4212	0.347626	7.42	1.15911	0.643694	7.22117
ME3	8.81343	-2.06034	3.92723e-11	8.76666	-2.00674	0.000280028	8.89097	-1.85598	9.45273e-06	9.53281
MEGF8	11.6574	-1.31146	0.0969073	11.7416	-1.20431	0.272882	11.6651	-1.30559	0.0577545	11.9136
MEIS3	10.6076	-2.36053	0.00168233	10.83	-1.8936	0.0336908	10.6335	-2.31974	0.00116377	11.4682
MICAL2	9.6596	-3.89335	1.70189e-11	9.85861	-2.87939	8.81646e-05	9.93682	-2.60432	0.000468851	11.0409
MMP16	8.45652	-1.06806	0.845979	8.16578	-1.46951	0.13925	8.26078	-1.24565	0.466464	8.52938
MMP24	10.1135	-1.22756	0.512445	10.062	-1.32186	0.34589	9.88881	-1.58885	0.0445405	10.3148
MRAP2	6.8074	-2.98497	2.88487e-07	6.77663	-2.49064	0.00921636	6.91788	-2.28788	0.0076704	7.88741
MTUS2	4.64418	-2.64163	0.00401638	4.40201	-3.3261	0.0030199	4.82527	-1.52634	0.401095	5.42514
MYH7	6.20242	-2.22464	0.0086137	6.35891	-1.98197	0.014217	6.34275	-1.89294	0.028673	7.01672
MYO16	6.46663	-1.99777	0.00504241	6.50759	-1.94142	0.0063129	6.44679	-2.05852	0.00201854	7.15838
N4BP2	6.09028	1.55011	0.131467	6.17594	1.67108	0.081203	6.38917	2.0954	0.00178154	5.72672
NAALAD2	7.9993	-1.05671	0.850252	7.69335	-1.45924	0.106632	8.04839	1.03247	0.918036	8.05088
NAPB	11.6752	-3.7249	1.05238e-16	11.805	-2.83601	5.77112e-05	11.7344	-3.20189	5.2558e-07	13.0175
NCDN	12.7307	-2.58734	6.91291e-10	12.8993	-2.05892	0.000702215	12.9507	-1.89309	0.00479539	13.6614
NCOA5	9.39892	1.12256	0.520547	9.51475	1.25461	0.119244	9.54235	1.29424	0.0546187	9.29593
NDST4	-0.506054	3.25421	NA	-0.58189	1.36524	NA	-0.557148	2.07016	NA	-0.60858
NECAB2	10.5821	-2.77755	0.00107934	10.8372	-2.34203	0.00417879	10.6634	-2.5928	0.001589	11.6511
NEDD4L	10.8353	-1.6593	0.00134837	10.8582	-1.59535	0.0116073	10.9234	-1.45193	0.0639578	11.3201
NEFH	8.40779	-6.23065	4.79711e-06	8.37471	-4.91103	0.00829669	8.53947	-4.53052	0.000657861	9.90379
NEFM	10.7158	-4.26019	1.60222e-05	10.4952	-4.80634	0.000122029	10.7044	-3.74946	0.000569013	12.0424
NISCH	11.617	-1.71182	0.00202463	11.7453	-1.4833	0.054526	11.6722	-1.62618	0.00192453	12.1232
NMNAT2	9.15034	-4.27952	1.00607e-09	9.26881	-3.26819	0.000301033	9.30484	-3.3019	3.38983e-05	10.5737
NMT2	9.03054	1.08563	0.532904	9.10107	1.17907	0.16885	8.96293	1.01586	0.909788	8.95788
NNAT	9.46113	-3.33243	2.94874e-06	9.64009	-2.66355	0.000844024	9.60163	-2.92605	2.45039e-05	10.7378
NPR3	0.40643	-1.03634	0.977112	0.293733	-2.52494	0.418352	0.381015	-1.23061	0.843023	0.410132
NREP	10.0644	-1.14974	0.615268	10.0751	-1.09309	0.79663	9.89361	-1.35868	0.185311	10.2183
NRSN1	9.15349	-3.00765	1.21174e-07	9.20172	-2.19143	0.0319926	9.26572	-2.61046	2.56792e-05	10.295
NRSN2	11.1732	-1.84542	6.24936e-05	11.2712	-1.64201	0.00506672	11.2892	-1.64525	0.000505824	11.7894
NRXN2	11.8743	-1.70292	0.0087582	11.8948	-1.6994	0.00630406	11.8359	-1.79737	0.00110029	12.4225
NRXN3	9.53041	-1.83088	0.0139751	9.67242	-1.64312	0.0293859	9.61542	-1.63407	0.0650036	10.2373
NT5DC3	8.40705	-3.19421	1.51941e-07	8.79557	-1.99041	0.0184655	8.75532	-2.05698	0.0061294	9.47926
NTN4	7.94564	1.34179	0.460726	7.65618	-1.1192	0.787967	7.59482	-1.16124	0.666148	7.67044
NUDT10	7.0776	-2.47189	0.000511992	7.26505	-2.0068	0.0122789	7.3515	-1.85625	0.0133609	8.00518
NXPH2	0.139647	-16.1048	0.0196134	0.15603	-13.1712	0.0338184	0.158052	-12.4409	0.0176274	0.528099
NYAP2	2.75564	-1.41215	0.644769	2.89511	-1.09298	0.918153	2.66475	-1.58592	0.509806	2.85452
OCA2	4.10037	-4.64591	0.00091836	4.24912	-2.73217	0.0914626	4.41167	-2.74207	0.0203189	5.25244
OLFM1	13.201	-1.86219	0.000636272	13.3577	-1.57924	0.0175854	13.0978	-1.96696	0.00284884	13.8843
OLFM3	6.45939	-5.17871	2.88828e-06	6.46005	-4.27421	0.000610089	6.67065	-3.77954	0.000344806	8.19645
OPRK1	6.0108	-2.17739	9.24271e-05	5.86253	-2.27413	0.00540304	6.19229	-1.5503	0.151312	6.73097
OSBPL10	6.09553	-2.58674	5.69582e-06	6.05715	-2.47328	0.00135324	6.24286	-2.09856	0.00285047	7.05126
OSBPL3	8.07045	1.09136	0.784814	7.80408	-1.19818	0.569116	8.01306	1.02486	0.935557	7.96114
OXCT1	9.79067	-1.77588	0.0169505	10.1923	-1.17131	0.638827	9.92166	-1.49034	0.125455	10.2712
P4HA2	8.59053	1.74855	0.0501891	8.40053	1.29756	0.277974	8.43257	1.32783	0.191241	8.24115
PACSIN1	11.9376	-2.63926	1.12872e-05	12.1937	-1.7797	0.0824066	12.0411	-2.22838	0.00187678	12.8925
PAFAH1B3	9.38687	-1.01686	0.963853	9.51004	1.07884	0.824203	9.23806	-1.23311	0.372181	9.37499
PAK1	10.177	-4.48513	2.28729e-15	10.4178	-3.13972	1.40216e-05	10.4599	-3.18456	1.28955e-07	11.6716
PAK3	9.38854	-2.52484	1.57681e-07	9.13595	-2.86971	0.000107781	9.21024	-2.7327	8.89861e-05	10.359
PAK7	8.33041	-1.33401	0.198346	8.0467	-1.80218	0.00336889	8.07352	-1.58635	0.0934335	8.6616
PAM	10.1004	-1.61505	0.0582342	10.1151	-1.63308	0.0483544	10.268	-1.40522	0.119405	10.5865
PARP8	8.19396	-1.06308	0.802984	8.0341	-1.25731	0.245971	8.21377	-1.04683	0.829018	8.26866
PCDH11X	5.67875	-2.67126	6.71059e-05	5.76411	-2.1486	0.0247622	5.62036	-2.24956	0.0277281	6.46579
PCDH15	7.51157	1.59314	0.185527	7.28562	1.13128	0.755018	7.27185	1.13839	0.707162	7.14599
PCDH8	6.13179	-8.50197	3.23685e-08	6.20026	-6.96193	7.51639e-06	6.60595	-4.84516	2.82654e-05	8.33079
PCNXL2	10.2587	-1.32719	0.216674	10.087	-1.60662	0.0188771	10.158	-1.46657	0.069657	10.5844
PCSK2	8.35585	-3.69091	2.95533e-09	8.42837	-3.13782	5.7943e-05	8.55171	-2.55277	0.00255235	9.66119
PCYOX1L	7.51107	-3.48107	6.28829e-07	7.55996	-2.96175	0.000485312	7.8843	-2.59268	3.98998e-08	8.85327
PDE10A	6.24286	1.42437	0.48708	6.04592	1.01143	0.984747	6.10485	1.15004	0.769996	5.91055
PDZD4	13.4979	-1.90605	0.0302562	13.8433	-1.29219	0.533856	13.4393	-2.01699	0.0109693	14.0145
PHLPP2	8.64321	-1.4889	0.0617639	8.5714	-1.60235	0.0388266	8.89794	-1.13976	0.574915	8.98655
PHTF1	8.18762	-1.63006	8.91422e-05	8.19105	-1.5819	0.00523167	8.21936	-1.54374	0.00296743	8.65076
PIGZ	8.13623	-1.77409	0.000419228	8.22504	-1.6165	0.00411939	8.32957	-1.48388	0.00336918	8.71328
PILRB	6.18004	-1.32573	0.676242	6.15142	-1.48772	0.549446	6.66352	1.22121	0.741204	6.30072
PIN1	11.4182	-1.41784	0.165766	11.4718	-1.36351	0.229912	11.1556	-1.92907	0.000535858	11.7806
PITPNM3	10.1168	-2.26905	2.93615e-05	10.5431	-1.35156	0.317602	10.3444	-1.77639	0.00396503	10.9337
PKD1	12.0311	-2.27331	6.85278e-05	11.7568	-3.10204	5.19478e-09	12.0592	-2.13152	0.000957123	12.8908
PKIB	6.1727	1.0106	0.975463	6.09409	-1.08549	0.8028	5.93017	-1.25686	0.410897	6.1704
PLCL2	7.41295	-1.66095	0.0180445	7.56008	-1.46721	0.0554356	7.53351	-1.49803	0.025591	7.9307
PLD3	12.3864	-1.83715	0.00698849	12.2702	-2.05345	0.00260663	12.2884	-2.09398	0.000120363	13.0327
PLEKHA5	8.48162	-1.36794	0.352341	8.3343	-1.68171	0.0851773	8.68893	-1.17154	0.590576	8.77466
PLEKHA6	10.949	1.00263	0.988958	10.8334	-1.09745	0.636302	10.7732	-1.16428	0.381852	10.9509
PLK2	8.90048	-3.0878	2.90027e-09	8.89323	-2.92181	1.25291e-05	9.01568	-2.43109	0.00089741	10.0258
PLS1	4.45555	-1.26474	0.646338	4.65349	-1.00836	0.987723	4.67104	1.00496	0.99024	4.59203
PLXNC1	8.24226	-1.55554	0.0858566	8.22892	-1.63313	0.0414559	8.40613	-1.34425	0.201013	8.69084
PODXL2	10.7214	-1.38848	0.0981129	10.7881	-1.28254	0.272042	10.5804	-1.60172	0.0088874	11.0652
POLQ	2.92309	1.16397	0.776067	2.64094	-1.66558	0.317018	2.78077	-1.08979	0.870715	2.82788
PPARGC1B	6.78924	-1.4036	0.122602	6.51248	-1.91531	0.00135324	6.67554	-1.56372	0.0264108	7.08885
PPFIA4	10.319	-2.1296	6.52436e-05	10.3858	-1.95141	0.00208677	10.4138	-1.8148	0.0120554	11.081
PPL	7.12856	-3.04156	2.79811e-05	7.38607	-2.28227	0.00490436	7.5077	-1.92384	0.0263956	8.19514
PPOX	8.72928	-1.51923	0.0365945	8.67866	-1.60768	0.020846	8.81902	-1.40178	0.0604622	9.12604
PPP1R1A	10.8453	1.00945	0.971852	11.2737	1.59309	0.0297406	10.632	-1.19595	0.427616	10.8106
PRKAR2A	9.13183	1.34516	0.148586	8.9647	1.09388	0.662085	9.06962	1.19934	0.162396	8.87585
PRMT8	6.92971	-3.89468	2.66134e-08	6.81468	-3.46874	0.000915701	6.7967	-4.10384	2.66438e-06	8.31091
PRPS1	8.82816	-1.13267	0.618087	9.09604	1.14514	0.569325	8.8427	-1.09798	0.711542	8.94468
PTHLH	4.62998	-1.59309	0.289294	4.25423	-2.71847	0.0198993	4.52202	-1.50651	0.420397	4.93186
PTPN4	8.84837	-1.4534	0.0463763	9.02175	-1.22604	0.316964	9.03982	-1.1816	0.408956	9.20148
PTPN5	9.42591	-3.8999	1.68101e-12	9.54494	-2.98826	0.00013852	9.60227	-2.95114	2.72664e-05	10.8071
PTPRN	10.4257	-2.98022	4.19769e-05	10.4632	-2.70973	0.0018405	10.4329	-2.87189	0.000165398	11.527
PTPRN2	10.413	-1.92399	0.00910535	10.785	-1.34062	0.315023	10.5213	-1.70053	0.0335013	11.0423
PTPRR	6.69137	-3.37099	1.39009e-07	6.66175	-3.20467	6.54045e-05	6.89007	-2.44558	0.00172723	7.85381
PXDNL	2.6451	-1.26826	0.738994	2.38945	-2.34309	0.214821	2.63619	-1.40199	0.540192	2.76624
R3HDM1	10.0739	-2.72824	6.22476e-09	10.1372	-2.54355	1.78097e-07	10.2894	-2.12086	0.000180192	11.1241
RAB15	10.2129	-2.33989	2.98367e-09	10.4132	-1.81771	0.00206443	10.3889	-1.85111	0.0014909	11.0675
RAB27B	7.07351	-4.31476	8.55469e-10	7.08185	-3.43552	0.00057278	7.16119	-3.34836	0.000123834	8.44499
RAB3A	10.5334	-4.25199	7.91845e-12	10.4988	-3.78629	1.47021e-05	10.5379	-3.73791	4.4123e-06	11.9866
RAB3C	9.02291	-3.75775	8.11785e-08	9.06513	-3.06799	0.000883511	9.11417	-3.05921	0.000266031	10.4034
RAB9B	7.26685	-2.48093	3.65318e-08	7.30314	-2.14131	0.00324213	7.39979	-2.04212	0.000534799	8.14691
RAI1	9.05641	-1.53164	0.199196	9.00789	-1.64325	0.153753	9.20556	-1.33461	0.345622	9.37374
RAPGEF4	12.9286	1.92112	0.172351	12.912	1.72628	0.292855	12.5287	1.41043	0.516265	12.1442
RAPGEFL1	10.5856	-1.9223	0.000657196	10.3418	-2.50097	1.2905e-06	10.52	-1.98134	0.00172797	11.2573
RASAL2	8.48009	-1.63715	0.014865	8.28947	-1.9691	0.00265076	8.52875	-1.51322	0.0539709	8.91314
RASD2	9.3337	-1.52423	0.10177	9.20217	-1.71174	0.0546702	9.26261	-1.53502	0.136062	9.74647
RASGRF1	8.73079	-3.23952	3.60392e-06	8.53557	-3.8636	2.37394e-06	8.88699	-2.44955	0.00492247	9.93242
RBFOX2	10.4034	-1.83237	0.000468814	10.3559	-1.90333	0.000903632	10.5429	-1.54989	0.0217713	10.9876
RBM24	6.54434	-1.42933	0.328909	6.28594	-1.88668	0.0937416	6.57979	-1.29923	0.493046	6.77115
RBP4	8.24576	-2.38237	2.8571e-05	8.446	-1.87071	0.0112272	8.22249	-2.2027	0.00448334	9.11553
REEP1	8.81247	-2.73212	6.55405e-09	8.83087	-2.46308	0.000234426	8.94337	-2.24122	0.000278829	9.82114
REEP2	12.2003	-1.44186	0.23752	12.2347	-1.43771	0.251675	12.0186	-1.81321	0.0124015	12.5163
RFK	9.09413	-1.74724	0.000765305	9.20444	-1.53034	0.0300689	9.03265	-1.7924	0.0029104	9.65063
RGS4	10.0613	-4.32468	6.46986e-10	10.1245	-3.34002	0.00037338	10.0985	-3.75599	1.27367e-05	11.6355
RIMBP2	8.57891	-3.07554	1.47097e-05	8.63306	-2.85927	0.000284676	8.88547	-2.07755	0.0141925	9.68307
RIMS1	9.36598	-1.88872	0.00774587	9.53919	-1.4305	0.291197	9.43874	-1.68619	0.0441333	10.0264
RIMS3	11.4099	-2.07909	7.88555e-07	11.6747	-1.4886	0.0759812	11.4453	-1.86313	0.00423011	12.1595
RND2	10.6247	1.83749	0.00784999	10.8297	2.22559	0.000649668	10.3763	1.46601	0.123064	9.99166
RNF112	9.60618	-2.40538	4.86575e-07	9.5426	-2.45812	3.29907e-05	9.65835	-2.24865	1.97588e-05	10.5111
RNF113A	7.90872	-1.16343	0.408265	7.98304	-1.07578	0.720352	7.87796	-1.20991	0.169006	8.05916
RNF128	5.44991	-2.75932	0.00188765	5.42945	-2.69268	0.00805337	5.41947	-2.47322	0.0208911	6.39799
RNF175	7.91754	-2.6096	6.82725e-10	8.00374	-2.22312	0.000311139	7.89789	-2.47359	4.76754e-05	8.87145
RPH3A	10.1015	-3.31139	1.80746e-05	9.78429	-3.04256	0.014707	10.0013	-3.84371	4.1837e-07	11.4849
RPS6KA6	2.74176	-4.81877	0.00222888	2.87317	-3.1597	0.0225781	3.23697	-1.63558	0.219664	3.49346
RSPO2	6.61118	-4.0051	3.84919e-05	6.71058	-4.13899	6.19543e-07	7.02366	-2.41114	0.0127035	8.04666
RTN1	11.6684	-3.3709	2.07863e-08	11.739	-2.79416	0.000631077	11.8678	-2.48644	0.000846282	12.8447
SCN1A	8.65555	-1.56745	0.195841	8.29433	-2.34182	0.0104009	8.59734	-1.58334	0.193326	9.0917
SCN2A	10.0403	-2.80849	1.11953e-07	9.8572	-3.14712	8.57975e-06	10.0882	-2.335	0.00267988	11.0903
SCN2B	9.5251	-2.81875	1.39476e-07	9.50005	-2.54794	0.00120876	9.43838	-2.9728	1.13149e-06	10.5667
SCN3A	8.78354	-1.05863	0.873808	8.42393	-1.60384	0.0611947	8.66356	-1.11459	0.763612	8.83086
SCN7A	4.74617	-1.89677	0.0236529	4.57866	-2.29518	0.00332703	4.81217	-1.63088	0.112519	5.32594
SDK2	7.36525	-1.13139	0.532426	7.15005	-1.35623	0.19132	7.33752	-1.12654	0.617738	7.46914
SEC61A2	9.30149	-1.70655	3.82084e-08	9.17944	-1.88528	4.36209e-06	9.46052	-1.42016	0.00986038	9.83479
SEMA4F	8.23246	-1.94542	0.000105262	8.14562	-2.18541	1.51783e-07	8.4346	-1.61862	0.000440613	8.91817
SEMA4G	8.11812	-1.07932	0.620541	8.13902	-1.0425	0.825256	8.22793	1.06808	0.738023	8.18493
SEMA5B	7.21589	-3.25298	5.37189e-05	7.48898	-2.78278	1.04031e-06	7.76383	-1.97485	0.00445799	8.51178
SEMA6C	8.80181	-1.44346	0.0430695	8.51833	-1.93899	0.000195447	8.69314	-1.56243	0.030111	9.18008
SERGEF	10.4338	-1.2863	0.442102	10.7323	1.03171	0.942637	10.3225	-1.48683	0.113139	10.5985
SETBP1	7.64025	-1.04781	0.877201	7.36765	-1.4076	0.156402	7.66422	1.00473	0.987228	7.65758
SEZ6	7.94344	-3.36488	7.69071e-07	8.02955	-3.08525	1.47021e-05	8.33005	-2.18586	0.00299685	9.18068
SEZ6L	10.3996	-1.75588	0.00311383	10.3092	-1.92339	0.000860801	10.2652	-1.90652	0.00536966	10.9914
SGSM2	12.1726	-1.43555	0.0315728	12.3719	-1.1026	0.744607	12.1843	-1.41173	0.0304517	12.5016
SH3GL2	10.0753	-3.64362	8.88427e-09	10.2087	-2.71181	0.00248753	10.2114	-2.7957	0.000381304	11.3064
SHC3	5.95724	-1.39552	0.486324	6.10469	-1.35138	0.496283	5.96737	-1.50605	0.270357	6.26116
SIDT1	7.16771	-3.72402	7.25577e-11	7.00115	-3.99031	1.36985e-06	7.32929	-2.76683	0.000268798	8.41885
SLC10A4	3.49891	-2.42772	0.0465574	3.32922	-3.94567	0.000109566	3.55935	-2.16183	0.0582252	4.23208
SLC12A5	10.1158	-3.90203	2.94292e-10	10.2186	-3.10692	0.000122083	10.4065	-2.63675	0.000332998	11.4953
SLC16A7	2.64351	-1.44016	0.647496	2.67714	-1.34556	0.723025	2.78413	-1.00664	0.99315	2.76424
SLC17A7	12.7623	-3.11666	6.82725e-10	13.1298	-1.95974	0.0104501	12.9653	-2.3224	0.000534703	13.8929
SLC1A1	8.39518	-1.40759	0.26433	8.24415	-1.73078	0.0430051	8.26639	-1.58712	0.0962548	8.72053
SLC24A4	6.73895	-2.07071	0.000483005	6.73278	-2.05568	0.00217239	7.10263	-1.36871	0.189223	7.41566
SLC25A14	7.60537	-2.36155	6.32904e-11	7.74043	-1.94405	0.000417683	7.97483	-1.58825	0.000538561	8.4468
SLC25A27	9.13291	-2.0724	0.00301425	9.22605	-1.98184	0.00258918	9.64705	-1.29179	0.215977	9.84682
SLC26A10	8.48532	-2.53048	1.35351e-06	8.21645	-3.20126	9.58723e-07	8.64014	-2.04744	0.00198721	9.43595
SLC26A4	7.09015	-1.46818	0.111515	7.0287	-1.49591	0.165935	6.83027	-1.90511	0.00727508	7.49971
SLC29A1	8.01771	-1.34113	0.155342	7.90775	-1.42565	0.177697	7.92599	-1.4503	0.0675431	8.29137
SLC2A13	8.48758	-2.22888	0.00736111	8.26363	-2.82547	0.00134061	8.52417	-1.84378	0.0958821	9.18243
SLC32A1	4.83704	-6.77396	2.40995e-06	5.04788	-4.79244	0.000518588	4.84301	-6.67206	5.22645e-07	6.59364
SLC35F2	6.33793	1.13025	0.712721	6.2447	-1.01299	0.970883	6.33401	1.06545	0.813877	6.29987
SLC35F4	1.90252	-2.6866	0.0850634	1.77974	-4.91807	0.00424833	1.93965	-2.00322	0.28943	2.34452
SLC41A2	6.5458	-1.49043	0.220801	6.67793	-1.33355	0.403726	6.93511	-1.04515	0.890052	6.90099
SLC44A5	6.00109	-1.30951	0.505665	5.55849	-2.40679	0.0046566	5.97137	-1.52549	0.119985	6.35785
SLC47A1	7.0049	1.47103	0.345672	6.60293	1.63679	NA	7.112	2.75239	0.00552088	6.44123
SLC4A10	7.74955	-4.55552	0.000208521	7.79546	-4.09073	0.00290615	8.10824	-2.71738	0.024996	9.02894
SLC6A15	7.73722	-1.97101	0.0520997	7.62766	-2.30899	0.0172591	8.09878	-1.30965	0.485768	8.32118
SLC6A7	9.35638	-2.88597	3.4227e-07	9.21699	-3.12908	9.64342e-06	9.34316	-2.68222	0.00019329	10.4767
SLC7A14	8.53543	-2.96124	1.24224e-10	8.42008	-3.02095	1.40666e-05	8.92648	-1.66926	0.0870369	9.59179
SLC7A6	9.47358	1.09349	0.48595	9.41405	1.03067	0.832424	9.4852	1.0999	0.319643	9.39118
SLC7A8	8.69531	-1.66701	0.00534523	8.42243	-2.13682	0.000504595	8.72991	-1.61063	0.00845381	9.23346
SLC8A3	6.94571	-1.75929	0.0825414	6.95647	-1.7346	0.107865	6.99392	-1.72511	0.0558616	7.52943
SLC9A2	5.26459	1.62354	0.246273	4.50885	-1.88372	0.0940783	5.10612	1.18645	0.650449	4.99009
SLITRK3	6.70184	-1.91666	0.0332809	6.54755	-2.38206	0.00315549	6.69481	-1.8501	0.0490473	7.29002
SMARCD3	12.1556	1.18034	0.439095	12.2918	1.36259	0.131252	11.9935	-1.02061	0.920124	11.999
SNAP25	13.3132	-3.707	9.31168e-08	13.3608	-2.83593	0.00417731	13.3649	-3.16979	0.000135185	14.6756
SNAP91	10.6767	-2.7803	3.96177e-10	10.7444	-2.30102	0.00117508	10.726	-2.40078	0.000286918	11.7375
SNCB	12.556	-2.61277	4.36395e-06	12.4754	-2.50569	0.00189696	12.4073	-2.73018	0.000368239	13.5657
SNRPN	6.95514	-1.65267	0.0267932	7.22427	-1.21771	0.502141	6.96203	-1.66497	0.0086428	7.41266
SNTG1	8.99327	-1.27055	0.67185	9.72464	1.59182	0.3919	9.28692	1.02104	0.971278	9.00156
SORCS1	7.55505	-2.52253	0.000663366	7.46403	-2.77812	0.00042308	7.73629	-2.04083	0.0120774	8.51812
SORCS3	7.32261	-1.56945	0.120751	7.10044	-1.94287	0.0341083	7.2704	-1.56522	0.152138	7.74514
SPAG1	7.5151	1.28551	0.426764	7.54529	1.36621	0.348594	7.80571	1.65198	0.0254212	7.35261
SPEF2	7.5299	-1.46927	0.0368563	7.49994	-1.48844	0.0619607	7.90016	1.00193	0.99315	7.89747
SPHKAP	5.95402	-3.64754	6.18254e-05	5.83544	-3.48434	0.00236926	6.26105	-2.45758	0.0104578	7.26737
SRM	10.5572	1.0472	0.873135	10.3818	-1.16818	0.497746	10.2915	-1.2856	0.152091	10.5142
SRRM4	9.63401	-2.25013	3.28494e-05	9.48872	-2.51979	6.49659e-05	9.68172	-2.04048	0.00225505	10.4829
SRSF12	6.99525	-1.76862	0.00172453	7.19583	-1.39394	0.133793	7.14997	-1.46071	0.0458484	7.5336
SSTR1	6.7887	-3.43371	0.000252754	6.87784	-3.25172	0.000794434	7.09797	-2.32598	0.0169249	7.93088
ST8SIA1	8.86809	-1.02752	0.909577	9.04427	1.16629	0.419707	8.9372	1.08226	0.750808	8.93401
ST8SIA5	7.37081	-1.52068	0.029372	7.09342	-2.03905	0.000403615	7.28755	-1.63631	0.0165732	7.80332
STAC2	9.61173	-1.37021	0.238736	9.63741	-1.16378	0.723809	9.35959	-1.59354	0.135549	9.92337
STAR	5.50255	-2.97267	1.74905e-06	5.35857	-2.92926	0.00242765	5.57564	-2.65931	4.23336e-05	6.51854
STAT4	6.92812	-3.26698	3.78243e-05	6.63715	-3.77618	0.000481925	6.82725	-3.51897	3.38983e-05	8.08203
STMN2	11.2568	-2.94678	1.77924e-08	11.2823	-2.28512	0.014626	11.1471	-2.89946	0.000150534	12.3739
STS	7.85276	-2.47663	3.19013e-05	7.95214	-2.29192	8.82038e-05	8.10154	-1.96034	0.000347618	8.74666
STX1A	10.993	-2.2196	0.000899885	10.8156	-2.36958	0.00687211	10.8246	-2.53564	0.000344806	11.8211
STXBP1	11.6402	-3.7029	2.18411e-11	11.7098	-3.0748	5.33131e-05	11.8155	-2.84186	3.09656e-05	12.9472
STXBP5L	7.8732	-2.49395	0.00114789	7.79672	-2.65204	0.00157852	8.07669	-1.96272	0.0212756	8.78816
SULT4A1	10.2565	-3.4485	1.88077e-11	10.4149	-2.5122	0.00142391	10.3821	-2.71683	0.000123834	11.526
SURF2	9.11388	-1.36532	0.45083	9.13415	-1.38164	0.459015	8.82591	-1.95149	0.0266137	9.27582
SUSD4	8.55814	-2.45765	2.69301e-07	8.64274	-2.0812	0.00265339	8.56025	-2.3756	2.29669e-05	9.48031
SYN1	12.2677	-3.05255	1.30128e-06	12.2803	-2.81092	0.000342569	12.3259	-2.67562	0.000316836	13.3902
SYNGR3	10.2958	-2.84041	4.44315e-09	10.281	-2.57462	0.000357043	10.3418	-2.41772	0.000673582	11.3563
SYT1	11.6288	-4.35332	1.98447e-09	11.582	-3.44571	0.00120351	11.7284	-3.22531	0.000697178	13.1531
SYT13	9.79722	-3.88793	2.82791e-10	9.91993	-3.16331	1.84127e-05	9.82152	-3.38704	2.45039e-05	11.2358
SYT16	4.22632	-1.5111	0.349795	4.07452	-2.13766	0.0184807	4.33051	-1.43373	0.291047	4.6644
SYT17	9.72226	-1.3293	0.0885577	9.99228	-1.0015	0.995135	9.94928	-1.02252	0.927749	9.98266
SYT4	9.03856	-4.1698	1.09492e-09	9.082	-3.12052	0.00149403	9.12818	-3.2349	0.000276908	10.5728
SYT6	6.06374	-1.00589	0.98653	6.27736	1.22183	0.402848	6.17042	1.0656	0.784915	6.12524
SYT7	10.6135	-2.65236	1.34743e-09	10.6129	-2.51999	1.18585e-05	10.6736	-2.32323	0.000146063	11.6127
SYTL5	5.93072	-1.90004	0.079446	6.23444	-1.41718	0.359564	6.27107	-1.28318	0.521186	6.58322
TACC2	8.80384	-1.31261	0.166547	8.89524	-1.21606	0.297235	8.89038	-1.1867	0.404503	9.08021
TACR1	3.6173	-5.08441	1.90607e-05	3.66116	-4.20354	0.000770011	3.84025	-3.26025	0.00143064	4.75807
TAGLN3	11.0887	-3.22761	3.86584e-12	11.196	-2.39933	0.00325496	11.1389	-2.73441	8.62184e-05	12.2892
TASP1	6.10907	-1.32517	0.510355	6.10001	-1.36576	0.483759	6.23548	-1.18814	0.642373	6.28486
TBC1D7	7.53216	-1.84916	0.00728825	7.4393	-2.12158	0.000294729	7.45761	-2.05819	0.000144785	8.14205
TBC1D9	8.4723	-1.93936	0.00229311	8.45242	-1.93628	0.00745549	8.52105	-1.75355	0.0229687	9.12366
THRB	10.2629	-1.3976	0.0879781	10.2913	-1.39127	0.0432741	10.1225	-1.559	0.0380221	10.636
THY1	12.6853	-2.67692	3.59542e-06	12.5814	-2.82251	5.108e-05	12.6626	-2.4946	0.000885458	13.7404
TIAM2	8.18499	-2.55817	0.000561254	8.31692	-2.24241	0.00717758	8.52425	-1.58755	0.18153	9.02937
TIMM50	10.0061	-1.32978	0.16662	9.92562	-1.44692	0.0743994	10.018	-1.33912	0.0735324	10.2732
TLE2	9.65192	-1.03045	0.902008	9.4919	-1.21193	0.323661	9.42411	-1.28487	0.179529	9.70133
TMEM106C	9.31175	1.05154	0.814353	9.41152	1.17014	0.41693	9.29449	1.03468	0.85806	9.24712
TMEM132B	10.0415	-1.41441	0.128472	10.2703	-1.15468	0.555624	10.135	-1.29038	0.23951	10.3876
TMEM25	9.70997	-1.5728	0.000885586	9.66354	-1.61974	0.00303514	9.76156	-1.45182	0.0265902	10.1614
TMEM59L	12.3702	-2.19543	5.20336e-05	12.1854	-2.57089	2.898e-05	12.2573	-2.37886	8.88985e-05	13.1918
TRIM24	8.63583	-1.0104	0.962415	8.63598	-1.03311	0.814361	8.78803	1.13358	0.331218	8.67757
TRIM3	8.88225	-1.67118	0.000249264	8.79336	-1.81654	0.000148008	9.02502	-1.42907	0.0185881	9.38185
TRIM32	6.6051	-1.74431	0.0195193	6.97617	-1.20179	0.446473	6.99829	-1.23909	0.137297	7.1776
TRIM36	7.90232	-2.80186	4.53356e-14	7.87278	-2.55823	9.78678e-05	8.11633	-2.03037	0.00181448	8.93889
TRIM37	10.0479	-2.00664	3.99963e-06	10.2845	-1.54281	0.0168111	10.1627	-1.77619	0.000147008	10.7492
TRPC4	4.4726	1.23992	0.65841	4.39198	1.10734	0.859828	4.33511	1.04539	0.931439	4.30388
TSHZ3	7.69878	-1.1425	0.561512	7.55888	-1.34933	0.107581	7.66418	-1.15604	0.530002	7.83735
TSPAN13	9.70227	-2.15071	0.000148095	9.65611	-2.09795	0.00477093	9.6022	-2.05248	0.016312	10.5048
TSSC1	9.16887	-1.4444	0.0102307	9.37295	-1.1801	0.232345	9.25146	-1.33094	0.0237224	9.5415
TTC39B	8.1439	-1.10862	0.640285	7.94846	-1.37242	0.0806631	8.11533	-1.15035	0.446843	8.25259
TTC9	8.74216	-1.37228	0.119986	9.01003	-1.05505	0.838333	8.77375	-1.30168	0.211862	9.03514
TTLL1	8.15536	-1.32357	0.26453	8.41462	-1.06325	0.816574	8.22049	-1.27306	0.240816	8.44806
TUFT1	6.54868	-1.43072	0.0518604	6.61151	-1.29817	0.278407	6.46543	-1.52638	0.0319236	6.88407
TUSC3	8.78516	-2.08068	1.34283e-05	8.72636	-2.01966	0.00539964	8.90652	-1.7572	0.00544352	9.49647
UBASH3B	6.09105	-2.25395	4.70518e-05	6.61861	-1.25143	0.366626	6.53824	-1.25749	0.422852	6.8264
UBE2T	6.2577	-2.36092	7.89998e-10	6.32324	-1.94077	0.0125419	6.2305	-2.12932	0.00477422	7.09958
UBE3D	6.51687	-1.19365	0.450468	6.6853	-1.04883	0.825547	6.63511	-1.07848	0.720637	6.73087
UCHL1	12.3905	-3.18408	2.83242e-12	12.4917	-2.47016	0.00108765	12.4685	-2.6229	0.000113262	13.5551
ULK3	10.5411	-1.29041	0.13263	10.4672	-1.40112	0.0329167	10.643	-1.15667	0.409884	10.7935
UNC13A	10.5277	-3.18567	7.12009e-11	10.5061	-2.95854	1.38448e-05	10.638	-2.6725	1.74153e-05	11.7344
UNC13C	10.2728	-1.00332	0.992951	10.2752	1.07521	0.875938	10.1536	-1.08504	0.833611	10.2921
UNC5A	9.69904	-2.61962	5.60125e-06	9.67645	-2.6044	0.000117547	9.82617	-2.03936	0.0126948	10.6558
UNC5D	6.32166	-2.57992	5.2716e-07	6.14774	-2.8713	4.24566e-05	6.19729	-2.76459	4.87361e-05	7.28724
UNC80	8.9556	-3.17589	2.00482e-06	9.07966	-2.64286	0.000751382	9.39945	-1.98346	0.00609065	10.1315
URGCP	9.89001	-1.5224	0.000153349	9.86811	-1.54287	0.00025512	9.981	-1.37808	0.00680411	10.3032
VOPP1	10.6867	-1.00542	0.985369	10.758	1.06312	0.826249	10.5645	-1.13926	0.54778	10.6597
VSTM2L	9.78474	-2.61698	2.10797e-05	9.78519	-2.52713	0.000402206	9.84808	-2.30874	0.00169094	10.8071
VWA5B2	10.5606	-1.58309	0.0395799	10.2626	-1.87958	0.0411722	10.2283	-2.16513	0.000839477	11.0751
WASF1	10.3618	-2.48321	0.000724219	10.2185	-2.74688	0.00137739	10.3807	-2.23522	0.00876913	11.2312
WIPF3	8.73552	-2.72794	2.74867e-10	8.78405	-2.40319	0.000144379	8.79169	-2.3471	0.000242185	9.7175
WSCD2	7.70055	-2.79569	2.87474e-05	7.72826	-2.72199	0.000158436	7.90294	-2.05996	0.0147318	8.67167
YTHDC2	8.72299	-1.21936	0.493836	8.53233	-1.44456	0.229311	8.9476	1.0307	0.92166	8.85984
ZFR2	8.63378	-2.52434	0.000142314	8.45786	-2.88852	0.000284676	8.55104	-2.62654	0.000260695	9.50698
ZFYVE27	9.86747	-1.49371	0.013314	9.69164	-1.78729	0.000422972	9.90222	-1.43566	0.0236536	10.2666
ZFYVE9	9.56317	1.03339	0.908382	9.93119	1.51137	0.0625647	9.60551	1.07021	0.756562	9.50176
ZNF142	8.56036	-1.29234	0.250064	8.56232	-1.29563	0.266488	8.76842	-1.04613	0.854031	8.78585
ZNF385B	7.24923	-1.90458	0.0029466	7.10341	-2.09726	0.00655943	7.26215	-1.7936	0.0205142	7.89979
ZNF385D	6.74832	-1.37628	0.247404	6.52845	-1.76189	0.0327362	6.35128	-2.06623	0.00525094	7.08294
ZNF711	8.4789	-1.18752	0.550231	8.60819	-1.11291	0.637115	8.50716	-1.19265	0.436216	8.70856
ZNF780B	7.67277	-1.50029	0.0257171	7.55778	-1.62982	0.029791	8.12106	1.04358	0.834859	8.07403

## Sheet: Astrocytes
Supplementary Table S3. The expression levels of cell-type specific genes
Astrocytes	CTE			CTE/AD			AD			NORMAL
Official_Gene	Expression levels (average)	Foldchange	q-value	Expression levels (average)	Foldchange	q-value	Expression levels (average)	Foldchange	q-value	Expression levels (average)
ACACB	10.3447	1.12065	0.645003	10.4764	1.31787	0.278018	10.5781	1.48557	0.0824565	10.2036
ACSBG1	12.2113	1.18682	0.361063	12.4908	1.55478	0.00371281	12.1745	1.18202	0.438652	12.05
ACSS1	12.0854	1.44582	0.0433838	12.0262	1.36358	0.117805	11.9387	1.29075	0.244852	11.726
AGT	12.7692	1.05021	0.877091	12.9231	1.2259	0.44952	13.098	1.53599	0.0940104	12.7654
ALDH1L1	11.9507	-1.00107	0.997703	12.484	1.67646	0.0906059	12.0274	1.22936	0.600069	11.8729
AMOT	11.0402	1.69356	0.0312977	11.4134	2.4	0.000226028	11.0586	1.87971	0.0242792	10.5016
APCDD1	10.8108	1.44808	0.037799	10.9072	1.60668	0.0111803	10.8922	1.67657	0.0196688	10.4574
APOE	15.2503	1.64096	0.154397	15.1778	1.33011	0.37829	14.9362	1.05474	0.878234	14.8755
ARHGEF26	10.4157	2.0854	4.68503e-05	10.4661	2.20684	6.41009e-05	10.2553	1.78456	0.00143786	9.70359
BBOX1	9.32521	1.43854	0.224532	9.81124	2.33871	0.00351655	9.65984	2.29633	0.0081943	8.89765
BBS2	10.9325	-1.09776	0.775941	11.2941	1.2899	0.361571	11.3574	1.37283	0.153817	11.0164
BCAN	13.3399	1.63181	0.0196206	13.1934	1.38691	0.133816	13.0289	1.15871	0.474289	12.889
BMPR1B	9.6567	1.23836	0.425687	9.86126	1.51224	0.10369	9.90992	1.66895	0.0361352	9.41606
C14orf159	10.8488	1.1553	0.365678	10.9778	1.31877	0.0622201	10.8961	1.21282	0.163117	10.709
C1orf61	13.522	1.12702	0.763225	13.6645	1.18654	0.591306	13.4672	1.03802	0.920161	13.4721
CD109	7.14869	1.15786	0.725107	7.52887	1.65306	0.129648	7.63383	1.99822	0.0316345	7.04058
CDH20	10.1753	1.41664	0.116278	10.1834	1.47228	0.139248	10.3076	1.6476	0.0185128	9.83269
CLDN10	10.5105	1.35078	0.22676	10.8672	1.92355	0.00446485	10.6072	1.70122	0.085397	10.2416
CLU	17.1126	1.32549	0.348727	17.2482	1.42535	0.150172	17.1328	1.25151	0.322477	16.9404
CTSH	11.2944	2.18166	0.00146627	11.2017	1.85207	0.00357814	11.053	1.56493	0.015406	10.6359
CYP4V2	9.37006	-1.01284	0.960378	9.32341	-1.06927	0.769512	9.64001	1.3091	0.145723	9.40749
DDAH1	12.5698	1.11378	0.652809	12.781	1.35535	0.114848	12.623	1.22323	0.398402	12.4576
DNAH7	7.73814	-1.25619	0.55909	8.05342	-1.01017	0.979586	8.37482	1.50116	0.174296	8.01323
DTNA	13.5846	2.04375	0.00622318	14.1406	3.44331	9.61513e-07	13.8925	2.76308	2.72664e-05	12.924
EDNRB	10.1903	1.07395	0.893978	10.3401	1.23572	0.685007	10.3559	1.33	0.506238	9.94513
EFEMP1	10.4224	1.41665	0.288089	10.7033	1.7665	0.0388266	10.7717	2.04234	0.0142118	10.1932
EPHX1	12.576	1.87214	0.00843366	12.5154	1.73857	0.023004	12.4143	1.49595	0.0343396	12.0289
FADS2	12.0808	1.24134	0.432293	12.2136	1.38354	0.199965	12.1386	1.32308	0.252247	11.8663
FAM167A	10.4636	1.76081	0.0210385	10.569	1.9654	0.0119584	10.4247	1.79718	0.0286099	9.86476
FAM189A2	9.66346	1.38898	0.257317	9.92318	1.70724	0.0255545	10.1437	2.19944	0.000453281	9.39254
FAS	7.50919	1.75314	0.191019	7.61141	2.06704	0.141135	7.56929	2.45701	0.0572412	6.83156
FAT1	9.89502	1.49352	0.356514	9.99556	1.60682	0.305236	10.0967	1.77918	0.10951	9.35799
FGF2	10.3516	1.54587	0.167649	10.564	1.98247	0.0479493	10.5547	2.113	0.0210227	9.82839
GFAP	18.549	2.72336	0.00146979	18.9879	3.98388	9.83596e-06	18.6218	2.86745	0.000362096	17.6185
GJA1	13.7145	1.59409	0.119037	13.924	1.93838	0.0250433	13.9956	2.19328	0.00591747	13.2837
GJB6	10.7515	1.21266	0.542913	10.8112	1.28682	0.417421	10.7452	1.54705	0.274306	10.6115
GLI3	7.99371	1.45351	0.153475	8.20914	1.76596	0.0204543	8.13177	1.69545	0.0271539	7.62371
GLIS3	8.21573	1.50742	0.183357	8.49891	1.94051	0.0190957	8.52259	2.05448	0.00656754	7.86236
GLUD1	13.3411	1.06319	0.840014	13.6125	1.36765	0.173399	13.3728	1.15667	0.622284	13.2757
GNA14	7.87008	1.15145	0.572569	8.21808	1.63443	0.0106001	8.18458	1.8036	0.0364107	7.79434
GPAM	10.2015	1.27846	0.258224	10.4448	1.67932	0.024302	10.2805	1.51291	0.108904	9.94085
GPR125	10.5049	1.56944	0.089676	10.8176	2.12917	0.00487801	10.6051	1.76199	0.0215109	10.0155
HEPH	9.95126	1.16206	0.553536	10.1365	1.41931	0.138072	10.1305	1.41428	0.109061	9.83123
HGF	7.52184	1.75613	0.193378	7.812	2.29752	0.0543991	7.96628	2.91515	0.00623429	7.02818
HRSP12	10.604	1.18545	0.440493	10.9148	1.64524	0.0187241	10.595	1.3069	0.343939	10.4117
HSD17B6	8.4234	1.0702	0.871659	8.74217	1.42384	0.292308	8.5291	1.38532	0.410735	8.31615
IL33	8.47929	1.1133	0.83803	8.60517	1.18408	0.736525	8.77515	1.58339	0.255198	8.30717
ITGA6	10.0927	1.54182	0.0735843	10.1175	1.63149	0.0801354	10.194	1.75937	0.0185881	9.66953
ITGA7	10.9788	1.27065	0.303459	10.7923	1.05507	0.859187	10.8443	1.07019	0.748355	10.7828
ITGB4	11.1243	1.30494	0.445175	11.1195	1.25886	0.522429	11.3914	1.75471	0.0636822	10.8913
ITM2C	14.6432	1.12367	0.604696	14.9323	1.49796	0.0279455	14.775	1.37024	0.193599	14.5418
KCNJ16	8.8008	1.766	0.113024	8.68795	1.56159	0.278951	8.66302	1.61562	0.190532	8.16166
KCNN3	10.3636	1.13921	0.707953	10.5371	1.34234	0.365732	10.6275	1.55407	0.122291	10.1723
LAMA1	7.141	-1.19405	0.696014	7.49958	1.13833	0.767743	7.85157	1.72129	0.0918098	7.35047
LGI4	12.1616	-1.01918	0.950961	12.4195	1.25937	0.347152	12.2793	1.16635	0.589066	12.1517
LHX2	11.292	1.51185	0.00869013	11.6088	2.06337	4.59134e-07	11.175	1.40759	0.103296	10.9182
LIFR	10.7753	1.65123	0.0793304	10.6969	1.55358	0.185628	11.0218	2.08757	0.00262902	10.2524
LIX1	9.85872	1.47321	0.145119	10.044	1.76746	0.0269243	10.0729	1.96641	0.0165732	9.53555
MFGE8	10.5744	1.38992	0.141303	10.4095	1.16272	0.548644	10.45	1.24623	0.357387	10.2836
MGST1	10.8133	1.53224	0.0425246	11.0785	2.01021	0.00127421	11.0823	2.1887	0.001589	10.3891
MLC1	13.4805	1.43004	0.0445982	13.6424	1.67752	0.00373905	13.5526	1.61285	0.0206792	13.1227
MMD2	8.69709	1.43674	0.279589	8.89876	1.67848	0.0983695	8.66948	1.3934	0.283018	8.3247
MRO	7.80415	1.41287	0.555709	8.50083	2.16933	0.0813419	8.15818	1.77056	0.188759	7.52783
MRVI1	11.8219	1.63182	0.0574774	12.3335	2.57956	1.42945e-05	11.9327	1.93419	0.0153276	11.3838
MSI2	11.3905	1.56288	0.00851039	11.5033	1.76311	0.00227147	11.3758	1.5851	0.0140459	10.9345
MT1G	10.7705	1.56241	0.292954	11.2635	3.03355	0.0165108	10.5743	1.30868	0.536601	10.1962
MT3	15.4248	1.04614	0.960763	15.699	1.22231	0.806032	15.1206	-1.44202	0.57661	15.1063
MYO10	12.2254	2.04614	0.000610738	12.3441	2.28807	0.000200519	12.0601	1.73368	0.00687399	11.5126
NACC2	12.6869	1.77548	0.000190981	12.8074	2.04719	7.71094e-05	12.6547	1.76372	0.0012543	12.1342
NHSL1	9.29015	1.53179	0.0225373	9.35419	1.64993	0.01718	9.29452	1.57628	0.0186174	8.83978
NKAIN4	10.3015	1.26494	0.579879	10.3359	1.19288	0.679219	10.3884	1.31575	0.428942	10.0346
NOTCH2	10.6177	1.45756	0.158387	10.8225	1.74986	0.024662	10.7908	1.73538	0.0206258	10.2802
NT5E	8.62968	1.30901	0.467525	8.52198	1.08256	0.847881	8.43604	1.07451	0.857763	8.36396
PALLD	11.1542	2.5635	0.000107937	11.3737	3.19462	1.45943e-05	11.1041	2.57654	0.000384983	10.2186
PAMR1	9.89404	1.09423	0.767892	10.1657	1.38122	0.123015	10.0717	1.41819	0.228572	9.85166
PAPLN	9.7212	-1.0091	0.978994	9.74617	-1.01346	0.968544	10.0125	1.32643	0.245422	9.77042
PARP9	8.5135	1.80613	0.0343083	8.68522	2.22638	0.00975651	8.71237	2.28977	0.00216378	7.92834
PCSK5	6.81635	1.45257	0.239515	6.77874	1.38688	0.349784	6.9518	1.61807	0.0589317	6.4687
PCYT1B	9.47743	1.09562	0.576851	9.54917	1.19003	0.281658	9.57588	1.22373	0.160081	9.3791
PDLIM3	8.78973	1.97587	0.0108876	9.13351	2.72426	0.000179471	8.89102	2.32799	0.00281863	8.12192
PHKA1	8.57319	1.35831	0.199196	8.77485	1.70478	0.0360241	8.69868	1.59925	0.0441217	8.25038
PLA2G5	8.08485	2.64056	0.000723567	8.27045	2.77519	3.07977e-06	7.90491	2.07236	0.00382468	7.27339
PLTP	11.5019	1.42764	0.0422666	11.614	1.60247	0.00787983	11.6656	1.73109	0.00331662	11.1695
PPP1R1B	13.5157	1.3948	0.0305505	13.7375	1.77052	0.000698299	13.3924	1.34108	0.221763	13.1833
PRCP	10.7923	1.579	0.0315411	10.9896	1.97892	0.00279171	10.8974	1.76949	0.00583664	10.4059
PRDM16	8.98885	1.14658	0.603096	9.1899	1.39096	0.157027	9.11551	1.3389	0.208868	8.82754
PREX2	9.79415	1.36211	0.519145	10.0682	1.6726	0.261231	10.0363	1.80876	0.139513	9.3179
PRODH	12.2615	-1.23331	0.498959	12.5721	1.06256	0.858152	12.4856	1.02748	0.938939	12.484
PRSS35	6.28389	-1.28736	0.591513	6.40384	-1.16018	0.777388	6.46323	1.2336	0.709182	6.47273
PSD2	11.6771	1.34099	0.352982	12.0826	1.89352	0.0162993	11.6878	1.35802	0.291061	11.3727
RGS20	9.38326	-1.00394	0.990038	9.80011	1.48631	0.0687462	9.52026	1.32186	0.400329	9.3673
RLBP1	8.57378	1.42964	0.272773	8.90345	1.8747	0.0242856	8.61637	1.57156	0.166688	8.26924
RNF43	7.61486	1.02686	0.937057	7.76379	1.14548	0.544497	7.62892	-1.01058	0.965718	7.67195
SDC4	11.6596	1.39812	0.0750278	11.7597	1.55452	0.0196434	11.7912	1.65742	0.0140522	11.3651
SERPINE2	11.7765	-1.36769	0.286178	11.9324	-1.1792	0.636423	12.0833	1.02284	0.951429	12.0609
SLC13A5	8.10887	-1.19648	0.669777	8.3858	-1.02421	0.953854	8.35753	1.08665	0.844735	8.40158
SLC14A1	10.7298	1.38553	0.398053	10.6619	1.32043	0.522296	11.0889	2.09169	0.0320477	10.4759
SLC1A2	15.2315	-1.31516	0.475382	15.6607	1.07091	0.868892	15.6479	1.26208	0.576039	15.5601
SLC25A48	9.00309	1.82381	0.0135664	9.08114	2.09637	0.0114637	8.75985	1.48184	0.159908	8.42376
SLC39A12	9.72606	1.28851	0.516663	9.96284	1.65527	0.182037	10.0901	1.9319	0.0425423	9.45099
SLC7A10	9.35911	1.19444	0.533247	9.48334	1.2643	0.22035	9.36468	1.13862	0.544032	9.27528
SNTA1	13.3573	1.98772	0.00206496	13.4147	2.06821	0.00155789	13.0474	1.50385	0.103251	12.6666
SOX9	11.5273	1.42597	0.0849258	11.547	1.48623	0.0865697	11.775	1.82579	0.000888114	11.2054
SPARCL1	14.8713	-1.27033	0.496814	15.1765	1.08561	0.856403	15.0821	1.17453	0.723798	15.0193
SPATA6	8.0661	1.31091	0.168024	8.01068	1.25168	0.322147	8.23607	1.55665	0.00872211	7.82093
STON2	11.1478	2.13787	0.000464709	11.2773	2.44696	0.000257036	11.1589	2.2725	0.00056405	10.3529
THSD1	8.08044	1.05792	0.868628	8.42606	1.44355	0.100651	8.30286	1.31468	0.247651	8.07418
TMEM47	10.7363	1.32112	0.420251	10.7177	1.19212	0.599241	10.8094	1.33396	0.287179	10.5078
TNS3	12.472	2.86513	0.000848935	12.7307	3.55267	0.000140668	12.3123	2.58218	0.0036929	11.3663
TP53BP2	11.4283	1.69615	0.0713313	11.7238	2.25575	0.00744224	11.4935	1.95024	0.0272697	10.822
TPD52L1	11.8192	1.76559	0.00179819	12.3304	2.97193	5.43105e-08	11.9805	2.22873	0.000369101	11.2519
TRIM47	10.2702	1.44659	0.162496	10.4363	1.8104	0.052232	10.5227	1.92516	0.00780112	9.87092
TRPS1	9.21593	1.96907	0.00450947	9.20198	1.91679	0.00932109	9.2467	1.97937	0.00113795	8.58073
TTPA	4.79488	1.07024	0.94292	5.13664	1.37233	0.681578	5.02582	1.35056	0.660013	4.64005
TULP3	8.64552	1.1289	0.709968	8.83328	1.33961	0.310994	9.00731	1.59627	0.0319464	8.5092
VEGFA	9.26332	1.163	0.829019	8.89154	-1.97846	0.130765	9.56103	1.01897	0.970663	9.28524
WFS1	11.5605	-1.16998	0.519029	11.7508	1.05742	0.855687	11.8174	1.07457	0.713844	11.7304
WIF1	8.88554	-1.99831	0.15945	9.59665	-1.14455	0.809983	9.508	1.07846	0.924084	9.9011
WLS	10.8213	1.07248	0.828759	11.1623	1.51694	0.102976	11.3264	1.87667	0.0117613	10.7626
ZNF423	9.16259	1.62022	0.0766331	9.52383	2.19965	0.000849409	9.17383	1.59353	0.0454554	8.70079

## Sheet: Oligodendrocytes
Supplementary Table S3. The expression levels of cell-type specific genes
Oligodendrocytes	CTE			CTE/AD			AD			NORMAL
Official_Gene	Expression levels (average)	Foldchange	q-value	Expression levels (average)	Foldchange	q-value	Expression levels (average)	Foldchange	q-value	Expression levels (average)
ADAMTS18	4.176	-1.76938	0.560677	4.16469	-2.16784	0.282184	4.81341	1.76579	0.554478	4.77239
ADIPOR2	11.561	1.7279	0.000798906	11.4264	1.53667	0.0300082	11.5583	1.78248	0.00215372	11.0319
ATG4C	9.01452	1.24848	0.185458	8.97129	1.22488	0.347964	9.1403	1.47107	0.0395643	8.79929
C10orf90	7.44428	1.0444	0.907371	7.36262	-1.04268	0.91864	7.82301	1.9404	0.065253	7.35199
C21orf91	8.44311	1.3199	0.293847	8.16855	1.01724	0.967228	8.66327	1.94829	0.0342404	8.13849
CA14	6.86698	-1.54921	0.0262808	6.67453	-1.87414	0.00686899	7.01475	-1.10264	0.807063	7.26516
CAPN3	7.19686	-1.40765	0.484682	7.16351	-1.57521	0.34627	7.59359	1.28237	0.641289	7.33243
CDH1	5.74994	1.01321	0.978491	5.30355	-1.12788	0.836791	6.07009	2.24283	0.0341933	5.38838
CDH19	7.42269	1.85278	0.0885577	6.84542	-1.04057	0.941357	7.42627	2.18608	0.0494578	6.81212
CERS2	11.2468	1.46892	0.0164022	11.0913	1.26424	0.213997	11.3357	1.62804	0.00292834	10.8887
CLCA4	7.46221	2.00235	0.0423082	7.6054	2.04429	0.0126913	7.66697	2.31027	0.00378436	6.97237
CLDN11	10.583	-1.43398	0.248303	10.2429	-2.0459	0.0197732	11.0585	1.33741	0.466155	10.8967
CLDND1	12.8721	2.18731	0.0101476	12.8624	2.05902	0.0200422	12.8448	1.98396	0.00746937	12.1516
CNDP1	10.4166	1.0514	0.905329	9.78913	-1.80234	0.0802032	10.2329	1.07898	0.880145	10.271
COL9A3	10.4116	1.67189	0.0510143	10.0161	1.1476	0.709935	10.1053	1.23774	0.470961	9.95585
CREB5	9.11345	1.01747	0.955412	8.83269	-1.27174	0.427608	9.42218	1.58942	0.114826	9.03348
CRYAB	14.5519	2.62353	0.00887822	14.3491	1.87365	0.0884897	14.2547	1.64449	0.0994195	13.695
DFNB31	9.27804	1.12821	0.738476	9.10091	-1.09414	0.808045	9.60681	1.72357	0.0838179	9.18436
DUSP10	6.73035	1.37731	0.206815	6.61451	1.20244	0.530349	6.85379	1.64292	0.0581709	6.46251
ELOVL1	10.0367	-1.08234	0.787374	9.94087	-1.16903	0.617097	10.3305	1.35418	0.279331	10.0521
ENPP2	10.5189	1.19727	0.555966	10.4599	1.13333	0.721558	10.6531	1.45953	0.195676	10.352
ERBB3	10.3885	-1.09709	0.82574	10.1069	-1.39389	0.419886	10.5983	1.48847	0.369194	10.3678
FAM107B	11.0966	2.65853	0.000270854	11.043	2.4162	0.00112785	10.9603	2.21035	0.00104455	10.2268
FAM124A	9.10221	-1.23608	0.404286	9.04856	-1.27935	0.395577	9.40156	1.24901	0.507117	9.27444
FOLH1	8.35751	-1.03753	0.941949	8.41971	-1.05462	0.909907	8.46727	1.19121	0.704912	8.44498
FRMD4B	8.70181	1.68361	0.0554077	8.57389	1.52711	0.202108	8.72722	1.88967	0.0360708	8.19398
FRYL	10.2334	1.19211	0.480038	10.1592	1.09988	0.741493	10.5356	1.7695	0.0268801	10.0597
GAB1	10.0691	1.4412	0.0538113	9.95178	1.31592	0.270991	10.2834	1.8484	0.00164975	9.68846
GALNT6	7.6545	-1.40726	0.500834	7.57113	-1.68895	0.275662	7.5685	-1.32354	0.605257	7.85497
GLTP	10.7648	1.48815	0.122321	10.6	1.28862	0.441489	10.7373	1.54222	0.119405	10.3167
GOLGA7	11.3688	1.91212	0.000803485	11.2421	1.66749	0.00956701	10.9798	1.2296	0.186743	10.783
HSD11B1	6.1891	1.24227	0.671803	5.84084	-1.37672	0.483759	5.91104	-1.23154	0.607878	5.9829
KCNJ2	7.40838	1.2864	0.480747	7.04557	-1.11036	0.822019	7.69802	1.84343	0.0554921	7.16611
LDB3	8.41602	-1.54225	0.183184	7.9336	-2.29581	0.0260153	8.33057	-1.17814	0.762663	8.81832
LHPP	12.3998	2.0376	0.0758235	12.1451	1.40871	0.442125	11.8249	-1.02333	0.958107	11.6844
MAST3	11.981	-2.03435	0.000667621	11.9429	-2.09534	0.00152058	12.0246	-1.89072	0.00433008	12.6597
MOSPD2	8.05762	1.21609	0.52389	7.98285	1.11152	0.768	8.21391	1.45192	0.14703	7.81263
NIPAL3	11.1341	1.55412	0.0336281	11.1305	1.50196	0.0217992	10.9205	1.17751	0.284814	10.7845
PIP4K2A	12.7027	2.27642	0.0021633	12.514	1.79009	0.0306936	12.4426	1.7147	0.0388069	11.9782
PLCL1	9.4117	1.78174	0.033708	9.47749	1.79017	0.0157766	9.33339	1.50889	0.0507177	8.96648
PPAP2C	8.94487	1.20673	0.670181	8.35964	-1.61955	0.203358	8.98894	1.32348	0.483966	8.73423
PRRG1	8.71427	1.34671	0.343926	8.56208	1.12788	0.755018	8.86573	1.527	0.0880435	8.38935
RHOU	10.7712	1.40611	0.0739651	10.7267	1.37749	0.164115	10.9029	1.62156	0.0075518	10.4478
RNF130	11.6497	1.48659	0.00837627	11.5594	1.34074	0.0274953	11.5891	1.38432	0.0127108	11.2877
RTKN	10.6712	1.04742	0.90076	10.3885	-1.22837	0.581359	10.747	1.30133	0.47006	10.5465
SECISBP2L	11.3252	1.44997	0.149609	11.1716	1.16088	0.52891	11.2192	1.17907	0.330228	11.0719
SEMA6A	9.63162	-1.21704	0.290003	9.54717	-1.31549	0.163493	9.94085	1.28055	0.397261	9.82999
SGK2	6.15617	-1.49359	0.239136	5.92854	-1.78992	0.143039	6.2174	-1.08763	0.87426	6.41371
SLAIN1	10.9891	1.29819	0.192438	10.8117	1.12823	0.686138	11.1945	1.64	0.0108394	10.7173
SLC12A2	9.8991	1.57167	0.00330176	9.57951	1.17545	0.495497	9.59884	1.20282	0.384928	9.45642
SLC31A2	8.77774	-1.24785	0.471854	8.62427	-1.46537	0.213418	9.22517	1.39998	0.301708	8.95303
SLC44A1	11.8959	1.48384	0.0948285	11.8196	1.37787	0.232541	11.8997	1.57922	0.0788755	11.4982
SOX8	11.5489	1.37022	0.140838	11.1551	-1.02756	0.943001	11.4573	1.43128	0.237205	11.2189
ST18	9.31049	1.66036	0.0989727	8.99311	1.21538	0.632301	9.26609	2.03167	0.0722524	8.8327
TF	12.4023	-1.61469	0.205965	12.2482	-1.9356	0.0932023	12.7038	1.04971	0.931707	12.7374
TJAP1	10.061	-1.00925	0.978271	9.7417	-1.42228	0.175449	10.1842	1.25004	0.50275	10.0547
TMEM123	11.0348	2.00499	0.000218905	10.7339	1.52387	0.0813419	10.8423	1.77922	0.0175273	10.351
TMEM165	9.95134	-1.09387	0.773576	9.76145	-1.33449	0.297322	10.2488	1.37109	0.304074	10.0226
TMEM206	7.96585	-1.11166	0.60453	7.85256	-1.22155	0.386427	8.10991	1.12564	0.671269	8.04982
TMTC4	8.87621	-1.21117	0.421088	8.7498	-1.38683	0.153283	9.19617	1.25422	0.442984	9.06452
VEZF1	9.75641	1.87838	2.14652e-05	9.68932	1.81647	0.00227147	9.71748	1.81729	6.14262e-05	9.14245

## Sheet: Microglia
Supplementary Table S3. The expression levels of cell-type specific genes
Microglia	CTE			CTE/AD			AD			NORMAL
Official_Gene	Expression levels (average)	Foldchange	q-value	Expression levels (average)	Foldchange	q-value	Expression levels (average)	Foldchange	q-value	Expression levels (average)
ABCB4	3.70849	1.8755	0.09531	3.38364	1.11022	0.839584	3.39516	1.12307	0.782583	3.33908
ADAM28	7.94208	2.09571	0.0171746	7.77676	1.77171	0.0883422	7.97824	1.93596	0.00430109	7.38563
ALOX5AP	7.61344	1.96812	0.0677559	7.92033	2.99027	0.00568035	7.60486	1.78433	0.0659501	7.10589
AOAH	7.09919	2.13068	0.00857967	7.03644	1.95592	0.0239068	6.87022	1.73137	0.0816442	6.46856
BCL2A1	5.07301	4.38032	0.00473262	5.20909	4.24166	0.00523805	5.06775	3.66796	0.00586635	4.14408
BLNK	7.12862	1.89934	0.00292229	7.21098	2.18567	0.00221712	7.04258	1.72412	0.0076704	6.5838
C3	11.6951	1.25751	0.578379	11.8768	1.49228	0.29226	12.0929	1.8018	0.0583676	11.5927
CASP1	7.57632	2.37382	0.000538172	7.46786	2.09011	0.00356606	7.27848	2.02362	0.0386156	6.86884
CD53	8.5029	1.72407	0.0696234	8.67671	2.19763	0.0157766	8.66251	1.9797	0.00979311	8.09541
CD83	8.25271	-1.63065	0.0287053	8.43669	-1.37414	0.153665	8.36359	-1.54528	0.00464189	8.80322
CD84	6.80882	2.36875	0.00188765	6.63792	2.21315	0.0203248	6.68137	2.03112	0.00552088	6.12556
CD86	6.92245	2.21908	0.0190445	6.88489	2.04533	0.0277933	6.90538	1.96055	0.015556	6.40735
CMTM6	8.8217	2.04847	0.000167675	8.74844	1.94108	0.00337521	8.85918	2.18691	0.000123834	8.12507
CSF3R	8.61749	2.1854	0.0143808	8.77088	2.10019	0.00044405	8.60828	1.83439	0.00676846	8.08695
CTSC	8.11526	1.56926	0.0253218	8.24933	1.94552	0.00822475	8.22327	1.97014	0.014192	7.75239
CXorf21	4.08402	2.81392	0.00987041	3.94378	2.49982	0.0455431	4.0343	2.67497	0.00760846	3.46248
CYBA	9.72758	1.76517	0.147984	9.66694	1.5229	0.304527	9.37246	1.14334	0.743514	9.13936
DHRS9	5.22639	1.73931	0.129485	5.61071	3.01659	0.00402137	5.36366	2.17702	0.0273961	4.85076
DOCK8	7.54045	2.09184	0.0238791	7.58522	2.27437	0.0196457	7.58899	1.91731	0.00517982	6.97434
EBI3	6.54207	1.94668	0.0377185	6.44787	1.73718	0.0935657	6.60688	1.99743	0.00897356	6.01055
EGR2	3.91819	-1.428	0.568762	3.20085	-5.69877	0.000774991	3.59546	-2.53286	0.0561336	4.30014
EMR2	5.76117	1.35466	0.57283	5.80323	1.26581	0.652119	6.20958	1.94944	0.0635224	5.58442
FCGR1A	7.76424	1.07351	0.900039	7.87268	1.23003	0.70335	8.24147	1.82687	0.143511	7.81718
HAVCR2	8.29425	2.12613	0.00040787	8.28478	2.14087	0.000786081	8.30837	2.06675	2.79221e-05	7.66804
HCST	7.53093	1.23826	0.647828	7.34603	1.00742	0.989989	7.22483	-1.12356	0.792767	7.18261
IGSF6	4.97005	2.0009	0.0710531	4.81642	1.7765	0.193264	4.92445	1.69804	0.0879786	4.56476
IL10RA	8.13771	2.50383	0.00215048	8.01059	2.15224	0.0154553	7.95258	2.20021	0.0143338	7.2953
IL18	7.75654	2.01759	0.112824	7.63648	1.67406	0.291404	7.58636	1.71701	0.211643	7.00494
IL1A	2.3417	-1.02971	0.969731	2.41928	1.30305	0.718499	2.36245	1.03301	0.960211	2.38842
IL1B	5.60426	1.64889	0.436476	5.14141	-1.21	0.794345	5.4359	1.47786	0.556076	5.5102
IL1RN	2.93734	1.30264	0.747515	2.43738	1.53581	0.555712	2.61982	2.65365	0.133693	2.28057
IRAK2	6.73285	1.51111	0.131648	6.48171	1.11885	0.741688	6.81498	1.6386	0.0424103	6.37226
ITGAX	9.18599	2.64876	8.48718e-05	8.79275	1.85522	0.0384569	8.9287	1.86913	0.00116443	8.36633
LCP1	8.74847	1.94031	0.00587552	8.87588	2.53287	NA	8.78924	2.15956	0.00442277	8.1996
LHFPL2	9.01953	1.81991	0.00023318	8.93365	1.77724	0.0107256	9.01807	1.81457	0.000117353	8.46614
NCKAP1L	7.26581	1.54938	0.166081	7.611	2.10352	0.00295628	7.49037	1.7847	0.00808839	7.02467
P2RX4	8.12561	-1.02675	0.926413	8.18883	1.06387	0.839584	8.12776	-1.02654	0.913456	8.11534
PIK3AP1	6.88575	1.73795	0.124273	7.13418	2.34746	0.0186173	7.11621	2.24492	0.0135998	6.49166
PIK3CG	3.6473	2.05165	0.207565	3.91738	3.18961	0.020214	4.00966	2.92455	0.00166759	3.31359
PLEK	7.21986	2.24228	0.00160078	7.3893	2.92556	0.000466084	7.25403	2.31998	0.000652529	6.55832
PLVAP	5.5526	1.21666	0.629995	5.28968	-1.05159	0.924979	5.42663	1.1579	0.74481	5.3701
PTPRC	7.49614	2.63218	0.00882489	7.72772	3.12879	0.0013536	7.60253	3.00228	0.00263378	6.74707
RGS1	8.42909	2.82336	0.12985	8.71335	2.64382	0.069888	9.42032	4.77216	0.00037099	8.04689
RGS10	8.27489	1.56581	0.184507	8.29062	1.58224	0.203081	8.07286	1.30001	0.455563	7.80247
SAMSN1	6.12417	2.69009	0.000811338	6.31753	3.26432	7.36648e-05	6.09462	2.71142	0.0017883	5.39147
SASH3	7.41841	2.20669	0.00420602	7.55951	2.5103	0.000408403	7.47042	2.19017	0.000440033	6.81674
SCIN	7.59864	2.9845	0.0016119	8.12629	5.31258	3.45126e-06	8.08401	4.89488	3.10976e-06	6.80376
SIGLEC10	7.26316	1.27167	0.562872	7.26729	1.12641	0.752224	7.60997	1.53051	0.0637254	7.20048
SIGLEC8	7.85477	2.03253	0.0189462	7.67372	1.77944	0.105037	7.77344	1.75276	0.0242792	7.22753
SLC1A5	7.65974	2.52519	0.00204087	7.59217	2.53639	0.00765752	7.77603	2.82754	0.000222516	6.85489
SLC2A5	9.52777	1.50238	0.185526	9.35178	1.37821	0.422762	9.55763	1.55723	0.12483	9.14832
SLCO2B1	10.8686	1.8911	0.00157654	10.6271	1.51919	0.0835462	10.6763	1.51984	0.0185622	10.2862
STK10	8.12757	1.95296	0.000776401	8.06367	1.77056	0.000707909	7.9573	1.58033	0.00499237	7.53971
TBXAS1	8.15794	1.74636	0.0630569	8.10871	1.60931	0.109888	8.11071	1.54494	0.0652269	7.69277
TLR2	7.71576	2.0616	0.0458525	7.68965	2.05671	0.0609288	7.96875	2.31982	0.00190779	7.22283
TREM2	8.78655	1.82621	0.142729	8.79111	1.68438	0.197153	8.74932	1.4513	0.22878	8.32054
TYROBP	9.25478	1.96888	0.0733391	9.28883	1.79376	0.0959503	9.13105	1.52568	0.175329	8.67027
VSIG4	8.77461	1.78	0.148174	9.02228	2.72985	0.0221989	9.10913	2.44179	0.00781731	8.28026
WDFY4	6.69672	1.53062	0.196189	6.9478	1.99649	0.0232366	6.77858	1.52793	0.0745619	6.42582

## Sheet: Endothelial
Supplementary Table S3. The expression levels of cell-type specific genes
Endothelial	CTE			CTE/AD			AD			NORMAL
Official_Gene	Expression levels (average)	Foldchange	q-value	Expression levels (average)	Foldchange	q-value	Expression levels (average)	Foldchange	q-value	Expression levels (average)
ABCG2	9.32565	2.17607	0.0127353	8.92247	1.34959	0.393361	8.9159	1.33211	0.337447	8.64963
ADCY4	7.72861	1.76221	0.0850106	7.02793	-1.45387	0.0974784	7.34486	1.04974	0.89123	7.38386
ANXA1	9.41903	3.23644	1.34132e-05	8.88193	2.02472	0.0419979	9.20512	3.69838	0.00105119	8.3297
ANXA3	8.43132	3.06059	0.00533795	7.77939	1.59394	0.370252	7.91058	1.71247	0.177203	7.38912
BIRC3	6.95271	2.19005	0.0014119	6.63265	1.48675	0.0965979	6.77208	2.04283	0.0229323	6.3082
CALD1	11.2126	3.02294	6.62372e-09	10.9444	2.46034	0.000316145	10.6855	1.79123	0.00276228	10.1278
CFH	9.2232	2.03627	0.0114086	8.99841	1.69712	0.130663	8.84819	1.61784	0.189597	8.48131
CLEC1A	5.84612	2.71763	0.000843114	5.50163	1.89377	0.0850898	5.65276	2.24664	0.0104494	5.06114
CRISPLD2	8.23766	1.91946	0.0143758	7.62567	1.18026	0.723573	7.57541	-1.07882	0.794513	7.58259
DCN	10.7378	3.55492	1.97661e-05	10.6851	3.15234	0.000108875	10.2624	2.60396	0.00997381	9.55824
EDN3	5.29691	-1.39079	0.541951	5.20385	-1.71654	0.220927	5.18478	-1.7211	0.155429	5.57451
ETS1	8.48704	2.23951	0.0010029	8.13315	1.63497	0.123669	8.08988	1.46464	0.10509	7.67768
FOXC1	8.06587	2.9084	0.000429208	7.67295	1.79535	0.0511684	7.82526	2.19643	0.00740168	7.23087
FOXF1	6.99855	2.4482	0.0640006	6.33388	1.32421	0.684504	6.47759	1.165	0.751934	6.24801
FXYD5	9.39454	2.58673	0.00389455	8.94616	1.49674	0.262213	9.04794	1.65485	0.0789023	8.48986
GGT5	9.72488	1.98373	0.0790607	9.04333	-1.25466	0.550774	9.11345	-1.11241	0.780969	9.18324
GIMAP4	8.45123	2.01047	0.00626396	8.28894	1.72532	0.0605921	8.42424	1.90815	0.00416274	7.81725
GNG11	9.90296	2.89872	1.0841e-06	9.64561	2.2426	0.00095068	9.23398	1.5593	0.101702	8.86045
HIGD1B	9.65514	4.79071	3.65246e-06	9.58263	3.99432	3.64598e-05	8.68614	1.60794	0.14129	8.18429
ICAM1	8.20147	1.66851	0.0591373	8.0925	1.58236	0.168687	8.49966	2.68548	0.00252209	7.74208
IFI44	7.98131	1.63742	0.0205899	7.88091	1.46852	0.102384	7.8651	1.51591	0.088971	7.50579
IFI44L	8.35866	2.73275	7.84458e-05	8.11871	2.14214	0.00749383	8.13211	2.43578	0.00486959	7.4223
IFIH1	7.19508	2.13199	0.000627743	7.20058	2.2586	0.00297012	6.99217	1.89985	0.0231537	6.46871
IL32	7.91879	5.19322	1.17866e-06	6.4795	-1.01151	0.981072	6.75989	1.39649	0.345353	6.6357
IL6	4.76304	1.83006	0.426437	4.13257	-1.33313	0.801126	4.22099	-1.07042	0.941014	4.21395
IRF1	8.05015	2.3774	3.0491e-05	7.72836	1.8739	0.0347981	7.92732	2.18775	0.000748111	7.24517
KLF10	7.50593	1.10922	0.80164	7.4383	-1.00124	0.997465	7.4784	1.03643	0.919803	7.36439
KLF4	7.68399	3.50803	0.00120454	7.58402	2.62358	0.00650425	7.62643	2.66617	0.00171604	6.79528
LAMA4	9.02009	1.63713	0.000371797	8.83276	1.37484	0.0769995	8.83755	1.41277	0.0601801	8.52173
LGALS1	12.2633	1.59178	0.134551	12.4394	1.76232	0.0481161	11.9735	1.20444	0.590659	11.7705
LRRC32	9.2829	2.15456	0.0103562	8.7596	1.21711	0.60727	8.94164	1.43983	0.203804	8.61699
MCL1	11.6854	2.00312	0.000196179	11.7158	2.15698	0.000899242	11.5968	1.90271	0.00242551	11.0202
MECOM	7.44813	2.20222	0.00370695	7.04881	1.50095	0.253946	7.34201	1.91609	0.00795891	6.72715
NFKBIA	10.7222	2.06061	0.00021006	10.5997	1.92994	0.00996512	10.7508	2.06746	1.39566e-05	10.0401
NID1	7.70241	2.11832	0.0539274	7.35126	1.51505	0.415612	7.1659	1.2795	0.588745	6.8334
NR4A1	10.1386	2.83111	0.00486167	9.26956	1.06782	0.899767	9.49462	1.33437	0.456995	9.31586
OMD	6.49058	3.09433	0.00589816	5.67943	1.21936	0.740557	6.2776	2.47698	0.0297053	5.63344
PDLIM1	7.53781	1.59031	0.136272	7.216	1.28334	0.582741	7.28827	1.30584	0.467532	7.15047
SIK1	9.23888	1.91226	0.0373853	8.54315	1.06373	0.911137	8.68163	1.12923	0.76216	8.57967
SLC39A8	8.34897	1.84538	0.00335085	8.05566	1.45377	0.201197	8.03005	1.35987	0.188844	7.74283
TBX18	6.25552	4.929	1.06125e-06	5.74537	2.90087	0.00731624	5.52099	2.61637	0.0200197	4.83038
TBX3	7.28216	3.51429	0.0001658	7.03981	2.5704	0.00540363	6.45969	1.19549	0.532793	6.26909
TES	6.06171	3.46705	0.000201955	5.93128	3.05925	0.00277454	5.67259	2.09402	0.0146466	5.08202
TINAGL1	9.3116	4.01194	0.000187314	8.33207	1.22294	0.639	8.60956	1.48876	0.167214	8.25334
TMEM2	8.79987	-1.08488	0.834309	8.59234	-1.34814	0.384156	8.91846	1.03981	0.913194	8.86176
TWIST1	5.47313	1.01128	0.975176	4.96615	-1.86887	0.0149977	5.19697	-1.31668	0.349768	5.52175
UTRN	10.089	1.76718	0.00320608	9.86336	1.41545	0.140003	9.82064	1.3634	0.124725	9.48469
ZC3HAV1	8.74026	2.32131	0.000820601	8.68807	2.18502	0.00382991	8.65341	2.04826	0.00118674	7.96378
