# Supplementary material for: Alterations of transcriptome signatures in head trauma-related neurodegenerative disorders
Source: Sci Rep. 2020 Jun 1;10:8811. doi: 10.1038/s41598-020-65916-y (PMC7264177; doi:10.1038/s41598-020-65916-y)
Supplement: Supplementary file 8 — Supplementary Table 7. [file 41598_2020_65916_MOESM8_ESM.xlsx]

## Sheet: Turquoise
Supplementary Table S7. Gene module assignments and correlation in CTE, CTE/AD and AD
Gene	Official_gene	LocusLinkID	moduleColor	GS.CTE_CTEAD_AD	p.GS.CTE_CTEAD_AD	MM.turquoise	p.MM.turquoise	MM.brown	p.MM.brown	MM.blue	p.MM.blue	MM.grey	p.MM.grey
ENSG00000133318	RTN3	10313	turquoise	-0.835875	7.63399e-10	0.948952	1.35475e-17	-0.448076	0.00787178	-0.430665	0.0110039	-0.222378	0.206203
ENSG00000087095	NLK	51701	turquoise	-0.834403	8.70854e-10	0.944187	5.45699e-17	-0.324531	0.0611254	-0.419044	0.0136344	-0.3109	0.0735047
ENSG00000131507	NDFIP1	80762	turquoise	-0.833085	9.78758e-10	0.882723	5.01832e-12	-0.639004	4.75162e-05	-0.0996675	0.574921	0.10895	0.539646
ENSG00000154174	TOMM70A	9868	turquoise	-0.831893	1.08684e-09	0.891369	1.57157e-12	-0.410558	0.0158734	-0.422076	0.0129017	-0.0769416	0.665375
ENSG00000149269	PAK1	5058	turquoise	-0.831362	1.13841e-09	0.933661	8.02208e-16	-0.507995	0.00216136	-0.262702	0.133352	0.0446813	0.80188
ENSG00000086717	PPEF1	5475	turquoise	-0.831033	1.17159e-09	0.822493	2.41551e-09	-0.367992	0.0322532	-0.405283	0.0174142	-0.181759	0.30358
ENSG00000115598	IL1RL2	8808	turquoise	-0.830586	1.218e-09	0.781827	4.78342e-08	-0.217922	0.215676	-0.546583	0.000824244	-0.213951	0.224364
ENSG00000004660	CAMKK1	84254	turquoise	-0.830453	1.23209e-09	0.94725	2.2611e-17	-0.427161	0.0117474	-0.438308	0.00951898	-0.175136	0.321835
ENSG00000089199	CHGB	1114	turquoise	-0.825574	1.86904e-09	0.963151	8.1538e-20	-0.502467	0.00245922	-0.278758	0.110388	-0.0363072	0.838468
ENSG00000128564	VGF	7425	turquoise	-0.825422	1.89304e-09	0.896997	6.99549e-13	-0.2656	0.128966	-0.553523	0.000684434	-0.286666	0.100235
ENSG00000087470	DNM1L	10059	turquoise	-0.825229	1.92387e-09	0.921527	1.07913e-14	-0.533232	0.00116556	-0.205078	0.24463	-0.113448	0.52293
ENSG00000073969	NSF	4905	turquoise	-0.82495	1.96946e-09	0.977943	2.46209e-23	-0.498159	0.00271549	-0.317229	0.0675345	-0.124691	0.482293
ENSG00000101079	NDRG3	57446	turquoise	-0.823748	2.17724e-09	0.870396	2.26521e-11	-0.448998	0.00772967	-0.223242	0.204402	0.0880671	0.620408
ENSG00000141433	ADCYAP1	116	turquoise	-0.821436	2.63483e-09	0.892939	1.25957e-12	-0.474117	0.00461573	-0.283417	0.104316	0.0520541	0.770004
ENSG00000102003	SYP	6855	turquoise	-0.817443	3.64021e-09	0.976508	6.68103e-23	-0.344783	0.0458339	-0.497292	0.00276975	-0.214102	0.22403
ENSG00000129625	REEP5	7905	turquoise	-0.816797	3.83289e-09	0.905962	1.74106e-13	-0.598353	0.000185654	-0.253787	0.147532	-0.0430312	0.80906
ENSG00000072195	SPEG	100996693	turquoise	-0.816427	3.94741e-09	0.898563	5.53804e-13	-0.590783	0.000234553	-0.303853	0.0806283	-0.220572	0.210008
ENSG00000082458	DLG3	1741	turquoise	-0.815261	4.32905e-09	0.951956	5.24488e-18	-0.40013	0.0190385	-0.426331	0.0119298	-0.129873	0.464129
ENSG00000120053	GOT1	2805	turquoise	-0.813543	4.95452e-09	0.925593	4.74515e-15	-0.578742	0.000336251	-0.214865	0.222343	-0.0291932	0.869816
ENSG00000127824	TUBA4A	7277	turquoise	-0.810434	6.3024e-09	0.919178	1.7004e-14	-0.350979	0.0418256	-0.549313	0.000766495	-0.188493	0.285705
ENSG00000140688	C16orf58	64755	turquoise	-0.809473	6.78293e-09	0.894767	9.69347e-13	-0.45069	0.00747457	-0.307323	0.0770566	-0.28516	0.102111
ENSG00000125814	NAPB	63908	turquoise	-0.809454	6.79283e-09	0.959986	2.97858e-19	-0.314856	0.0697271	-0.456756	0.00661838	-0.152168	0.390278
ENSG00000157005	SST	6750	turquoise	-0.808316	7.40653e-09	0.84061	4.95437e-10	-0.30755	0.0768275	-0.417375	0.0140524	-0.241951	0.168012
ENSG00000131779	PEX11B	8799	turquoise	-0.804311	9.99702e-09	0.868031	2.97197e-11	-0.494303	0.00296423	-0.226796	0.1971	-0.010761	0.951836
ENSG00000136261	BZW2	28969	turquoise	-0.803658	1.04913e-08	0.915673	3.26892e-14	-0.518155	0.00169522	-0.177117	0.316305	-0.00362681	0.983759
ENSG00000057757	PITHD1	57095	turquoise	-0.803152	1.08897e-08	0.87524	1.27685e-11	-0.349833	0.0425448	-0.430953	0.0109447	-0.0368412	0.836124
ENSG00000147416	ATP6V1B2	526	turquoise	-0.799489	1.42173e-08	0.955946	1.34825e-18	-0.551877	0.000715537	-0.284016	0.103555	-0.154911	0.381688
ENSG00000113319	RASGRF2	5924	turquoise	-0.798919	1.48124e-08	0.920913	1.21711e-14	-0.425687	0.0120728	-0.323859	0.0616941	-0.218137	0.215211
ENSG00000139182	CLSTN3	9746	turquoise	-0.798737	1.50067e-08	0.971446	1.4626e-21	-0.565501	0.000491823	-0.24274	0.166587	-0.152767	0.388392
ENSG00000105649	RAB3A	5864	turquoise	-0.798309	1.54739e-08	0.979684	6.6893e-24	-0.379012	0.027067	-0.411312	0.0156627	-0.159933	0.366252
ENSG00000111674	ENO2	2026	turquoise	-0.798079	1.57311e-08	0.956582	1.0735e-18	-0.282452	0.105553	-0.568966	0.000445932	-0.333783	0.0537046
ENSG00000055070	SZRD1	26099	turquoise	0.796863	1.71547e-08	-0.887396	2.71092e-12	0.606996	0.00014113	0.231645	0.187437	0.217997	0.215513
ENSG00000130649	CYP2E1	1571	turquoise	-0.796369	1.7766e-08	0.895287	8.98937e-13	-0.425691	0.0120718	-0.375213	0.0287715	-0.163965	0.354133
ENSG00000070159	PTPN3	5774	turquoise	-0.795419	1.89985e-08	0.963147	8.16598e-20	-0.479804	0.00408522	-0.332493	0.0546942	-0.121775	0.492672
ENSG00000148606	POLR3A	11128	turquoise	-0.795243	1.92362e-08	0.874203	1.44638e-11	-0.467567	0.00529947	-0.368957	0.0317689	-0.361313	0.0357722
ENSG00000066248	NGEF	25791	turquoise	-0.794866	1.97534e-08	0.954019	2.63793e-18	-0.463963	0.00571148	-0.317497	0.06729	-0.227214	0.196255
ENSG00000081189	MEF2C	4208	turquoise	-0.794787	1.98628e-08	0.953677	2.96239e-18	-0.419098	0.013621	-0.336269	0.0518387	-0.0351243	0.843665
ENSG00000152931	PART1	25859	turquoise	-0.794301	2.05508e-08	0.95391	2.738e-18	-0.274604	0.11602	-0.481609	0.00392825	-0.232892	0.185005
ENSG00000108641	B9D1	27077	turquoise	-0.792709	2.29628e-08	0.81156	5.77902e-09	-0.20581	0.242915	-0.463111	0.00581282	0.00336494	0.984931
ENSG00000115310	RTN4	57142	turquoise	-0.792423	2.34239e-08	0.8899	1.92729e-12	-0.538157	0.00102743	-0.125679	0.478802	0.0473125	0.790465
ENSG00000090534	THPO	7066	turquoise	-0.7923	2.36243e-08	0.841406	4.60046e-10	-0.423955	0.0124646	-0.411119	0.0157165	-0.209172	0.235133
ENSG00000137478	FCHSD2	9873	turquoise	0.790857	2.60973e-08	-0.845179	3.22066e-10	0.574819	0.000376987	0.305967	0.0784374	0.3324	0.0547664
ENSG00000143545	RAB13	5872	turquoise	0.78999	2.76952e-08	-0.909656	9.42237e-14	0.567522	0.00046457	0.182571	0.301389	0.244981	0.162586
ENSG00000071553	ATP6AP1	537	turquoise	-0.789551	2.85393e-08	0.883714	4.41407e-12	-0.256303	0.143424	-0.584682	0.00028201	-0.37083	0.0308459
ENSG00000105483	CARD8	22900	turquoise	0.788996	2.96385e-08	-0.901886	3.33083e-13	0.310951	0.0734548	0.562526	0.000534518	0.369898	0.0313021
ENSG00000019505	SYT13	57586	turquoise	-0.788763	3.01115e-08	0.944838	4.54369e-17	-0.31472	0.0698543	-0.535763	0.00109266	-0.209399	0.234613
ENSG00000120899	PTK2B	2185	turquoise	-0.787523	3.27497e-08	0.938656	2.37729e-16	-0.482043	0.00389125	-0.312121	0.0723225	-0.189456	0.283207
ENSG00000104140	RHOV	171177	turquoise	-0.786609	3.48281e-08	0.911557	6.79878e-14	-0.424483	0.0123441	-0.34122	0.048275	-0.115276	0.516211
ENSG00000136854	STXBP1	6812	turquoise	-0.786533	3.5008e-08	0.961061	1.94142e-19	-0.569922	0.000433954	-0.186658	0.290509	-0.101146	0.569236
ENSG00000110427	KIAA1549L	25758	turquoise	-0.786488	3.51134e-08	0.969905	3.35368e-21	-0.538087	0.00102927	-0.280277	0.108379	-0.159654	0.367101
ENSG00000151376	ME3	10873	turquoise	-0.786439	3.52285e-08	0.927442	3.21564e-15	-0.457119	0.00656991	-0.343161	0.0469326	-0.135148	0.446016
ENSG00000102226	USP11	8237	turquoise	-0.785254	3.81374e-08	0.945544	3.71727e-17	-0.498016	0.0027244	-0.273547	0.117487	-0.0535495	0.763581
ENSG00000139946	PELI2	57161	turquoise	0.784552	3.99605e-08	-0.823369	2.24677e-09	0.352698	0.0407652	0.51215	0.00195871	0.490947	0.00319665
ENSG00000130477	UNC13A	23025	turquoise	-0.783382	4.31807e-08	0.973081	5.75949e-22	-0.419229	0.0135887	-0.339211	0.0496962	-0.0990921	0.577142
ENSG00000110786	PTPN5	84867	turquoise	-0.783284	4.3462e-08	0.971725	1.25191e-21	-0.427432	0.0116885	-0.326071	0.0598377	-0.129198	0.466474
ENSG00000107758	PPP3CB	5532	turquoise	-0.783017	4.42347e-08	0.891121	1.62695e-12	-0.593626	0.000214986	-0.0993249	0.576243	0.0919265	0.60511
ENSG00000156097	GPR61	83873	turquoise	-0.782977	4.43507e-08	0.898674	5.44666e-13	-0.459415	0.00627043	-0.276838	0.112965	-0.282524	0.10546
ENSG00000100227	POLDIP3	84271	turquoise	0.781344	4.93687e-08	-0.911107	7.35014e-14	0.234512	0.181882	0.507033	0.00221084	0.204546	0.245884
ENSG00000101849	TBL1X	6907	turquoise	0.781053	5.03162e-08	-0.902053	3.24546e-13	0.265378	0.129299	0.533347	0.00116217	0.460254	0.00616383
ENSG00000135709	KIAA0513	9764	turquoise	-0.780758	5.12931e-08	0.955382	1.6462e-18	-0.459444	0.00626669	-0.347076	0.0443162	-0.141815	0.423686
ENSG00000154917	RAB6B	51560	turquoise	-0.780701	5.14861e-08	0.958769	4.76904e-19	-0.38314	0.0253105	-0.413214	0.0151417	-0.118109	0.505882
ENSG00000154380	ENAH	55740	turquoise	0.780221	5.31174e-08	-0.94785	1.89127e-17	0.42167	0.0129978	0.422178	0.0128778	0.300319	0.0843948
ENSG00000116604	MEF2D	4209	turquoise	-0.78021	5.31552e-08	0.919499	1.59942e-14	-0.331123	0.0557613	-0.453664	0.00704367	-0.348686	0.0432748
ENSG00000069345	DNAJA2	10294	turquoise	-0.779438	5.58866e-08	0.76796	1.15004e-07	-0.208918	0.235715	-0.562015	0.000542182	-0.0301621	0.865534
ENSG00000128683	GAD1	2571	turquoise	-0.778862	5.80027e-08	0.928143	2.76724e-15	-0.323515	0.0619878	-0.42248	0.0128068	-0.120123	0.498602
ENSG00000148408	CACNA1B	774	turquoise	-0.778134	6.07894e-08	0.97261	7.57431e-22	-0.417494	0.0140224	-0.375893	0.0284601	-0.253628	0.147796
ENSG00000022355	GABRA1	2554	turquoise	-0.777693	6.25331e-08	0.976482	6.79647e-23	-0.507393	0.00219218	-0.279553	0.109332	-0.176005	0.3194
ENSG00000147676	MAL2	114569	turquoise	-0.777434	6.3583e-08	0.916861	2.62797e-14	-0.396204	0.0203584	-0.363219	0.0347376	0.0112555	0.949625
ENSG00000156564	LRFN2	57497	turquoise	-0.776721	6.65473e-08	0.94506	4.26737e-17	-0.271694	0.120094	-0.574215	0.000383641	-0.280248	0.108418
ENSG00000140675	SLC5A2	6524	turquoise	-0.776401	6.79185e-08	0.861807	5.92885e-11	-0.304572	0.0798776	-0.408335	0.0165082	-0.522754	0.0015149
ENSG00000131100	ATP6V1E1	529	turquoise	-0.77618	6.88837e-08	0.857513	9.36575e-11	-0.287698	0.0989638	-0.471542	0.00487482	0.0479255	0.787812
ENSG00000142686	C1orf216	127703	turquoise	-0.775248	7.30815e-08	0.836849	6.99251e-10	-0.173074	0.327654	-0.586754	0.000265015	-0.117166	0.509308
ENSG00000048991	R3HDM1	23518	turquoise	-0.775204	7.32866e-08	0.966545	1.78044e-20	-0.492081	0.00311637	-0.304429	0.0800262	-0.167543	0.343581
ENSG00000119125	GDA	9615	turquoise	-0.775095	7.37916e-08	0.956045	1.30169e-18	-0.491307	0.00317094	-0.315431	0.0691908	-0.137201	0.439074
ENSG00000128482	RNF112	7732	turquoise	-0.775094	7.37999e-08	0.93637	4.19915e-16	-0.263431	0.132238	-0.578868	0.000335019	-0.40043	0.0189404
ENSG00000103723	AP3B2	8120	turquoise	-0.774962	7.44184e-08	0.983474	2.5252e-25	-0.415318	0.0145824	-0.414795	0.0147199	-0.290861	0.095145
ENSG00000104490	NCALD	83988	turquoise	-0.773857	7.97918e-08	0.956553	1.08456e-18	-0.298229	0.086686	-0.478097	0.00423863	-0.161048	0.362878
ENSG00000103316	CRYM	1428	turquoise	-0.773177	8.32685e-08	0.95146	6.15991e-18	-0.462134	0.00593084	-0.322817	0.062585	-0.0231216	0.896728
ENSG00000145428	RNF175	285533	turquoise	-0.773071	8.3825e-08	0.929377	2.11643e-15	-0.312217	0.0722298	-0.490177	0.00325212	-0.139483	0.431426
ENSG00000006128	TAC1	6863	turquoise	-0.773053	8.39186e-08	0.878763	8.28913e-12	-0.375532	0.028625	-0.342913	0.0471028	-0.124817	0.481844
ENSG00000068912	ERLEC1	27248	turquoise	-0.772437	8.72189e-08	0.818284	3.4028e-09	-0.615685	0.000106257	0.00672137	0.969906	0.0541027	0.76121
ENSG00000140931	CMTM3	123920	turquoise	0.772432	8.72458e-08	-0.835848	7.65279e-10	0.579771	0.000326245	0.133064	0.453124	-0.0998144	0.574355
ENSG00000125166	GOT2	2806	turquoise	-0.772388	8.74863e-08	0.833682	9.28425e-10	-0.52944	0.00128279	-0.317515	0.0672738	-0.182053	0.302786
ENSG00000072858	SIDT1	54847	turquoise	-0.772107	8.90314e-08	0.94193	1.01228e-16	-0.285992	0.101072	-0.501428	0.00251902	-0.362955	0.0348792
ENSG00000141429	GALNT1	2589	turquoise	0.772081	8.91759e-08	-0.804907	9.56485e-09	0.0825795	0.642432	0.678547	1.0311e-05	0.600821	0.000171812
ENSG00000101972	STAG2	10735	turquoise	0.771403	9.30187e-08	-0.899563	4.76174e-13	0.331761	0.0552621	0.510759	0.00202462	0.319413	0.0655649
ENSG00000142961	MOB3C	148932	turquoise	0.77135	9.33249e-08	-0.892402	1.35924e-12	0.52955	0.00127927	0.244397	0.163621	0.3225	0.0628582
ENSG00000113327	GABRG2	2566	turquoise	-0.771243	9.39475e-08	0.942518	8.63933e-17	-0.527938	0.00133204	-0.179775	0.308977	-0.0535894	0.76341
ENSG00000146425	DYNLT1	6993	turquoise	0.771062	9.50104e-08	-0.933074	9.19721e-16	0.390625	0.0223645	0.321827	0.0634405	0.160913	0.363284
ENSG00000115756	HPCAL1	3241	turquoise	-0.770923	9.5833e-08	0.842913	3.99444e-10	-0.310117	0.0742708	-0.47015	0.00502008	-0.0863149	0.627407
ENSG00000106976	DNM1	1759	turquoise	-0.770209	1.0016e-07	0.965757	2.56931e-20	-0.278018	0.111376	-0.558677	0.000594617	-0.327898	0.0583368
ENSG00000146147	MLIP	90523	turquoise	-0.770016	1.01362e-07	0.948775	1.43005e-17	-0.447387	0.0079794	-0.285434	0.101768	-0.190949	0.279359
ENSG00000149575	SCN2B	6327	turquoise	-0.769807	1.02677e-07	0.920913	1.21708e-14	-0.215816	0.220254	-0.569029	0.000445139	-0.232214	0.186325
ENSG00000039560	RAI14	26064	turquoise	0.769262	1.06184e-07	-0.832186	1.05925e-09	0.518665	0.00167432	0.392836	0.0215508	0.261394	0.135368
ENSG00000149654	CDH22	64405	turquoise	-0.769193	1.06633e-07	0.915642	3.28753e-14	-0.358529	0.0373281	-0.392194	0.0217844	-0.0615943	0.729306
ENSG00000143106	PSMA5	5686	turquoise	-0.769124	1.07089e-07	0.642102	4.24845e-05	-0.199629	0.257665	-0.41572	0.0144776	0.170522	0.334944
ENSG00000020577	SAMD4A	23034	turquoise	0.768884	1.08678e-07	-0.838851	5.82695e-10	0.29839	0.0865074	0.50296	0.00243125	0.328497	0.0578514
ENSG00000153558	FBXL2	25827	turquoise	-0.768768	1.09455e-07	0.947574	2.05378e-17	-0.583621	0.000291086	-0.218751	0.213892	-0.151892	0.391146
ENSG00000011347	SYT7	9066	turquoise	-0.768736	1.09671e-07	0.973245	5.23e-22	-0.359274	0.0369061	-0.430687	0.0109992	-0.25806	0.140605
ENSG00000084070	SMAP2	64744	turquoise	-0.768577	1.10741e-07	0.864861	4.24293e-11	-0.327447	0.0587045	-0.432768	0.010577	-0.15589	0.378649
ENSG00000138311	ZNF365	22891	turquoise	-0.768058	1.14316e-07	0.910973	7.52189e-14	-0.438606	0.00946478	-0.184848	0.295294	-0.168148	0.341817
ENSG00000133627	ACTR3B	57180	turquoise	-0.767678	1.17001e-07	0.901276	3.66198e-13	-0.316021	0.0686435	-0.34268	0.0472623	0.0399625	0.822451
ENSG00000149054	ZNF215	7762	turquoise	-0.767657	1.17152e-07	0.788479	3.06978e-08	-0.467238	0.00533595	-0.0773945	0.663521	0.0380938	0.830631
ENSG00000011422	PLAUR	5329	turquoise	0.76723	1.2024e-07	-0.790714	2.63545e-08	0.352939	0.0406179	0.31362	0.0708906	0.0258775	0.884497
ENSG00000116120	FARSB	10056	turquoise	-0.766774	1.23619e-07	0.899925	4.50621e-13	-0.227849	0.194973	-0.575316	0.000371597	-0.230973	0.188754
ENSG00000110107	PRPF19	27339	turquoise	-0.766716	1.24055e-07	0.84337	3.8257e-10	-0.192516	0.275358	-0.668568	1.54884e-05	-0.312359	0.072093
ENSG00000134453	RBM17	84991	turquoise	0.766555	1.25274e-07	-0.884047	4.22644e-12	0.428408	0.0114781	0.400895	0.0187895	0.377002	0.0279583
ENSG00000135423	GLS2	27165	turquoise	-0.765269	1.35401e-07	0.955303	1.69247e-18	-0.514252	0.00186267	-0.29225	0.0935043	-0.223325	0.204229
ENSG00000136099	PCDH8	5100	turquoise	-0.765179	1.3614e-07	0.905855	1.77169e-13	-0.529733	0.0012734	-0.24132	0.169158	-0.012879	0.94237
ENSG00000156345	CDK20	23552	turquoise	-0.764465	1.42114e-07	0.835698	7.75624e-10	-0.722038	1.43481e-06	0.00732435	0.967207	0.0351388	0.843601
ENSG00000157064	NMNAT2	23057	turquoise	-0.762851	1.56522e-07	0.930439	1.67386e-15	-0.555313	0.000651971	-0.134777	0.44728	0.0663873	0.709123
ENSG00000147036	LANCL3	347404	turquoise	-0.76272	1.57744e-07	0.832454	1.03464e-09	-0.67968	9.83559e-06	-0.0599323	0.736348	-0.084145	0.636118
ENSG00000156486	KCNS2	3788	turquoise	-0.762366	1.611e-07	0.966351	1.95035e-20	-0.463329	0.00578665	-0.34353	0.0466806	-0.205231	0.244271
ENSG00000134504	KCTD1	284252	turquoise	-0.762208	1.62625e-07	0.875272	1.2719e-11	-0.471924	0.0048357	-0.18961	0.282808	0.0420004	0.813552
ENSG00000100439	ABHD4	63874	turquoise	0.761745	1.67149e-07	-0.906102	1.70161e-13	0.211752	0.229276	0.533439	0.00115945	0.282396	0.105625
ENSG00000118402	ELOVL4	6785	turquoise	-0.761656	1.68029e-07	0.961215	1.82466e-19	-0.486189	0.00355311	-0.379602	0.0268101	-0.225623	0.19949
ENSG00000155097	ATP6V1C1	528	turquoise	-0.761488	1.69714e-07	0.854312	1.30446e-10	-0.62848	6.88794e-05	-0.0600247	0.735956	0.0926514	0.602254
ENSG00000122574	WIPF3	644150	turquoise	-0.761411	1.70484e-07	0.91478	3.84411e-14	-0.489675	0.00328874	-0.236356	0.17837	-0.0516457	0.77176
ENSG00000117152	RGS4	5999	turquoise	-0.761303	1.71578e-07	0.939811	1.76866e-16	-0.506727	0.00222677	-0.226227	0.198257	-0.0434135	0.807395
ENSG00000132819	RBM38	55544	turquoise	0.760907	1.75641e-07	-0.783222	4.36418e-08	0.53022	0.00125788	0.181618	0.303963	-0.0910789	0.608456
ENSG00000003147	ICA1	3382	turquoise	-0.760527	1.7962e-07	0.93571	4.92889e-16	-0.203429	0.248528	-0.517498	0.00172245	-0.211337	0.230212
ENSG00000141622	RNF165	494470	turquoise	-0.760371	1.81281e-07	0.954962	1.90683e-18	-0.301192	0.0834525	-0.431117	0.0109108	-0.131498	0.458509
ENSG00000067191	CACNB1	782	turquoise	-0.760325	1.81775e-07	0.948954	1.35391e-17	-0.425654	0.0120801	-0.425649	0.0120811	-0.263676	0.131866
ENSG00000105409	ATP1A3	478	turquoise	-0.759767	1.87836e-07	0.981644	1.33726e-24	-0.424167	0.012416	-0.360706	0.036107	-0.245409	0.16183
ENSG00000060140	STYK1	55359	turquoise	-0.758944	1.97112e-07	0.931609	1.28669e-15	-0.530539	0.00124779	-0.19105	0.2791	0.0173996	0.922195
ENSG00000132382	MYBBP1A	10514	turquoise	-0.758835	1.98373e-07	0.832994	9.86645e-10	-0.22336	0.204155	-0.464516	0.00564645	-0.597924	0.00018816
ENSG00000112851	ERBB2IP	55914	turquoise	0.758626	2.00814e-07	-0.86333	5.02245e-11	0.267301	0.126442	0.647701	3.45932e-05	0.358401	0.0374008
ENSG00000151414	NEK7	140609	turquoise	0.758601	2.01104e-07	-0.790933	2.59613e-08	0.330183	0.0565025	0.562554	0.000534102	0.49576	0.00286801
ENSG00000136750	GAD2	2572	turquoise	-0.758585	2.01291e-07	0.884432	4.01898e-12	-0.426401	0.0119142	-0.217835	0.215863	0.0207004	0.907493
ENSG00000103852	TTC23	64927	turquoise	0.758407	2.0339e-07	-0.939898	1.72945e-16	0.477666	0.00427812	0.323593	0.0619213	0.221341	0.208382
ENSG00000154277	UCHL1	7345	turquoise	-0.758379	2.0373e-07	0.956328	1.17638e-18	-0.317948	0.0668807	-0.506295	0.00224942	-0.204592	0.245776
ENSG00000111218	PRMT8	56341	turquoise	-0.758294	2.04738e-07	0.919491	1.60168e-14	-0.419297	0.0135721	-0.297809	0.0871516	-0.0162819	0.92718
ENSG00000126067	PSMB2	5690	turquoise	-0.758003	2.08238e-07	0.813481	4.97834e-09	-0.464381	0.00566231	-0.267718	0.12583	0.100228	0.572762
ENSG00000065978	YBX1	4904	turquoise	0.756981	2.20971e-07	-0.852955	1.49764e-10	0.477566	0.00428736	0.33692	0.051358	0.451314	0.00738238
ENSG00000101438	SLC32A1	140679	turquoise	-0.756875	2.22328e-07	0.865452	3.97328e-11	-0.336826	0.0514272	-0.390891	0.0222656	-0.120987	0.495498
ENSG00000100628	ASB2	51676	turquoise	-0.756722	2.24313e-07	0.914279	4.20654e-14	-0.504412	0.00235055	-0.315868	0.0687852	-0.188358	0.286059
ENSG00000117069	ST6GALNAC5	81849	turquoise	-0.756281	2.30104e-07	0.929955	1.86348e-15	-0.510919	0.00201693	-0.338221	0.0504092	-0.114687	0.518372
ENSG00000077080	ACTL6B	51412	turquoise	-0.75628	2.30109e-07	0.93997	1.69742e-16	-0.19229	0.275934	-0.631711	6.15471e-05	-0.324049	0.0615337
ENSG00000147421	HMBOX1	79618	turquoise	0.756248	2.30534e-07	-0.77802	6.12347e-08	0.222574	0.205793	0.559992	0.000573453	-0.000958507	0.995707
ENSG00000133169	BEX1	55859	turquoise	-0.75618	2.31444e-07	0.899969	4.47611e-13	-0.287571	0.0991193	-0.481702	0.00392025	-0.00464736	0.97919
ENSG00000102096	PIM2	11040	turquoise	-0.755521	2.40405e-07	0.730045	9.58576e-07	-0.348948	0.0431072	-0.443826	0.00855588	-0.0441795	0.804062
ENSG00000060749	QSER1	79832	turquoise	0.755462	2.41218e-07	-0.866288	3.61842e-11	0.123766	0.485572	0.723503	1.3341e-06	0.434525	0.0102312
ENSG00000135426	TESPA1	9840	turquoise	-0.75473	2.51572e-07	0.918201	2.04644e-14	-0.529696	0.00127459	-0.2615	0.135203	-0.0755121	0.671241
ENSG00000141401	IMPA2	3613	turquoise	0.754523	2.54567e-07	-0.838098	6.24261e-10	0.353013	0.0405731	0.308138	0.0762359	0.319497	0.0654895
ENSG00000145632	PLK2	10769	turquoise	-0.754506	2.54826e-07	0.943228	7.11806e-17	-0.564543	0.000505235	-0.204365	0.246312	-0.0125627	0.943783
ENSG00000082781	ITGB5	3693	turquoise	0.754196	2.59383e-07	-0.883054	4.80838e-12	0.300199	0.0845257	0.381521	0.0259881	0.173946	0.325185
ENSG00000091157	WDR7	23335	turquoise	-0.754094	2.60895e-07	0.909134	1.02914e-13	-0.564187	0.000510299	-0.133974	0.450014	-0.221178	0.208726
ENSG00000119729	RHOQ	23433	turquoise	0.753207	2.74439e-07	-0.878623	8.43513e-12	0.168582	0.340554	0.598788	0.000183143	0.445667	0.00825353
ENSG00000135454	B4GALNT1	2583	turquoise	-0.753181	2.74841e-07	0.937622	3.08322e-16	-0.543489	0.000894308	-0.297122	0.0879189	-0.310435	0.0739589
ENSG00000156687	UNC5D	137970	turquoise	-0.753144	2.75425e-07	0.947649	2.00861e-17	-0.26065	0.136523	-0.440101	0.00919634	-0.234527	0.181853
ENSG00000064607	SUGP2	10147	turquoise	-0.753112	2.7592e-07	0.82387	2.15529e-09	-0.48581	0.00358293	-0.357269	0.03805	-0.456	0.00672024
ENSG00000146535	GNA12	2768	turquoise	0.752029	2.93412e-07	-0.8488	2.26673e-10	0.270037	0.12246	0.501518	0.00251378	0.533001	0.00117243
ENSG00000135736	CCDC102A	92922	turquoise	0.751997	2.93949e-07	-0.834484	8.64574e-10	0.422603	0.0127779	0.243375	0.165446	0.0498034	0.779698
ENSG00000145882	PCYOX1L	78991	turquoise	-0.751907	2.95438e-07	0.863477	4.9423e-11	-0.485632	0.00359697	-0.256295	0.143437	-0.0668441	0.707209
ENSG00000146112	PPP1R18	170954	turquoise	0.751678	2.9929e-07	-0.826528	1.72446e-09	0.255854	0.144151	0.488632	0.00336596	0.304787	0.0796541
ENSG00000124140	SLC12A5	57468	turquoise	-0.751356	3.04776e-07	0.953029	3.6831e-18	-0.580085	0.000323236	-0.176219	0.318804	-0.0870759	0.624363
ENSG00000133131	MORC4	79710	turquoise	0.751261	3.06424e-07	-0.829652	1.32052e-09	0.281617	0.106631	0.61029	0.000126856	0.353185	0.0404687
ENSG00000103034	NDRG4	65009	turquoise	-0.751144	3.0845e-07	0.922085	9.66587e-15	-0.527484	0.00134722	-0.200255	0.256146	0.0941484	0.596376
ENSG00000115419	GLS	2744	turquoise	-0.750939	3.12026e-07	0.908496	1.1457e-13	-0.635666	5.35352e-05	-0.124529	0.482866	-0.0912287	0.607864
ENSG00000115840	SLC25A12	8604	turquoise	-0.75055	3.18935e-07	0.875898	1.17899e-11	-0.642173	4.23758e-05	-0.106254	0.549783	-0.0589102	0.740689
ENSG00000143502	SUSD4	55061	turquoise	-0.750334	3.2282e-07	0.939881	1.73713e-16	-0.339185	0.0497153	-0.415205	0.0146119	-0.0726956	0.682855
ENSG00000041353	RAB27B	5874	turquoise	-0.750109	3.26937e-07	0.917331	2.40846e-14	-0.435103	0.0101196	-0.257099	0.142141	-0.00744236	0.966679
ENSG00000101146	RAE1	8480	turquoise	-0.750085	3.27378e-07	0.735632	7.17329e-07	-0.250285	0.153393	-0.57641	0.000359972	-0.393974	0.0211418
ENSG00000130822	PNCK	139728	turquoise	-0.749748	3.33605e-07	0.916915	2.60154e-14	-0.177068	0.316439	-0.63096	6.31864e-05	-0.364196	0.0342168
ENSG00000147065	MSN	4478	turquoise	0.74966	3.35261e-07	-0.897191	6.79658e-13	0.180497	0.307006	0.580773	0.000316744	0.469424	0.00509726
ENSG00000133816	MICAL2	9645	turquoise	-0.749484	3.38578e-07	0.936848	3.73488e-16	-0.54451	0.000870624	-0.235549	0.179901	-0.245412	0.161824
ENSG00000123080	CDKN2C	1031	turquoise	0.749183	3.44329e-07	-0.783353	4.32637e-08	0.426373	0.0119204	0.139161	0.432501	0.225293	0.200166
ENSG00000152495	CAMK4	814	turquoise	-0.748932	3.49183e-07	0.897793	6.21499e-13	-0.477376	0.00430489	-0.197549	0.26276	0.1241	0.484388
ENSG00000099960	SLC7A4	6545	turquoise	-0.748855	3.5069e-07	0.887813	2.56261e-12	-0.159769	0.36675	-0.485226	0.00362928	-0.162303	0.3591
ENSG00000130540	SULT4A1	25830	turquoise	-0.748797	3.5181e-07	0.973571	4.30759e-22	-0.385725	0.0242588	-0.404803	0.0175605	-0.124068	0.484499
ENSG00000151025	GPR158	57512	turquoise	-0.748685	3.54021e-07	0.953262	3.40693e-18	-0.509193	0.00210116	-0.235404	0.180176	-0.22298	0.204947
ENSG00000110514	MADD	8567	turquoise	-0.748352	3.60645e-07	0.900909	3.87507e-13	-0.242156	0.16764	-0.463299	0.00579025	-0.365235	0.0336695
ENSG00000111652	COPS7A	50813	turquoise	-0.74832	3.61296e-07	0.7287	1.02676e-06	-0.267165	0.126642	-0.276476	0.113456	0.198091	0.261426
ENSG00000068615	REEP1	65055	turquoise	-0.748286	3.61984e-07	0.938108	2.73014e-16	-0.497913	0.00273081	-0.231817	0.1871	-0.0957974	0.589929
ENSG00000050327	ARHGEF5	7984	turquoise	0.748246	3.62775e-07	-0.804975	9.51624e-09	0.457169	0.00656327	0.208406	0.236891	0.210327	0.2325
ENSG00000128245	YWHAH	7533	turquoise	-0.748089	3.65954e-07	0.900819	3.92929e-13	-0.44733	0.00798842	-0.30778	0.0765956	0.0644768	0.717146
ENSG00000128045	RASL11B	65997	turquoise	-0.748031	3.67135e-07	0.938974	2.19286e-16	-0.442447	0.00878843	-0.331645	0.0553527	-0.13102	0.460156
ENSG00000121989	ACVR2A	92	turquoise	-0.747671	3.74562e-07	0.894029	1.078e-12	-0.431244	0.010885	-0.297912	0.0870376	-0.251056	0.152088
ENSG00000084764	MAPRE3	22924	turquoise	-0.747664	3.74688e-07	0.963273	7.73783e-20	-0.417531	0.0140129	-0.436365	0.00987938	-0.260263	0.137128
ENSG00000089737	DDX24	57062	turquoise	-0.747564	3.76787e-07	0.798258	1.5531e-08	-0.601224	0.000169641	-0.122956	0.488453	0.159407	0.367853
ENSG00000130764	LRRC47	57470	turquoise	-0.747442	3.79344e-07	0.77768	6.25878e-08	-0.0868597	0.625227	-0.647063	3.54202e-05	-0.256661	0.142847
ENSG00000114812	VIPR1	7433	turquoise	-0.747404	3.8013e-07	0.948896	1.37805e-17	-0.29027	0.0958499	-0.449541	0.00764701	-0.269721	0.122915
ENSG00000065609	SNAP91	9892	turquoise	-0.747238	3.83646e-07	0.955584	1.53322e-18	-0.459316	0.00628302	-0.311464	0.0729569	-0.0745099	0.675365
ENSG00000011083	SLC6A7	6534	turquoise	-0.747224	3.83938e-07	0.92731	3.30745e-15	-0.295695	0.0895278	-0.398837	0.019465	-0.248658	0.156172
ENSG00000053438	NNAT	4826	turquoise	-0.747065	3.87341e-07	0.809287	6.87993e-09	-0.359571	0.0367393	-0.386628	0.0239002	-0.0945118	0.594953
ENSG00000130226	DPP6	1804	turquoise	-0.746599	3.9744e-07	0.906014	1.72638e-13	-0.215345	0.221287	-0.581886	0.000306491	-0.278023	0.111368
ENSG00000137177	KIF13A	63971	turquoise	0.746459	4.0053e-07	-0.76448	1.41986e-07	0.474352	0.00459273	0.407882	0.0166403	0.352427	0.0409309
ENSG00000140945	CDH13	1012	turquoise	-0.746406	4.01703e-07	0.935363	5.3596e-16	-0.554842	0.000660373	-0.180344	0.307424	0.00173453	0.992232
ENSG00000084093	REST	5978	turquoise	0.74626	4.04948e-07	-0.885	3.72974e-12	0.273991	0.11687	0.62691	7.2718e-05	0.282689	0.105249
ENSG00000133789	SWAP70	23075	turquoise	0.746225	4.05729e-07	-0.850592	1.89871e-10	0.177614	0.314925	0.647272	3.51476e-05	0.54831	0.000787277
ENSG00000137726	FXYD6	53826	turquoise	-0.745905	4.12929e-07	0.898827	5.32279e-13	-0.0913695	0.607308	-0.674445	1.22105e-05	-0.360618	0.0361556
ENSG00000116478	HDAC1	3065	turquoise	0.745758	4.16274e-07	-0.882211	5.36076e-12	0.302234	0.0823368	0.421889	0.012946	-0.014125	0.936806
ENSG00000140854	KATNB1	10300	turquoise	-0.745749	4.1648e-07	0.901375	3.60603e-13	-0.505677	0.00228219	-0.262285	0.133993	0.0509931	0.774569
ENSG00000078902	TOLLIP	54472	turquoise	-0.745378	4.25056e-07	0.900038	4.42914e-13	-0.235159	0.180644	-0.534718	0.00112226	-0.147068	0.406541
ENSG00000140284	SLC27A2	11001	turquoise	-0.744738	4.40236e-07	0.892719	1.29962e-12	-0.511689	0.00198035	-0.293846	0.0916451	-0.0723542	0.684267
ENSG00000143157	POGK	57645	turquoise	0.74448	4.46495e-07	-0.766548	1.25323e-07	0.446389	0.00813757	0.439019	0.00938986	0.210732	0.231579
ENSG00000123360	PDE1B	5153	turquoise	-0.74444	4.47481e-07	0.946731	2.63521e-17	-0.282073	0.106041	-0.53622	0.00107993	-0.384648	0.0246924
ENSG00000077264	PAK3	5063	turquoise	-0.744071	4.56575e-07	0.920943	1.20984e-14	-0.337734	0.0507625	-0.317457	0.0673268	-0.103268	0.561117
ENSG00000104866	PPP1R37	284352	turquoise	-0.743779	4.63912e-07	0.892333	1.37251e-12	-0.238422	0.174494	-0.50155	0.0025119	-0.41126	0.0156771
ENSG00000101856	PGRMC1	10857	turquoise	-0.743435	4.72672e-07	0.898901	5.26355e-13	-0.604743	0.000151702	-0.153005	0.387645	-0.0328838	0.853526
ENSG00000116731	PRDM2	7799	turquoise	-0.743388	4.73895e-07	0.886223	3.1723e-12	-0.122786	0.489061	-0.616091	0.000104836	-0.490793	0.00320768
ENSG00000153814	JAZF1	221895	turquoise	-0.74326	4.77208e-07	0.826606	1.71315e-09	-0.386264	0.0240442	-0.29251	0.0931995	0.0921919	0.604063
ENSG00000140022	STON2	85439	turquoise	0.743157	4.79886e-07	-0.859984	7.21219e-11	0.22012	0.210967	0.56179	0.000545586	0.380363	0.0264816
ENSG00000070778	PTPN21	11099	turquoise	0.74302	4.8346e-07	-0.816911	3.79824e-09	0.153081	0.387405	0.657397	2.39965e-05	0.55835	0.0006
ENSG00000119950	MXI1	4601	turquoise	0.742897	4.86692e-07	-0.891179	1.6139e-12	0.313812	0.0707087	0.549369	0.000765344	0.294432	0.0909698
ENSG00000152503	TRIM36	55521	turquoise	-0.742566	4.95521e-07	0.945479	3.7867e-17	-0.429528	0.0112406	-0.325161	0.060596	-0.152909	0.387945
ENSG00000126583	PRKCG	5582	turquoise	-0.742476	4.97927e-07	0.906475	1.60124e-13	-0.202013	0.251908	-0.597676	0.000189625	-0.261296	0.135519
ENSG00000128285	MCHR1	2847	turquoise	-0.742346	5.01453e-07	0.945913	3.34307e-17	-0.44259	0.00876408	-0.391023	0.0222165	-0.118101	0.505911
ENSG00000006116	CACNG3	10368	turquoise	-0.741757	5.17675e-07	0.962425	1.1084e-19	-0.461014	0.00606871	-0.357554	0.0378857	-0.150462	0.395676
ENSG00000136048	DRAM1	55332	turquoise	0.741656	5.20498e-07	-0.878287	8.7945e-12	0.195078	0.268897	0.446785	0.0080745	0.224158	0.202502
ENSG00000105270	CLIP3	25999	turquoise	-0.741639	5.20989e-07	0.916549	2.78398e-14	-0.246473	0.159961	-0.600136	0.000175559	-0.30281	0.0817256
ENSG00000149527	PLCH2	9651	turquoise	-0.741371	5.28556e-07	0.898336	5.72997e-13	-0.318024	0.0668126	-0.331031	0.0558332	-0.276986	0.112765
ENSG00000138434	SSFA2	6744	turquoise	0.741369	5.28639e-07	-0.862376	5.57391e-11	0.274437	0.116252	0.600403	0.00017409	0.503554	0.00239799
ENSG00000110931	CAMKK2	10645	turquoise	-0.741113	5.35961e-07	0.952293	4.69862e-18	-0.429391	0.0112694	-0.341011	0.0484214	-0.0672762	0.705401
ENSG00000062524	LTK	4058	turquoise	-0.741103	5.36266e-07	0.827184	1.63123e-09	-0.429649	0.0112153	-0.382928	0.0253984	-0.145361	0.412069
ENSG00000122986	HVCN1	84329	turquoise	0.74087	5.43014e-07	-0.922628	8.67814e-15	0.39691	0.0201156	0.363359	0.0346622	0.0812169	0.647948
ENSG00000103415	HMOX2	3163	turquoise	-0.740762	5.46173e-07	0.804348	9.96981e-09	-0.029131	0.870091	-0.719545	1.6223e-06	-0.362433	0.035161
ENSG00000076864	RAP1GAP	5909	turquoise	-0.740541	5.52714e-07	0.937576	3.11908e-16	-0.376924	0.0279935	-0.348795	0.0432048	-0.410144	0.0159899
ENSG00000132872	SYT4	6860	turquoise	-0.740213	5.62504e-07	0.965635	2.71723e-20	-0.39285	0.0215457	-0.443064	0.00868364	-0.223609	0.203639
ENSG00000135365	PHF21A	51317	turquoise	0.740189	5.6323e-07	-0.745182	4.29652e-07	0.556819	0.00062571	0.302179	0.0823953	0.0203374	0.909109
ENSG00000134108	ARL8B	55207	turquoise	-0.740111	5.65608e-07	0.713935	2.12859e-06	-0.719519	1.62435e-06	-0.0366348	0.837029	0.214141	0.223944
ENSG00000129084	PSMA1	5682	turquoise	-0.739909	5.71765e-07	0.682336	8.79857e-06	-0.197994	0.261664	-0.534456	0.0011298	-0.0369253	0.835755
ENSG00000056972	TRAF3IP2	10758	turquoise	0.739594	5.81456e-07	-0.834754	8.44045e-10	0.0428231	0.809966	0.639671	4.63897e-05	0.502087	0.00248092
ENSG00000142039	CCDC97	90324	turquoise	0.739464	5.85538e-07	-0.73533	7.28779e-07	0.461817	0.00596963	0.36182	0.0354945	0.261945	0.134515
ENSG00000116473	RAP1A	5906	turquoise	0.73941	5.87221e-07	-0.853825	1.37106e-10	0.556928	0.000623859	0.23451	0.181886	0.242553	0.166924
ENSG00000114573	ATP6V1A	523	turquoise	-0.739393	5.87751e-07	0.826663	1.70495e-09	-0.682132	8.87483e-06	0.0441017	0.8044	0.210728	0.231589
ENSG00000097021	ACOT7	11332	turquoise	-0.739255	5.92114e-07	0.93235	1.08682e-15	-0.281836	0.106347	-0.498279	0.00270802	-0.231971	0.186797
ENSG00000002746	HECW1	23072	turquoise	-0.738992	6.00471e-07	0.95811	6.11863e-19	-0.324317	0.0613065	-0.403274	0.0180331	-0.175459	0.320929
ENSG00000152518	ZFP36L2	678	turquoise	0.738868	6.04447e-07	-0.834056	8.98115e-10	0.212928	0.22664	0.374342	0.0291744	0.124285	0.483729
ENSG00000110148	CCKBR	887	turquoise	-0.738812	6.06252e-07	0.909509	9.65927e-14	-0.354805	0.0394947	-0.471506	0.00487861	-0.0431999	0.808325
ENSG00000133134	BEX2	84707	turquoise	-0.738733	6.08825e-07	0.877763	9.3834e-12	-0.295877	0.0893203	-0.425355	0.0121471	0.0541659	0.760939
ENSG00000109832	DDX25	29118	turquoise	-0.738627	6.12258e-07	0.858529	8.41741e-11	-0.537331	0.00104952	-0.19307	0.273951	0.0679896	0.702419
ENSG00000134490	TMEM241	85019	turquoise	-0.738313	6.22562e-07	0.918751	1.84426e-14	-0.418541	0.0137593	-0.290353	0.0957507	-0.269699	0.122946
ENSG00000070669	ASNS	440	turquoise	-0.73828	6.23649e-07	0.878955	8.09366e-12	-0.41283	0.0152457	-0.433668	0.0103987	-0.386468	0.0239636
ENSG00000144355	DLX1	1745	turquoise	-0.738218	6.25711e-07	0.876814	1.05445e-11	-0.309478	0.0749014	-0.418562	0.0137542	-0.00632809	0.971666
ENSG00000143952	VPS54	51542	turquoise	0.737853	6.37971e-07	-0.794272	2.05935e-08	0.427264	0.0117251	0.468082	0.0052427	0.203268	0.248911
ENSG00000105549	THEG	51298	turquoise	-0.737667	6.44306e-07	0.753201	2.74536e-07	-0.351291	0.0416316	-0.320802	0.064336	0.0602	0.735212
ENSG00000075340	ADD2	119	turquoise	-0.737598	6.46655e-07	0.959629	3.42526e-19	-0.239152	0.173139	-0.535214	0.00110812	-0.301094	0.0835575
ENSG00000102078	SLC25A14	9016	turquoise	-0.737286	6.5741e-07	0.835964	7.57324e-10	-0.689321	6.52788e-06	-0.153129	0.387255	-0.0237638	0.893876
ENSG00000006625	GGCT	79017	turquoise	-0.736909	6.70669e-07	0.719605	1.61752e-06	-0.342904	0.0471088	-0.439288	0.00934142	0.0781147	0.660576
ENSG00000102385	DRP2	1821	turquoise	-0.73656	6.8311e-07	0.941658	1.08867e-16	-0.3154	0.0692198	-0.403677	0.0179077	-0.178848	0.311522
ENSG00000125675	GRIA3	2892	turquoise	-0.73655	6.83494e-07	0.949282	1.22382e-17	-0.460782	0.00609763	-0.290826	0.095187	-0.231233	0.188244
ENSG00000129990	SYT5	6861	turquoise	-0.736327	6.91569e-07	0.94443	5.09732e-17	-0.305334	0.0790885	-0.534641	0.00112446	-0.159655	0.367098
ENSG00000144834	TAGLN3	29114	turquoise	-0.736067	7.01114e-07	0.920719	1.26387e-14	-0.464597	0.00563706	-0.259966	0.137592	-0.0152515	0.931777
ENSG00000125869	LAMP5	24141	turquoise	-0.735877	7.08142e-07	0.826812	1.68352e-09	-0.41707	0.01413	-0.346997	0.0443675	0.0837886	0.637553
ENSG00000105696	TMEM59L	25789	turquoise	-0.735569	7.19713e-07	0.915616	3.30283e-14	-0.261689	0.134912	-0.52724	0.00135547	-0.32378	0.0617615
ENSG00000008853	RHOBTB2	23221	turquoise	-0.735466	7.23604e-07	0.911483	6.88635e-14	-0.382864	0.0254248	-0.292663	0.0930203	-0.110267	0.534724
ENSG00000133114	GPALPP1	55425	turquoise	-0.735458	7.23914e-07	0.793546	2.16641e-08	-0.490877	0.00320166	-0.261882	0.134613	-0.246132	0.160558
ENSG00000115947	ORC4	5000	turquoise	-0.735019	7.40771e-07	0.802002	1.18477e-08	-0.486496	0.00352907	-0.176975	0.316697	0.017377	0.922296
ENSG00000127561	SYNGR3	9143	turquoise	-0.734866	7.46737e-07	0.960764	2.18808e-19	-0.375601	0.0285934	-0.467798	0.00527391	-0.245485	0.161697
ENSG00000115274	INO80B	83444	turquoise	-0.734792	7.49641e-07	0.829425	1.3466e-09	-0.0484515	0.785537	-0.688503	6.76283e-06	-0.2793	0.109668
ENSG00000114948	ADAM23	8745	turquoise	-0.734706	7.5301e-07	0.90608	1.70786e-13	-0.661228	2.06929e-05	-0.0507041	0.775814	-0.0584556	0.742622
ENSG00000135622	SEMA4F	10505	turquoise	-0.734606	7.56969e-07	0.840789	4.8728e-10	-0.447276	0.00799679	-0.343509	0.0466953	-0.368405	0.0320449
ENSG00000101846	STS	412	turquoise	-0.734554	7.59011e-07	0.807921	7.63134e-09	-0.643102	4.09653e-05	-0.108904	0.539818	0.113952	0.521076
ENSG00000114654	EFCC1	79825	turquoise	-0.73446	7.6277e-07	0.797325	1.66008e-08	-0.336577	0.0516104	-0.330546	0.0562153	-0.173996	0.325045
ENSG00000142149	HUNK	30811	turquoise	-0.734457	7.62868e-07	0.794532	2.02214e-08	-0.39631	0.020322	-0.251018	0.152151	-0.0223879	0.899989
ENSG00000115194	SLC30A3	7781	turquoise	-0.734439	7.63601e-07	0.932032	1.16873e-15	-0.305321	0.0791021	-0.540493	0.000967087	-0.174636	0.323239
ENSG00000148925	BTBD10	84280	turquoise	-0.734313	7.68621e-07	0.822572	2.39995e-09	-0.683424	8.40326e-06	0.0314693	0.859763	0.155378	0.380239
ENSG00000011677	GABRA3	2556	turquoise	-0.733868	7.86683e-07	0.941406	1.16421e-16	-0.531595	0.00121497	-0.203182	0.249116	-0.0197411	0.911764
ENSG00000144152	FBLN7	129804	turquoise	-0.73347	8.03152e-07	0.850768	1.86559e-10	-0.36164	0.035593	-0.283633	0.104041	-0.0030411	0.986381
ENSG00000053254	FOXN3	1112	turquoise	0.732915	8.26644e-07	-0.814179	4.71387e-09	0.192252	0.27603	0.618982	9.51989e-05	0.406979	0.0169059
ENSG00000131669	NINJ1	4814	turquoise	0.732805	8.3139e-07	-0.887397	2.71061e-12	0.579301	0.000330782	0.0894651	0.614848	0.0849796	0.632761
ENSG00000136451	VEZF1	7716	turquoise	0.732686	8.36559e-07	-0.90732	1.39326e-13	0.446238	0.00816163	0.373113	0.0297505	0.000557664	0.997503
ENSG00000147571	CRH	1392	turquoise	-0.732668	8.37313e-07	0.795284	1.91806e-08	-0.245068	0.162432	-0.50525	0.00230507	-0.0571108	0.74835
ENSG00000125851	PCSK2	5126	turquoise	-0.732112	8.61765e-07	0.940365	1.5315e-16	-0.591657	0.000228377	-0.170147	0.336025	-0.0589606	0.740474
ENSG00000107295	SH3GL2	6456	turquoise	-0.73206	8.64093e-07	0.902756	2.90705e-13	-0.596432	0.000197115	-0.117966	0.506401	0.00621594	0.972168
ENSG00000145063	AC062028.1	285150	turquoise	-0.731894	8.71544e-07	0.880643	6.54677e-12	-0.393786	0.0212088	-0.341124	0.0483425	-0.0187257	0.916286
ENSG00000034053	APBA2	321	turquoise	-0.73134	8.96822e-07	0.91501	3.68754e-14	-0.268108	0.125258	-0.527382	0.00135066	-0.24959	0.154576
ENSG00000014641	MDH1	4190	turquoise	-0.731232	9.01852e-07	0.801555	1.22398e-08	-0.660031	2.16782e-05	0.0388643	0.827256	0.301144	0.0835036
ENSG00000149295	DRD2	1813	turquoise	-0.731144	9.05937e-07	0.862889	5.27062e-11	-0.362401	0.0351783	-0.47175	0.00485346	-0.247579	0.158034
ENSG00000119866	BCL11A	53335	turquoise	-0.730945	9.1528e-07	0.929382	2.11387e-15	-0.247719	0.157792	-0.533943	0.00114466	-0.315183	0.0694211
ENSG00000136881	BAAT	570	turquoise	-0.730812	9.21558e-07	0.869165	2.61072e-11	-0.186943	0.289758	-0.563983	0.000513211	-0.481185	0.00396463
ENSG00000152578	GRIA4	2893	turquoise	-0.73059	9.32107e-07	0.864281	4.52376e-11	-0.547313	0.00080843	-0.0515969	0.77197	-0.0823521	0.643352
ENSG00000152932	RAB3C	115827	turquoise	-0.73007	9.5735e-07	0.942406	8.9042e-17	-0.504648	0.00233766	-0.211243	0.230424	0.0146864	0.934299
ENSG00000116133	DHCR24	1718	turquoise	-0.73	9.60757e-07	0.781106	5.01434e-08	-0.387937	0.0233878	-0.339082	0.0497892	-0.460541	0.00612781
ENSG00000102471	NDFIP2	54602	turquoise	-0.729982	9.61632e-07	0.90666	1.55339e-13	-0.642735	4.15177e-05	-0.101624	0.567401	0.00821816	0.963208
ENSG00000074706	IPCEF1	26034	turquoise	-0.729767	9.72309e-07	0.946838	2.55333e-17	-0.382197	0.025703	-0.420188	0.0133541	-0.303707	0.080781
ENSG00000145220	LYAR	55646	turquoise	0.729587	9.81294e-07	-0.783737	4.21805e-08	0.264833	0.130117	0.519343	0.00164693	0.314843	0.0697387
ENSG00000087206	UIMC1	51720	turquoise	0.729381	9.91698e-07	-0.74433	4.5016e-07	0.158845	0.369563	0.64515	3.80075e-05	0.335193	0.0526394
ENSG00000105176	URI1	8725	turquoise	0.729227	9.99535e-07	-0.790265	2.71785e-08	0.530383	0.00125273	0.319589	0.0654079	0.471447	0.00488464
ENSG00000123570	RAB9B	51209	turquoise	-0.72895	1.01378e-06	0.893634	1.14084e-12	-0.635989	5.29228e-05	-0.111231	0.531137	0.0583489	0.743076
ENSG00000054793	ATP9A	10079	turquoise	-0.728752	1.02404e-06	0.781224	4.97566e-08	-0.503619	0.00239436	-0.19558	0.267642	-0.0276302	0.876732
ENSG00000139044	B4GALNT3	283358	turquoise	-0.728588	1.03266e-06	0.880177	6.94325e-12	-0.185405	0.293816	-0.60015	0.000175482	-0.503143	0.00242094
ENSG00000106367	AP1S1	1174	turquoise	-0.728473	1.03868e-06	0.805866	8.90536e-09	-0.171054	0.333418	-0.569955	0.000433549	0.0804905	0.650897
ENSG00000100554	ATP6V1D	51382	turquoise	-0.728294	1.04823e-06	0.734178	7.74085e-07	-0.470874	0.00494411	-0.148118	0.40316	0.325719	0.0601301
ENSG00000142408	CACNG8	100126325	turquoise	-0.72818	1.0543e-06	0.91882	1.8202e-14	-0.1265	0.475908	-0.640755	4.46105e-05	-0.371901	0.0303281
ENSG00000092096	SLC22A17	51310	turquoise	-0.728133	1.05682e-06	0.878607	8.45142e-12	-0.43415	0.0103042	-0.391008	0.0222219	-0.422031	0.0129125
ENSG00000114279	FGF12	2257	turquoise	-0.728106	1.05827e-06	0.917823	2.19681e-14	-0.402743	0.0181998	-0.27785	0.111601	0.0466719	0.79324
ENSG00000147465	STAR	6770	turquoise	-0.727949	1.06677e-06	0.868163	2.92757e-11	-0.546085	0.000835176	-0.160738	0.363814	0.0199983	0.910619
ENSG00000120088	CRHR1	1394	turquoise	-0.727813	1.07415e-06	0.911465	6.90783e-14	-0.341385	0.04816	-0.449416	0.00766594	-0.209493	0.234399
ENSG00000149289	ZC3H12C	85463	turquoise	0.727765	1.07676e-06	-0.871313	2.03569e-11	0.207315	0.239409	0.589029	0.000247408	0.258639	0.139685
ENSG00000018408	WWTR1	25937	turquoise	0.727591	1.0863e-06	-0.903026	2.78632e-13	0.348794	0.0432057	0.441008	0.00903685	0.374345	0.0291731
ENSG00000143340	FAM163A	148753	turquoise	-0.727519	1.09028e-06	0.764316	1.43387e-07	-0.199371	0.258294	-0.412989	0.0152027	-0.0149198	0.933257
ENSG00000138018	EPT1	85465	turquoise	-0.727343	1.10004e-06	0.854127	1.32941e-10	-0.620136	9.15801e-05	-0.0616558	0.729046	-0.139653	0.430858
ENSG00000156140	ADAMTS3	9508	turquoise	-0.727106	1.11331e-06	0.844397	3.47026e-10	-0.650983	3.06095e-05	0.0363204	0.83841	0.0944282	0.59528
ENSG00000153233	PTPRR	5801	turquoise	-0.727027	1.11781e-06	0.940079	1.65004e-16	-0.42205	0.012908	-0.309331	0.0750466	-0.195662	0.267437
ENSG00000105509	HAS1	3036	turquoise	-0.726918	1.12399e-06	0.871282	2.04314e-11	-0.304525	0.0799263	-0.451286	0.00738658	-0.226976	0.196737
ENSG00000108344	PSMD3	5709	turquoise	-0.726832	1.12885e-06	0.793445	2.18167e-08	-0.594334	0.000210347	-0.203924	0.247355	-0.143463	0.418263
ENSG00000130643	CALY	50632	turquoise	-0.726666	1.13836e-06	0.901227	3.68987e-13	-0.121895	0.492241	-0.664521	1.81884e-05	-0.264221	0.13104
ENSG00000155858	LSM11	134353	turquoise	-0.726469	1.14973e-06	0.911238	7.18473e-14	-0.551755	0.000717908	-0.209244	0.234969	-0.196286	0.265885
ENSG00000130830	MPP1	4354	turquoise	-0.726229	1.16374e-06	0.852648	1.54492e-10	-0.390312	0.0224817	-0.344798	0.0458237	-0.0531707	0.765207
ENSG00000071462	WBSCR22	114049	turquoise	-0.726181	1.16655e-06	0.841203	4.68864e-10	-0.422259	0.0128587	-0.33612	0.0519489	-0.291517	0.0943668
ENSG00000105329	TGFB1	7040	turquoise	0.725828	1.18752e-06	-0.867427	3.18274e-11	0.352292	0.0410133	0.510217	0.00205083	0.305943	0.078462
ENSG00000066027	PPP2R5A	5525	turquoise	0.725624	1.19972e-06	-0.842259	4.24763e-10	0.440572	0.00911316	0.306385	0.0780099	0.455838	0.00674231
ENSG00000141385	AFG3L2	10939	turquoise	-0.725283	1.22049e-06	0.708799	2.71456e-06	-0.275554	0.114714	-0.380448	0.0264451	0.189117	0.284084
ENSG00000116793	PHTF1	10745	turquoise	-0.725217	1.22451e-06	0.839808	5.33616e-10	-0.601556	0.000167867	-0.0903037	0.611523	-0.0721541	0.685096
ENSG00000013392	RWDD2A	112611	turquoise	-0.724442	1.27305e-06	0.83485	8.36834e-10	-0.569303	0.00044168	-0.223978	0.202873	0.0991809	0.576799
ENSG00000139970	RTN1	6252	turquoise	-0.724383	1.27677e-06	0.931705	1.25907e-15	-0.605967	0.000145872	-0.123802	0.485444	-0.093823	0.597651
ENSG00000139998	RAB15	376267	turquoise	-0.724189	1.28923e-06	0.91939	1.63313e-14	-0.439532	0.00929782	-0.311165	0.0732469	-0.119406	0.501188
ENSG00000148498	PARD3	56288	turquoise	0.724112	1.29417e-06	-0.879462	7.59601e-12	0.275771	0.114417	0.4212	0.01311	0.432908	0.0105491
ENSG00000089091	DZANK1	55184	turquoise	-0.724058	1.29767e-06	0.835135	8.15765e-10	-0.598992	0.000181977	-0.120347	0.497799	-0.232865	0.185059
ENSG00000090539	CHRD	8646	turquoise	-0.724053	1.29801e-06	0.873552	1.56325e-11	-0.586233	0.0002692	-0.178554	0.312329	-0.241135	0.169496
ENSG00000145349	CAMK2D	817	turquoise	-0.723922	1.30656e-06	0.84709	2.67876e-10	-0.566945	0.000472214	-0.131516	0.458446	0.00297172	0.986692
ENSG00000050748	MAPK9	5601	turquoise	-0.723669	1.32311e-06	0.862978	5.21964e-11	-0.515536	0.00180604	-0.0471659	0.7911	0.11961	0.500451
ENSG00000138430	OLA1	29789	turquoise	-0.723643	1.32488e-06	0.778957	5.76491e-08	-0.571167	0.000418796	-0.0324501	0.855437	0.316545	0.0681607
ENSG00000141252	VPS53	55275	turquoise	-0.72336	1.34364e-06	0.840682	4.92124e-10	-0.205187	0.244374	-0.348119	0.0436393	-0.395949	0.020447
ENSG00000150394	CDH8	1006	turquoise	-0.723107	1.36066e-06	0.921616	1.06041e-14	-0.558422	0.000598806	-0.124554	0.482776	-0.0475383	0.789488
ENSG00000008710	PKD1	102465429	turquoise	-0.72275	1.38504e-06	0.823528	2.21725e-09	-0.222749	0.205429	-0.53763	0.00104148	-0.649183	3.27398e-05
ENSG00000104361	NIPAL2	79815	turquoise	-0.722008	1.43696e-06	0.848056	2.43808e-10	-0.521845	0.00154917	-0.111453	0.530313	-0.0811603	0.648178
ENSG00000125931	CITED1	4435	turquoise	-0.721956	1.4407e-06	0.72984	9.68673e-07	-0.0846722	0.633997	-0.644086	3.95202e-05	-0.0290446	0.870474
ENSG00000123901	GPR83	10888	turquoise	-0.721802	1.45168e-06	0.829798	1.30399e-09	-0.443499	0.00861057	-0.361245	0.0358092	-0.131641	0.458015
ENSG00000110675	ELMOD1	55531	turquoise	-0.721672	1.46106e-06	0.919768	1.51901e-14	-0.55714	0.000620244	-0.130125	0.463254	0.0201604	0.909897
ENSG00000146267	FAXC	84553	turquoise	-0.721468	1.47585e-06	0.910936	7.56924e-14	-0.596411	0.000197242	-0.120181	0.498395	0.0674051	0.704862
ENSG00000140299	BNIP2	663	turquoise	0.72142	1.47939e-06	-0.857672	9.21123e-11	0.124041	0.484598	0.729278	9.96927e-07	0.464362	0.00566447
ENSG00000101152	DNAJC5	80331	turquoise	-0.721407	1.48028e-06	0.891817	1.47603e-12	-0.154167	0.384006	-0.612745	0.000117078	-0.165886	0.348443
ENSG00000144583	MARCH4	57574	turquoise	-0.721014	1.50929e-06	0.916066	3.04255e-14	-0.33031	0.0564015	-0.405477	0.0173555	-0.0623195	0.726241
ENSG00000136830	FAM129B	64855	turquoise	0.720963	1.51311e-06	-0.832583	1.02294e-09	0.42624	0.0119499	0.356459	0.0385203	0.33403	0.0535175
ENSG00000101210	EEF1A2	1917	turquoise	-0.720881	1.51924e-06	0.883553	4.5072e-12	-0.133909	0.450236	-0.628357	6.91726e-05	-0.137178	0.439152
ENSG00000125841	NRSN2	80023	turquoise	-0.720516	1.54673e-06	0.889416	2.06001e-12	-0.220055	0.211106	-0.590174	0.00023895	-0.205411	0.243849
ENSG00000118733	OLFM3	118427	turquoise	-0.720253	1.56692e-06	0.898081	5.95329e-13	-0.614338	0.0001111	-0.067842	0.703035	0.0506774	0.77593
ENSG00000138378	STAT4	6775	turquoise	-0.720138	1.57576e-06	0.921951	9.9264e-15	-0.368832	0.031831	-0.368924	0.031785	-0.135498	0.444828
ENSG00000153956	CACNA2D1	781	turquoise	-0.72009	1.57945e-06	0.882319	5.28651e-12	-0.62959	6.6275e-05	-0.0309183	0.862195	-0.0919101	0.605174
ENSG00000138834	MAPK8IP3	23162	turquoise	-0.719794	1.60264e-06	0.887509	2.67025e-12	-0.284412	0.103053	-0.402446	0.0182935	-0.54104	0.000953427
ENSG00000143772	ITPKB	3707	turquoise	0.719598	1.6181e-06	-0.895294	8.97982e-13	0.367906	0.0322963	0.327255	0.0588611	0.0728032	0.68241
ENSG00000106236	NPTX2	4885	turquoise	-0.719596	1.61824e-06	0.783325	4.33445e-08	-0.537796	0.00103702	-0.188035	0.2869	-0.292753	0.0929154
ENSG00000135502	SLC26A10	65012	turquoise	-0.719588	1.61888e-06	0.922663	8.61693e-15	-0.452216	0.00725083	-0.335632	0.0523113	-0.420931	0.0131744
ENSG00000006327	TNFRSF12A	51330	turquoise	0.718926	1.67219e-06	-0.842904	3.99773e-10	0.333117	0.0542139	0.450589	0.00748972	0.170945	0.333731
ENSG00000006210	CX3CL1	6376	turquoise	-0.718786	1.68361e-06	0.865089	4.13684e-11	-0.313298	0.0711958	-0.502838	0.00243817	-0.386446	0.023972
ENSG00000105559	PLEKHA4	57664	turquoise	0.718631	1.69644e-06	-0.851301	1.76905e-10	0.539278	0.000998063	0.16725	0.34444	0.0831189	0.640254
ENSG00000145012	LPP	4026	turquoise	0.718543	1.7037e-06	-0.835582	7.83796e-10	0.0751909	0.672562	0.687299	7.12306e-06	0.557853	0.000608232
ENSG00000118160	SLC8A2	6543	turquoise	-0.718473	1.70959e-06	0.958641	5.008e-19	-0.402386	0.0183126	-0.354969	0.0393974	-0.281045	0.107374
ENSG00000132639	SNAP25	6616	turquoise	-0.718403	1.71539e-06	0.896066	8.02248e-13	-0.51967	0.00163385	-0.119029	0.502549	0.0601983	0.735219
ENSG00000154096	THY1	7070	turquoise	-0.718396	1.71603e-06	0.938626	2.39577e-16	-0.24988	0.154081	-0.558887	0.000591188	-0.347708	0.0439046
ENSG00000078053	AMPH	273	turquoise	-0.717939	1.75461e-06	0.925162	5.18899e-15	-0.591954	0.000226314	-0.0904584	0.61091	0.0383188	0.829645
ENSG00000120265	PCMT1	5110	turquoise	-0.717859	1.76142e-06	0.761012	1.74558e-07	-0.520934	0.00158414	-0.115414	0.515704	0.301362	0.0832691
ENSG00000130770	ATPIF1	93974	turquoise	-0.717656	1.77893e-06	0.792221	2.37538e-08	-0.0355799	0.841662	-0.663769	1.87347e-05	-0.146069	0.409769
ENSG00000139200	PIANP	196500	turquoise	-0.717627	1.78142e-06	0.950387	8.67372e-18	-0.342923	0.0470955	-0.476103	0.00442412	-0.264402	0.130766
ENSG00000135378	PRRG4	79056	turquoise	0.717489	1.79345e-06	-0.772193	8.85564e-08	0.18395	0.29769	0.500304	0.00258514	0.272794	0.118541
ENSG00000121753	BAI2	576	turquoise	-0.717327	1.80763e-06	0.859612	7.50403e-11	-0.148791	0.401004	-0.521827	0.00154985	-0.273337	0.117781
ENSG00000008118	CAMK1G	57172	turquoise	-0.71696	1.84009e-06	0.953241	3.43144e-18	-0.376478	0.0281944	-0.367885	0.0323068	-0.269448	0.12331
ENSG00000136732	GYPC	2995	turquoise	0.716689	1.86435e-06	-0.768803	1.0922e-07	0.59912	0.000181247	-0.0436172	0.806508	0.0972077	0.58444
ENSG00000105220	GPI	2821	turquoise	-0.716687	1.86451e-06	0.926123	4.24926e-15	-0.203634	0.248041	-0.635586	5.36872e-05	-0.346994	0.0443697
ENSG00000113328	CCNG1	900	turquoise	0.716443	1.88669e-06	-0.833831	9.16265e-10	0.137392	0.438431	0.635121	5.45804e-05	0.55513	0.00065522
ENSG00000006071	ABCC8	6833	turquoise	-0.716094	1.91875e-06	0.932681	1.00719e-15	-0.330116	0.0565556	-0.447985	0.00788586	-0.30693	0.0774549
ENSG00000072958	AP1M1	8907	turquoise	-0.716077	1.92036e-06	0.847656	2.53532e-10	-0.3341	0.0534636	-0.518824	0.00166785	-0.418329	0.0138121
ENSG00000108947	EFNB3	1949	turquoise	-0.71597	1.93027e-06	0.907915	1.26238e-13	-0.404716	0.0175871	-0.366185	0.0331758	-0.160976	0.363095
ENSG00000126777	KTN1	3895	turquoise	0.715893	1.93749e-06	-0.854853	1.2341e-10	0.484172	0.0037143	0.420381	0.0133072	0.455942	0.00672812
ENSG00000154027	AK5	26289	turquoise	-0.715893	1.93749e-06	0.87302	1.6653e-11	-0.241594	0.168661	-0.367541	0.0324813	-0.201805	0.252406
ENSG00000109790	KLHL5	51088	turquoise	0.715656	1.95974e-06	-0.803273	1.0793e-08	0.545265	0.000853458	0.320287	0.064789	0.46747	0.00531012
ENSG00000067715	SYT1	6857	turquoise	-0.715601	1.96498e-06	0.940596	1.4419e-16	-0.509364	0.00209266	-0.209197	0.235076	-0.106501	0.548852
ENSG00000112996	MRPS30	10884	turquoise	-0.715596	1.96541e-06	0.781341	4.93788e-08	-0.590091	0.000239556	-0.10309	0.561795	-0.0865994	0.626268
ENSG00000153037	SRP19	6728	turquoise	-0.715192	2.00402e-06	0.809493	6.7727e-09	-0.368261	0.0321173	-0.287971	0.0986294	-0.0363167	0.838426
ENSG00000135547	HEY2	23493	turquoise	0.715156	2.00751e-06	-0.824585	2.03056e-09	0.560056	0.000572436	0.156728	0.376061	-0.180351	0.307403
ENSG00000109320	NFKB1	4790	turquoise	0.715044	2.0183e-06	-0.853173	1.46502e-10	0.0867613	0.625621	0.673008	1.29479e-05	0.338558	0.0501655
ENSG00000136531	SCN2A	6326	turquoise	-0.714692	2.05275e-06	0.951889	5.36189e-18	-0.416433	0.0142932	-0.261587	0.135069	-0.15878	0.369762
ENSG00000144228	SPOPL	339745	turquoise	0.714572	2.06467e-06	-0.743799	4.63394e-07	0.346837	0.0444725	0.552185	0.000709624	0.453215	0.0071074
ENSG00000144867	SRPRB	58477	turquoise	-0.71456	2.06581e-06	0.748598	3.55732e-07	-0.515054	0.00182711	-0.159748	0.366815	-0.0180617	0.919244
ENSG00000132932	ATP8A2	51761	turquoise	-0.713975	2.12457e-06	0.957911	6.58927e-19	-0.36571	0.0334219	-0.359651	0.0366945	-0.172835	0.328332
ENSG00000063015	SEZ6	124925	turquoise	-0.713883	2.13393e-06	0.91972	1.53292e-14	-0.437714	0.0096279	-0.28484	0.102513	-0.242732	0.166601
ENSG00000138867	GUCD1	83606	turquoise	0.713865	2.13572e-06	-0.777383	6.37892e-08	0.474985	0.00453116	0.241083	0.16959	0.223645	0.203564
ENSG00000100852	ARHGAP5	394	turquoise	0.713864	2.13586e-06	-0.789652	2.83425e-08	0.0174251	0.922082	0.782968	4.43793e-08	0.465799	0.00549828
ENSG00000135519	KCNH3	23416	turquoise	-0.713735	2.14911e-06	0.9083	1.18395e-13	-0.198899	0.259446	-0.537238	0.00105205	-0.13758	0.437799
ENSG00000109787	KLF3	51274	turquoise	0.713507	2.17257e-06	-0.848451	2.34575e-10	0.118044	0.506119	0.670961	1.40683e-05	0.447924	0.00789544
ENSG00000151948	GLT1D1	144423	turquoise	-0.713438	2.17975e-06	0.914676	3.91664e-14	-0.391293	0.0221162	-0.274422	0.116273	0.0395119	0.824422
ENSG00000124659	TBCC	6903	turquoise	-0.713338	2.19021e-06	0.83871	5.903e-10	-0.490867	0.00320234	-0.0507459	0.775634	-0.152396	0.389559
ENSG00000119862	LGALSL	29094	turquoise	-0.713271	2.19724e-06	0.869703	2.45398e-11	-0.456449	0.00665961	-0.259455	0.138396	-0.0339797	0.8487
ENSG00000078674	PCM1	5108	turquoise	0.713197	2.20501e-06	-0.772468	8.70495e-08	0.300848	0.0838222	0.594216	0.000211115	0.205419	0.243831
ENSG00000126259	KIRREL2	84063	turquoise	-0.712762	2.25125e-06	0.813831	4.84397e-09	-0.182202	0.302382	-0.541558	0.000940646	-0.258131	0.140491
ENSG00000067842	ATP2B3	492	turquoise	-0.712663	2.26186e-06	0.944045	5.67684e-17	-0.470273	0.00500708	-0.266264	0.127977	-0.239553	0.172398
ENSG00000095203	EPB41L4B	54566	turquoise	-0.712537	2.27547e-06	0.866719	3.44738e-11	-0.195773	0.26716	-0.549866	0.00075525	-0.170506	0.334992
ENSG00000124785	NRN1	51299	turquoise	-0.712289	2.30244e-06	0.846835	2.74578e-10	-0.426709	0.0118465	-0.128337	0.469474	0.174002	0.325026
ENSG00000020129	NCDN	23154	turquoise	-0.71225	2.30671e-06	0.933819	7.73149e-16	-0.405511	0.0173453	-0.350755	0.0419654	-0.168948	0.339491
ENSG00000044459	CNTLN	54875	turquoise	0.712212	2.31088e-06	-0.823895	2.15069e-09	0.0673598	0.705051	0.656932	2.44285e-05	0.429196	0.0113105
ENSG00000154945	ANKRD40	91369	turquoise	0.711658	2.37239e-06	-0.763059	1.54587e-07	0.672735	1.30924e-05	0.194738	0.269749	0.126859	0.474647
ENSG00000140798	ABCC12	94160	turquoise	-0.711618	2.37694e-06	0.902352	3.09759e-13	-0.285963	0.101107	-0.5197	0.00163267	-0.189135	0.284038
ENSG00000089169	RPH3A	22895	turquoise	-0.71153	2.38693e-06	0.893547	1.15511e-12	-0.288077	0.0985006	-0.432811	0.0105683	-0.136434	0.441662
ENSG00000078328	RBFOX1	54715	turquoise	-0.711299	2.41316e-06	0.921965	9.89989e-15	-0.505059	0.00231539	-0.15406	0.384342	0.0206948	0.907518
ENSG00000129116	PALLD	23022	turquoise	0.710574	2.4972e-06	-0.880993	6.26223e-12	0.152823	0.388215	0.587952	0.000255613	0.506292	0.00224958
ENSG00000127588	GNG13	51764	turquoise	-0.710532	2.50224e-06	0.793765	2.13365e-08	-0.090698	0.609962	-0.643236	4.07666e-05	-0.0226554	0.8988
ENSG00000071054	MAP4K4	9448	turquoise	0.710437	2.51348e-06	-0.716002	1.92735e-06	0.794179	2.07278e-08	0.00212291	0.990493	-0.0160219	0.92834
ENSG00000132664	POLR3F	10621	turquoise	-0.710404	2.51733e-06	0.728329	1.04632e-06	-0.0698202	0.694785	-0.586431	0.000267606	-0.148629	0.401521
ENSG00000135541	AHI1	54806	turquoise	-0.710325	2.52678e-06	0.759592	1.89772e-07	-0.140756	0.427191	-0.403122	0.0180807	-0.309115	0.0752612
ENSG00000117174	ZNHIT6	54680	turquoise	0.710219	2.53934e-06	-0.759938	1.85957e-07	0.321095	0.0640789	0.519123	0.00165577	0.262878	0.133083
ENSG00000154146	NRGN	4900	turquoise	-0.710209	2.5406e-06	0.89969	4.67056e-13	-0.0687261	0.699344	-0.689209	6.5595e-06	-0.240734	0.170228
ENSG00000101367	MAPRE1	22919	turquoise	0.710208	2.54068e-06	-0.838962	5.7679e-10	0.319795	0.065225	0.451086	0.00741603	0.658613	2.28996e-05
ENSG00000141668	CBLN2	147381	turquoise	-0.710135	2.54953e-06	0.870815	2.15754e-11	-0.596474	0.000196856	-0.142694	0.42079	-0.0352437	0.84314
ENSG00000133818	RRAS2	22800	turquoise	0.710127	2.55043e-06	-0.822681	2.37835e-09	0.094346	0.595602	0.562544	0.000534258	0.433232	0.0104848
ENSG00000146072	TNFRSF21	27242	turquoise	-0.710097	2.55403e-06	0.871252	2.05025e-11	-0.376836	0.0280327	-0.178638	0.312098	-0.264962	0.129924
ENSG00000089818	NECAP1	25977	turquoise	-0.710075	2.5567e-06	0.841202	4.6888e-10	-0.642385	4.20489e-05	0.0132129	0.940879	0.215351	0.221274
ENSG00000135625	EGR4	1961	turquoise	-0.709812	2.58858e-06	0.837083	6.84567e-10	-0.353871	0.0400537	-0.405951	0.0172124	-0.133727	0.450858
ENSG00000115353	TACR1	6869	turquoise	-0.709215	2.66222e-06	0.842221	4.26295e-10	-0.301267	0.0833711	-0.481721	0.00391865	-0.305654	0.0787586
ENSG00000134343	ANO3	63982	turquoise	-0.709131	2.67265e-06	0.924759	5.63724e-15	-0.469381	0.00510194	-0.309669	0.0747123	-0.164827	0.351573
ENSG00000116254	CHD5	26038	turquoise	-0.70882	2.71198e-06	0.928823	2.38847e-15	-0.135767	0.443917	-0.618745	9.59596e-05	-0.37525	0.0287543
ENSG00000131067	GGT7	2686	turquoise	-0.708504	2.75233e-06	0.874156	1.45453e-11	-0.383934	0.0249836	-0.435855	0.00997572	-0.52757	0.00134435
ENSG00000139132	FGD4	121512	turquoise	0.708245	2.78595e-06	-0.788818	2.99993e-08	0.0416797	0.814951	0.728104	1.0584e-06	0.364012	0.0343141
ENSG00000008056	SYN1	6853	turquoise	-0.708202	2.79147e-06	0.931114	1.43905e-15	-0.188506	0.285673	-0.623176	8.26299e-05	-0.340893	0.048504
ENSG00000104833	TUBB4A	10382	turquoise	-0.708064	2.80959e-06	0.867813	3.04649e-11	-0.350544	0.0420972	-0.278537	0.110682	-0.44328	0.00864736
ENSG00000108395	TRIM37	4591	turquoise	-0.707851	2.8376e-06	0.860937	6.51233e-11	-0.561376	0.000551883	-0.122365	0.490564	0.182459	0.301691
ENSG00000123352	SPATS2	65244	turquoise	-0.70763	2.86705e-06	0.857292	9.58501e-11	-0.374998	0.0288704	-0.267294	0.126453	-0.162954	0.357148
ENSG00000065357	DGKA	1606	turquoise	-0.707329	2.90755e-06	0.814297	4.67045e-09	-0.630425	6.43781e-05	-0.126535	0.475786	-0.167229	0.344501
ENSG00000116117	PARD3B	117583	turquoise	0.707257	2.91728e-06	-0.885672	3.41333e-12	0.152584	0.388966	0.616391	0.000103797	0.546159	0.000833555
ENSG00000065665	SEC61A2	55176	turquoise	-0.707226	2.92146e-06	0.804266	1.00301e-08	-0.436122	0.00992514	-0.251526	0.151297	-0.539885	0.000982476
ENSG00000144647	POMGNT2	84892	turquoise	-0.707109	2.93741e-06	0.623085	8.28848e-05	-0.361583	0.0356239	-0.42039	0.013305	-0.132092	0.456463
ENSG00000095485	CWF19L1	55280	turquoise	-0.707004	2.95184e-06	0.739542	5.83104e-07	-0.320018	0.0650276	-0.45635	0.00667294	-0.438694	0.00944869
ENSG00000117009	KMO	8564	turquoise	-0.706844	2.9739e-06	0.827912	1.53313e-09	-0.642095	4.24957e-05	-0.0352192	0.843248	0.0186079	0.91681
ENSG00000067900	ROCK1	6093	turquoise	0.706774	2.98349e-06	-0.853191	1.4623e-10	0.291957	0.0938485	0.650004	3.17523e-05	0.440486	0.00912835
ENSG00000124782	RREB1	6239	turquoise	0.706408	3.03465e-06	-0.868031	2.9719e-11	0.148738	0.401173	0.546688	0.00082195	0.161475	0.361589
ENSG00000141030	COPS3	8533	turquoise	-0.706063	3.08364e-06	0.754653	2.52682e-07	-0.168688	0.340245	-0.525791	0.00140528	-0.107359	0.545617
ENSG00000152954	NRSN1	140767	turquoise	-0.706062	3.08375e-06	0.909935	8.98598e-14	-0.361069	0.0359062	-0.298903	0.0859422	-0.00404649	0.98188
ENSG00000105376	ICAM5	7087	turquoise	-0.706062	3.08379e-06	0.874336	1.42362e-11	-0.616812	0.000102354	-0.00363037	0.983743	0.102015	0.565901
ENSG00000103174	NAGPA	51172	turquoise	-0.70605	3.08545e-06	0.882719	5.021e-12	-0.247204	0.158686	-0.596197	0.000198556	-0.469901	0.00504647
ENSG00000107745	MICU1	10367	turquoise	-0.705844	3.115e-06	0.81752	3.61791e-09	-0.674893	1.19888e-05	-0.118121	0.505839	0.0594976	0.738193
ENSG00000113643	RARS	5917	turquoise	-0.705678	3.13909e-06	0.711807	2.35578e-06	-0.336529	0.0516462	-0.278577	0.110628	-0.0247397	0.889544
ENSG00000129159	KCNC1	3746	turquoise	-0.705602	3.15015e-06	0.929771	1.94082e-15	-0.369042	0.0317263	-0.399362	0.0192909	-0.341599	0.0480106
ENSG00000152492	CCDC50	152137	turquoise	0.705308	3.19322e-06	-0.746859	3.91764e-07	0.0696328	0.695565	0.691864	5.84371e-06	0.615006	0.000108675
ENSG00000108924	HLF	3131	turquoise	-0.705295	3.19512e-06	0.880678	6.5175e-12	-0.481478	0.00393943	-0.15067	0.395013	0.131647	0.457993
ENSG00000126733	DACH2	117154	turquoise	-0.704697	3.28439e-06	0.887237	2.76966e-12	-0.476557	0.00438131	-0.226603	0.197492	-0.0265654	0.881448
ENSG00000064393	HIPK2	28996	turquoise	0.704659	3.29021e-06	-0.717093	1.82821e-06	0.634879	5.50493e-05	0.232629	0.185516	0.150985	0.394016
ENSG00000132975	GPR12	2835	turquoise	-0.704535	3.30904e-06	0.882738	5.00861e-12	-0.475564	0.00447547	-0.118752	0.503553	0.0457943	0.797046
ENSG00000145979	TBC1D7	107080638	turquoise	-0.704459	3.32068e-06	0.665916	1.72132e-05	-0.00217392	0.990265	-0.720059	1.58193e-06	-0.219982	0.21126
ENSG00000111305	GSG1	83445	turquoise	-0.703479	3.47355e-06	0.899014	5.1741e-13	-0.340229	0.0489719	-0.503801	0.00238427	-0.319752	0.0652632
ENSG00000102466	FGF14	2259	turquoise	-0.703357	3.49301e-06	0.891821	1.47522e-12	-0.475837	0.00444937	-0.164416	0.352793	0.031912	0.85781
ENSG00000104888	SLC17A7	57030	turquoise	-0.703317	3.49939e-06	0.896071	8.01659e-13	-0.371487	0.0305274	-0.389543	0.022772	-0.0809274	0.649123
ENSG00000005889	ZFX	7543	turquoise	0.703221	3.51491e-06	-0.77968	5.50176e-08	0.0733413	0.680186	0.72082	1.52375e-06	0.386699	0.0238721
ENSG00000114353	GNAI2	2771	turquoise	0.70301	3.54894e-06	-0.84941	2.13469e-10	0.483829	0.00374236	0.209414	0.234581	0.114612	0.518647
ENSG00000007866	TEAD3	7005	turquoise	0.702805	3.58236e-06	-0.790566	2.66233e-08	0.1143	0.519795	0.668416	1.55827e-05	0.411998	0.0154731
ENSG00000105278	ZFR2	23217	turquoise	-0.702485	3.6352e-06	0.897332	6.65681e-13	-0.0634622	0.721418	-0.667997	1.58458e-05	-0.364615	0.0339951
ENSG00000154240	CEP112	201134	turquoise	0.702483	3.63548e-06	-0.78933	2.89709e-08	0.0813693	0.647331	0.724313	1.28129e-06	0.556672	0.000628233
ENSG00000139767	SRRM4	84530	turquoise	-0.702263	3.67208e-06	0.948457	1.57492e-17	-0.292635	0.0930529	-0.510763	0.00202443	-0.328499	0.0578496
ENSG00000140612	SEC11A	23478	turquoise	0.702097	3.70001e-06	-0.845175	3.22188e-10	0.519145	0.00165488	0.213072	0.226319	0.428732	0.011409
ENSG00000059691	PET112	5188	turquoise	-0.701778	3.75428e-06	0.703419	3.48316e-06	-0.482438	0.00385793	-0.193087	0.273908	0.121777	0.492665
ENSG00000107815	C10orf2	56652	turquoise	0.701598	3.78506e-06	-0.743954	4.59499e-07	0.118921	0.502941	0.578903	0.000334666	0.345029	0.045669
ENSG00000086475	SEPHS1	22929	turquoise	0.701156	3.86182e-06	-0.80328	1.07876e-08	0.55757	0.000612984	0.213719	0.22488	0.365805	0.0333729
ENSG00000005448	WDR54	84058	turquoise	-0.701011	3.88742e-06	0.820274	2.89698e-09	-0.104329	0.557078	-0.687521	7.05539e-06	-0.488572	0.00337046
ENSG00000112367	FIG4	9896	turquoise	-0.701006	3.88833e-06	0.747659	3.74799e-07	-0.588815	0.000249022	-0.21987	0.211499	-0.0379206	0.83139
ENSG00000091317	CMTM6	54918	turquoise	0.700955	3.8972e-06	-0.791996	2.41256e-08	-0.0910919	0.608404	0.739111	5.96661e-07	0.536008	0.00108582
ENSG00000075945	KIFAP3	22920	turquoise	-0.70092	3.90351e-06	0.876926	1.04009e-11	-0.652731	2.86613e-05	-0.135236	0.445719	-0.0526981	0.767236
ENSG00000128602	SMO	6608	turquoise	0.700757	3.93237e-06	-0.797349	1.65715e-08	0.290908	0.0950889	0.292834	0.092821	-0.100319	0.572412
ENSG00000114790	ARHGEF26	26084	turquoise	0.700697	3.94318e-06	-0.860399	6.899e-11	0.398649	0.0195277	0.339387	0.0495707	0.350604	0.0420596
ENSG00000047249	ATP6V1H	51606	turquoise	-0.700386	3.99914e-06	0.767421	1.18847e-07	-0.656518	2.48193e-05	-0.0240921	0.892418	0.254977	0.145578
ENSG00000102362	SYTL4	94121	turquoise	0.700372	4.00162e-06	-0.86213	5.72486e-11	0.249568	0.154612	0.330594	0.0561772	0.278672	0.110501
ENSG00000151952	TMEM132D	121256	turquoise	-0.700257	4.02254e-06	0.900708	3.99676e-13	-0.499173	0.00265313	-0.15107	0.393745	0.0393695	0.825045
ENSG00000074317	SNCB	6620	turquoise	-0.700116	4.04832e-06	0.922941	8.15165e-15	-0.171823	0.331217	-0.600612	0.000172947	-0.226593	0.197512
ENSG00000148798	INA	9118	turquoise	-0.699773	4.11152e-06	0.921202	1.15022e-14	-0.562701	0.000531926	-0.113006	0.524563	-0.0279447	0.875339
ENSG00000145358	DDIT4L	115265	turquoise	0.699767	4.11257e-06	-0.776508	6.74572e-08	-0.0223348	0.900225	0.643293	4.06818e-05	0.415143	0.0146283
ENSG00000154079	C6orf57	135154	turquoise	-0.699691	4.1267e-06	0.734766	7.50665e-07	-0.271825	0.119908	-0.521493	0.00156261	0.104582	0.556115
ENSG00000125952	MAX	4149	turquoise	0.699251	4.20938e-06	-0.779267	5.65051e-08	0.544309	0.000875243	0.262223	0.134088	0.0587515	0.741363
ENSG00000100599	RIN3	79890	turquoise	0.699159	4.22701e-06	-0.771117	9.46879e-08	0.683641	8.32641e-06	-0.0666208	0.708145	-0.0646083	0.716593
ENSG00000122861	PLAU	5328	turquoise	0.698967	4.26362e-06	-0.75043	3.21083e-07	0.0884379	0.618932	0.560068	0.00057224	0.392963	0.021505
ENSG00000114738	MAPKAPK3	7867	turquoise	0.698773	4.30098e-06	-0.744051	4.5709e-07	0.52286	0.00151096	0.126912	0.474463	0.479758	0.00408931
ENSG00000067955	CBFB	865	turquoise	0.698651	4.3247e-06	-0.819027	3.20519e-09	0.15562	0.379487	0.681302	9.1901e-06	0.148601	0.401613
ENSG00000151491	EPS8	2059	turquoise	0.698569	4.34071e-06	-0.817718	3.56109e-09	0.123021	0.488224	0.637367	5.03864e-05	0.595078	0.000205561
ENSG00000144792	ZNF660	285349	turquoise	0.698442	4.36549e-06	-0.609177	0.000131529	0.213204	0.226026	0.341131	0.048337	0.0403095	0.820935
ENSG00000099377	HSD3B7	80270	turquoise	0.698262	4.4009e-06	-0.757059	2.19979e-07	0.34457	0.0459771	0.178027	0.313782	0.104092	0.557976
ENSG00000095015	MAP3K1	4214	turquoise	0.698152	4.42271e-06	-0.761171	1.72928e-07	0.118733	0.503621	0.626417	7.39616e-05	0.442934	0.0087057
ENSG00000135838	NPL	80896	turquoise	0.698038	4.44537e-06	-0.81777	3.54619e-09	0.0802794	0.651755	0.57256	0.000402384	0.339211	0.0496967
ENSG00000156515	HK1	3098	turquoise	-0.69794	4.46492e-06	0.799619	1.40843e-08	-0.21559	0.220749	-0.601128	0.000170155	-0.0101562	0.95454
ENSG00000138185	ENTPD1	953	turquoise	0.697915	4.46993e-06	-0.833182	9.70375e-10	0.244912	0.162709	0.382157	0.02572	0.311698	0.0727303
ENSG00000049245	VAMP3	9341	turquoise	0.69755	4.54364e-06	-0.838658	5.93082e-10	0.535134	0.00111038	0.186365	0.29128	0.329445	0.0570898
ENSG00000104435	STMN2	11075	turquoise	-0.697428	4.5685e-06	0.916057	3.04715e-14	-0.363355	0.0346644	-0.299514	0.0852715	-0.0788139	0.657722
ENSG00000012211	PRICKLE3	4007	turquoise	0.697294	4.59605e-06	-0.787519	3.27586e-08	0.507618	0.00218062	0.0279634	0.875257	-0.190732	0.279916
ENSG00000106608	URGCP	55665	turquoise	-0.697136	4.62862e-06	0.836448	7.25062e-10	-0.420958	0.0131679	-0.295847	0.0893553	-0.414421	0.0148188
ENSG00000138757	G3BP2	9908	turquoise	-0.697082	4.63977e-06	0.741538	5.23825e-07	-0.564436	0.000506752	0.0333324	0.851549	0.283988	0.10359
ENSG00000132613	MTSS1L	92154	turquoise	0.696981	4.66073e-06	-0.778069	6.10426e-08	0.152717	0.388548	0.644935	3.83087e-05	0.452753	0.00717333
ENSG00000108352	RAPGEFL1	51195	turquoise	-0.69694	4.6693e-06	0.928073	2.80927e-15	-0.185719	0.292984	-0.578266	0.000340983	-0.381577	0.0259641
ENSG00000079819	EPB41L2	2037	turquoise	0.696883	4.68102e-06	-0.702675	3.60372e-06	0.170209	0.335845	0.635054	5.47089e-05	0.568624	0.000450284
ENSG00000128849	CGNL1	84952	turquoise	0.696779	4.70289e-06	-0.858176	8.73657e-11	0.423362	0.0126013	0.290586	0.0954725	0.350686	0.0420085
ENSG00000133101	CCNA1	8900	turquoise	-0.696383	4.78671e-06	0.843313	3.84624e-10	-0.578956	0.000334149	-0.12356	0.486303	-0.0166907	0.925356
ENSG00000152822	GRM1	2911	turquoise	-0.696302	4.80407e-06	0.884244	4.11921e-12	-0.598619	0.000184116	-0.191113	0.278939	-0.0930971	0.600501
ENSG00000136205	TNS3	64759	turquoise	0.696218	4.82195e-06	-0.74234	5.01622e-07	0.113225	0.523754	0.635794	5.32912e-05	0.649938	3.18306e-05
ENSG00000105426	PTPRS	5802	turquoise	-0.696153	4.83603e-06	0.785378	3.78207e-08	-0.131063	0.460009	-0.525549	0.00141376	-0.661998	2.00806e-05
ENSG00000112531	QKI	9444	turquoise	0.696138	4.83921e-06	-0.891497	1.5437e-12	0.351185	0.041697	0.50402	0.0023721	0.390399	0.0224493
ENSG00000143153	ATP1B1	481	turquoise	-0.696126	4.84174e-06	0.905937	1.7482e-13	-0.5096	0.00208102	-0.235778	0.179465	-0.339895	0.0492085
ENSG00000151208	DLG5	9231	turquoise	0.696074	4.85305e-06	-0.813598	4.93303e-09	0.0725991	0.683254	0.680188	9.62923e-06	0.367931	0.0322838
ENSG00000100321	SYNGR1	9145	turquoise	-0.695978	4.87365e-06	0.898946	5.22783e-13	-0.370677	0.0309204	-0.298589	0.0862884	-0.292032	0.0937602
ENSG00000121281	ADCY7	113	turquoise	0.695948	4.88033e-06	-0.725523	1.20583e-06	0.309653	0.0747286	0.276209	0.11382	0.30578	0.0786291
ENSG00000092531	SNAP23	8773	turquoise	0.695867	4.89786e-06	-0.870355	2.27596e-11	0.342194	0.0475972	0.44709	0.00802623	0.122059	0.491658
ENSG00000119457	SLC46A2	57864	turquoise	-0.695835	4.90485e-06	0.696288	4.80691e-06	-0.369643	0.0314282	-0.239169	0.173107	-0.153966	0.384635
ENSG00000138028	CGREF1	10669	turquoise	-0.695753	4.92272e-06	0.846435	2.85409e-10	-0.0544705	0.759634	-0.647338	3.50622e-05	-0.0796579	0.654283
ENSG00000008294	SPAG9	9043	turquoise	0.695721	4.92973e-06	-0.794698	1.99876e-08	0.275823	0.114346	0.56608	0.000483873	0.546739	0.000820839
ENSG00000021300	PLEKHB1	58473	turquoise	0.695158	5.05456e-06	-0.765511	1.33444e-07	0.732091	8.62738e-07	-0.00897303	0.959831	0.264874	0.130055
ENSG00000108389	MTMR4	9110	turquoise	-0.695144	5.05769e-06	0.750821	3.14102e-07	-0.500944	0.0025473	-0.150938	0.394166	-0.379704	0.0267659
ENSG00000139174	PRICKLE1	144165	turquoise	-0.695017	5.0862e-06	0.916571	2.7724e-14	-0.533523	0.00115696	-0.158568	0.37041	-0.048197	0.786637
ENSG00000133193	FAM104A	84923	turquoise	-0.694761	5.14413e-06	0.910026	8.84752e-14	-0.347121	0.044287	-0.39204	0.021841	-0.307567	0.0768102
ENSG00000106105	GARS	2617	turquoise	-0.694588	5.1837e-06	0.731785	8.76494e-07	-0.483543	0.00376587	-0.260398	0.136917	-0.00595389	0.973341
ENSG00000146670	CDCA5	113130	turquoise	-0.694282	5.25433e-06	0.753321	2.72664e-07	-0.0988201	0.578193	-0.617599	9.97065e-05	-0.0625033	0.725464
ENSG00000099814	CEP170B	283638	turquoise	-0.694235	5.2652e-06	0.874506	1.39477e-11	-0.424487	0.0123431	-0.287648	0.0990256	-0.0431649	0.808477
ENSG00000156711	MAPK13	5603	turquoise	-0.693987	5.32308e-06	0.840768	4.88222e-10	-0.512452	0.00194466	-0.267211	0.126575	-0.273677	0.117307
ENSG00000142875	PRKACB	5567	turquoise	-0.693934	5.33573e-06	0.810836	6.11079e-09	-0.554769	0.000661684	0.0590925	0.739914	0.0968502	0.58583
ENSG00000101096	NFATC2	4773	turquoise	0.693843	5.35719e-06	-0.816799	3.83231e-09	0.14953	0.39864	0.542362	0.000921087	0.404247	0.0177314
ENSG00000144645	OSBPL10	114884	turquoise	-0.693758	5.37722e-06	0.894263	1.04248e-12	-0.611476	0.000122044	-0.231616	0.187493	-0.119679	0.500205
ENSG00000077522	ACTN2	88	turquoise	-0.693705	5.38986e-06	0.864199	4.56509e-11	-0.37561	0.0285894	-0.307788	0.0765871	-0.463583	0.0057564
ENSG00000139112	GABARAPL1	23710	turquoise	-0.693323	5.48111e-06	0.747526	3.77568e-07	-0.493241	0.00303613	-0.0962247	0.588264	0.348897	0.0431394
ENSG00000050030	KIAA2022	340533	turquoise	-0.69332	5.48183e-06	0.870942	2.12575e-11	-0.339331	0.0496104	-0.491368	0.00316667	0.00613975	0.972509
ENSG00000113763	UNC5A	90249	turquoise	-0.693231	5.50349e-06	0.870044	2.35938e-11	-0.490128	0.0032557	-0.136045	0.442977	-0.182502	0.301573
ENSG00000133424	LARGE	9215	turquoise	-0.693226	5.50458e-06	0.893741	1.12356e-12	-0.381334	0.0260671	-0.34126	0.0482473	-0.0929609	0.601037
ENSG00000143590	EFNA3	1944	turquoise	-0.693156	5.52165e-06	0.879414	7.64176e-12	-0.155328	0.380393	-0.622501	8.45456e-05	-0.491693	0.00314363
ENSG00000067066	SP100	6672	turquoise	0.693129	5.52829e-06	-0.852901	1.50594e-10	0.294984	0.0903369	0.427465	0.0116814	0.191281	0.278508
ENSG00000108797	CNTNAP1	8506	turquoise	-0.693009	5.55735e-06	0.842438	4.17706e-10	-0.672759	1.30797e-05	-0.0139423	0.937622	-0.19811	0.26138
ENSG00000150760	DOCK1	1793	turquoise	0.692809	5.60659e-06	-0.717445	1.79727e-06	0.306472	0.0779208	0.570282	0.00042952	0.478768	0.00417774
ENSG00000126785	RHOJ	57381	turquoise	0.692767	5.61697e-06	-0.783989	4.14829e-08	0.368436	0.0320295	0.273026	0.118217	0.330036	0.0566185
ENSG00000135119	RNFT2	84900	turquoise	-0.692565	5.66685e-06	0.897064	6.92622e-13	-0.277381	0.112232	-0.490155	0.00325375	-0.312311	0.0721395
ENSG00000145555	MYO10	4651	turquoise	0.692554	5.66974e-06	-0.819589	3.06267e-09	0.427465	0.0116813	0.37669	0.0280985	0.447078	0.00802802
ENSG00000121060	TRIM25	100500827	turquoise	0.692356	5.71915e-06	-0.755731	2.37508e-07	0.0870003	0.624666	0.551891	0.000715272	0.252321	0.149965
ENSG00000005194	CIAPIN1	57019	turquoise	-0.692317	5.72874e-06	0.678461	1.03476e-05	-0.290002	0.096171	-0.416401	0.0143014	0.0465026	0.793974
ENSG00000104365	IKBKB	3551	turquoise	0.692285	5.73698e-06	-0.839118	5.68576e-10	0.290884	0.0951172	0.405079	0.0174765	-0.0946051	0.594587
ENSG00000054356	PTPRN	5798	turquoise	-0.691995	5.8103e-06	0.882356	5.26164e-12	-0.0781338	0.660498	-0.628323	6.92553e-05	-0.3688	0.0318473
ENSG00000104067	TJP1	7082	turquoise	0.691951	5.82147e-06	-0.775109	7.37274e-08	0.252374	0.149877	0.662654	1.95728e-05	0.287278	0.0994799
ENSG00000058335	RASGRF1	5923	turquoise	-0.691349	5.97681e-06	0.876437	1.10411e-11	-0.489634	0.00329175	-0.179992	0.308386	-0.38122	0.0261153
ENSG00000115825	PRKD3	23683	turquoise	0.69116	6.02624e-06	-0.850418	1.93181e-10	0.120021	0.498969	0.651578	2.99325e-05	0.567255	0.000468095
ENSG00000152969	JAKMIP1	152789	turquoise	-0.691146	6.02998e-06	0.769137	1.07e-07	-0.564117	0.000511296	0.0523064	0.768919	0.196249	0.265977
ENSG00000140262	TCF12	6938	turquoise	0.690944	6.08327e-06	-0.77038	9.91069e-08	-0.0241926	0.891972	0.8214	2.64262e-09	0.336037	0.0520103
ENSG00000135750	KCNK1	3775	turquoise	-0.690891	6.09728e-06	0.896458	7.57369e-13	-0.572283	0.000405605	-0.118373	0.504927	-0.170083	0.33621
ENSG00000077152	UBE2T	29089	turquoise	-0.689733	6.41236e-06	0.860002	7.1985e-11	-0.429917	0.0111592	-0.379664	0.0267832	-0.0935174	0.59885
ENSG00000004059	ARF5	381	turquoise	-0.689467	6.48656e-06	0.833407	9.51308e-10	-0.129812	0.464338	-0.637825	4.95681e-05	-0.23073	0.189233
ENSG00000084444	KIAA1467	57613	turquoise	-0.689284	6.53823e-06	0.865878	3.78854e-11	-0.648051	3.41475e-05	-0.0818073	0.645556	-0.106129	0.550257
ENSG00000123094	RASSF8	11228	turquoise	0.689158	6.57403e-06	-0.793616	2.15585e-08	0.0418315	0.814289	0.747017	3.88358e-07	0.509328	0.00209445
ENSG00000117222	RBBP5	5929	turquoise	-0.689007	6.61729e-06	0.722148	1.42701e-06	-0.182434	0.301756	-0.429967	0.0111488	-0.354559	0.0396411
ENSG00000011295	TTC19	54902	turquoise	-0.688588	6.73819e-06	0.706746	2.9875e-06	-0.387408	0.0235938	-0.337167	0.0511768	0.196637	0.265014
ENSG00000026950	BTN3A1	11119	turquoise	0.688509	6.76124e-06	-0.677455	1.07883e-05	0.0301754	0.865475	0.612302	0.000118788	0.525797	0.00140508
ENSG00000100600	LGMN	5641	turquoise	-0.688294	6.82409e-06	0.801394	1.23845e-08	-0.324945	0.0607773	-0.461029	0.00606685	-0.275366	0.114972
ENSG00000115183	TANC1	85461	turquoise	0.688276	6.82958e-06	-0.754916	2.48904e-07	-0.0115708	0.948216	0.80542	9.2063e-09	0.342435	0.0474309
ENSG00000146433	TMEM181	57583	turquoise	-0.688086	6.88576e-06	0.820286	2.89421e-09	-0.457077	0.00657547	-0.154493	0.382989	-0.340771	0.04859
ENSG00000100983	GSS	2937	turquoise	-0.687975	6.91874e-06	0.658666	2.28532e-05	-0.0145792	0.934778	-0.671433	1.3802e-05	-0.205677	0.243226
ENSG00000089723	OTUB2	78990	turquoise	-0.68794	6.92906e-06	0.834457	8.66686e-10	-0.270307	0.122072	-0.483531	0.00376684	-0.226456	0.19779
ENSG00000122733	KIAA1045	23349	turquoise	-0.687858	6.95371e-06	0.910818	7.72533e-14	-0.135742	0.444002	-0.609464	0.000130308	-0.250579	0.152895
ENSG00000134283	PPHLN1	51535	turquoise	-0.687762	6.98258e-06	0.774777	7.52945e-08	-0.729874	9.66972e-07	0.11693	0.510167	0.195077	0.268899
ENSG00000137996	RTCA	8634	turquoise	-0.687238	7.1417e-06	0.695137	5.05915e-06	-0.417426	0.0140396	-0.189084	0.28417	0.0898388	0.613365
ENSG00000105613	MAST1	22983	turquoise	-0.68708	7.19025e-06	0.897802	6.20677e-13	-0.25219	0.150184	-0.505982	0.00226595	-0.462476	0.00588932
ENSG00000156471	PTDSS1	9791	turquoise	-0.686895	7.24762e-06	0.781872	4.76926e-08	-0.475737	0.00445894	-0.387066	0.0237278	-0.0615052	0.729683
ENSG00000118707	TGIF2	60436	turquoise	0.686743	7.29508e-06	-0.775141	7.3579e-08	0.556942	0.000623617	-0.0180833	0.919148	0.0147111	0.934189
ENSG00000149305	HTR3B	9177	turquoise	-0.686635	7.3289e-06	0.76465	1.40546e-07	-0.617614	9.96555e-05	0.0676428	0.703868	0.113361	0.523251
ENSG00000136153	LMO7	4008	turquoise	-0.686165	7.47787e-06	0.863269	5.0566e-11	-0.658358	2.31255e-05	0.0368556	0.836061	-0.0619659	0.727735
ENSG00000123178	SPRYD7	57213	turquoise	-0.685975	7.53885e-06	0.826062	1.79371e-09	-0.594044	0.000212237	-0.129041	0.467021	0.164018	0.353974
ENSG00000124508	BTN2A2	10385	turquoise	0.685903	7.56218e-06	-0.650991	3.06004e-05	-0.124503	0.482957	0.599247	0.000180531	0.499065	0.0026597
ENSG00000150093	ITGB1	3688	turquoise	0.685636	7.64899e-06	-0.772454	8.71276e-08	0.104346	0.557011	0.752669	2.82953e-07	0.579047	0.000333255
ENSG00000156642	NPTN	27020	turquoise	-0.685461	7.70643e-06	0.847098	2.6767e-10	-0.731477	8.90538e-07	-0.0224693	0.899627	0.0698678	0.694587
ENSG00000074590	NUAK1	9891	turquoise	-0.68507	7.83584e-06	0.888802	2.24049e-12	-0.340006	0.0491299	-0.232018	0.186706	-0.123349	0.487054
ENSG00000140983	RHOT2	89941	turquoise	-0.685062	7.83853e-06	0.70514	3.21807e-06	-0.0490802	0.78282	-0.688288	6.82602e-06	-0.591965	0.000226238
ENSG00000117245	KIF17	57576	turquoise	-0.684646	7.97882e-06	0.873773	1.52267e-11	-0.0330555	0.85277	-0.672089	1.34403e-05	-0.276416	0.113538
ENSG00000119537	KDSR	2531	turquoise	0.684603	7.99314e-06	-0.824673	2.01568e-09	0.499606	0.00262689	0.4032	0.0180564	0.2796	0.109271
ENSG00000064218	DMRT3	58524	turquoise	-0.684572	8.00376e-06	0.701556	3.79236e-06	-0.455956	0.00672624	-0.112657	0.525853	-0.0314283	0.859944
ENSG00000112276	BVES	11149	turquoise	0.684538	8.0154e-06	-0.68236	8.78992e-06	0.079208	0.656115	0.708629	2.73631e-06	0.124827	0.48181
ENSG00000120251	GRIA2	2891	turquoise	-0.684426	8.05367e-06	0.876147	1.14382e-11	-0.533895	0.00114606	-0.0809689	0.648954	0.0593189	0.738952
ENSG00000135316	SYNCRIP	10492	turquoise	0.684351	8.07939e-06	-0.797899	1.59346e-08	0.331795	0.0552355	0.57298	0.000397548	0.559575	0.000580095
ENSG00000085415	SEH1L	81929	turquoise	-0.684322	8.08932e-06	0.860472	6.84574e-11	-0.69	6.33839e-06	0.0438367	0.805553	0.0381467	0.830399
ENSG00000105204	DYRK1B	9149	turquoise	-0.684303	8.09582e-06	0.864339	4.49491e-11	-0.151525	0.392306	-0.55199	0.000713376	-0.314271	0.0702762
ENSG00000147655	RSPO2	340419	turquoise	-0.684075	8.1745e-06	0.82139	2.64479e-09	-0.695982	4.87287e-06	0.0323373	0.855934	0.0805454	0.650674
ENSG00000132821	VSTM2L	128434	turquoise	-0.684054	8.18193e-06	0.929427	2.09327e-15	-0.324907	0.0608094	-0.385456	0.0243666	-0.112011	0.528243
ENSG00000103512	NOMO1	23420	turquoise	-0.684043	8.18562e-06	0.838198	6.18586e-10	-0.329816	0.0567935	-0.582687	0.00029929	-0.380269	0.0265221
ENSG00000082213	C5orf22	55322	turquoise	-0.683942	8.22074e-06	0.813831	4.84386e-09	-0.692408	5.70617e-06	-0.0040236	0.981982	0.037553	0.833002
ENSG00000101608	MYL12A	10627	turquoise	0.683919	8.22885e-06	-0.859532	7.56862e-11	0.169052	0.33919	0.569602	0.000437934	0.542456	0.000918823
ENSG00000141378	PTRH2	51651	turquoise	-0.683797	8.27176e-06	0.647107	3.5363e-05	-0.402515	0.0182718	-0.277453	0.112134	0.0293039	0.869327
ENSG00000144635	DYNC1LI1	51143	turquoise	-0.683652	8.32244e-06	0.675837	1.1533e-05	-0.664823	1.79733e-05	0.148547	0.401786	0.2037	0.247885
ENSG00000116815	CD58	965	turquoise	0.683429	8.40167e-06	-0.843988	3.6079e-10	0.208791	0.236007	0.426553	0.0118808	0.218547	0.21433
ENSG00000105137	SYDE1	85360	turquoise	0.683001	8.55523e-06	-0.849205	2.17825e-10	0.440761	0.00908004	0.29965	0.0851233	-0.0214058	0.904355
ENSG00000100604	CHGA	1113	turquoise	-0.682995	8.55728e-06	0.917196	2.46932e-14	-0.360007	0.0364951	-0.386269	0.0240425	-0.344154	0.0462578
ENSG00000156273	BACH1	100379661	turquoise	0.682732	8.6529e-06	-0.794193	2.07073e-08	0.202174	0.251522	0.664103	1.84904e-05	0.479358	0.0041248
ENSG00000141506	PIK3R5	23533	turquoise	0.682548	8.7204e-06	-0.760309	1.81947e-07	0.329861	0.056758	0.299074	0.0857544	0.159698	0.366966
ENSG00000118960	HS1BP3	64342	turquoise	0.682395	8.77685e-06	-0.7746	7.61389e-08	0.685917	7.5578e-06	-0.0972716	0.584192	-0.190542	0.280405
ENSG00000120049	KCNIP2	30819	turquoise	-0.682307	8.80943e-06	0.843339	3.83697e-10	-0.509832	0.00206962	-0.137702	0.437388	0.00501454	0.977546
ENSG00000065135	GNAI3	2773	turquoise	0.682158	8.86484e-06	-0.823161	2.28586e-09	0.124045	0.484582	0.51494	0.00183213	0.407659	0.0167055
ENSG00000151729	SLC25A4	291	turquoise	-0.682123	8.87799e-06	0.708258	2.78414e-06	-0.464154	0.00568899	-0.185453	0.293689	0.339487	0.0494994
ENSG00000146733	PSPH	5723	turquoise	0.682019	8.91704e-06	-0.774616	7.60635e-08	0.123696	0.485822	0.42853	0.0114521	0.38116	0.026141
ENSG00000054277	OPN3	23596	turquoise	-0.681648	9.05719e-06	0.793923	2.11015e-08	-0.719614	1.61677e-06	0.022791	0.898197	0.0820585	0.644539
ENSG00000104722	NEFM	4741	turquoise	-0.681596	9.07707e-06	0.854494	1.28043e-10	-0.491311	0.00317068	-0.0254145	0.886551	-0.063815	0.719932
ENSG00000131650	KREMEN2	79412	turquoise	-0.681577	9.0844e-06	0.719937	1.59138e-06	-0.0660959	0.710345	-0.516516	0.00176387	-0.203859	0.247509
ENSG00000111907	TPD52L1	7164	turquoise	0.681456	9.13065e-06	-0.814979	4.42653e-09	0.155099	0.381103	0.441808	0.00889794	0.519885	0.00162531
ENSG00000126602	TRAP1	10131	turquoise	-0.681411	9.14783e-06	0.699668	4.13102e-06	-0.203049	0.249433	-0.560314	0.000568365	0.0245593	0.890345
ENSG00000119227	PIGZ	80235	turquoise	-0.681213	9.22441e-06	0.800386	1.33249e-08	-0.340694	0.0486438	-0.427817	0.0116052	-0.230602	0.189486
ENSG00000124795	DEK	7913	turquoise	0.681188	9.23398e-06	-0.811005	6.03185e-09	0.240672	0.170342	0.550447	0.000743577	0.530577	0.0012466
ENSG00000078668	VDAC3	7419	turquoise	-0.681133	9.25542e-06	0.767846	1.15807e-07	-0.731627	8.83657e-07	0.117303	0.50881	0.218276	0.214912
ENSG00000115165	CYTIP	9595	turquoise	0.681108	9.26489e-06	-0.764806	1.39232e-07	0.309342	0.0750358	0.209254	0.234946	0.336241	0.051859
ENSG00000141404	GNAL	2774	turquoise	-0.681045	9.28972e-06	0.792192	2.38013e-08	-0.382591	0.0255385	-0.318137	0.06671	0.00323058	0.985533
ENSG00000107819	SFXN3	81855	turquoise	-0.680866	9.35942e-06	0.800986	1.27581e-08	-0.151397	0.392712	-0.47456	0.00457243	-0.593823	0.000213687
ENSG00000091536	MYO15A	51168	turquoise	-0.680846	9.36745e-06	0.898873	5.28593e-13	-0.393012	0.0214872	-0.388711	0.0230894	-0.266008	0.128359
ENSG00000148411	NACC2	138151	turquoise	0.680668	9.43755e-06	-0.873204	1.62932e-11	0.32199	0.0632991	0.36393	0.0343578	0.274816	0.115728
ENSG00000121413	ZSCAN18	65982	turquoise	-0.680662	9.43981e-06	0.731627	8.83663e-07	-0.517567	0.00171954	-0.218343	0.214769	-0.498541	0.00269187
ENSG00000137267	TUBB2A	7280	turquoise	-0.680613	9.45927e-06	0.797252	1.66873e-08	-0.335998	0.0520396	-0.481961	0.0038982	0.0567877	0.749728
ENSG00000116885	OSCP1	127700	turquoise	-0.680604	9.46274e-06	0.791667	2.46811e-08	-0.609123	0.000131757	-0.247046	0.158961	0.0139845	0.937433
ENSG00000139625	MAP3K12	7786	turquoise	-0.680364	9.5583e-06	0.747223	3.83957e-07	-0.248305	0.15678	-0.346232	0.0448697	-0.582482	0.000301114
ENSG00000129680	MAP7D3	79649	turquoise	0.680279	9.59246e-06	-0.908856	1.07863e-13	0.346622	0.0446133	0.346874	0.044448	0.192271	0.275981
ENSG00000062282	DGAT2	84649	turquoise	-0.679992	9.70852e-06	0.864477	4.42725e-11	-0.176014	0.319376	-0.643082	4.09962e-05	-0.318963	0.0659667
ENSG00000104728	ARHGEF10	9639	turquoise	0.679759	9.80318e-06	-0.873712	1.53382e-11	0.161577	0.361282	0.594083	0.000211979	0.0770663	0.664865
ENSG00000125733	TRIP10	9322	turquoise	0.679755	9.80484e-06	-0.80123	1.25333e-08	0.402116	0.018398	0.28306	0.104772	-0.0871268	0.62416
ENSG00000036549	ZZZ3	26009	turquoise	0.679745	9.8091e-06	-0.714355	2.08627e-06	0.335092	0.0527153	0.541713	0.000936844	0.0324907	0.855258
ENSG00000104327	CALB1	793	turquoise	-0.679445	9.93265e-06	0.814319	4.66211e-09	-0.299378	0.0854204	-0.341116	0.0483477	0.0894563	0.614883
ENSG00000151690	MFSD6	54842	turquoise	-0.679222	1.00253e-05	0.821314	2.66138e-09	-0.117231	0.509072	-0.361018	0.0359345	-0.334627	0.0530651
ENSG00000136144	RCBTB1	55213	turquoise	0.67921	1.00305e-05	-0.773525	8.14702e-08	0.207373	0.239277	0.637405	5.0319e-05	0.546513	0.000825773
ENSG00000121769	FABP3	2170	turquoise	-0.6792	1.00343e-05	0.874539	1.38924e-11	-0.21233	0.227978	-0.586226	0.000269256	-0.133393	0.452001
ENSG00000072832	CRMP1	1400	turquoise	-0.678977	1.01281e-05	0.719943	1.59091e-06	-0.226584	0.197531	-0.574271	0.000383019	0.0390095	0.826621
ENSG00000146966	DENND2A	27147	turquoise	0.678905	1.01586e-05	-0.726927	1.12348e-06	0.776809	6.61746e-08	-0.0414133	0.816114	0.0942655	0.595917
ENSG00000124201	ZNFX1	57169	turquoise	0.678905	1.01586e-05	-0.780934	5.07092e-08	0.273835	0.117088	0.563433	0.000521171	0.316871	0.0678621
ENSG00000112214	FHL5	9457	turquoise	0.678878	1.01698e-05	-0.68472	7.95361e-06	0.236885	0.177371	0.379096	0.0270305	0.428367	0.011487
ENSG00000122786	CALD1	800	turquoise	0.678637	1.02725e-05	-0.873036	1.66218e-11	0.380918	0.0262438	0.46076	0.00610043	0.299247	0.0855643
ENSG00000110888	CAPRIN2	65981	turquoise	-0.67856	1.03052e-05	0.800825	1.29079e-08	-0.750705	3.16165e-07	0.0785766	0.65869	-0.155552	0.379698
ENSG00000088538	DOCK3	1795	turquoise	-0.678528	1.03189e-05	0.898091	5.94419e-13	-0.611517	0.00012188	-0.0690784	0.697875	-0.263184	0.132615
ENSG00000111961	SASH1	23328	turquoise	0.678317	1.04097e-05	-0.769906	1.02053e-07	0.0544449	0.759743	0.703493	3.4713e-06	0.485741	0.00358834
ENSG00000134769	DTNA	1837	turquoise	0.678149	1.04828e-05	-0.801005	1.27399e-08	0.0254986	0.886177	0.666459	1.68466e-05	0.61992	9.22465e-05
ENSG00000132386	SERPINF1	5176	turquoise	-0.678136	1.04882e-05	0.844262	3.51536e-10	-0.45186	0.00730256	-0.275421	0.114897	-0.0409934	0.817947
ENSG00000139352	ASCL1	429	turquoise	0.677839	1.06182e-05	-0.748655	3.54611e-07	0.618751	9.59388e-05	0.0422059	0.812656	0.189263	0.283706
ENSG00000135931	ARMC9	80210	turquoise	-0.677415	1.08063e-05	0.858902	8.09117e-11	-0.365681	0.0334372	-0.394375	0.0209992	-0.237196	0.176786
ENSG00000007516	BAIAP3	8938	turquoise	-0.677339	1.08402e-05	0.660381	2.1386e-05	-0.228641	0.193384	-0.490988	0.00319373	-0.366559	0.0329832
ENSG00000082684	SEMA5B	54437	turquoise	-0.677015	1.09865e-05	0.866046	3.71792e-11	-0.550942	0.000733757	-0.116551	0.511549	-0.155579	0.379613
ENSG00000115525	ST3GAL5	8869	turquoise	-0.677013	1.09874e-05	0.722166	1.42577e-06	-0.0224051	0.899912	-0.552474	0.000704111	-0.415156	0.0146248
ENSG00000120159	CAAP1	79886	turquoise	0.677009	1.09891e-05	-0.67527	1.18048e-05	-0.088823	0.617399	0.703901	3.40687e-06	0.660886	2.09702e-05
ENSG00000153933	DGKE	8526	turquoise	-0.676289	1.13205e-05	0.849815	2.05082e-10	-0.172789	0.328464	-0.503203	0.00241758	-0.535978	0.00108665
ENSG00000107897	ACBD5	91452	turquoise	0.676018	1.14474e-05	-0.745861	4.13937e-07	0.229687	0.191298	0.601333	0.000169055	0.626415	7.39661e-05
ENSG00000010322	NISCH	11188	turquoise	-0.676004	1.14543e-05	0.811874	5.64048e-09	-0.100066	0.573385	-0.678509	1.03272e-05	-0.403585	0.0179362
ENSG00000125734	GPR108	102465474	turquoise	0.675989	1.1461e-05	-0.760806	1.76695e-07	0.476034	0.00443062	0.215875	0.220124	-0.0727606	0.682586
ENSG00000134287	ARF3	377	turquoise	-0.675969	1.14706e-05	0.791323	2.52734e-08	-0.327089	0.0589976	-0.268681	0.124423	0.256966	0.142356
ENSG00000155252	PI4K2A	55361	turquoise	-0.675787	1.15569e-05	0.853017	1.48837e-10	-0.2793	0.109668	-0.443384	0.00862982	-0.398151	0.0196946
ENSG00000114416	FXR1	8087	turquoise	0.675765	1.15671e-05	-0.788358	3.09509e-08	0.407099	0.0168702	0.365219	0.033678	0.292584	0.0931132
ENSG00000111450	STX2	2054	turquoise	0.67543	1.17275e-05	-0.772557	8.65665e-08	0.187727	0.287705	0.67083	1.41426e-05	0.276286	0.113715
ENSG00000087266	SH3BP2	6452	turquoise	0.675273	1.18032e-05	-0.79925	1.44635e-08	0.383299	0.0252448	0.22413	0.202559	0.195164	0.26868
ENSG00000073614	KDM5A	5927	turquoise	0.675252	1.18134e-05	-0.747004	3.88649e-07	0.504593	0.00234071	0.367836	0.032332	0.0573319	0.747407
ENSG00000110171	TRIM3	10612	turquoise	-0.675238	1.18204e-05	0.806927	8.22492e-09	-0.552146	0.000710374	-0.0909222	0.609075	-0.414726	0.014738
ENSG00000107104	KANK1	23189	turquoise	0.675055	1.19097e-05	-0.815428	4.27239e-09	0.0838116	0.637461	0.746893	3.91032e-07	0.46865	0.00518069
ENSG00000129654	FOXJ1	2302	turquoise	0.674764	1.20524e-05	-0.786107	3.60213e-08	0.245986	0.160814	0.304412	0.0800438	-0.103889	0.55875
ENSG00000144567	FAM134A	79137	turquoise	-0.674555	1.2156e-05	0.709159	2.66916e-06	-0.0526933	0.767257	-0.660558	2.12394e-05	-0.479992	0.0040686
ENSG00000055955	ITIH4	3700	turquoise	-0.674501	1.21827e-05	0.774732	7.55083e-08	-0.113934	0.521141	-0.606823	0.000141917	-0.525047	0.00143149
ENSG00000120729	MYOT	9499	turquoise	0.674474	1.21961e-05	-0.71519	2.00422e-06	0.488816	0.00335226	0.311999	0.0724395	0.0972809	0.584156
ENSG00000093000	NUP50	10762	turquoise	-0.674368	1.22491e-05	0.580595	0.000318415	-0.382916	0.0254033	-0.0466237	0.793449	0.21453	0.223083
ENSG00000078018	MAP2	4133	turquoise	-0.674262	1.23023e-05	0.868457	2.83111e-11	-0.547247	0.000809858	-0.0951864	0.592314	0.118788	0.503424
ENSG00000047597	XK	7504	turquoise	-0.674139	1.23644e-05	0.821912	2.5339e-09	-0.696534	4.75449e-06	0.0556641	0.754526	0.0931442	0.600316
ENSG00000110693	SOX6	102464826	turquoise	0.674128	1.23699e-05	-0.705329	3.19013e-06	0.329131	0.0573408	0.382763	0.0254669	0.422468	0.0128094
ENSG00000090554	FLT3LG	2323	turquoise	0.673977	1.24464e-05	-0.709269	2.65543e-06	0.519928	0.00162359	0.117829	0.506899	-0.0273591	0.877932
ENSG00000007171	NOS2	4843	turquoise	-0.673816	1.25287e-05	0.809318	6.86332e-09	-0.394867	0.0208252	-0.183235	0.299602	0.149128	0.399925
ENSG00000128203	ASPHD2	57168	turquoise	-0.673719	1.25785e-05	0.847429	2.59199e-10	-0.456183	0.00669551	-0.293436	0.0921202	-0.120794	0.496189
ENSG00000072501	SMC1A	8243	turquoise	0.67371	1.25828e-05	-0.790933	2.59612e-08	0.337054	0.0512597	0.588176	0.000253886	0.366965	0.032775
ENSG00000151490	PTPRO	5800	turquoise	-0.673654	1.26117e-05	0.808762	7.15995e-09	-0.645971	3.68767e-05	-0.0084533	0.962156	0.12682	0.474786
ENSG00000137251	TINAG	27283	turquoise	-0.673363	1.27624e-05	0.638598	4.8214e-05	-0.0857791	0.629553	-0.518662	0.00167445	-0.206355	0.24164
ENSG00000124126	PREX1	57580	turquoise	0.673165	1.28656e-05	-0.783719	4.2231e-08	0.247622	0.157961	0.584305	0.000285206	0.0500612	0.778586
ENSG00000070182	SPTB	102465841	turquoise	-0.673132	1.28828e-05	0.827856	1.54059e-09	-0.0455201	0.798237	-0.521138	0.00157625	-0.380725	0.0263264
ENSG00000132305	IMMT	10989	turquoise	-0.673014	1.29446e-05	0.630027	6.52758e-05	-0.355866	0.0388675	-0.283427	0.104303	0.34761	0.0439687
ENSG00000076043	REXO2	25996	turquoise	0.672822	1.3046e-05	-0.825648	1.85732e-09	0.101802	0.566718	0.60241	0.000163393	0.365271	0.0336508
ENSG00000145920	CPLX2	10814	turquoise	-0.672407	1.32679e-05	0.844868	3.31806e-10	-0.120561	0.497026	-0.64034	4.52836e-05	-0.0601062	0.73561
ENSG00000053108	FSTL4	23105	turquoise	-0.672189	1.3386e-05	0.81781	3.5349e-09	-0.401373	0.0186356	-0.281795	0.106401	-0.0269053	0.879942
ENSG00000010810	FYN	2534	turquoise	0.671801	1.35984e-05	-0.808948	7.05976e-09	0.00291048	0.986966	0.644191	3.93676e-05	0.559734	0.000577556
ENSG00000127946	HIP1	3092	turquoise	0.671707	1.36502e-05	-0.721702	1.45889e-06	0.303286	0.0812228	0.47388	0.00463914	-0.0598368	0.736753
ENSG00000155324	GRAMD3	65983	turquoise	0.671689	1.366e-05	-0.857993	8.90627e-11	0.0396537	0.823802	0.599709	0.000177931	0.392382	0.0217159
ENSG00000105402	NAPA	8775	turquoise	-0.671585	1.37178e-05	0.820756	2.78563e-09	0.0622511	0.72653	-0.784997	3.87946e-08	-0.522346	0.0015302
ENSG00000113161	HMGCR	3156	turquoise	-0.671559	1.37321e-05	0.858961	8.04145e-11	-0.593165	0.000218057	-0.123159	0.487732	-0.0216005	0.903489
ENSG00000101773	RBBP8	100616139	turquoise	0.67154	1.37429e-05	-0.77854	5.92222e-08	0.0857501	0.629669	0.707315	2.90938e-06	0.627622	7.09542e-05
ENSG00000100320	RBFOX2	23543	turquoise	-0.671512	1.37584e-05	0.862149	5.71286e-11	-0.605365	0.000148715	0.0134997	0.939598	0.0142219	0.936373
ENSG00000076248	UNG	7374	turquoise	0.671461	1.37865e-05	-0.793878	2.11684e-08	0.0856639	0.630015	0.482337	0.00386638	0.41835	0.013807
ENSG00000101222	SPEF1	25876	turquoise	-0.671356	1.38454e-05	0.769633	1.03785e-07	-0.0242686	0.891635	-0.754048	2.61587e-07	-0.254903	0.145699
ENSG00000064763	FAR2	55711	turquoise	-0.671249	1.39052e-05	0.701373	3.82395e-06	0.157032	0.375122	-0.762177	1.6292e-07	-0.323139	0.0623085
ENSG00000106560	GIMAP2	26157	turquoise	0.67124	1.39103e-05	-0.739476	5.85142e-07	0.149656	0.398239	0.45093	0.00743897	0.483551	0.00376523
ENSG00000007372	PAX6	5080	turquoise	0.670973	1.40614e-05	-0.835631	7.80323e-10	0.0748576	0.673933	0.540439	0.000968442	0.520926	0.00158445
ENSG00000065559	MAP2K4	6416	turquoise	-0.670865	1.41227e-05	0.850292	1.95619e-10	-0.667403	1.62257e-05	0.0206158	0.90787	-0.0646758	0.716309
ENSG00000100796	SMEK1	55671	turquoise	0.670846	1.41337e-05	-0.797887	1.59479e-08	0.112654	0.525863	0.623149	8.27057e-05	0.212723	0.227098
ENSG00000136436	CALCOCO2	10241	turquoise	0.670807	1.41559e-05	-0.891824	1.47448e-12	0.182622	0.30125	0.626587	7.35299e-05	0.471032	0.00492763
ENSG00000100023	PPIL2	23759	turquoise	-0.670757	1.41842e-05	0.855472	1.15794e-10	-0.0918528	0.6054	-0.660569	2.123e-05	-0.481683	0.00392192
ENSG00000143553	SNAPIN	23557	turquoise	0.67059	1.42804e-05	-0.847514	2.57047e-10	0.51199	0.00196619	0.16789	0.342568	0.343958	0.0463904
ENSG00000124313	IQSEC2	23096	turquoise	-0.670547	1.43048e-05	0.847763	2.50885e-10	-0.594401	0.000209912	0.0013435	0.993983	-0.0198903	0.911099
ENSG00000102007	PLP2	5355	turquoise	0.670323	1.44344e-05	-0.766329	1.27001e-07	0.465215	0.00556533	0.0422806	0.81233	-0.0589999	0.740307
ENSG00000105856	HBP1	26959	turquoise	0.670016	1.46139e-05	-0.875243	1.27637e-11	0.342835	0.047156	0.452905	0.00715155	0.2335	0.183828
ENSG00000142227	EMP3	2014	turquoise	0.669853	1.471e-05	-0.818439	3.36077e-09	0.448605	0.00778994	-0.0184148	0.917671	-0.0187192	0.916315
ENSG00000109016	DHRS7B	25979	turquoise	-0.669818	1.47307e-05	0.592172	0.000224805	-0.358651	0.0372587	-0.425128	0.0121981	-0.194487	0.270378
ENSG00000113108	APBB3	102465499	turquoise	-0.669801	1.47408e-05	0.747765	3.72612e-07	-0.609025	0.000132178	-0.103079	0.561837	-0.372915	0.0298444
ENSG00000104324	CPQ	10404	turquoise	0.669793	1.47456e-05	-0.87136	2.02468e-11	0.104642	0.55589	0.614604	0.000110125	0.432099	0.0107112
ENSG00000146826	C7orf43	100616439	turquoise	-0.669789	1.47481e-05	0.796899	1.71113e-08	-0.545915	0.000838938	-0.186281	0.291501	-0.365379	0.0335945
ENSG00000119280	C1orf198	84886	turquoise	0.669783	1.47518e-05	-0.86794	3.00287e-11	0.258675	0.139628	0.55048	0.000742919	0.127281	0.473169
ENSG00000102221	JADE3	9767	turquoise	0.669779	1.47542e-05	-0.728897	1.01648e-06	0.287424	0.0992999	0.573628	0.000390192	0.167343	0.344167
ENSG00000099365	STX1B	112755	turquoise	-0.669745	1.47743e-05	0.931353	1.36359e-15	-0.192988	0.274161	-0.561688	0.000547131	-0.275279	0.115091
ENSG00000064961	HMG20B	10362	turquoise	0.669743	1.47757e-05	-0.793275	2.20772e-08	0.745911	4.12798e-07	-0.156162	0.377808	-0.170996	0.333583
ENSG00000137500	CCDC90B	60492	turquoise	0.669727	1.47849e-05	-0.773592	8.11278e-08	0.139333	0.431927	0.60637	0.000143999	0.669235	1.50796e-05
ENSG00000119865	CNRIP1	25927	turquoise	-0.669469	1.49387e-05	0.794302	2.05502e-08	-0.100576	0.571422	-0.519512	0.00164015	0.0907489	0.609761
ENSG00000102780	DGKH	160851	turquoise	-0.669245	1.50737e-05	0.75157	3.01115e-07	-0.139338	0.431909	-0.309417	0.0749615	-0.271805	0.119937
ENSG00000135127	CCDC64	92558	turquoise	-0.669165	1.51224e-05	0.849115	2.19759e-10	-0.574004	0.000385979	0.00470915	0.978913	-0.064245	0.718121
ENSG00000137076	TLN1	102465513	turquoise	0.668852	1.53133e-05	-0.793229	2.21478e-08	0.153678	0.385535	0.643393	4.05341e-05	0.161923	0.36024
ENSG00000115252	PDE1A	5136	turquoise	-0.668681	1.54187e-05	0.837047	6.86817e-10	-0.529039	0.00129578	-0.106981	0.547039	-0.0103116	0.953845
ENSG00000129515	SNX6	58533	turquoise	0.668613	1.54603e-05	-0.74072	5.47424e-07	0.280944	0.107506	0.598539	0.000184576	0.587922	0.00025584
ENSG00000133104	SPG20	23111	turquoise	0.668329	1.5637e-05	-0.835061	8.21206e-10	0.138099	0.436054	0.591351	0.000230522	0.487346	0.00346339
ENSG00000115325	DOK1	1796	turquoise	0.668253	1.56847e-05	-0.750014	3.28685e-07	0.684186	8.13609e-06	-0.201667	0.252739	0.0273214	0.878099
ENSG00000107147	KCNT1	57582	turquoise	-0.668209	1.57119e-05	0.873182	1.63361e-11	-0.304463	0.0799914	-0.380454	0.0264424	-0.466563	0.00541151
ENSG00000088992	TESC	54997	turquoise	-0.668116	1.57707e-05	0.659979	2.17221e-05	0.14608	0.409733	-0.655091	2.62078e-05	-0.251205	0.151836
ENSG00000112406	HECA	51696	turquoise	0.667752	1.60016e-05	-0.728966	1.01293e-06	0.426483	0.0118961	0.374473	0.0291136	0.241261	0.169267
ENSG00000154975	CA10	56934	turquoise	-0.667706	1.60306e-05	0.876224	1.1332e-11	-0.375758	0.0285216	-0.279954	0.108805	0.0862145	0.627809
ENSG00000127328	RAB3IP	117177	turquoise	0.667677	1.60497e-05	-0.697171	4.62119e-06	0.711955	2.33921e-06	0.0840346	0.636562	0.200253	0.25615
ENSG00000155729	KCTD18	130535	turquoise	0.66767	1.6054e-05	-0.716571	1.87508e-06	0.120192	0.498353	0.702311	3.66414e-06	0.633102	5.8615e-05
ENSG00000075790	BCAP29	55973	turquoise	-0.667625	1.60826e-05	0.714052	2.11677e-06	-0.65887	2.26742e-05	0.120859	0.495957	0.298853	0.0859968
ENSG00000137713	PPP2R1B	5519	turquoise	0.667569	1.61184e-05	-0.733326	8.09195e-07	0.0645682	0.716761	0.518219	0.00169258	0.0514563	0.772575
ENSG00000153896	ZNF599	148103	turquoise	0.667408	1.62223e-05	-0.80261	1.13318e-08	0.254214	0.146829	0.331143	0.0557455	0.0986613	0.578807
ENSG00000131368	MRPS25	64432	turquoise	-0.667126	1.64055e-05	0.820769	2.78257e-09	-0.231682	0.187364	-0.598787	0.000183153	-0.459367	0.00627651
ENSG00000112079	STK38	11329	turquoise	0.667058	1.64502e-05	-0.678697	1.02465e-05	0.274011	0.116843	0.129691	0.464758	-0.118286	0.50524
ENSG00000139908	TSSK4	283629	turquoise	0.667019	1.64754e-05	-0.601838	0.00016638	0.168979	0.339403	0.542327	0.000921933	0.283338	0.104418
ENSG00000143374	TARS2	102465529	turquoise	-0.667009	1.64819e-05	0.689138	6.57989e-06	-0.231794	0.187145	-0.369507	0.0314952	-0.314281	0.0702663
ENSG00000136518	ACTL6A	86	turquoise	0.666966	1.65104e-05	-0.814912	4.44994e-09	-0.0146562	0.934434	0.730692	9.27255e-07	0.353899	0.0400367
ENSG00000144406	UNC80	285175	turquoise	-0.666691	1.66919e-05	0.896789	7.21395e-13	-0.595523	0.000202749	-0.0335493	0.850595	-0.0268396	0.880233
ENSG00000101247	NDUFAF5	79133	turquoise	-0.666605	1.6749e-05	0.779928	5.41374e-08	-0.289752	0.0964706	-0.475725	0.00446002	-0.0435573	0.806769
ENSG00000137710	RDX	5962	turquoise	0.666426	1.68684e-05	-0.80064	1.30826e-08	0.198363	0.260759	0.662251	1.98831e-05	0.441704	0.00891601
ENSG00000091664	SLC17A6	57084	turquoise	-0.666326	1.69357e-05	0.879348	7.70554e-12	-0.477321	0.00431	-0.207896	0.238067	0.00714955	0.96799
ENSG00000120306	CYSTM1	84418	turquoise	0.666262	1.69788e-05	-0.807903	7.64175e-09	0.313464	0.0710384	0.249559	0.154628	0.527218	0.00135622
ENSG00000143797	MBOAT2	129642	turquoise	0.666093	1.70929e-05	-0.778279	6.02256e-08	0.196228	0.266028	0.619541	9.34304e-05	0.298567	0.0863117
ENSG00000143321	HDGF	3068	turquoise	0.666067	1.71107e-05	-0.787333	3.3173e-08	0.69235	5.72063e-06	-0.0734022	0.679934	-0.0119553	0.946498
ENSG00000143126	CELSR2	1952	turquoise	-0.665716	1.73503e-05	0.78252	4.57067e-08	-0.422173	0.012879	-0.215612	0.220702	-0.593506	0.00021578
ENSG00000133019	CHRM3	1131	turquoise	-0.665599	1.74302e-05	0.896199	7.8681e-13	-0.627732	7.06835e-05	-0.0430684	0.808898	-0.157885	0.372501
ENSG00000152977	ZIC1	7545	turquoise	0.665437	1.75423e-05	-0.760009	1.85188e-07	0.321084	0.0640884	0.421095	0.0131352	0.0899608	0.612882
ENSG00000146221	TCTE1	202500	turquoise	-0.665304	1.76348e-05	0.862358	5.58468e-11	-0.172805	0.328417	-0.671886	1.35512e-05	-0.215897	0.220076
ENSG00000103449	SALL1	6299	turquoise	0.665195	1.77113e-05	-0.802438	1.14754e-08	-0.0128616	0.942448	0.635484	5.38823e-05	0.178885	0.311419
ENSG00000047644	WWC3	55841	turquoise	0.665106	1.77739e-05	-0.74747	3.78759e-07	0.242324	0.167338	0.584733	0.000281587	0.158879	0.369462
ENSG00000087085	ACHE	43	turquoise	-0.664813	1.79807e-05	0.84856	2.32091e-10	-0.482907	0.00381863	-0.192036	0.27658	-0.297293	0.0877272
ENSG00000113578	FGF1	2246	turquoise	0.664701	1.80597e-05	-0.741503	5.2481e-07	0.670465	1.43525e-05	0.0722237	0.684807	0.186109	0.291953
ENSG00000060237	WNK1	65125	turquoise	0.66432	1.83331e-05	-0.698311	4.39122e-06	0.632661	5.95311e-05	0.219819	0.211607	0.252783	0.149196
ENSG00000104723	TUSC3	7991	turquoise	-0.664021	1.85506e-05	0.802441	1.1473e-08	-0.604956	0.000150672	-0.0816578	0.646161	0.166451	0.346782
ENSG00000102678	FGF9	2254	turquoise	-0.663952	1.86005e-05	0.879027	8.02082e-12	-0.374522	0.0290908	-0.237169	0.176837	-0.0538205	0.762419
ENSG00000145335	SNCA	6622	turquoise	-0.663878	1.86548e-05	0.807161	8.08136e-09	-0.312958	0.0715201	-0.171638	0.331743	0.13016	0.463132
ENSG00000059588	TARBP1	6894	turquoise	-0.663732	1.87619e-05	0.752702	2.8243e-07	-0.669034	1.52018e-05	0.175272	0.321452	0.164999	0.351065
ENSG00000089693	MLF2	8079	turquoise	-0.66366	1.88158e-05	0.759879	1.866e-07	0.0872017	0.623861	-0.75558	2.3959e-07	-0.330265	0.0564372
ENSG00000116783	TNNI3K	51086	turquoise	-0.663646	1.88259e-05	0.774532	7.64666e-08	-0.348548	0.0433631	-0.328246	0.0580544	-0.28395	0.103638
ENSG00000108349	CASC3	102466986	turquoise	0.663499	1.89351e-05	-0.75131	3.05579e-07	0.72943	9.89212e-07	0.0418278	0.814305	0.0232386	0.896208
ENSG00000105223	PLD3	23646	turquoise	-0.66345	1.8971e-05	0.850961	1.83005e-10	-0.158119	0.371783	-0.583515	0.00029201	-0.338792	0.0499969
ENSG00000145029	NICN1	84276	turquoise	-0.663084	1.92456e-05	0.782455	4.59019e-08	0.031799	0.858308	-0.738984	6.00712e-07	-0.389867	0.0226495
ENSG00000145391	SETD7	80854	turquoise	0.662966	1.93348e-05	-0.752536	2.85092e-07	0.0254558	0.886367	0.742671	4.92714e-07	0.650673	3.09674e-05
ENSG00000139921	TMX1	81542	turquoise	0.662909	1.93779e-05	-0.807976	7.59922e-09	0.0121029	0.945838	0.531211	0.00122681	0.33315	0.0541887
ENSG00000149489	ROM1	6094	turquoise	0.662903	1.93824e-05	-0.79458	2.01537e-08	0.675877	1.15141e-05	-0.125803	0.478362	0.0745499	0.675201
ENSG00000107105	ELAVL2	1993	turquoise	-0.662676	1.95553e-05	0.923388	7.45162e-15	-0.370404	0.0310537	-0.372007	0.0302769	-0.291767	0.0940727
ENSG00000103056	SMPD3	55512	turquoise	-0.662656	1.95707e-05	0.805512	9.14354e-09	-0.0873325	0.623338	-0.588899	0.000248387	-0.645129	3.80372e-05
ENSG00000065882	TBC1D1	23216	turquoise	0.66218	1.9939e-05	-0.702297	3.66645e-06	0.131795	0.457486	0.337227	0.0511329	0.326514	0.0594711
ENSG00000156414	TDRD9	122402	turquoise	-0.662044	2.00448e-05	0.645267	3.78447e-05	-0.38486	0.0246068	-0.0848311	0.633358	0.155281	0.380539
ENSG00000082805	ERC1	23085	turquoise	0.661831	2.02125e-05	-0.696268	4.81126e-06	0.279429	0.109497	0.618765	9.58933e-05	0.429252	0.0112987
ENSG00000006283	CACNA1G	8913	turquoise	-0.661731	2.02909e-05	0.863269	5.05637e-11	-0.253274	0.148381	-0.36272	0.0350058	-0.292807	0.0928519
ENSG00000117632	STMN1	100500808	turquoise	-0.66165	2.03558e-05	0.870016	2.36707e-11	-0.318595	0.0662975	-0.326368	0.059591	-0.170646	0.334589
ENSG00000075035	WSCD2	9671	turquoise	-0.661485	2.04865e-05	0.877023	1.02784e-11	-0.21229	0.228068	-0.567874	0.000459972	-0.450698	0.00747349
ENSG00000153922	CHD1	1105	turquoise	0.661171	2.07387e-05	-0.710598	2.49442e-06	0.402192	0.0183738	0.39256	0.0216512	0.0855017	0.630666
ENSG00000062650	WAPAL	23063	turquoise	0.661111	2.07878e-05	-0.768163	1.13586e-07	0.197879	0.261947	0.712977	2.22827e-06	0.404866	0.0175413
ENSG00000154124	FAM105B	90268	turquoise	0.660982	2.08924e-05	-0.773233	8.29791e-08	0.569059	0.000444757	-0.002877	0.987116	-0.179184	0.310597
ENSG00000135097	MSI1	4440	turquoise	0.660879	2.09761e-05	-0.754539	2.54347e-07	0.338373	0.0502989	0.276635	0.11324	-0.089777	0.61361
ENSG00000060709	RIMBP2	23504	turquoise	-0.660871	2.09826e-05	0.867478	3.16459e-11	-0.708646	2.73417e-06	0.017799	0.920415	0.0164935	0.926236
ENSG00000123595	RAB9A	9367	turquoise	0.660746	2.10846e-05	-0.751648	2.99793e-07	-0.0893208	0.615421	0.707785	2.8464e-06	0.638476	4.84253e-05
ENSG00000132600	PRMT7	54496	turquoise	-0.660661	2.11547e-05	0.787157	3.35675e-08	-0.0293861	0.868964	-0.738076	6.30457e-07	-0.462343	0.00590538
ENSG00000150403	TMCO3	55002	turquoise	0.660633	2.11773e-05	-0.713197	2.20499e-06	0.156647	0.376311	0.607876	0.000137183	0.653064	2.83031e-05
ENSG00000101868	POLA1	5422	turquoise	0.660509	2.12798e-05	-0.836436	7.25831e-10	0.323011	0.0624188	0.419146	0.0136093	0.327631	0.058554
ENSG00000104611	SH2D4A	63898	turquoise	0.660337	2.14223e-05	-0.799513	1.41921e-08	0.243956	0.164407	0.336552	0.0516295	0.410104	0.0160012
ENSG00000153944	MSI2	124540	turquoise	0.660175	2.15575e-05	-0.757429	2.153e-07	0.119834	0.499646	0.619033	9.50366e-05	0.569901	0.000434214
ENSG00000108406	DHX40	79665	turquoise	0.660143	2.15845e-05	-0.751073	3.09684e-07	-0.0780314	0.660916	0.791687	2.46472e-08	0.499339	0.00264309
ENSG00000119403	PHF19	26147	turquoise	0.660136	2.159e-05	-0.794968	1.9612e-08	0.234618	0.181678	0.473117	0.00471492	-0.12962	0.465005
ENSG00000132153	DHX30	22907	turquoise	-0.659758	2.19085e-05	0.679557	9.88633e-06	-0.0371905	0.834591	-0.713134	2.2117e-06	-0.382672	0.0255046
ENSG00000144407	PTH2R	5746	turquoise	-0.659376	2.22348e-05	0.802704	1.12539e-08	-0.606981	0.000141196	-0.0260449	0.883755	0.101441	0.568102
ENSG00000115641	FHL2	2274	turquoise	-0.659367	2.22425e-05	0.852929	1.50166e-10	-0.361648	0.0355886	-0.242502	0.167016	-0.107615	0.544653
ENSG00000111344	RASAL1	8437	turquoise	-0.659219	2.23706e-05	0.811033	6.01858e-09	-0.082159	0.644133	-0.603055	0.000160083	-0.524682	0.00144448
ENSG00000100246	DNAL4	10126	turquoise	-0.659166	2.24158e-05	0.802396	1.15105e-08	-0.282614	0.105344	-0.359425	0.0368213	0.0470209	0.791728
ENSG00000109171	SLAIN2	57606	turquoise	0.659087	2.24843e-05	-0.749967	3.29536e-07	0.15538	0.380231	0.606388	0.000143914	0.413143	0.015161
ENSG00000135324	MRAP2	112609	turquoise	-0.659035	2.25299e-05	0.894798	9.64898e-13	-0.347218	0.0442237	-0.413732	0.0150023	-0.449647	0.00763104
ENSG00000102978	POLR2C	5432	turquoise	-0.658478	2.30189e-05	0.617735	9.92528e-05	-0.718951	1.67009e-06	0.119512	0.500807	0.181557	0.304126
ENSG00000131095	GFAP	2670	turquoise	0.658467	2.30288e-05	-0.843701	3.70757e-10	0.431341	0.0108651	0.181752	0.303598	0.23282	0.185145
ENSG00000096746	HNRNPH3	3189	turquoise	0.658462	2.30334e-05	-0.792461	2.33624e-08	0.417804	0.0139439	0.313703	0.0708118	0.253345	0.148262
ENSG00000114742	WDR48	57599	turquoise	0.658444	2.30498e-05	-0.770619	9.76576e-08	0.107567	0.544835	0.698345	4.38462e-06	0.549361	0.000765512
ENSG00000111490	TBC1D30	23329	turquoise	-0.658294	2.31828e-05	0.870168	2.32563e-11	-0.575209	0.000372757	-0.0516536	0.771726	-0.0671036	0.706123
ENSG00000121390	PSPC1	55269	turquoise	-0.658137	2.33238e-05	0.736064	7.01225e-07	-0.498442	0.00269796	-0.00933689	0.958204	0.089933	0.612992
ENSG00000116675	DNAJC6	9829	turquoise	-0.658136	2.33245e-05	0.796258	1.79068e-08	-0.650017	3.17369e-05	0.0722286	0.684787	0.0280666	0.8748
ENSG00000139725	RHOF	54509	turquoise	-0.658075	2.33795e-05	0.873962	1.48872e-11	-0.192826	0.27457	-0.430053	0.0111309	-0.434635	0.0102097
ENSG00000106078	COBL	23242	turquoise	0.657915	2.35241e-05	-0.692188	5.76123e-06	0.631873	6.11984e-05	0.183831	0.298005	0.268508	0.124674
ENSG00000120256	LRP11	84918	turquoise	-0.657905	2.35328e-05	0.819904	2.98546e-09	-0.698723	4.31064e-06	0.0994697	0.575684	-0.0997306	0.574678
ENSG00000146122	DAAM2	23500	turquoise	0.657469	2.39307e-05	-0.685725	7.62013e-06	0.608535	0.000134292	0.240236	0.17114	0.162344	0.358975
ENSG00000119922	IFIT2	3433	turquoise	0.657177	2.41996e-05	-0.760671	1.7811e-07	0.0590304	0.740178	0.675398	1.1743e-05	0.499802	0.00261513
ENSG00000119408	NEK6	10783	turquoise	0.657177	2.42002e-05	-0.717691	1.77593e-06	0.225363	0.200022	0.374291	0.0291979	0.622081	8.57597e-05
ENSG00000129691	ASH2L	9070	turquoise	-0.657114	2.42584e-05	0.734366	7.66522e-07	0.0283371	0.873603	-0.659661	2.1991e-05	-0.203173	0.249136
ENSG00000105143	SLC1A6	6511	turquoise	-0.65705	2.43181e-05	0.889435	2.05453e-12	-0.153536	0.385979	-0.538157	0.00102741	-0.187827	0.287444
ENSG00000109814	UGDH	7358	turquoise	0.656924	2.44357e-05	-0.697396	4.57495e-06	0.30421	0.0802547	0.363493	0.0345908	0.532851	0.00117689
ENSG00000118432	CNR1	1268	turquoise	-0.656869	2.44874e-05	0.876049	1.15754e-11	-0.657933	2.35077e-05	-0.0559315	0.753383	0.012405	0.944488
ENSG00000091136	LAMB1	3912	turquoise	-0.656491	2.48449e-05	0.759213	1.94035e-07	-0.7404	5.56909e-07	0.0484975	0.785338	0.14093	0.426614
ENSG00000114439	BBX	56987	turquoise	0.656437	2.48958e-05	-0.775198	7.3315e-08	0.0859113	0.629023	0.789387	2.88597e-08	0.360781	0.0360654
ENSG00000102837	OLFM4	10562	turquoise	-0.656062	2.52556e-05	0.645215	3.79174e-05	-0.206104	0.242226	-0.408995	0.0163175	-0.0390272	0.826543
ENSG00000152784	PRDM8	56978	turquoise	-0.65603	2.52859e-05	0.894504	1.00684e-12	-0.53987	0.000982871	-0.114186	0.520213	-0.00541126	0.97577
ENSG00000013293	SLC7A14	57709	turquoise	-0.655955	2.53591e-05	0.894312	1.03512e-12	-0.514081	0.00187033	-0.168829	0.339838	-0.243541	0.165149
ENSG00000090776	EFNB1	1947	turquoise	0.655751	2.55572e-05	-0.638271	4.87825e-05	0.371143	0.0306937	0.158259	0.371355	-0.16899	0.339371
ENSG00000145934	TENM2	57451	turquoise	-0.655599	2.57053e-05	0.831793	1.09641e-09	-0.186333	0.291364	-0.485511	0.0036066	-0.0253268	0.886939
ENSG00000090487	SPG21	51324	turquoise	0.655416	2.58856e-05	-0.852044	1.64198e-10	0.184509	0.296198	0.569985	0.000433184	0.428375	0.0114852
ENSG00000017797	RALBP1	10928	turquoise	0.65531	2.59903e-05	-0.727478	1.09256e-06	0.119571	0.500592	0.630674	6.38204e-05	0.57471	0.000378186
ENSG00000138138	ATAD1	84896	turquoise	-0.65529	2.60104e-05	0.671007	1.40419e-05	-0.511771	0.0019765	-0.0657424	0.711828	0.401471	0.0186042
ENSG00000102468	HTR2A	3356	turquoise	-0.655037	2.62619e-05	0.830737	1.2021e-09	-0.507898	0.00216631	-0.15386	0.384966	0.105107	0.554123
ENSG00000130703	OSBPL2	9885	turquoise	0.655028	2.62715e-05	-0.753653	2.67546e-07	0.458549	0.00638192	0.204112	0.246909	0.486089	0.00356094
ENSG00000116983	HPCAL4	51440	turquoise	-0.654957	2.63422e-05	0.795187	1.93119e-08	-0.159328	0.368091	-0.510353	0.00204424	0.0319874	0.857477
ENSG00000134575	ACP2	53	turquoise	-0.6547	2.66007e-05	0.744907	4.36184e-07	-0.157833	0.372663	-0.524934	0.00143548	-0.116559	0.511521
ENSG00000100906	NFKBIA	4792	turquoise	0.654669	2.66327e-05	-0.767339	1.1944e-07	0.0523419	0.768766	0.634914	5.4982e-05	0.161376	0.361886
ENSG00000135540	NHSL1	57224	turquoise	0.65444	2.68652e-05	-0.778755	5.8408e-08	0.0672361	0.705569	0.607321	0.00013966	0.429817	0.0111802
ENSG00000155621	C9orf85	138241	turquoise	0.654379	2.69272e-05	-0.737322	6.56177e-07	0.303898	0.080581	0.487082	0.00348365	0.369034	0.0317306
ENSG00000100441	KHNYN	23351	turquoise	0.654326	2.69819e-05	-0.781475	4.89472e-08	0.274467	0.116211	0.369052	0.0317215	-0.17093	0.333773
ENSG00000119979	FAM45A	404636	turquoise	0.65413	2.71835e-05	-0.675253	1.18131e-05	0.33927	0.0496539	0.373985	0.0293409	0.602661	0.000162095
ENSG00000126562	WNK4	65266	turquoise	0.654127	2.71857e-05	-0.712688	2.25911e-06	0.654844	2.64558e-05	0.0667249	0.707709	0.186011	0.292212
ENSG00000154914	USP43	124739	turquoise	-0.653964	2.73545e-05	0.8375	6.59182e-10	-0.616074	0.000104896	-0.0835639	0.638459	-0.10541	0.552977
ENSG00000099308	MAST3	23031	turquoise	-0.653733	2.75949e-05	0.836649	7.12004e-10	-0.000772889	0.996539	-0.743667	4.66742e-07	-0.513148	0.00191259
ENSG00000145214	DGKQ	1609	turquoise	-0.653459	2.78826e-05	0.84631	2.88886e-10	-0.3915	0.0220397	-0.321092	0.0640817	-0.459736	0.0062295
ENSG00000076053	RBM7	10179	turquoise	0.653407	2.79382e-05	-0.779787	5.46345e-08	0.00676164	0.969726	0.573662	0.000389817	0.386052	0.0241285
ENSG00000091436	MLTK	51776	turquoise	0.653299	2.80526e-05	-0.836774	7.04021e-10	0.197537	0.26279	0.438129	0.00955164	0.387004	0.023752
ENSG00000105723	GSK3A	2931	turquoise	-0.653009	2.83617e-05	0.836894	6.96398e-10	-0.0717945	0.686586	-0.639623	4.64698e-05	-0.548474	0.000783845
ENSG00000155744	FAM126B	285172	turquoise	-0.652985	2.83878e-05	0.816867	3.81139e-09	-0.314474	0.070085	-0.326345	0.0596104	-0.252191	0.150182
ENSG00000004897	CDC27	996	turquoise	-0.652762	2.86279e-05	0.69212	5.77864e-06	-0.685847	7.58022e-06	0.21223	0.228202	0.158854	0.369538
ENSG00000088832	FKBP1A	102465524	turquoise	-0.652399	2.90221e-05	0.755171	2.45285e-07	-0.0599486	0.736278	-0.711363	2.40582e-06	-0.343314	0.0468283
ENSG00000130032	PRRG3	79057	turquoise	-0.652313	2.91163e-05	0.912912	5.36427e-14	-0.43613	0.00992372	-0.27251	0.118941	-0.160098	0.36575
ENSG00000135414	GDF11	10220	turquoise	0.652245	2.91914e-05	-0.709358	2.64434e-06	0.696838	4.69051e-06	0.000347165	0.998445	0.210457	0.232204
ENSG00000100285	NEFH	4744	turquoise	-0.651982	2.94815e-05	0.841978	4.36131e-10	-0.450857	0.00744986	-0.138061	0.436184	-0.192571	0.275218
ENSG00000146197	SCUBE3	222663	turquoise	0.651931	2.95378e-05	-0.482722	0.00383409	0.511082	0.00200915	-0.0395287	0.824349	-0.279404	0.109529
ENSG00000144550	CPNE9	151835	turquoise	-0.651768	2.97194e-05	0.861129	6.37902e-11	-0.218157	0.215168	-0.573629	0.000390182	-0.415186	0.0146171
ENSG00000138606	SHF	90525	turquoise	-0.651706	2.97889e-05	0.828053	1.51481e-09	0.0577456	0.745644	-0.719175	1.65193e-06	-0.312624	0.0718396
ENSG00000126461	SCAF1	58506	turquoise	-0.651688	2.9809e-05	0.827194	1.62978e-09	-0.152522	0.389163	-0.552718	0.000699495	-0.475665	0.0044658
ENSG00000106636	YKT6	10652	turquoise	0.651686	2.98121e-05	-0.739627	5.80442e-07	0.614524	0.000110417	-0.0047525	0.978719	0.19994	0.256908
ENSG00000072062	PRKACA	5566	turquoise	-0.651625	2.988e-05	0.802975	1.10323e-08	-0.410126	0.0159951	-0.0762871	0.668059	-0.30757	0.0768075
ENSG00000105245	NUMBL	9253	turquoise	-0.651271	3.02804e-05	0.780606	5.1803e-08	-0.658765	2.27656e-05	0.00244505	0.98905	-0.0951516	0.59245
ENSG00000109180	OCIAD1	54940	turquoise	-0.650914	3.0689e-05	0.735413	7.25622e-07	-0.716839	1.85092e-06	0.128697	0.468217	0.297248	0.0877772
ENSG00000156508	EEF1A1	1915	turquoise	0.65088	3.07276e-05	-0.757584	2.13369e-07	0.455055	0.00684962	0.31172	0.0727093	0.615451	0.000107085
ENSG00000144959	NCEH1	57552	turquoise	-0.650763	3.08633e-05	0.807902	7.64208e-09	-0.712803	2.24685e-06	0.10143	0.568143	0.156373	0.377157
ENSG00000073670	ADAM11	4185	turquoise	-0.650724	3.09084e-05	0.842893	4.00202e-10	0.0359616	0.839985	-0.67208	1.34454e-05	-0.456389	0.00666762
ENSG00000136883	KIF12	113220	turquoise	-0.650496	3.11733e-05	0.805611	9.07635e-09	-0.100678	0.571031	-0.599679	0.000178099	-0.254398	0.146527
ENSG00000102312	PORCN	64840	turquoise	-0.650454	3.1222e-05	0.74978	3.33023e-07	-0.425614	0.012089	-0.382142	0.0257263	-0.412546	0.0153229
ENSG00000090060	PAPOLA	10914	turquoise	0.650273	3.14338e-05	-0.718267	1.72682e-06	0.043927	0.80516	0.659873	2.18116e-05	0.290783	0.0952383
ENSG00000105939	ZC3HAV1	56829	turquoise	0.650061	3.16843e-05	-0.758897	1.97661e-07	0.0996007	0.575179	0.499433	0.00263735	0.30508	0.0793505
ENSG00000053918	KCNQ1	3784	turquoise	0.649702	3.21117e-05	-0.627291	7.17674e-05	0.37085	0.0308361	0.141611	0.42436	0.115905	0.513909
ENSG00000105401	CDC37	100302213	turquoise	-0.649669	3.21523e-05	0.736878	6.7175e-07	-0.0282355	0.874053	-0.5916	0.000228774	-0.527725	0.00133914
ENSG00000082146	STRADB	55437	turquoise	0.649431	3.24382e-05	-0.723776	1.3161e-06	-0.01936	0.913461	0.757191	2.18301e-07	0.55466	0.000663652
ENSG00000115762	PLEKHB2	55041	turquoise	-0.649388	3.24909e-05	0.757232	2.17781e-07	-0.424611	0.0123149	-0.0695829	0.695773	0.305272	0.0791526
ENSG00000138190	EXOC6	54536	turquoise	-0.649379	3.25013e-05	0.718603	1.69872e-06	-0.616553	0.000103241	0.0790066	0.656936	0.165667	0.349089
ENSG00000116044	NFE2L2	4780	turquoise	0.649315	3.25793e-05	-0.768291	1.12697e-07	-0.136043	0.442983	0.798286	1.54996e-08	0.529713	0.00127405
ENSG00000116903	EXOC8	149371	turquoise	-0.649025	3.29336e-05	0.743453	4.72211e-07	-0.545038	0.000858599	0.0216906	0.903089	0.0372682	0.834251
ENSG00000132405	TBC1D14	57533	turquoise	0.648862	3.31337e-05	-0.663099	1.92344e-05	0.00355347	0.984087	0.724472	1.27112e-06	0.670322	1.44351e-05
ENSG00000130299	GTPBP3	84705	turquoise	-0.6487	3.33336e-05	0.582435	0.000301536	-0.48551	0.00360664	-0.165721	0.348931	-0.500427	0.00257781
ENSG00000111696	NT5DC3	51559	turquoise	-0.648594	3.34653e-05	0.82285	2.34547e-09	-0.497763	0.00274015	-0.132193	0.456114	-0.0934707	0.599034
ENSG00000104643	MTMR9	66036	turquoise	-0.648392	3.37183e-05	0.781877	4.7678e-08	-0.674642	1.21127e-05	0.0898727	0.613231	-0.0363369	0.838337
ENSG00000102181	CD99L2	83692	turquoise	-0.648247	3.39e-05	0.762783	1.57149e-07	-0.138029	0.436291	-0.462875	0.00584106	0.0522844	0.769014
ENSG00000133739	LRRCC1	85444	turquoise	0.647994	3.422e-05	-0.743384	4.73982e-07	0.514892	0.00183428	0.34004	0.0491059	0.483318	0.00378446
ENSG00000063660	GPC1	2817	turquoise	-0.647913	3.43224e-05	0.740394	5.57072e-07	-0.0693528	0.696731	-0.628674	6.84185e-05	-0.223281	0.20432
ENSG00000149927	DOC2A	8448	turquoise	-0.647826	3.44335e-05	0.853057	1.48234e-10	-0.0737119	0.678656	-0.696856	4.68677e-06	-0.415924	0.0144247
ENSG00000104381	GDAP1	54332	turquoise	-0.647736	3.45484e-05	0.788754	3.0129e-08	-0.459281	0.00628756	-0.0161146	0.927926	0.250341	0.153298
ENSG00000128272	ATF4	468	turquoise	0.647554	3.47823e-05	-0.725193	1.22599e-06	0.620595	9.01745e-05	-0.0924474	0.603057	-0.192729	0.274818
ENSG00000134480	CCNH	902	turquoise	-0.647069	3.54126e-05	0.730891	9.17801e-07	-0.650017	3.17363e-05	0.00686033	0.969284	0.161983	0.360059
ENSG00000144554	FANCD2	2177	turquoise	-0.647046	3.54425e-05	0.490397	0.00323622	-0.19782	0.262092	-0.256565	0.143002	0.0453827	0.798833
ENSG00000112972	HMGCS1	3157	turquoise	-0.646548	3.61007e-05	0.727067	1.11552e-06	-0.39544	0.0206239	-0.173288	0.327046	0.333632	0.05382
ENSG00000088325	TPX2	22974	turquoise	-0.646543	3.61082e-05	0.787524	3.2747e-08	-0.598539	0.00018458	-0.178029	0.313779	-0.0726074	0.68322
ENSG00000132669	RIN2	54453	turquoise	0.646534	3.61195e-05	-0.797658	1.62115e-08	0.121149	0.494914	0.598337	0.000185747	0.680557	9.48164e-06
ENSG00000149582	TMEM25	84866	turquoise	-0.646192	3.65788e-05	0.833598	9.3533e-10	-0.533762	0.00114995	-0.188818	0.284861	-0.299583	0.0851968
ENSG00000144120	TMEM177	80775	turquoise	-0.646032	3.67944e-05	0.713187	2.2061e-06	-0.476723	0.00436566	-0.163056	0.356844	0.202774	0.250089
ENSG00000075234	TTC38	55020	turquoise	0.645763	3.71606e-05	-0.817494	3.62534e-09	0.515308	0.00181597	-0.00367677	0.983535	0.0549776	0.757463
ENSG00000113732	ATP6V0E1	8992	turquoise	0.645679	3.72759e-05	-0.834611	8.54825e-10	0.439672	0.00927279	0.0184203	0.917646	0.185413	0.293796
ENSG00000101974	ATP11C	286410	turquoise	0.645678	3.72768e-05	-0.79695	1.70491e-08	-0.0598829	0.736558	0.708091	2.80599e-06	0.297623	0.0873593
ENSG00000067221	STOML1	9399	turquoise	-0.645664	3.72961e-05	0.783209	4.36769e-08	-0.0138324	0.938112	-0.796974	1.70202e-08	-0.282942	0.104923
ENSG00000124134	KCNS1	3787	turquoise	-0.64562	3.73577e-05	0.863932	4.70136e-11	-0.512255	0.00195385	-0.221144	0.208798	-0.175561	0.320643
ENSG00000112146	FBXO9	26268	turquoise	-0.64557	3.74258e-05	0.654368	2.69388e-05	-0.224113	0.202595	-0.186152	0.291842	0.0236378	0.894435
ENSG00000120896	SORBS3	10174	turquoise	0.645479	3.75519e-05	-0.760725	1.77534e-07	0.651585	2.99247e-05	-0.0431487	0.808548	-0.154751	0.382186
ENSG00000120063	GNA13	10672	turquoise	0.645461	3.75764e-05	-0.858271	8.64904e-11	0.0879425	0.620905	0.617926	9.86227e-05	0.572427	0.000403924
ENSG00000065325	GLP2R	9340	turquoise	-0.645339	3.77447e-05	0.591253	0.000231215	-0.511027	0.00201178	-0.0170942	0.923557	0.0115243	0.948424
ENSG00000103160	HSDL1	83693	turquoise	-0.645284	3.78211e-05	0.662522	1.96737e-05	-0.0156567	0.929969	-0.718112	1.7399e-06	-0.232075	0.186596
ENSG00000129636	ITFG1	81533	turquoise	-0.645016	3.81955e-05	0.763134	1.53897e-07	-0.637814	4.95872e-05	0.0740549	0.677241	0.337468	0.0509565
ENSG00000041357	PSMA4	5685	turquoise	-0.645013	3.82002e-05	0.600372	0.000174256	-0.296509	0.0886073	-0.39828	0.0196511	-0.21228	0.22809
ENSG00000067560	RHOA	387	turquoise	0.644831	3.84564e-05	-0.795915	1.83459e-08	0.505976	0.0022663	0.120862	0.495945	0.541596	0.000939696
ENSG00000140836	ZFHX3	463	turquoise	0.644758	3.85592e-05	-0.742297	5.02788e-07	0.46611	0.0054628	0.16549	0.349611	-0.0905936	0.610375
ENSG00000157087	ATP2B2	491	turquoise	-0.644638	3.87291e-05	0.892552	1.33063e-12	-0.605273	0.000149151	-0.0961677	0.588486	-0.0909094	0.609126
ENSG00000069712	KIAA1107	23285	turquoise	-0.644501	3.89244e-05	0.814707	4.52242e-09	-0.638702	4.80348e-05	0.0930175	0.600814	0.0223609	0.900109
ENSG00000122966	CIT	100302274	turquoise	-0.644475	3.89605e-05	0.839972	5.25595e-10	-0.402286	0.0183441	-0.21849	0.214452	-0.240934	0.169862
ENSG00000148396	SEC16A	9919	turquoise	-0.644455	3.89898e-05	0.8366	7.15151e-10	-0.239418	0.172647	-0.474081	0.00461928	-0.589002	0.000247613
ENSG00000101425	BPI	149684	turquoise	0.644399	3.90695e-05	-0.67081	1.41539e-05	0.341456	0.04811	0.303681	0.0808076	0.267115	0.126718
ENSG00000133958	UNC79	57578	turquoise	-0.644068	3.95456e-05	0.865797	3.82312e-11	-0.438217	0.00953557	-0.107213	0.546168	-0.123298	0.487236
ENSG00000146281	PM20D2	135293	turquoise	0.643932	3.97434e-05	-0.623683	8.12173e-05	0.0398871	0.822781	0.534539	0.00112739	0.268008	0.125404
ENSG00000135472	FAIM2	23017	turquoise	-0.643791	3.99484e-05	0.846515	2.83216e-10	-0.0533934	0.764251	-0.722745	1.38542e-06	-0.560295	0.000568667
ENSG00000070961	ATP2B1	490	turquoise	-0.643788	3.99535e-05	0.849683	2.07787e-10	-0.556355	0.000633703	0.00211099	0.990546	0.0286564	0.87219
ENSG00000068366	ACSL4	2182	turquoise	-0.643675	4.01186e-05	0.722279	1.4178e-06	-0.654956	2.63431e-05	0.135561	0.444617	0.177159	0.316187
ENSG00000092036	HAUS4	100616424	turquoise	0.643653	4.01507e-05	-0.797343	1.6579e-08	-0.0260228	0.883853	0.668016	1.58339e-05	0.633965	5.68587e-05
ENSG00000025772	TOMM34	10953	turquoise	-0.64365	4.01554e-05	0.841551	4.53878e-10	-0.340593	0.0487149	-0.308647	0.075727	-0.111683	0.52946
ENSG00000119973	PRLHR	2834	turquoise	-0.643311	4.06553e-05	0.648351	3.37692e-05	-0.535277	0.00110633	0.0884645	0.618826	0.192535	0.27531
ENSG00000083454	P2RX5	5026	turquoise	-0.643201	4.08182e-05	0.842383	4.19849e-10	-0.347998	0.0437169	-0.378819	0.0271518	-0.319902	0.06513
ENSG00000152154	TMEM178A	130733	turquoise	-0.643168	4.08681e-05	0.898511	5.58198e-13	-0.311362	0.0730553	-0.45496	0.00686266	-0.39763	0.0198704
ENSG00000122873	CISD1	55847	turquoise	-0.643145	4.09016e-05	0.76801	1.14652e-07	-0.388838	0.0230406	-0.319014	0.0659208	0.250527	0.152983
ENSG00000153815	CMIP	80790	turquoise	-0.643126	4.09295e-05	0.761232	1.72308e-07	-0.554578	0.000665131	-0.00248687	0.988863	-0.16499	0.35109
ENSG00000106089	STX1A	6804	turquoise	-0.642911	4.1252e-05	0.888113	2.46078e-12	-0.109126	0.538984	-0.617201	0.000101037	-0.333026	0.0542841
ENSG00000096717	SIRT1	23411	turquoise	0.642876	4.13052e-05	-0.705294	3.19529e-06	0.125572	0.479179	0.687031	7.20555e-06	0.506989	0.0022131
ENSG00000100749	VRK1	7443	turquoise	-0.642801	4.1418e-05	0.879871	7.21652e-12	-0.390129	0.0225504	-0.258118	0.140513	-0.175535	0.320715
ENSG00000088826	SMOX	54498	turquoise	0.642725	4.15328e-05	-0.790384	2.69578e-08	0.429938	0.0111548	0.112061	0.528056	0.24739	0.158363
ENSG00000147127	RAB41	347517	turquoise	0.642494	4.18835e-05	-0.810505	6.26787e-09	0.256026	0.143872	0.437351	0.009695	0.47784	0.00426211
ENSG00000109072	VTN	7448	turquoise	-0.642453	4.19454e-05	0.836547	7.18594e-10	-0.3132	0.071289	-0.447671	0.00793496	-0.50981	0.00207068
ENSG00000114841	DNAH1	25981	turquoise	-0.642162	4.23915e-05	0.782865	4.46798e-08	-0.367994	0.032252	-0.269877	0.12269	-0.459417	0.00627016
ENSG00000064655	EYA2	2139	turquoise	0.642051	4.2563e-05	-0.770015	1.01368e-07	0.0509657	0.774688	0.431335	0.0108664	0.478336	0.00421687
ENSG00000138814	PPP3CA	5530	turquoise	-0.642025	4.26029e-05	0.86504	4.15946e-11	-0.420208	0.0133492	-0.239892	0.171773	-0.0316847	0.858813
ENSG00000134046	MBD2	8932	turquoise	0.641918	4.27699e-05	-0.810958	6.05344e-09	0.116155	0.512994	0.688061	6.89303e-06	0.551483	0.000723171
ENSG00000107518	ATRNL1	26033	turquoise	-0.641751	4.30297e-05	0.873984	1.48481e-11	-0.543124	0.000902894	-0.054424	0.759833	-0.0506012	0.776258
ENSG00000125848	FLRT3	23767	turquoise	-0.641699	4.31114e-05	0.880864	6.3656e-12	-0.388457	0.0231872	-0.228084	0.194501	-0.268539	0.124629
ENSG00000147010	SH3KBP1	30011	turquoise	-0.64166	4.3171e-05	0.664319	1.83336e-05	-0.058876	0.740834	-0.406234	0.0171278	-0.361149	0.0358624
ENSG00000009709	PAX7	5081	turquoise	-0.641472	4.34665e-05	0.774137	7.8397e-08	-0.554256	0.000670964	0.0364876	0.837676	0.00551465	0.975307
ENSG00000117016	RIMS3	9783	turquoise	-0.641286	4.37613e-05	0.878261	8.82274e-12	-0.337608	0.0508543	-0.305483	0.0789345	-0.00780873	0.96504
ENSG00000143061	IGSF3	3321	turquoise	-0.641196	4.3904e-05	0.831857	1.09027e-09	-0.649423	3.24489e-05	-0.0202607	0.90945	0.0620761	0.727269
ENSG00000095209	TMEM38B	55151	turquoise	0.641195	4.39058e-05	-0.791426	2.5094e-08	0.101408	0.568227	0.624367	7.93424e-05	0.404427	0.0176758
ENSG00000135074	ADAM19	8728	turquoise	-0.641171	4.39435e-05	0.877981	9.13365e-12	-0.178694	0.311944	-0.467503	0.00530651	-0.390458	0.022427
ENSG00000119714	GPR68	8111	turquoise	-0.641003	4.4212e-05	0.81216	5.51718e-09	-0.274813	0.115732	-0.316045	0.0686219	-0.308908	0.0754666
ENSG00000120451	SNX19	399979	turquoise	0.640967	4.4269e-05	-0.762658	1.58331e-07	0.251834	0.150781	0.54218	0.00092548	0.534129	0.00113926
ENSG00000144579	CTDSP1	58190	turquoise	0.640956	4.42866e-05	-0.7359	7.073e-07	0.764437	1.42352e-07	-0.102678	0.563367	-0.158729	0.369919
ENSG00000135002	RFK	55312	turquoise	-0.640848	4.44608e-05	0.72541	1.2127e-06	-0.578447	0.000339175	-0.0365663	0.83733	0.377946	0.0275367
ENSG00000108018	SORCS1	114815	turquoise	-0.640752	4.46146e-05	0.907326	1.39203e-13	-0.525234	0.00142484	-0.107177	0.546303	-0.126099	0.477319
ENSG00000041515	MYO16	23026	turquoise	-0.640619	4.48296e-05	0.836557	7.17937e-10	-0.320666	0.0644553	-0.320109	0.0649468	-0.00668239	0.97008
ENSG00000100485	SOS2	6655	turquoise	0.640532	4.49711e-05	-0.745354	4.25622e-07	0.412987	0.0152031	0.464404	0.00565961	0.417668	0.0139783
ENSG00000131089	ARHGEF9	23229	turquoise	-0.640529	4.49758e-05	0.808871	7.10105e-09	-0.605301	0.00014902	0.088575	0.618386	0.284314	0.103178
ENSG00000143847	PPFIA4	8497	turquoise	-0.640484	4.50488e-05	0.860095	7.12731e-11	-0.512429	0.00194571	-0.0963983	0.587588	0.0595078	0.73815
ENSG00000078549	ADCYAP1R1	117	turquoise	0.64047	4.50724e-05	-0.774513	7.65593e-08	0.231666	0.187395	0.327627	0.0585574	0.397583	0.0198864
ENSG00000136161	RCBTB2	1102	turquoise	0.640435	4.51298e-05	-0.783123	4.3927e-08	0.252721	0.149298	0.408902	0.0163443	0.226674	0.197348
ENSG00000048544	MRPS10	55173	turquoise	-0.640357	4.52562e-05	0.665942	1.71953e-05	-0.426504	0.0118916	-0.0310837	0.861465	0.187942	0.287142
ENSG00000121957	GPSM2	29899	turquoise	0.640269	4.54003e-05	-0.723862	1.31043e-06	0.173149	0.327442	0.635913	5.30669e-05	0.549549	0.000761683
ENSG00000121905	HPCA	3208	turquoise	-0.63985	4.6092e-05	0.834066	8.97344e-10	-0.05819	0.743752	-0.643632	4.01809e-05	-0.131105	0.459865
ENSG00000103591	AAGAB	79719	turquoise	-0.639833	4.61204e-05	0.557275	0.00061796	-0.295832	0.0893722	-0.311075	0.0733346	0.280852	0.107626
ENSG00000149571	KIRREL3	84623	turquoise	-0.639599	4.65095e-05	0.794598	2.01284e-08	-0.340309	0.0489154	-0.406636	0.0170075	-0.5231	0.00150206
ENSG00000055208	TAB2	23118	turquoise	0.639549	4.65936e-05	-0.785017	3.87445e-08	-0.0558564	0.753704	0.704897	3.25428e-06	0.646486	3.61838e-05
ENSG00000057593	F7	2155	turquoise	-0.639488	4.66962e-05	0.849175	2.18462e-10	-0.434019	0.0103298	-0.346899	0.0444316	-0.126252	0.476781
ENSG00000151665	PIGF	5281	turquoise	0.639125	4.73105e-05	-0.789407	2.88207e-08	-0.0437395	0.805976	0.731407	8.93731e-07	0.621627	8.70874e-05
ENSG00000136535	TBR1	10716	turquoise	-0.63898	4.75577e-05	0.879929	7.16381e-12	-0.356351	0.0385832	-0.335959	0.0520685	-0.221924	0.207155
ENSG00000111142	METAP2	10988	turquoise	0.638976	4.75648e-05	-0.753041	2.77037e-07	0.291368	0.094544	0.458843	0.00634386	0.691642	5.90065e-06
ENSG00000113575	PPP2CA	5515	turquoise	-0.638897	4.76989e-05	0.823344	2.25145e-09	-0.727351	1.0996e-06	0.0652375	0.713948	0.126753	0.475021
ENSG00000103154	NECAB2	54550	turquoise	-0.638697	4.8044e-05	0.715324	1.99133e-06	-0.0845805	0.634365	-0.613034	0.000115972	0.0370183	0.835347
ENSG00000149243	KLHL35	283212	turquoise	-0.638653	4.8119e-05	0.818805	3.26308e-09	-0.0555247	0.755122	-0.703036	3.54467e-06	-0.23855	0.174255
ENSG00000091972	CD200	4345	turquoise	-0.638482	4.8416e-05	0.796998	1.69906e-08	-0.672494	1.32212e-05	0.144084	0.41623	0.145823	0.410568
ENSG00000116199	FAM20B	9917	turquoise	-0.638448	4.84745e-05	0.733467	8.03299e-07	-0.460428	0.00614193	-0.0995678	0.575306	0.199914	0.256973
ENSG00000136147	PHF11	51131	turquoise	0.638416	4.853e-05	-0.779073	5.7218e-08	0.199562	0.257827	0.379044	0.0270534	-0.0382312	0.830029
ENSG00000117395	EBNA1BP2	102465439	turquoise	-0.638408	4.85438e-05	0.558851	0.000591787	-0.250334	0.153309	-0.377081	0.0279228	0.303781	0.0807034
ENSG00000031081	ARHGAP31	57514	turquoise	0.638187	4.89303e-05	-0.768783	1.09349e-07	0.0679888	0.702422	0.535324	0.001105	0.536752	0.00106527
ENSG00000133773	CCDC59	29080	turquoise	0.638088	4.91042e-05	-0.662432	1.97431e-05	0.115251	0.516303	0.603386	0.000158407	0.344711	0.0458824
ENSG00000153820	SPHKAP	80309	turquoise	-0.638026	4.92138e-05	0.862975	5.2218e-11	-0.510924	0.0020167	-0.145825	0.41056	-0.164799	0.351656
ENSG00000145242	EPHA5	2044	turquoise	-0.637693	4.9804e-05	0.856725	1.017e-10	-0.602307	0.000163926	-0.0245587	0.890347	0.0310045	0.861814
ENSG00000132842	AP3B1	8546	turquoise	0.637455	5.0229e-05	-0.765533	1.33265e-07	0.367519	0.0324923	0.512628	0.00193651	0.489743	0.00328375
ENSG00000140044	JDP2	122953	turquoise	0.637444	5.02483e-05	-0.663764	1.87389e-05	0.184936	0.29506	0.50382	0.0023832	0.147112	0.406397
ENSG00000139734	DIAPH3	81624	turquoise	0.637419	5.02935e-05	-0.763862	1.47349e-07	0.117532	0.507977	0.379637	0.0267948	0.503613	0.00239467
ENSG00000130413	STK33	65975	turquoise	0.637302	5.05041e-05	-0.732147	8.60213e-07	-0.105141	0.553996	0.686356	7.41701e-06	0.477972	0.00425006
ENSG00000109927	TECTA	7007	turquoise	-0.637287	5.05316e-05	0.841186	4.69605e-10	-0.421504	0.0130373	-0.307996	0.0763781	-0.220353	0.210471
ENSG00000152137	HSPB8	26353	turquoise	0.637265	5.05715e-05	-0.850466	1.92255e-10	0.0693506	0.69674	0.557795	0.000609216	0.334381	0.0532514
ENSG00000100197	CYP2D6	1565	turquoise	-0.637168	5.07464e-05	0.60417	0.0001545	-0.0789375	0.657218	-0.478479	0.00420389	-0.507446	0.00218947
ENSG00000136267	DGKB	1607	turquoise	-0.636951	5.11412e-05	0.734441	7.63502e-07	-0.619	9.51413e-05	0.107057	0.546756	0.208016	0.23779
ENSG00000137310	TCF19	6941	turquoise	0.636626	5.1737e-05	-0.745293	4.27062e-07	0.572589	0.000402048	0.0497856	0.779775	0.04789	0.787965
ENSG00000146457	WTAP	9589	turquoise	0.636625	5.17387e-05	-0.745515	4.21881e-07	0.138192	0.435745	0.55434	0.00066945	0.420474	0.0132846
ENSG00000138735	PDE5A	8654	turquoise	0.636521	5.19311e-05	-0.710082	2.55583e-06	0.365092	0.0337446	0.284831	0.102525	0.300113	0.0846182
ENSG00000127586	CHTF18	63922	turquoise	-0.636371	5.22083e-05	0.698556	4.34314e-06	-0.0973978	0.583702	-0.600872	0.000171532	-0.681	9.30715e-06
ENSG00000123119	NECAB1	64168	turquoise	-0.636322	5.23003e-05	0.888795	2.24289e-12	-0.342473	0.0474053	-0.340365	0.0488761	-0.2687	0.124395
ENSG00000131398	KCNC3	3748	turquoise	-0.636289	5.23619e-05	0.835276	8.05576e-10	-0.490779	0.00320866	-0.11244	0.526656	-0.300397	0.0843102
ENSG00000145526	CDH18	1016	turquoise	-0.636244	5.24461e-05	0.812213	5.4945e-09	-0.550499	0.000742551	-0.00249072	0.988846	-0.0239079	0.893236
ENSG00000077150	NFKB2	4791	turquoise	0.636226	5.24801e-05	-0.768738	1.09653e-07	0.316038	0.0686278	0.19386	0.271955	-0.1795	0.309731
ENSG00000110076	NRXN2	9379	turquoise	-0.636169	5.25856e-05	0.854223	1.31641e-10	-0.0783874	0.659462	-0.645856	3.70341e-05	-0.349367	0.0428401
ENSG00000101911	PRPS2	5634	turquoise	-0.635951	5.29941e-05	0.777452	6.35104e-08	-0.714788	2.04332e-06	0.0933245	0.599608	0.0164135	0.926593
ENSG00000072201	LNX1	84708	turquoise	-0.635775	5.33274e-05	0.81223	5.48714e-09	-0.60903	0.000132156	0.0339061	0.849024	0.228238	0.194191
ENSG00000130024	PHF10	55274	turquoise	0.635669	5.35289e-05	-0.717686	1.77635e-06	0.184533	0.296134	0.706899	2.96625e-06	0.523336	0.00149333
ENSG00000133302	ANKRD32	84250	turquoise	-0.635637	5.35901e-05	0.78127	4.96098e-08	-0.631202	6.26546e-05	0.0336023	0.850361	-0.140882	0.426775
ENSG00000067365	METTL22	79091	turquoise	-0.635534	5.37853e-05	0.620598	9.01673e-05	-0.0256243	0.88562	-0.549457	0.000763551	-0.355823	0.0388926
ENSG00000106537	TSPAN13	27075	turquoise	-0.635525	5.38035e-05	0.859713	7.42393e-11	-0.469722	0.00506544	-0.219696	0.211869	0.0923624	0.603392
ENSG00000110042	DTX4	23220	turquoise	-0.635502	5.38477e-05	0.672273	1.33403e-05	-0.0453711	0.798884	-0.552845	0.000697097	-0.387605	0.0235171
ENSG00000006740	ARHGAP44	9912	turquoise	-0.635469	5.39106e-05	0.791553	2.48763e-08	-0.526087	0.00139498	0.0169333	0.924274	0.0999242	0.573932
ENSG00000150457	LATS2	26524	turquoise	0.635461	5.3926e-05	-0.736491	6.85633e-07	-0.0693167	0.696882	0.748796	3.51843e-07	0.251079	0.152049
ENSG00000129682	FGF13	2258	turquoise	-0.635404	5.40352e-05	0.752036	2.9329e-07	-0.450017	0.00757524	-0.145328	0.412174	0.349952	0.0424694
ENSG00000138207	RBP4	5950	turquoise	-0.635364	5.41111e-05	0.755735	2.37455e-07	-0.242707	0.166646	-0.357346	0.0380057	0.258157	0.14045
ENSG00000130204	TOMM40	10452	turquoise	-0.635056	5.47056e-05	0.739873	5.72852e-07	0.0353736	0.842569	-0.736489	6.8569e-07	-0.633485	5.78291e-05
ENSG00000154040	CABYR	26256	turquoise	-0.635023	5.477e-05	0.697616	4.53025e-06	0.0370554	0.835184	-0.596177	0.000198679	-0.629547	6.63758e-05
ENSG00000116299	KIAA1324	57535	turquoise	-0.63491	5.49896e-05	0.89329	1.19824e-12	-0.432469	0.0106369	-0.242214	0.167537	-0.291522	0.0943614
ENSG00000139146	FAM60A	58516	turquoise	0.634746	5.53095e-05	-0.741596	5.222e-07	0.0599023	0.736475	0.682479	8.74563e-06	0.476096	0.00442474
ENSG00000144596	GRIP2	80852	turquoise	-0.634701	5.53971e-05	0.707157	2.93086e-06	-0.267212	0.126573	-0.18358	0.298679	-0.246767	0.159448
ENSG00000124507	PACSIN1	29993	turquoise	-0.634401	5.59881e-05	0.879924	7.16844e-12	-0.411123	0.0157154	-0.193707	0.272342	0.0706526	0.691324
ENSG00000143384	MCL1	4170	turquoise	0.634309	5.61712e-05	-0.83351	9.42619e-10	0.23961	0.172293	0.474795	0.0045495	0.441619	0.00893058
ENSG00000101557	USP14	9097	turquoise	-0.634249	5.62904e-05	0.677392	1.08166e-05	-0.644869	3.8402e-05	0.235631	0.179745	0.0728242	0.682323
ENSG00000128891	C15orf57	90416	turquoise	-0.634247	5.6295e-05	0.691537	5.92775e-06	-0.412928	0.0152192	-0.246772	0.159439	-0.233952	0.182956
ENSG00000143409	FAM63A	55793	turquoise	0.634214	5.63608e-05	-0.76093	1.75407e-07	0.31075	0.0736509	0.417705	0.0139688	0.24599	0.160808
ENSG00000155666	KDM8	79831	turquoise	-0.634157	5.64736e-05	0.823627	2.19916e-09	-0.360271	0.0363481	-0.495278	0.00289953	-0.357376	0.0379885
ENSG00000130414	NDUFA10	4705	turquoise	-0.634083	5.66223e-05	0.675688	1.16041e-05	-0.0651332	0.714386	-0.650316	3.13843e-05	-0.563517	0.000519949
ENSG00000070087	PFN2	5217	turquoise	-0.634057	5.66741e-05	0.655124	2.61756e-05	-0.625118	7.73332e-05	0.0979399	0.581599	0.519699	0.00163269
ENSG00000006432	MAP3K9	4293	turquoise	-0.634055	5.66771e-05	0.89794	6.0804e-13	-0.309832	0.0745518	-0.361985	0.0354046	-0.237427	0.176354
ENSG00000104447	TRPS1	7227	turquoise	0.633869	5.70502e-05	-0.808855	7.10983e-09	0.0818828	0.645251	0.586886	0.000263966	0.253058	0.148738
ENSG00000111880	RNGTT	8732	turquoise	-0.633796	5.71974e-05	0.49093	0.00319783	-0.318595	0.0662973	-0.261187	0.135689	-0.077064	0.664874
ENSG00000135766	EGLN1	54583	turquoise	0.63373	5.73322e-05	-0.728603	1.03183e-06	0.0186638	0.916561	0.673122	1.28881e-05	0.576965	0.000354193
ENSG00000127511	SIN3B	23309	turquoise	-0.633725	5.73408e-05	0.841928	4.38179e-10	-0.560571	0.000564344	-0.0617368	0.728704	-0.350764	0.0419596
ENSG00000124226	RNF114	55905	turquoise	0.6335	5.77984e-05	-0.824363	2.06848e-09	0.711469	2.39379e-06	0.0213821	0.904461	0.0673103	0.705258
ENSG00000155966	AFF2	2334	turquoise	-0.633155	5.8505e-05	0.822621	2.39016e-09	-0.522568	0.00152186	-0.119243	0.501778	0.0437826	0.805789
ENSG00000005961	ITGA2B	3674	turquoise	-0.632989	5.88474e-05	0.729827	9.69304e-07	-0.0355843	0.841643	-0.718957	1.66964e-06	-0.650211	3.15069e-05
ENSG00000111262	KCNA1	3736	turquoise	-0.632856	5.91241e-05	0.874212	1.44483e-11	-0.411532	0.0156018	-0.246514	0.159889	-0.235326	0.180325
ENSG00000133704	IPO8	10526	turquoise	0.632522	5.98224e-05	-0.783637	4.2459e-08	0.518866	0.00166617	0.329664	0.0569151	0.290618	0.0954344
ENSG00000137776	SLTM	79811	turquoise	0.632519	5.9827e-05	-0.739011	5.99845e-07	0.544974	0.000860039	0.359741	0.036644	0.214242	0.22372
ENSG00000116096	SPR	6697	turquoise	0.632507	5.98523e-05	-0.716696	1.86377e-06	0.382404	0.0256165	0.0985894	0.579085	-0.00583964	0.973852
ENSG00000128656	CHN1	1123	turquoise	-0.632486	5.98976e-05	0.808135	7.50844e-09	-0.645227	3.79007e-05	0.0530156	0.765873	0.22801	0.194649
ENSG00000113966	ARL6	84100	turquoise	-0.632394	6.00911e-05	0.650429	3.12515e-05	-0.776922	6.56997e-08	0.184818	0.295376	0.194544	0.270234
ENSG00000008283	CYB561	1534	turquoise	-0.631924	6.10904e-05	0.818116	3.44907e-09	-0.436568	0.00984112	-0.384089	0.02492	-0.272338	0.119183
ENSG00000143570	SLC39A1	27173	turquoise	0.631923	6.10924e-05	-0.781846	4.77731e-08	-0.0556253	0.754692	0.711374	2.40455e-06	0.343105	0.0469711
ENSG00000009954	BAZ1B	9031	turquoise	0.631905	6.11306e-05	-0.713838	2.13847e-06	0.669886	1.4691e-05	0.20548	0.243687	0.0834317	0.638992
ENSG00000152061	RABGAP1L	9910	turquoise	-0.631876	6.11923e-05	0.840397	5.05332e-10	-0.190354	0.280889	-0.289208	0.0971262	-0.100355	0.572274
ENSG00000100084	HIRA	7290	turquoise	0.63181	6.13355e-05	-0.492657	0.00307635	0.166793	0.345779	0.384753	0.0246501	0.328728	0.0576653
ENSG00000126653	NSRP1	494335	turquoise	0.631807	6.13416e-05	-0.706997	2.95273e-06	0.620519	9.04063e-05	0.235222	0.180523	0.236172	0.178718
ENSG00000072415	MPP5	64398	turquoise	0.631725	6.15177e-05	-0.783378	4.31926e-08	0.365988	0.0332778	0.507859	0.00216832	0.474144	0.00461312
ENSG00000069424	KCNAB2	8514	turquoise	-0.631674	6.16274e-05	0.874031	1.47656e-11	-0.428185	0.0115259	-0.245761	0.16121	0.0410239	0.817814
ENSG00000113300	CNOT6	57472	turquoise	0.631577	6.18378e-05	-0.743483	4.71433e-07	0.213897	0.224485	0.565431	0.000492795	0.395469	0.0206141
ENSG00000079102	RUNX1T1	862	turquoise	-0.631504	6.19959e-05	0.835835	7.66165e-10	-0.19133	0.278382	-0.387179	0.0236835	-0.337939	0.0506136
ENSG00000006451	RALA	5898	turquoise	0.631256	6.25358e-05	-0.691066	6.05099e-06	0.515298	0.00181644	0.200941	0.254486	0.318712	0.0661919
ENSG00000155511	GRIA1	2890	turquoise	-0.631213	6.26307e-05	0.777918	6.16372e-08	-0.662264	1.98733e-05	-0.100172	0.572977	-0.00740105	0.966864
ENSG00000125871	MGME1	92667	turquoise	0.631189	6.26833e-05	-0.748623	3.55239e-07	0.0444496	0.802887	0.6637	1.87858e-05	0.474112	0.00461629
ENSG00000100095	SEZ6L	23544	turquoise	-0.631166	6.27337e-05	0.815234	4.33836e-09	-0.333275	0.0540928	-0.177912	0.314103	0.150118	0.396769
ENSG00000104331	IMPAD1	54928	turquoise	-0.631131	6.28095e-05	0.677107	1.09446e-05	-0.775374	7.24985e-08	0.278136	0.111217	0.0306159	0.86353
ENSG00000148841	ITPRIP	85450	turquoise	0.631099	6.2881e-05	-0.814337	4.65574e-09	0.252354	0.149911	0.377473	0.0277473	-0.00900246	0.9597
ENSG00000079387	SENP1	29843	turquoise	0.631049	6.29909e-05	-0.648488	3.35984e-05	0.162095	0.359724	0.586488	0.000267149	0.314723	0.0698515
ENSG00000125875	TBC1D20	128637	turquoise	0.630997	6.31051e-05	-0.718183	1.73389e-06	0.450209	0.00754641	0.305199	0.0792276	0.0883062	0.619456
ENSG00000112343	TRIM38	10475	turquoise	0.630864	6.33987e-05	-0.69703	4.6505e-06	0.127973	0.470745	0.505515	0.00229087	0.294006	0.09146
ENSG00000152785	BMP3	651	turquoise	-0.630811	6.35155e-05	0.663383	1.90211e-05	-0.1666	0.346344	-0.453271	0.00709938	-0.10483	0.555175
ENSG00000116141	MARK1	4139	turquoise	-0.630763	6.3623e-05	0.830802	1.19534e-09	-0.491162	0.00318131	-0.108224	0.542365	0.0632255	0.722416
ENSG00000132471	WBP2	23558	turquoise	-0.630682	6.3803e-05	0.760286	1.82191e-07	-0.100924	0.570086	-0.550144	0.000749632	-0.211075	0.230804
ENSG00000065809	FAM107B	83641	turquoise	0.630623	6.39333e-05	-0.685428	7.71723e-06	0.4666	0.00540742	0.308737	0.0756368	-0.0326515	0.85455
ENSG00000125753	VASP	7408	turquoise	0.630605	6.39747e-05	-0.750293	3.23565e-07	0.548961	0.000773743	0.13498	0.446588	-0.179341	0.310167
ENSG00000095787	WAC	51322	turquoise	0.630596	6.39948e-05	-0.701577	3.78876e-06	0.354268	0.0398156	0.456506	0.00665188	0.417278	0.014077
ENSG00000154553	PDLIM3	27295	turquoise	0.630079	6.51576e-05	-0.793358	2.195e-08	0.0220004	0.901712	0.591902	0.000226673	0.544985	0.000859795
ENSG00000112640	PPP2R5D	5528	turquoise	-0.630016	6.53019e-05	0.811006	6.03142e-09	-0.125311	0.480099	-0.707385	2.90001e-06	-0.300915	0.0837501
ENSG00000076067	RBMS2	5939	turquoise	0.629725	6.5966e-05	-0.70408	3.37907e-06	0.418049	0.0138824	0.193479	0.272918	0.0548922	0.757828
ENSG00000124772	CPNE5	57699	turquoise	-0.629571	6.63188e-05	0.850306	1.95338e-10	0.0182988	0.918188	-0.693142	5.52511e-06	-0.310448	0.0739467
ENSG00000131876	SNRPA1	6627	turquoise	-0.629286	6.69811e-05	0.622326	8.50509e-05	-0.163128	0.356627	-0.333131	0.0542029	-0.0389903	0.826705
ENSG00000148700	ADD3	120	turquoise	0.628879	6.79328e-05	-0.754824	2.50228e-07	0.00754082	0.966239	0.726965	1.12128e-06	0.725562	1.20349e-06
ENSG00000132530	XAF1	54739	turquoise	0.628851	6.79984e-05	-0.647425	3.49498e-05	0.493175	0.00304066	0.200527	0.255486	-0.128192	0.469979
ENSG00000068354	TBC1D25	4943	turquoise	-0.628548	6.87168e-05	0.801223	1.25397e-08	-0.181725	0.303673	-0.630463	6.42913e-05	-0.450151	0.00755502
ENSG00000091527	CDV3	55573	turquoise	0.628436	6.89836e-05	-0.749862	3.3148e-07	0.177422	0.315458	0.596865	0.000194479	0.6919	5.83437e-06
ENSG00000154274	C4orf19	55286	turquoise	0.628389	6.90955e-05	-0.692559	5.66841e-06	-0.0535645	0.763517	0.62221	8.53835e-05	0.669197	1.51026e-05
ENSG00000104835	SARS2	54938	turquoise	-0.628378	6.91226e-05	0.719349	1.63793e-06	-0.0101808	0.95443	-0.766514	1.25584e-07	-0.566226	0.000481897
ENSG00000134709	HOOK1	51361	turquoise	-0.628376	6.91262e-05	0.857219	9.65877e-11	-0.588474	0.000251608	-0.0888572	0.617263	-0.185275	0.294161
ENSG00000135740	SLC9A5	6553	turquoise	-0.628348	6.91945e-05	0.859873	7.29847e-11	-0.25053	0.152978	-0.492669	0.00307549	-0.482947	0.00381524
ENSG00000051620	HEBP2	23593	turquoise	0.628292	6.93292e-05	-0.773985	7.91514e-08	0.559308	0.000584379	-0.031576	0.859292	0.0832887	0.639569
ENSG00000100380	ST13	6767	turquoise	0.628222	6.94965e-05	-0.761065	1.74014e-07	0.499906	0.00260888	0.221779	0.20746	0.573867	0.00038751
ENSG00000107742	SPOCK2	9806	turquoise	-0.62801	7.00074e-05	0.687773	6.97916e-06	-0.486015	0.00356679	-0.200237	0.256189	-0.201187	0.253892
ENSG00000132740	IGHMBP2	3508	turquoise	-0.627634	7.09234e-05	0.81071	6.17023e-09	-0.460475	0.00613606	-0.288565	0.0979059	-0.478929	0.00416322
ENSG00000128011	LRFN1	57622	turquoise	-0.627625	7.09453e-05	0.873079	1.65367e-11	-0.422837	0.0127232	-0.402029	0.0184259	-0.35811	0.037567
ENSG00000134684	YARS	8565	turquoise	-0.627577	7.10625e-05	0.639686	4.63652e-05	-0.0885386	0.618531	-0.616807	0.000102372	-0.285765	0.101355
ENSG00000138107	ACTR1A	10121	turquoise	-0.62752	7.12045e-05	0.767869	1.15645e-07	-0.0326417	0.854593	-0.715888	1.93799e-06	-0.548532	0.00078263
ENSG00000134352	IL6ST	3572	turquoise	0.6272	7.19931e-05	-0.732283	8.54197e-07	-0.00895704	0.959903	0.775968	6.98168e-08	0.609795	0.000128915
ENSG00000154556	SORBS2	8470	turquoise	-0.627196	7.20035e-05	0.814016	4.77425e-09	-0.493698	0.003005	-0.0368238	0.8362	-0.0214338	0.904231
ENSG00000145506	NKD2	85409	turquoise	-0.627192	7.20146e-05	0.793635	2.1531e-08	-0.0184354	0.917579	-0.628874	6.79451e-05	-0.514569	0.00184856
ENSG00000125510	OPRL1	4987	turquoise	-0.627123	7.21843e-05	0.839924	5.2791e-10	-0.283492	0.10422	-0.422779	0.0127368	-0.21047	0.232174
ENSG00000151136	BTBD11	121551	turquoise	-0.626916	7.27017e-05	0.83405	8.98596e-10	-0.0936512	0.598325	-0.602944	0.000160646	-0.250441	0.153128
ENSG00000110330	BIRC2	329	turquoise	0.62678	7.30435e-05	-0.783287	4.34526e-08	0.0324997	0.855219	0.640333	4.52962e-05	0.530881	0.00123709
ENSG00000114023	FAM162A	26355	turquoise	-0.626508	7.37308e-05	0.696671	4.72561e-06	-0.0921037	0.604411	-0.488162	0.00340135	0.124526	0.482876
ENSG00000065621	GSTO2	119391	turquoise	-0.626318	7.42149e-05	0.704177	3.36403e-06	0.0512706	0.773375	-0.636235	5.24621e-05	-0.510513	0.00203651
ENSG00000112812	PRSS16	10279	turquoise	-0.626088	7.48014e-05	0.788282	3.11098e-08	-0.235138	0.180684	-0.419627	0.013491	0.00758246	0.966052
ENSG00000038210	PI4K2B	55300	turquoise	0.626019	7.49792e-05	-0.732803	8.31487e-07	-0.154912	0.381686	0.73494	7.43822e-07	0.533058	0.00117074
ENSG00000130590	SAMD10	140700	turquoise	-0.625941	7.51804e-05	0.738557	6.14549e-07	0.135956	0.443276	-0.805	9.49899e-09	-0.405188	0.0174431
ENSG00000062485	CS	1431	turquoise	-0.625928	7.52137e-05	0.708478	2.75571e-06	-0.461828	0.00596828	-0.119565	0.500616	-0.187355	0.288678
ENSG00000136698	CFC1	55997	turquoise	-0.625773	7.56168e-05	0.549275	0.000767263	-0.0400512	0.822064	-0.515645	0.00180131	-0.116525	0.511645
ENSG00000101347	SAMHD1	25939	turquoise	0.625698	7.58118e-05	-0.744831	4.37995e-07	0.476426	0.00439359	0.0923316	0.603513	0.179855	0.308758
ENSG00000129484	PARP2	10038	turquoise	-0.625697	7.58133e-05	0.737988	6.33425e-07	-0.6337	5.73917e-05	0.116873	0.510376	0.239155	0.173133
ENSG00000117598	LPPR5	163404	turquoise	-0.625607	7.60479e-05	0.813123	5.11937e-09	-0.504687	0.00233557	-0.0655499	0.712636	0.107766	0.544086
ENSG00000125787	GNRH2	2797	turquoise	-0.625552	7.619e-05	0.670581	1.42855e-05	-0.0164534	0.926415	-0.624745	7.83251e-05	-0.319805	0.0652163
ENSG00000006377	DLX6	1750	turquoise	-0.625478	7.63841e-05	0.836368	7.30309e-10	-0.376122	0.0283557	-0.292808	0.0928509	-0.130876	0.460654
ENSG00000133083	DCLK1	9201	turquoise	-0.625471	7.64025e-05	0.621388	8.77933e-05	-0.605836	0.000146486	-0.00638215	0.971424	-0.205576	0.243462
ENSG00000153046	CDYL	9425	turquoise	0.625454	7.6448e-05	-0.713664	2.15636e-06	0.0429203	0.809543	0.73201	8.66329e-07	0.566197	0.000482281
ENSG00000125895	TMEM74B	55321	turquoise	-0.625393	7.66078e-05	0.837357	6.67793e-10	-0.198561	0.260273	-0.595671	0.000201822	-0.403986	0.0178119
ENSG00000116918	TSNAX	7257	turquoise	-0.625312	7.682e-05	0.567148	0.000469509	-0.0968944	0.585658	-0.430199	0.0111004	0.0325306	0.855082
ENSG00000153485	TMEM251	26175	turquoise	0.625293	7.68714e-05	-0.747243	3.83551e-07	0.531874	0.00120642	0.107216	0.546155	0.232291	0.186175
ENSG00000154845	PPP4R1	9989	turquoise	0.62524	7.70104e-05	-0.769193	1.06634e-07	0.223143	0.204608	0.567478	0.000465153	0.479119	0.00414622
ENSG00000143554	SLC27A3	11000	turquoise	-0.624978	7.77043e-05	0.552806	0.000697841	-0.254325	0.146647	-0.445605	0.00826358	-0.312341	0.0721107
ENSG00000137693	YAP1	10413	turquoise	0.624861	7.80167e-05	-0.783766	4.20985e-08	-0.0771089	0.66469	0.7537	2.66833e-07	0.60709	0.000140702
ENSG00000134917	ADAMTS8	11095	turquoise	-0.62479	7.82047e-05	0.815725	4.17329e-09	-0.210433	0.232258	-0.310616	0.0737819	-0.298485	0.0864029
ENSG00000106633	GCK	2645	turquoise	0.624656	7.85654e-05	-0.688458	6.77619e-06	0.272968	0.118297	0.298575	0.0863037	0.0794996	0.654927
ENSG00000153113	CAST	831	turquoise	0.624412	7.92211e-05	-0.756048	2.33208e-07	0.216753	0.218209	0.593571	0.000215352	0.1745	0.323622
ENSG00000081760	AACS	65985	turquoise	-0.62411	8.00419e-05	0.88807	2.47515e-12	-0.430129	0.011115	-0.194764	0.269684	-0.158647	0.370171
ENSG00000145685	LHFPL2	10184	turquoise	0.624067	8.01611e-05	-0.696143	4.83816e-06	0.00501017	0.977565	0.62114	8.85319e-05	0.342717	0.0472372
ENSG00000092068	SLC7A8	23428	turquoise	-0.624023	8.02799e-05	0.865276	4.05176e-11	-0.513616	0.00189131	-0.244651	0.16317	-0.311295	0.073121
ENSG00000016391	CHDH	55349	turquoise	0.623968	8.04308e-05	-0.746224	4.05744e-07	0.130163	0.463121	0.425892	0.0120272	0.447815	0.0079124
ENSG00000061918	GUCY1B3	2983	turquoise	-0.623917	8.05706e-05	0.755907	2.35114e-07	-0.77062	9.7652e-08	0.176017	0.319366	0.248049	0.157221
ENSG00000138449	SLC40A1	30061	turquoise	0.623834	8.08002e-05	-0.707753	2.85057e-06	-0.103452	0.560413	0.707	2.95241e-06	0.708863	2.70641e-06
ENSG00000063438	AHRR	57491	turquoise	-0.623696	8.11809e-05	0.855298	1.17898e-10	-0.514328	0.00185929	-0.233512	0.183806	-0.152368	0.389646
ENSG00000113810	SMC4	10051	turquoise	0.623199	8.25664e-05	-0.724993	1.23837e-06	0.209566	0.234233	0.577758	0.000346088	0.170285	0.335628
ENSG00000104695	PPP2CB	5516	turquoise	0.623068	8.29333e-05	-0.72323	1.35237e-06	0.22734	0.196	0.421423	0.0130566	0.717409	1.80045e-06
ENSG00000156171	DRAM2	128338	turquoise	0.622711	8.39459e-05	-0.768073	1.1421e-07	0.0705395	0.691794	0.472617	0.00476518	0.215869	0.220139
ENSG00000120708	TGFBI	7045	turquoise	0.622667	8.40716e-05	-0.744759	4.39744e-07	0.066076	0.710428	0.41632	0.0143222	0.234262	0.182361
ENSG00000137216	TMEM63B	55362	turquoise	-0.622649	8.41226e-05	0.745824	4.14766e-07	-0.100976	0.569886	-0.629433	6.6638e-05	-0.596878	0.000194396
ENSG00000100802	C14orf93	60686	turquoise	0.622639	8.41513e-05	-0.772832	8.50917e-08	0.399928	0.0191043	0.178464	0.312577	-0.201536	0.253053
ENSG00000140455	USP3	9960	turquoise	0.622619	8.42098e-05	-0.764604	1.4093e-07	0.140566	0.427821	0.431948	0.0107416	0.466595	0.00540798
ENSG00000114166	KAT2B	8850	turquoise	0.622441	8.47173e-05	-0.72073	1.53052e-06	0.0697224	0.695192	0.701232	3.84852e-06	0.702242	3.6756e-06
ENSG00000143891	GALM	130589	turquoise	0.622101	8.57022e-05	-0.73503	7.40349e-07	0.327819	0.0584011	0.0674158	0.704817	0.0267111	0.880803
ENSG00000153094	BCL2L11	10018	turquoise	0.622043	8.58694e-05	-0.714484	2.07337e-06	0.178086	0.31362	0.581516	0.000309864	0.240448	0.170752
ENSG00000138413	IDH1	3417	turquoise	0.621821	8.65179e-05	-0.686995	7.2166e-06	-0.0623055	0.7263	0.639019	4.74904e-05	0.516726	0.00175493
ENSG00000136827	TOR1A	1861	turquoise	-0.621727	8.67941e-05	0.661598	2.03966e-05	-0.686612	7.33625e-06	0.123553	0.486331	0.318284	0.066577
ENSG00000132912	DCTN4	51164	turquoise	-0.621582	8.72209e-05	0.449012	0.00772753	-0.324919	0.0607989	-0.246897	0.15922	-0.200862	0.254675
ENSG00000107949	BCCIP	56647	turquoise	0.621575	8.72396e-05	-0.718447	1.71174e-06	0.472995	0.00472715	0.17472	0.323003	0.265268	0.129463
ENSG00000155256	ZFYVE27	118813	turquoise	-0.621512	8.74271e-05	0.80712	8.10609e-09	-0.172641	0.328885	-0.585116	0.000278374	-0.627034	7.24076e-05
ENSG00000051009	FAM160A2	84067	turquoise	-0.621404	8.77464e-05	0.641004	4.42104e-05	-0.471803	0.00484808	-0.106103	0.550356	-0.241285	0.169222
ENSG00000089006	SNX5	27131	turquoise	0.620865	8.9359e-05	-0.747405	3.80117e-07	0.0964637	0.587333	0.630836	6.34601e-05	0.754181	2.59607e-07
ENSG00000090006	LTBP4	8425	turquoise	-0.62082	8.94949e-05	0.759536	1.90401e-07	-0.469196	0.00512175	-0.215922	0.220023	-0.255023	0.145504
ENSG00000102547	CAB39L	81617	turquoise	0.620675	8.99315e-05	-0.719897	1.5945e-06	0.194877	0.269399	0.333972	0.0535609	0.343214	0.0468966
ENSG00000145545	SRD5A1	6715	turquoise	-0.620508	9.04398e-05	0.810812	6.12191e-09	-0.467394	0.0053186	-0.182539	0.301473	0.0954411	0.591319
ENSG00000015592	STMN4	81551	turquoise	-0.620006	9.19826e-05	0.738575	6.13947e-07	0.0639928	0.719183	-0.771419	9.29301e-08	-0.319301	0.0656646
ENSG00000152620	NADK2	133686	turquoise	0.619412	9.38356e-05	-0.793396	2.18921e-08	0.120522	0.497167	0.462236	0.00591848	0.589205	0.000246089
ENSG00000142920	ADC	113451	turquoise	-0.619182	9.45641e-05	0.710046	2.56016e-06	-0.125973	0.477763	-0.39903	0.0194008	-0.512222	0.00195537
ENSG00000127419	TMEM175	84286	turquoise	-0.618961	9.5265e-05	0.757237	2.17713e-07	-0.215732	0.220438	-0.520127	0.00161571	-0.687761	6.98289e-06
ENSG00000124203	ZNF831	128611	turquoise	-0.618916	9.54093e-05	0.780201	5.31884e-08	-0.317154	0.067603	-0.251989	0.150521	-0.0944445	0.595216
ENSG00000134121	CHL1	10752	turquoise	-0.618843	9.56449e-05	0.763994	1.46184e-07	-0.792922	2.26263e-08	0.154958	0.381541	0.20435	0.246346
ENSG00000103994	ZNF106	64397	turquoise	0.618839	9.56573e-05	-0.730867	9.18925e-07	0.0859099	0.629029	0.694632	5.17361e-06	0.528055	0.00132815
ENSG00000143147	GPR161	23432	turquoise	0.618779	9.58478e-05	-0.699941	4.08039e-06	-0.00300201	0.986556	0.624859	7.80211e-05	0.414105	0.0149029
ENSG00000006576	PHTF2	57157	turquoise	-0.618744	9.59606e-05	0.663546	1.88997e-05	-0.40167	0.0185402	-0.0167046	0.925294	-0.246199	0.160441
ENSG00000105887	MTPN	136319	turquoise	-0.618743	9.59642e-05	0.663777	1.87293e-05	-0.566604	0.00047678	0.0326707	0.854465	0.436224	0.00990594
ENSG00000083896	YTHDC1	91746	turquoise	0.618737	9.59825e-05	-0.665006	1.78436e-05	0.531292	0.00122433	0.359075	0.0370186	0.236618	0.177876
ENSG00000122591	FAM126A	84668	turquoise	0.618704	9.60906e-05	-0.576231	0.000361849	0.0975891	0.58296	0.647318	3.50879e-05	0.426798	0.0118268
ENSG00000087495	PHACTR3	116154	turquoise	0.618672	9.61943e-05	-0.678831	1.019e-05	0.24505	0.162463	0.549405	0.000764603	0.553431	0.000686139
ENSG00000004455	AK2	204	turquoise	0.618667	9.62099e-05	-0.75119	3.07641e-07	0.600185	0.000175288	-0.0291072	0.870197	0.0516219	0.771862
ENSG00000136928	GABBR2	9568	turquoise	-0.618576	9.65042e-05	0.823476	2.22689e-09	-0.148753	0.401125	-0.454396	0.00694099	-0.206817	0.240565
ENSG00000146151	HMGCLL1	54511	turquoise	-0.61854	9.66176e-05	0.607954	0.000136836	-0.55985	0.000575696	0.0460029	0.796141	0.314421	0.0701347
ENSG00000139874	SSTR1	6751	turquoise	-0.618508	9.67236e-05	0.794657	2.0045e-08	-0.56888	0.000447019	0.0303489	0.864709	0.173582	0.326214
ENSG00000105355	PLIN3	10226	turquoise	0.618397	9.70825e-05	-0.817697	3.56698e-09	0.455747	0.00675464	0.0811468	0.648233	0.0250485	0.888174
ENSG00000027697	IFNGR1	3459	turquoise	0.617528	9.99432e-05	-0.764805	1.39239e-07	-0.0189382	0.915339	0.741993	5.11116e-07	0.336508	0.0516616
ENSG00000126603	GLIS2	84662	turquoise	0.617422	0.000100296	-0.628348	6.91947e-05	0.181619	0.303959	0.562043	0.000541753	0.107129	0.546483
ENSG00000056487	PHF21B	112885	turquoise	0.617381	0.000100434	-0.700931	3.90157e-06	0.2195	0.212288	0.268843	0.124187	0.12365	0.485985
ENSG00000137413	TAF8	129685	turquoise	0.617322	0.000100632	-0.652731	2.86611e-05	0.109468	0.537707	0.613829	0.000112978	0.060938	0.732084
ENSG00000088367	EPB41L1	2036	turquoise	-0.617205	0.000101022	0.873894	1.50081e-11	-0.415659	0.0144934	-0.177357	0.315638	-0.0928066	0.601644
ENSG00000101958	GLRA2	2742	turquoise	-0.617001	0.000101713	0.866091	3.69919e-11	-0.33538	0.0524994	-0.27268	0.118702	-0.147492	0.405174
ENSG00000121361	KCNJ8	3764	turquoise	0.616987	0.00010176	-0.759064	1.95729e-07	0.189957	0.281911	0.445516	0.008278	0.491323	0.00316985
ENSG00000137822	TUBGCP4	27229	turquoise	-0.616906	0.000102036	0.818582	3.3222e-09	-0.614724	0.000109692	0.00186018	0.99167	-0.242722	0.166619
ENSG00000133878	DUSP26	78986	turquoise	-0.616806	0.000102375	0.78075	5.13212e-08	0.00950647	0.957445	-0.735507	7.2205e-07	-0.327868	0.058361
ENSG00000135272	MDFIC	29969	turquoise	0.616205	0.000104441	-0.784202	4.0901e-08	-0.0748855	0.673819	0.739558	5.82582e-07	0.526596	0.0013774
ENSG00000129474	AJUBA	84962	turquoise	0.616113	0.000104759	-0.72739	1.09743e-06	0.108481	0.5414	0.545432	0.000849712	0.31965	0.0653537
ENSG00000112290	WASF1	8936	turquoise	-0.616016	0.000105099	0.831261	1.14856e-09	-0.639133	4.72968e-05	0.0588977	0.740742	0.105416	0.552951
ENSG00000140104	C14orf79	122616	turquoise	-0.615991	0.000105184	0.697204	4.61458e-06	-0.128618	0.468493	-0.654248	2.70621e-05	-0.303013	0.0815115
ENSG00000146469	VIP	7432	turquoise	-0.615713	0.000106158	0.721329	1.486e-06	-0.180984	0.30568	-0.409561	0.0161556	-0.0268195	0.880322
ENSG00000146006	LRRTM2	26045	turquoise	-0.615639	0.00010642	0.854739	1.2487e-10	-0.633027	5.87683e-05	0.0130327	0.941684	-0.0603416	0.734612
ENSG00000075624	ACTB	60	turquoise	-0.615568	0.000106671	0.665633	1.7407e-05	-0.124032	0.484629	-0.556728	0.000627284	-0.274782	0.115775
ENSG00000154265	ABCA5	23461	turquoise	-0.615517	0.000106852	0.771606	9.18532e-08	-0.556237	0.000635745	0.119223	0.501848	-0.161185	0.362463
ENSG00000149636	DSN1	79980	turquoise	-0.615368	0.000107379	0.687055	7.19821e-06	-0.154559	0.382783	-0.435183	0.0101041	-0.137098	0.439422
ENSG00000116106	EPHA4	2043	turquoise	-0.615221	0.000107902	0.763259	1.52759e-07	-0.743767	4.6422e-07	0.146716	0.407677	0.20475	0.245403
ENSG00000118898	PPL	5493	turquoise	-0.615062	0.000108472	0.862196	5.68403e-11	-0.640713	4.46772e-05	-0.119079	0.502369	-0.146679	0.407796
ENSG00000100442	FKBP3	2287	turquoise	-0.615048	0.000108522	0.791165	2.555e-08	-0.18105	0.305502	-0.500249	0.00258838	-0.200519	0.255507
ENSG00000148331	ASB6	140459	turquoise	-0.614974	0.000108787	0.713404	2.18339e-06	-0.52455	0.0014492	-0.095695	0.590329	0.0385294	0.828723
ENSG00000125084	WNT1	7471	turquoise	-0.614777	0.000109498	0.699938	4.08096e-06	-0.5157	0.00179894	0.11102	0.531921	0.117709	0.507333
ENSG00000107593	PKD2L1	9033	turquoise	-0.614751	0.000109593	0.857059	9.82123e-11	-0.262003	0.134426	-0.540724	0.000961289	-0.27413	0.116677
ENSG00000072786	STK10	6793	turquoise	0.614667	0.000109899	-0.661103	2.07942e-05	0.609131	0.000131724	0.0206407	0.907759	-0.0760574	0.669002
ENSG00000111145	ELK3	2004	turquoise	0.614244	0.000111442	-0.737251	6.58657e-07	-0.0374687	0.833371	0.627857	7.03792e-05	0.554038	0.000674943
ENSG00000113645	WWC1	23286	turquoise	0.614107	0.000111946	-0.741084	5.36802e-07	0.193546	0.272749	0.419942	0.0134139	0.614995	0.000108711
ENSG00000131196	NFATC1	4772	turquoise	0.614081	0.000112044	-0.688302	6.822e-06	0.352657	0.0407901	0.0158019	0.929321	-0.174048	0.324897
ENSG00000026025	VIM	7431	turquoise	0.61368	0.000113532	-0.847815	2.4962e-10	0.167432	0.343907	0.39591	0.0204603	0.468607	0.0051854
ENSG00000052802	MSMO1	6307	turquoise	-0.613258	0.000115119	0.687867	6.95114e-06	-0.449901	0.00759268	-0.124108	0.48436	-0.0257451	0.885084
ENSG00000110066	SUV420H1	51111	turquoise	0.613201	0.000115336	-0.666732	1.66645e-05	0.219244	0.212835	0.603147	0.000159617	0.30273	0.081811
ENSG00000007168	PAFAH1B1	5048	turquoise	-0.612379	0.000118492	0.574447	0.000381075	-0.475809	0.00445204	0.164839	0.351536	0.444318	0.00847413
ENSG00000143740	SNAP47	116841	turquoise	-0.612209	0.000119153	0.701868	3.73882e-06	-0.0474435	0.789898	-0.611395	0.000122366	0.00986674	0.955834
ENSG00000138100	TRIM54	57159	turquoise	-0.612156	0.000119361	0.83175	1.10056e-09	-0.0236858	0.894222	-0.693075	5.54136e-06	-0.315541	0.0690879
ENSG00000099999	RNF215	200312	turquoise	-0.611907	0.000120336	0.688217	6.84693e-06	-0.229816	0.191041	-0.573598	0.000390535	-0.460318	0.00615583
ENSG00000080839	RBL1	5933	turquoise	0.611741	0.000120994	-0.616615	0.000103028	0.489004	0.00333827	0.0755735	0.670989	-0.250407	0.153185
ENSG00000152284	TCF7L1	83439	turquoise	0.611524	0.000121854	-0.724299	1.28217e-06	0.457218	0.00655677	0.0102017	0.954337	-0.229439	0.19179
ENSG00000108176	DNAJC12	56521	turquoise	-0.611195	0.000123169	0.74414	4.54863e-07	-0.601055	0.000170547	0.0570465	0.748624	0.299047	0.0857842
ENSG00000089847	ANKRD24	170961	turquoise	-0.611034	0.00012382	0.808304	7.41291e-09	-0.0191399	0.914441	-0.787106	3.36831e-08	-0.442313	0.00881134
ENSG00000054803	CBLN4	140689	turquoise	-0.610832	0.000124637	0.749332	3.4147e-07	-0.62763	7.09335e-05	0.162488	0.358543	0.331585	0.0553991
ENSG00000139726	DENR	8562	turquoise	-0.610827	0.000124658	0.645815	3.70901e-05	-0.240298	0.171028	-0.232252	0.18625	0.247732	0.157769
ENSG00000128274	A4GALT	53947	turquoise	0.610725	0.000125071	-0.789813	2.8032e-08	0.231136	0.188435	0.427562	0.0116602	0.0674899	0.704507
ENSG00000148848	ADAM12	8038	turquoise	0.610649	0.000125381	-0.653507	2.7832e-05	-0.10404	0.558176	0.648749	3.32733e-05	0.0160396	0.928261
ENSG00000119782	FKBP1B	2281	turquoise	-0.610514	0.000125934	0.788412	3.08376e-08	-0.148304	0.402563	-0.55007	0.000751136	-0.172905	0.328134
ENSG00000140497	SCAMP2	10066	turquoise	0.610094	0.000127669	-0.722708	1.38797e-06	0.521362	0.00156761	-0.0746635	0.674733	-0.362782	0.0349725
ENSG00000135363	LMO2	4005	turquoise	0.610012	0.000128011	-0.708264	2.78348e-06	0.258606	0.139736	0.425567	0.0120995	0.310018	0.0743683
ENSG00000149970	CNKSR2	22866	turquoise	-0.609844	0.000128709	0.766777	1.23594e-07	-0.609377	0.000130675	0.103974	0.558427	0.0553212	0.755992
ENSG00000069974	RAB27A	5873	turquoise	0.609609	0.000129697	-0.763138	1.53858e-07	0.084898	0.633089	0.59761	0.000190016	0.418516	0.0137654
ENSG00000001167	NFYA	4800	turquoise	0.609536	0.000130004	-0.675351	1.17656e-05	0.101394	0.568284	0.72993	9.642e-07	0.559176	0.000586511
ENSG00000140323	DISP2	85455	turquoise	-0.609509	0.00013012	0.819722	3.02999e-09	-0.401065	0.0187348	-0.309135	0.0752415	-0.356132	0.0387116
ENSG00000083168	KAT6A	7994	turquoise	0.609259	0.000131179	-0.700182	4.0361e-06	0.311506	0.0729161	0.515577	0.00180427	-0.100362	0.572248
ENSG00000155906	RMND1	55005	turquoise	-0.609247	0.000131231	0.586525	0.000266845	-0.255226	0.145172	-0.447125	0.00802067	0.0812426	0.647845
ENSG00000116198	CEP104	9731	turquoise	0.609125	0.000131751	-0.660584	2.12182e-05	0.464878	0.00560426	0.446144	0.00817667	0.266692	0.127342
ENSG00000117280	RAB7L1	8934	turquoise	0.609086	0.000131914	-0.821106	2.70706e-09	0.0123483	0.944742	0.608855	0.000132906	0.550181	0.000748902
ENSG00000112232	KHDRBS2	202559	turquoise	-0.609049	0.000132076	0.807291	8.00255e-09	-0.452004	0.00728157	-0.100433	0.571975	0.0818682	0.645309
ENSG00000057252	SOAT1	6646	turquoise	0.609019	0.000132204	-0.757831	2.10335e-07	0.0426546	0.8107	0.553734	0.000680543	0.281903	0.106261
ENSG00000101842	VSIG1	340547	turquoise	-0.60881	0.000133102	0.754665	2.52511e-07	-0.291178	0.0947689	-0.340797	0.0485713	-0.176058	0.319253
ENSG00000141179	PCTP	58488	turquoise	0.608796	0.000133161	-0.596916	0.000194169	0.0515927	0.771988	0.554545	0.000665729	0.60821	0.00013571
ENSG00000003987	MTMR7	9108	turquoise	-0.608764	0.000133301	0.723136	1.35872e-06	-0.547185	0.000811195	0.140912	0.426674	0.0489482	0.78339
ENSG00000123268	ATF1	466	turquoise	0.608728	0.000133453	-0.711132	2.43231e-06	0.116088	0.51324	0.535823	0.00109098	0.470107	0.00502467
ENSG00000122824	NUDT10	170685	turquoise	-0.608618	0.000133931	0.794244	2.06337e-08	-0.65742	2.39758e-05	0.0727108	0.682792	0.186415	0.291149
ENSG00000143412	ANXA9	8416	turquoise	0.608605	0.000133988	-0.705874	3.11078e-06	0.122041	0.491721	0.647036	3.54555e-05	0.214121	0.223987
ENSG00000105419	MEIS3	56917	turquoise	-0.608404	0.000134861	0.764905	1.38405e-07	0.0412781	0.816704	-0.745911	4.12801e-07	-0.191228	0.278645
ENSG00000127415	IDUA	3425	turquoise	-0.608363	0.000135041	0.566987	0.000471658	-0.19811	0.261378	-0.387292	0.0236392	-0.576535	0.000358664
ENSG00000124942	AHNAK	79026	turquoise	0.608242	0.000135568	-0.836792	7.02859e-10	0.0644462	0.717275	0.56777	0.000461323	0.38068	0.0263455
ENSG00000130558	OLFM1	10439	turquoise	-0.608076	0.000136298	0.771138	9.45669e-08	-0.233841	0.183172	-0.380405	0.0264633	0.196688	0.264886
ENSG00000139168	ZCRB1	85437	turquoise	0.607973	0.000136753	-0.681151	9.24834e-06	0.497791	0.00273838	0.21053	0.232039	0.543064	0.000904332
ENSG00000091592	NLRP1	22861	turquoise	-0.607886	0.000137136	0.723616	1.32664e-06	-0.329078	0.0573838	-0.322443	0.0629075	0.212897	0.22671
ENSG00000118276	B4GALT6	9331	turquoise	-0.60788	0.000137164	0.806066	8.77322e-09	-0.60439	0.000153421	-0.0288535	0.871319	0.226294	0.19812
ENSG00000130479	MAP1S	55201	turquoise	-0.607752	0.000137732	0.79735	1.65706e-08	-0.258844	0.13936	-0.386022	0.0241403	-0.36651	0.0330083
ENSG00000051128	HOMER3	9454	turquoise	0.607702	0.000137953	-0.699398	4.1816e-06	0.761091	1.73743e-07	-0.283679	0.103983	-0.0330566	0.852765
ENSG00000124217	MOCS3	27304	turquoise	-0.60763	0.000138276	0.657956	2.34868e-05	-0.465826	0.00549517	-0.248767	0.155985	0.00247157	0.988932
ENSG00000066855	MTFR1	9650	turquoise	0.607615	0.000138342	-0.764479	1.41994e-07	0.152223	0.390104	0.628564	6.86785e-05	0.436598	0.00983551
ENSG00000147874	HAUS6	54801	turquoise	0.607547	0.000138645	-0.777996	6.13309e-08	0.128069	0.470411	0.681009	9.30361e-06	0.637299	5.05087e-05
ENSG00000139354	GAS2L3	283431	turquoise	0.607541	0.000138673	-0.529837	0.00127005	0.121161	0.494872	0.369412	0.0315425	0.0984526	0.579614
ENSG00000151640	DPYSL4	10570	turquoise	-0.607526	0.00013874	0.847141	2.66547e-10	-0.305501	0.0789164	-0.419739	0.0134634	-0.52472	0.00144311
ENSG00000113100	CDH9	1007	turquoise	-0.60735	0.000139529	0.781437	4.90691e-08	-0.658018	2.34309e-05	0.112741	0.525542	0.11054	0.533709
ENSG00000104870	FCGRT	2217	turquoise	0.607348	0.000139539	-0.819626	3.05348e-09	0.51717	0.00173617	0.0163719	0.926778	0.0607914	0.732705
ENSG00000135926	TMBIM1	102465256	turquoise	0.60733	0.000139618	-0.771108	9.47381e-08	0.0944606	0.595153	0.471553	0.00487369	0.42946	0.011255
ENSG00000130560	UBAC1	10422	turquoise	0.60723	0.000140071	-0.63198	6.09706e-05	0.691052	6.05473e-06	-0.134654	0.447696	0.206443	0.241437
ENSG00000140987	ZSCAN32	54925	turquoise	0.607085	0.000140725	-0.731778	8.76784e-07	0.389809	0.0226712	0.449	0.0077294	0.361213	0.0358269
ENSG00000151233	GXYLT1	283464	turquoise	0.607062	0.00014083	-0.811177	5.95225e-09	0.11417	0.520273	0.671304	1.38746e-05	0.425547	0.012104
ENSG00000127472	PLA2G5	5322	turquoise	0.606976	0.000141221	-0.567526	0.000464517	0.512693	0.00193349	-0.0376621	0.832523	0.152232	0.390074
ENSG00000141580	WDR45B	56270	turquoise	0.606964	0.000141275	-0.689825	6.3868e-06	0.150727	0.394833	0.583712	0.000290301	0.688924	6.64104e-06
ENSG00000111642	CHD4	1108	turquoise	0.606818	0.000141938	-0.805955	8.84621e-09	0.603271	0.000158989	0.253138	0.148606	0.124983	0.481258
ENSG00000144711	IQSEC1	9922	turquoise	-0.606463	0.000143571	0.849377	2.14165e-10	-0.187809	0.28749	-0.5183	0.00168924	-0.256714	0.142761
ENSG00000070808	CAMK2A	815	turquoise	-0.606352	0.00014408	0.8488	2.26674e-10	-0.418764	0.0137039	-0.247237	0.158628	0.0321627	0.856704
ENSG00000145911	N4BP3	23138	turquoise	-0.605329	0.000148887	0.779616	5.52451e-08	-0.28978	0.0964377	-0.396224	0.0203514	-0.240238	0.171137
ENSG00000109436	TBC1D9	23158	turquoise	-0.605187	0.000149563	0.742112	5.07849e-07	-0.635264	5.43044e-05	0.0871803	0.623946	0.370028	0.031238
ENSG00000124191	TOX2	84969	turquoise	-0.605179	0.000149602	0.832987	9.8723e-10	-0.150717	0.394864	-0.533856	0.0011472	-0.328433	0.0579029
ENSG00000124493	GRM4	2914	turquoise	-0.605067	0.000150141	0.857114	9.76503e-11	-0.325991	0.0599037	-0.348181	0.0435992	-0.480346	0.00403749
ENSG00000102974	CTCF	10664	turquoise	0.604855	0.000151162	-0.662459	1.97226e-05	0.03724	0.834374	0.728645	1.02963e-06	0.451471	0.00735934
ENSG00000076826	CAMSAP3	57662	turquoise	-0.604553	0.000152628	0.817871	3.51758e-09	-0.0660785	0.710418	-0.719416	1.63259e-06	-0.300597	0.0840935
ENSG00000044115	CTNNA1	1495	turquoise	0.604437	0.000153193	-0.778393	5.97831e-08	0.0310372	0.86167	0.665799	1.72931e-05	0.615917	0.000105442
ENSG00000138036	DYNC2LI1	51626	turquoise	-0.604324	0.000153744	0.673364	1.27615e-05	-0.636302	5.23367e-05	0.0103501	0.953673	0.071203	0.689038
ENSG00000105810	CDK6	1021	turquoise	0.604298	0.000153875	-0.618529	9.66553e-05	0.519513	0.00164011	0.273191	0.117986	0.0521223	0.76971
ENSG00000101003	GINS1	9837	turquoise	-0.604234	0.000154185	0.727026	1.11785e-06	-0.600985	0.000170926	-0.0952245	0.592166	0.108596	0.54097
ENSG00000113845	TIMMDC1	51300	turquoise	0.604136	0.000154667	-0.753287	2.73182e-07	0.423175	0.0126446	0.202088	0.251727	0.453368	0.00708562
ENSG00000104219	ZDHHC2	51201	turquoise	0.604032	0.000155183	-0.737762	6.41068e-07	-0.115253	0.516297	0.762197	1.62731e-07	0.715424	1.98179e-06
ENSG00000132824	SERINC3	10955	turquoise	-0.603666	0.000157004	0.570185	0.000430712	-0.381492	0.026	0.0678855	0.702853	0.370931	0.0307969
ENSG00000134748	PRPF38A	84950	turquoise	0.603511	0.000157781	-0.764489	1.41907e-07	0.374396	0.029149	0.430144	0.0111119	0.644089	3.95161e-05
ENSG00000006831	ADIPOR2	79602	turquoise	0.603482	0.000157922	-0.711787	2.35803e-06	0.387084	0.0237207	0.33234	0.0548126	-0.278506	0.110723
ENSG00000134548	C12orf39	80763	turquoise	0.603429	0.000158193	-0.7277	1.0803e-06	0.194363	0.270688	0.513111	0.00191427	0.669196	1.51034e-05
ENSG00000102359	SRPX2	27286	turquoise	0.603353	0.000158572	-0.80428	1.00199e-08	0.306462	0.0779305	0.307665	0.0767114	0.106864	0.547482
ENSG00000144401	METTL21A	151194	turquoise	0.603254	0.000159073	-0.658496	2.30036e-05	0.276229	0.113791	0.379224	0.0269748	0.443736	0.00857095
ENSG00000135077	HAVCR2	84868	turquoise	0.603063	0.000160042	-0.652948	2.84271e-05	0.303593	0.0809005	0.159588	0.3673	0.0965983	0.586809
ENSG00000084073	ZMPSTE24	10269	turquoise	0.602919	0.000160774	-0.677808	1.06319e-05	-0.0569561	0.749009	0.564955	0.000499427	0.309709	0.0746731
ENSG00000106819	ASPN	54829	turquoise	0.60282	0.000161281	-0.629144	6.73102e-05	0.413489	0.0150675	0.141725	0.423984	0.300228	0.0844938
ENSG00000004777	ARHGAP33	115703	turquoise	-0.602775	0.000161512	0.769639	1.03749e-07	-0.227192	0.196298	-0.398555	0.0195592	-0.651787	2.96986e-05
ENSG00000071564	TCF3	6929	turquoise	0.602774	0.000161515	-0.654718	2.65829e-05	0.197019	0.264068	0.409322	0.0162238	-0.171464	0.332242
ENSG00000145681	HAPLN1	1404	turquoise	-0.602698	0.000161906	0.705012	3.23713e-06	-0.438776	0.00943389	-0.121648	0.493128	0.265347	0.129345
ENSG00000142655	PEX14	5195	turquoise	-0.602669	0.000162056	0.76459	1.41046e-07	-0.399737	0.0191672	-0.20459	0.24578	-0.319465	0.0655182
ENSG00000101166	SLMO2	51012	turquoise	0.602603	0.000162397	-0.676859	1.10577e-05	0.0702641	0.692939	0.515438	0.00181033	0.722584	1.39653e-06
ENSG00000103671	TRIP4	9325	turquoise	0.602571	0.000162559	-0.602676	0.00016202	0.270978	0.121112	0.251072	0.152062	-0.181989	0.302959
ENSG00000117592	PRDX6	9588	turquoise	0.602413	0.000163377	-0.845084	3.25006e-10	0.363017	0.0348461	0.18364	0.298517	0.388497	0.0231717
ENSG00000047621	C12orf4	57102	turquoise	-0.602277	0.000164085	0.627227	7.19277e-05	-0.45518	0.00683232	-0.355601	0.0390235	-0.326443	0.0595292
ENSG00000113504	SLC12A7	10723	turquoise	0.602274	0.000164096	-0.702384	3.65194e-06	0.554504	0.000666465	0.0971171	0.584792	-0.122964	0.488427
ENSG00000087903	RFX2	5990	turquoise	0.602233	0.000164312	-0.777126	6.4848e-08	-0.0537729	0.762623	0.517752	0.00171186	0.227349	0.19598
ENSG00000101282	RSPO4	343637	turquoise	-0.602191	0.000164528	0.572809	0.000399515	-0.235204	0.180558	-0.267594	0.126011	-0.221471	0.208108
ENSG00000129675	ARHGEF6	9459	turquoise	0.602143	0.000164783	-0.749383	3.405e-07	-0.109479	0.537668	0.795126	1.93949e-08	0.638866	4.77535e-05
ENSG00000143067	ZNF697	90874	turquoise	-0.6021	0.000165004	0.693423	5.4572e-06	-0.579365	0.000330158	-0.0237528	0.893925	0.119831	0.499655
ENSG00000144043	TEX261	113419	turquoise	0.601843	0.000166353	-0.713899	2.13232e-06	0.32571	0.0601374	0.187866	0.287341	-0.224758	0.201265
ENSG00000124641	MED20	9477	turquoise	0.601715	0.000167028	-0.595035	0.000205837	-0.0216906	0.903089	0.622043	8.58689e-05	0.393148	0.0214379
ENSG00000152642	GPD1L	23171	turquoise	-0.601545	0.000167928	0.790641	2.64861e-08	-0.448631	0.00778597	-0.0194025	0.913271	-0.021034	0.90601
ENSG00000115423	DNAH6	1768	turquoise	-0.601478	0.000168284	0.831617	1.11343e-09	-0.503294	0.00241248	-0.172273	0.329932	-0.285902	0.101183
ENSG00000144746	ARL6IP5	10550	turquoise	-0.601414	0.000168622	0.58997	0.000240442	-0.754996	2.47767e-07	0.0722695	0.684618	0.131512	0.458458
ENSG00000112837	TBX18	9096	turquoise	0.601236	0.000169575	-0.724777	1.25186e-06	0.196205	0.266086	0.424685	0.0122981	0.393115	0.0214501
ENSG00000143179	UCK2	100500832	turquoise	-0.601124	0.000170177	0.741578	5.22704e-07	-0.33288	0.0543958	-0.1108	0.532738	-0.044566	0.802381
ENSG00000145087	STXBP5L	9515	turquoise	-0.601035	0.000170657	0.854091	1.33424e-10	-0.588622	0.00025048	0.0273769	0.877854	-0.0224405	0.899755
ENSG00000100359	SGSM3	27352	turquoise	-0.600985	0.000170922	0.678684	1.02522e-05	-0.0797677	0.653836	-0.683618	8.33459e-06	-0.647932	3.42991e-05
ENSG00000036530	CYP46A1	10858	turquoise	-0.600685	0.000172547	0.723542	1.33156e-06	-0.0426244	0.810832	-0.662461	1.9721e-05	-0.284166	0.103364
ENSG00000048540	LMO3	55885	turquoise	-0.600597	0.000173028	0.675987	1.14623e-05	-0.256401	0.143266	-0.299634	0.0851404	0.336278	0.0518318
ENSG00000085831	TTC39A	22996	turquoise	-0.600457	0.000173794	0.809146	6.95397e-09	-0.527408	0.0013498	-0.210089	0.233041	-0.210644	0.231779
ENSG00000109738	GLRB	2743	turquoise	-0.600412	0.000174038	0.785631	3.71876e-08	-0.715615	1.96363e-06	0.101433	0.568131	0.18094	0.305802
ENSG00000007933	FMO3	2328	turquoise	0.600268	0.000174832	-0.740346	5.58511e-07	0.480829	0.00399544	0.214558	0.223022	0.251904	0.150663
ENSG00000111863	ADTRP	84830	turquoise	-0.600111	0.000175697	0.779394	5.6046e-08	-0.357647	0.037832	-0.269763	0.122855	-0.329724	0.0568669
ENSG00000104131	EIF3J	8669	turquoise	0.59993	0.0001767	-0.701103	3.87118e-06	0.102912	0.562474	0.642595	4.17298e-05	0.660107	2.16143e-05
ENSG00000026652	AGPAT4	56895	turquoise	-0.599862	0.000177079	0.716605	1.87195e-06	-0.209989	0.233267	-0.38316	0.0253021	-0.620301	9.10712e-05
ENSG00000144218	AFF3	3899	turquoise	-0.599829	0.000177258	0.776458	6.76734e-08	-0.505905	0.00227005	0.0226991	0.898606	0.01317	0.941071
ENSG00000102409	BEX4	56271	turquoise	-0.599688	0.000178049	0.714067	2.11517e-06	-0.564334	0.000508197	0.116211	0.512791	0.375308	0.0287276
ENSG00000101162	TUBB1	81027	turquoise	0.599584	0.00017863	-0.699399	4.18139e-06	0.203099	0.249313	0.46508	0.00558088	0.383222	0.0252766
ENSG00000103042	SLC38A7	55238	turquoise	-0.599468	0.00017928	0.71315	2.20997e-06	-0.101739	0.566958	-0.586801	0.000264645	-0.638088	4.91038e-05
ENSG00000145248	SLC10A4	201780	turquoise	-0.599382	0.000179767	0.69653	4.75547e-06	-0.441254	0.00899396	-0.0416907	0.814903	0.170606	0.334705
ENSG00000119599	DCAF4	26094	turquoise	-0.599319	0.000180123	0.731786	8.76411e-07	-0.466127	0.00546093	-0.382181	0.0257099	-0.243052	0.166025
ENSG00000005243	COPZ2	51226	turquoise	0.599279	0.000180347	-0.75624	2.3064e-07	0.660209	2.15286e-05	-0.110652	0.533289	0.158929	0.369309
ENSG00000010438	PRSS3	5646	turquoise	-0.599248	0.000180522	0.752211	2.90398e-07	0.0162435	0.927351	-0.768131	1.13808e-07	-0.312865	0.0716086
ENSG00000106852	LHX6	26468	turquoise	-0.599247	0.00018053	0.797536	1.63531e-08	-0.277173	0.112512	-0.25315	0.148585	-0.192703	0.274883
ENSG00000077279	DCX	1641	turquoise	-0.599065	0.000181559	0.813051	5.14823e-09	-0.165306	0.350155	-0.375554	0.0286149	-0.103991	0.558361
ENSG00000072954	TMEM38A	79041	turquoise	-0.599056	0.000181613	0.668706	1.5403e-05	0.0607517	0.732874	-0.688059	6.89364e-06	-0.231645	0.187436
ENSG00000134186	PRPF38B	55119	turquoise	0.59897	0.000182101	-0.751621	3.00261e-07	0.290725	0.0953074	0.569479	0.000439465	0.242885	0.166326
ENSG00000108852	MPP2	4355	turquoise	-0.598845	0.000182818	0.768908	1.08514e-07	-0.041596	0.815317	-0.629765	6.58738e-05	-0.588213	0.000253599
ENSG00000069966	GNB5	10681	turquoise	-0.598695	0.00018368	0.811281	5.90498e-09	-0.308736	0.075638	-0.371176	0.0306777	0.129071	0.466915
ENSG00000153982	GDPD1	284161	turquoise	-0.598658	0.000183894	0.693643	5.40449e-06	-0.371058	0.0307349	-0.15294	0.387849	0.162942	0.357185
ENSG00000136895	GARNL3	84253	turquoise	-0.598627	0.000184071	0.78375	4.2144e-08	-0.460033	0.00619179	-0.140432	0.428268	-0.0995639	0.575321
ENSG00000113597	TRAPPC13	80006	turquoise	-0.598264	0.000186174	0.763468	1.50864e-07	-0.494375	0.00295941	-0.108683	0.540646	0.103155	0.561547
ENSG00000090020	SLC9A1	6548	turquoise	-0.598088	0.000187201	0.822451	2.42403e-09	-0.218313	0.214833	-0.346856	0.04446	-0.458482	0.00639067
ENSG00000145863	GABRA6	2559	turquoise	-0.598072	0.000187293	0.670011	1.46172e-05	-0.453658	0.00704457	0.00796766	0.964329	0.105231	0.553653
ENSG00000060491	OGFR	11054	turquoise	-0.598041	0.000187472	0.677855	1.06113e-05	0.0927226	0.601974	-0.723368	1.34311e-06	-0.791199	2.54904e-08
ENSG00000145819	ARHGAP26	23092	turquoise	-0.597772	0.000189054	0.665259	1.76667e-05	-0.569242	0.000442439	-0.0437114	0.806098	0.165514	0.349542
ENSG00000091483	FH	2271	turquoise	-0.59763	0.000189893	0.504116	0.00236681	-0.364567	0.0340207	-0.213104	0.226247	0.36587	0.0333389
ENSG00000074219	TEAD2	8463	turquoise	0.597509	0.000190612	-0.748388	3.59918e-07	0.211386	0.230103	0.395194	0.02071	0.233331	0.184155
ENSG00000141582	CBX4	8535	turquoise	-0.597276	0.000192003	0.642221	4.23015e-05	-0.469548	0.005084	-0.0957893	0.589961	-0.412636	0.0152984
ENSG00000143801	PSEN2	5664	turquoise	-0.597021	0.000193537	0.584275	0.000285462	-0.422602	0.0127782	-0.208126	0.237536	0.21815	0.215184
ENSG00000091879	ANGPT2	285	turquoise	0.596841	0.000194622	-0.698217	4.4099e-06	0.167252	0.344434	0.363646	0.0345092	-0.0797038	0.654096
ENSG00000143624	INTS3	65123	turquoise	-0.596786	0.000194955	0.545103	0.000857112	-0.231862	0.187011	-0.480998	0.00398082	-0.470935	0.0049377
ENSG00000143369	ECM1	1893	turquoise	-0.596682	0.000195588	0.650597	3.10554e-05	-0.0689117	0.69857	-0.476076	0.00442671	-0.616796	0.000102409
ENSG00000146833	TRIM4	89122	turquoise	0.596678	0.000195611	-0.71194	2.34097e-06	-0.0521171	0.769733	0.753518	2.69613e-07	0.605769	0.000146804
ENSG00000125170	DOK4	55715	turquoise	-0.59663	0.000195901	0.780071	5.36384e-08	-0.0965599	0.586959	-0.657599	2.38114e-05	-0.501943	0.00248919
ENSG00000090975	PITPNM2	57605	turquoise	-0.596616	0.000195989	0.719293	1.64245e-06	-0.250528	0.152981	-0.402372	0.0183168	-0.434968	0.0101454
ENSG00000005206	SPPL2B	56928	turquoise	-0.59657	0.000196272	0.597314	0.000191774	-0.0807014	0.650041	-0.550419	0.000744136	-0.622905	8.33955e-05
ENSG00000141646	SMAD4	4089	turquoise	0.596528	0.000196525	-0.701376	3.82342e-06	0.496477	0.0028217	0.0232675	0.89608	-0.0625449	0.725289
ENSG00000146416	AIG1	51390	turquoise	-0.5965	0.0001967	0.632598	5.96619e-05	-0.274871	0.115652	-0.487707	0.00343582	0.0140756	0.937026
ENSG00000100292	HMOX1	3162	turquoise	0.596352	0.000197603	-0.695115	5.06403e-06	0.240201	0.171204	0.298757	0.0861025	0.135185	0.445892
ENSG00000011426	ANLN	54443	turquoise	0.596215	0.000198446	-0.669711	1.47943e-05	0.309786	0.0745969	0.466245	0.00544745	-0.0380819	0.830683
ENSG00000051382	PIK3CB	5291	turquoise	-0.596107	0.000199114	0.690502	6.20147e-06	-0.60269	0.000161949	0.130472	0.462051	0.126041	0.477524
ENSG00000090376	IRAK3	102465249	turquoise	0.596005	0.000199745	-0.740484	5.544e-07	0.252754	0.149243	0.439037	0.00938665	0.345281	0.0455006
ENSG00000139651	ZNF740	283337	turquoise	0.595765	0.000201235	-0.570529	0.00042651	0.211895	0.228956	0.494891	0.0029251	0.071969	0.685862
ENSG00000040933	INPP4A	3631	turquoise	-0.595565	0.000202488	0.720384	1.55681e-06	-0.813426	4.99979e-09	0.295231	0.0900554	0.147789	0.404218
ENSG00000093010	COMT	100616414	turquoise	0.595546	0.000202605	-0.774832	7.50328e-08	0.422076	0.0129017	0.0830293	0.640616	0.0594609	0.738349
ENSG00000128915	NARG2	79664	turquoise	0.59548	0.000203024	-0.77909	5.71557e-08	0.0356658	0.841285	0.715594	1.96558e-06	0.183349	0.299297
ENSG00000036448	MYOM2	9172	turquoise	-0.595465	0.000203119	0.618924	9.5384e-05	-0.0984766	0.579521	-0.534486	0.00112891	-0.130279	0.462722
ENSG00000108515	ENO3	2027	turquoise	0.59543	0.000203336	-0.734754	7.5113e-07	0.15593	0.378527	0.346177	0.0449064	0.53098	0.001234
ENSG00000105675	ATP4A	495	turquoise	-0.59521	0.000204727	0.747227	3.8389e-07	-0.333652	0.0538047	-0.359738	0.0366457	-0.209214	0.235037
ENSG00000153071	DAB2	1601	turquoise	0.595116	0.000205322	-0.66444	1.82467e-05	-0.0687107	0.699408	0.744718	4.4071e-07	0.44363	0.00858858
ENSG00000070831	CDC42	998	turquoise	-0.595099	0.000205434	0.555681	0.000645468	-0.603429	0.00015819	-0.0144548	0.935333	0.293071	0.0925443
ENSG00000130711	PRDM12	59335	turquoise	-0.595062	0.000205666	0.724464	1.27165e-06	-0.438156	0.00954676	-0.0446392	0.802063	-0.024877	0.888935
ENSG00000134590	FAM127A	8933	turquoise	-0.594797	0.000207361	0.782348	4.62251e-08	-0.0117071	0.947607	-0.701223	3.85014e-06	-0.164673	0.352028
ENSG00000134698	AGO4	192670	turquoise	0.594614	0.000208536	-0.686786	7.28149e-06	0.141855	0.423554	0.595224	0.000204636	0.545016	0.00085909
ENSG00000133422	MORC2	22880	turquoise	0.594558	0.000208895	-0.532642	0.00118318	0.299342	0.0854598	0.343211	0.0468985	-0.122002	0.491861
ENSG00000129493	HEATR5A	25938	turquoise	0.59437	0.000210111	-0.815839	4.13595e-09	0.0228516	0.897928	0.704768	3.27367e-06	0.579227	0.000331499
ENSG00000125812	GZF1	64412	turquoise	0.594349	0.00021025	-0.658574	2.29345e-05	0.339376	0.0495782	0.451264	0.00738973	0.521903	0.00154695
ENSG00000143499	SMYD2	56950	turquoise	-0.593854	0.000213484	0.81179	5.67749e-09	-0.387789	0.0234454	-0.171164	0.333101	0.0650026	0.714935
ENSG00000132535	DLG4	1742	turquoise	-0.593603	0.00021514	0.827154	1.63534e-09	-0.423068	0.0126694	-0.281733	0.106481	0.11843	0.504719
ENSG00000109911	ELP4	26610	turquoise	0.593591	0.00021522	-0.69732	4.59067e-06	-0.0676478	0.703847	0.642618	4.1694e-05	0.635698	5.34738e-05
ENSG00000087245	MMP2	4313	turquoise	0.593478	0.000215964	-0.570332	0.000428914	0.416986	0.0141515	-0.0559507	0.753301	-0.0355588	0.841755
ENSG00000136044	APPL2	55198	turquoise	0.593254	0.000217464	-0.738453	6.17961e-07	-0.0804944	0.650881	0.638936	4.76327e-05	0.640622	4.4825e-05
ENSG00000135686	KLHL36	79786	turquoise	0.593214	0.000217726	-0.569728	0.000436359	0.361982	0.0354063	0.252417	0.149806	0.0936313	0.598404
ENSG00000008300	CELSR3	100616112	turquoise	-0.593064	0.000218733	0.835648	7.79133e-10	-0.352523	0.0408719	-0.318019	0.066817	-0.512009	0.00196531
ENSG00000118418	HMGN3	9324	turquoise	0.592922	0.000219689	-0.64516	3.79937e-05	0.272913	0.118375	0.101888	0.566388	0.397147	0.0200347
ENSG00000078114	NEBL	10529	turquoise	0.592805	0.000220485	-0.775196	7.33225e-08	-0.000658234	0.997052	0.662431	1.9744e-05	0.709701	2.6021e-06
ENSG00000095002	MSH2	4436	turquoise	-0.592794	0.000220554	0.601973	0.000165668	-0.683398	8.41258e-06	0.284142	0.103395	0.405392	0.0173814
ENSG00000050426	LETMD1	25875	turquoise	-0.592622	0.000221722	0.719799	1.60223e-06	-0.229243	0.192182	-0.200861	0.254678	0.178564	0.312303
ENSG00000133135	RNF128	79589	turquoise	-0.592415	0.000223139	0.786469	3.51586e-08	-0.562885	0.000529203	-0.00900545	0.959686	0.121718	0.492877
ENSG00000111110	PPM1H	57460	turquoise	-0.592347	0.000223601	0.727209	1.10756e-06	-0.416072	0.0143864	0.00593902	0.973407	-0.177132	0.316261
ENSG00000118473	SGIP1	84251	turquoise	-0.59234	0.000223648	0.67674	1.11119e-05	-0.451769	0.00731571	0.0405279	0.81998	0.181888	0.303232
ENSG00000123933	MXD4	100616358	turquoise	0.592182	0.000224738	-0.525093	0.00142984	0.655075	2.62243e-05	-0.220179	0.210842	-0.249982	0.153907
ENSG00000144331	ZNF385B	151126	turquoise	-0.592094	0.000225341	0.844485	3.44155e-10	-0.468539	0.00519282	-0.143162	0.419253	-0.141764	0.423854
ENSG00000143622	RIT1	6016	turquoise	0.591762	0.000227645	-0.762542	1.59421e-07	-0.104986	0.554582	0.670208	1.45017e-05	0.408646	0.0164181
ENSG00000102001	CACNA1F	778	turquoise	-0.591736	0.000227825	0.715079	2.01493e-06	-0.0355975	0.841585	-0.687255	7.13636e-06	-0.182317	0.302072
ENSG00000125740	FOSB	2354	turquoise	-0.591723	0.000227919	0.653676	2.76548e-05	-0.16636	0.347049	-0.492953	0.00305587	-0.261399	0.135359
ENSG00000108509	CAMTA2	23125	turquoise	-0.591713	0.00022799	0.835181	8.12399e-10	-0.460994	0.00607129	-0.0748071	0.674141	-0.101811	0.566684
ENSG00000085365	SCAMP1	9522	turquoise	-0.591494	0.000229521	0.752756	2.81559e-07	-0.808813	7.13236e-09	0.215393	0.221181	0.0731227	0.681089
ENSG00000119938	PPP1R3C	5507	turquoise	0.59149	0.000229546	-0.652266	2.91676e-05	0.301795	0.0828058	0.365424	0.033571	0.642845	4.13517e-05
ENSG00000143514	TP53BP2	7159	turquoise	0.591487	0.000229565	-0.685132	7.81513e-06	-0.0549828	0.75744	0.662954	1.93438e-05	0.719561	1.62097e-06
ENSG00000007047	MARK4	57787	turquoise	-0.591458	0.000229773	0.764267	1.43811e-07	-0.209514	0.234351	-0.287611	0.0990702	-0.172022	0.330648
ENSG00000111843	TMEM14C	51522	turquoise	0.590978	0.000233164	-0.745792	4.15505e-07	0.277004	0.11274	0.365841	0.0333539	0.555368	0.000650998
ENSG00000118513	MYB	4602	turquoise	-0.590895	0.000233758	0.664854	1.79516e-05	-0.562063	0.000541453	-0.079383	0.655402	-0.034284	0.847361
ENSG00000146904	EPHA1	2041	turquoise	-0.590619	0.000235736	0.650957	3.06388e-05	0.0178046	0.92039	-0.721811	1.45101e-06	-0.540522	0.000966365
ENSG00000152669	CCNO	10309	turquoise	-0.590513	0.000236495	0.738858	6.04774e-07	-0.323685	0.0618429	-0.275598	0.114653	-0.159178	0.36855
ENSG00000101638	ST8SIA5	29906	turquoise	-0.590411	0.000237235	0.750742	3.1551e-07	-0.0758285	0.669941	-0.497635	0.0027482	-0.598892	0.000182551
ENSG00000149328	GLB1L2	89944	turquoise	-0.590368	0.000237542	0.842089	4.31621e-10	-0.39789	0.0197825	-0.162971	0.357097	-0.334196	0.0533909
ENSG00000142185	TRPM2	7226	turquoise	-0.59019	0.000238834	0.762674	1.58177e-07	0.0919563	0.604992	-0.760286	1.82192e-07	-0.531908	0.0012054
ENSG00000132109	TRIM21	6737	turquoise	0.590142	0.000239185	-0.669406	1.49769e-05	-0.166261	0.34734	0.699006	4.25612e-06	0.434669	0.0102033
ENSG00000148730	EIF4EBP2	1979	turquoise	0.589958	0.000240528	-0.761911	1.65512e-07	0.456523	0.00664959	0.201685	0.252694	0.511052	0.00201058
ENSG00000137486	ARRB1	408	turquoise	0.589793	0.000241736	-0.699223	4.21468e-06	0.466917	0.00537174	0.130351	0.46247	0.45552	0.00678573
ENSG00000075336	TIMM21	29090	turquoise	0.589783	0.000241813	-0.679094	1.0079e-05	0.263177	0.132625	0.431888	0.0107538	0.619558	9.33783e-05
ENSG00000100483	VCPKMT	79609	turquoise	-0.589633	0.000242911	0.69678	4.70278e-06	-0.543811	0.00088678	0.02204	0.901535	-0.39434	0.0210115
ENSG00000132671	SSTR4	6754	turquoise	-0.589573	0.000243356	0.570849	0.000422623	-0.496699	0.00280747	0.158938	0.36928	0.191784	0.277224
ENSG00000126249	PDCD2L	84306	turquoise	-0.58924	0.00024583	0.728238	1.0512e-06	-0.308286	0.0760872	-0.320805	0.0643331	-0.17808	0.313637
ENSG00000076344	RGS11	8786	turquoise	-0.5891	0.000246879	0.681752	9.01767e-06	-0.0775389	0.66293	-0.573051	0.000396734	-0.622516	8.4504e-05
ENSG00000137936	BCAR3	8412	turquoise	0.588932	0.000248136	-0.737149	6.62194e-07	-0.0611892	0.731021	0.54388	0.000885169	0.479692	0.00409514
ENSG00000155849	ELMO1	9844	turquoise	-0.588917	0.000248255	0.760679	1.78022e-07	-0.53618	0.00108104	0.0189731	0.915183	-0.374536	0.0290841
ENSG00000137825	ITPKA	3706	turquoise	-0.588851	0.000248748	0.72066	1.5358e-06	-0.31061	0.073788	-0.447603	0.00794556	-0.043656	0.806339
ENSG00000132661	NXT1	29107	turquoise	0.58882	0.000248983	-0.693511	5.43604e-06	0.503461	0.00240315	0.0746939	0.674607	-0.028521	0.872789
ENSG00000141449	GREB1L	80000	turquoise	-0.588785	0.000249247	0.691882	5.8391e-06	-0.334169	0.0534118	-0.230235	0.190211	-0.360415	0.0362682
ENSG00000104081	BMF	90427	turquoise	0.588647	0.00025029	-0.66264	1.95834e-05	0.111672	0.529501	0.361983	0.0354054	0.117701	0.507364
ENSG00000095739	BAMBI	25805	turquoise	0.588606	0.0002506	-0.740827	5.44276e-07	0.17509	0.321962	0.387163	0.0236899	0.172007	0.330689
ENSG00000148516	ZEB1	6935	turquoise	0.588456	0.000251746	-0.669947	1.46549e-05	0.191172	0.278787	0.584108	0.000286892	0.696487	4.7645e-06
ENSG00000012232	EXTL3	2137	turquoise	-0.588327	0.00025273	0.697912	4.47063e-06	-0.00900251	0.9597	-0.629035	6.75667e-05	-0.517972	0.00170275
ENSG00000122644	ARL4A	10124	turquoise	-0.588059	0.000254785	0.619441	9.37455e-05	-0.478918	0.00416421	-0.120423	0.497525	0.0687302	0.699327
ENSG00000100276	RASL10A	10633	turquoise	-0.587755	0.000257139	0.787114	3.36667e-08	0.0372384	0.834381	-0.739313	5.90266e-07	-0.24782	0.157617
ENSG00000138078	PREPL	9581	turquoise	-0.587538	0.000258824	0.793095	2.2355e-08	-0.763912	1.46909e-07	0.137829	0.436961	0.181745	0.303617
ENSG00000114923	SLC4A3	6508	turquoise	-0.587445	0.000259553	0.780227	5.30979e-08	-0.0366567	0.836933	-0.721015	1.50923e-06	-0.234236	0.182411
ENSG00000055163	CYFIP2	26999	turquoise	-0.587394	0.000259953	0.712073	2.32618e-06	-0.309226	0.0751513	-0.326065	0.0598423	0.215082	0.221866
ENSG00000079308	TNS1	7145	turquoise	0.587327	0.000260476	-0.674081	1.23939e-05	0.0708919	0.69033	0.746468	4.00329e-07	0.348811	0.0431945
ENSG00000137727	ARHGAP20	57569	turquoise	-0.587174	0.000261687	0.688055	6.8948e-06	-0.522317	0.00153129	-0.0101908	0.954385	0.27696	0.1128
ENSG00000100211	CBY1	25776	turquoise	0.58707	0.000262503	-0.659828	2.18491e-05	0.518915	0.00166419	-0.0786835	0.658254	-0.149696	0.398113
ENSG00000114270	COL7A1	100313843	turquoise	-0.586986	0.000263168	0.614453	0.000110677	-0.0694242	0.696434	-0.530175	0.00125931	-0.752755	2.81582e-07
ENSG00000103707	MTFMT	123263	turquoise	-0.586944	0.000263503	0.553531	0.000684283	-0.198206	0.261142	-0.401645	0.0185484	-0.274373	0.11634
ENSG00000134717	BTF3L4	91408	turquoise	-0.5869	0.00026385	0.628742	6.82562e-05	-0.645683	3.72701e-05	0.223177	0.204535	0.39668	0.0201946
ENSG00000102699	PARP4	143	turquoise	0.586778	0.000264823	-0.758777	1.99042e-07	-0.0491411	0.782557	0.735746	7.13052e-07	0.499949	0.0026063
ENSG00000033122	LRRC7	57554	turquoise	-0.586617	0.00026611	0.825863	1.824e-09	-0.557284	0.000617805	0.0409272	0.818236	-0.0727767	0.682519
ENSG00000148019	CEP78	84131	turquoise	0.586443	0.000267508	-0.698609	4.33294e-06	0.334469	0.0531843	0.430468	0.0110445	0.0883055	0.619459
ENSG00000070413	DGCR2	9993	turquoise	-0.586395	0.00026789	0.815258	4.33031e-09	-0.321	0.0641621	-0.45273	0.00717675	-0.462425	0.00589544
ENSG00000102290	PCDH11X	27328	turquoise	-0.586165	0.000269751	0.759115	1.95147e-07	-0.389017	0.0229724	-0.00732366	0.967211	0.0598746	0.736592
ENSG00000143156	NME7	29922	turquoise	-0.586127	0.00027006	0.810674	6.18702e-09	-0.185218	0.294311	-0.614065	0.000112102	-0.57644	0.000359657
ENSG00000008405	CRY1	1407	turquoise	0.586122	0.0002701	-0.629229	6.71128e-05	-0.206246	0.241895	0.665233	1.76844e-05	0.372848	0.0298761
ENSG00000092010	PSME1	5720	turquoise	0.586113	0.000270175	-0.759756	1.87956e-07	0.625583	7.61106e-05	-0.137608	0.437705	0.171064	0.333389
ENSG00000110013	SIAE	54414	turquoise	-0.586085	0.000270399	0.653434	2.79095e-05	-0.477237	0.00431778	0.163157	0.356542	0.272004	0.119655
ENSG00000125148	MT2A	4502	turquoise	0.585922	0.000271731	-0.735908	7.06984e-07	0.670534	1.43125e-05	-0.19601	0.266572	-0.0460494	0.79594
ENSG00000104967	NOVA2	4858	turquoise	-0.585873	0.000272126	0.815774	4.15705e-09	-0.0537292	0.762811	-0.641236	4.38409e-05	-0.576823	0.000355666
ENSG00000126561	STAT5A	6776	turquoise	0.58585	0.000272313	-0.724149	1.29179e-06	0.600095	0.000175784	-0.161761	0.360727	-0.186445	0.291069
ENSG00000139800	ZIC5	85416	turquoise	0.585824	0.000272532	-0.73935	5.89101e-07	-0.0453368	0.799033	0.534312	0.00113395	0.179883	0.308682
ENSG00000133619	KRBA1	84626	turquoise	-0.585791	0.0002728	0.666657	1.67143e-05	-0.160018	0.365995	-0.405567	0.0173283	-0.38971	0.0227086
ENSG00000132026	RTBDN	83546	turquoise	-0.585723	0.000273353	0.828474	1.46133e-09	-0.0109361	0.951053	-0.679564	9.88315e-06	-0.252621	0.149465
ENSG00000136874	STX17	55014	turquoise	0.585695	0.000273589	-0.581849	0.000306824	0.323188	0.0622666	0.462165	0.00592707	0.464016	0.00570514
ENSG00000079785	DDX1	1653	turquoise	-0.585414	0.000275902	0.580059	0.00032349	-0.467768	0.00527721	0.0583824	0.742933	0.497639	0.00274791
ENSG00000136770	DNAJC1	64215	turquoise	0.585253	0.000277235	-0.829604	1.32601e-09	0.427046	0.0117725	0.297512	0.0874833	0.204092	0.246957
ENSG00000107562	CXCL12	6387	turquoise	0.585184	0.000277804	-0.554641	0.000663999	0.10189	0.566382	0.342735	0.0472246	0.354152	0.039885
ENSG00000112769	LAMA4	3910	turquoise	0.584957	0.000279699	-0.702003	3.716e-06	0.214774	0.222544	0.405879	0.0172343	0.257325	0.141778
ENSG00000061492	WNT8A	7478	turquoise	-0.584892	0.000280244	0.500789	0.00255641	-0.50336	0.0024088	0.225377	0.199994	0.16377	0.354712
ENSG00000149557	FEZ1	9638	turquoise	0.584799	0.000281028	-0.717619	1.78216e-06	0.730641	9.29666e-07	0.0151284	0.932326	0.197067	0.26395
ENSG00000110852	CLEC2B	9976	turquoise	0.584701	0.000281852	-0.783002	4.42772e-08	0.490936	0.00319741	0.076912	0.665496	0.221163	0.208758
ENSG00000137843	PAK6	56924	turquoise	-0.584382	0.000284555	0.760641	1.7842e-07	-0.233237	0.184337	-0.400437	0.0189381	0.0905744	0.610451
ENSG00000118579	MED28	80306	turquoise	0.584279	0.000285432	-0.682023	8.91566e-06	0.30486	0.0795784	0.488764	0.00335617	0.0281395	0.874477
ENSG00000147872	PLIN2	123	turquoise	0.584103	0.000286933	-0.764166	1.44688e-07	0.0909979	0.608776	0.377157	0.0278888	0.380627	0.0263685
ENSG00000075826	SEC31B	25956	turquoise	-0.584085	0.000287087	0.667559	1.6125e-05	-0.399071	0.0193874	-0.340933	0.0484761	-0.580099	0.000323108
ENSG00000140807	NKD1	85407	turquoise	0.584051	0.000287378	-0.724225	1.2869e-06	0.596762	0.000195099	0.132982	0.453406	-0.102995	0.562157
ENSG00000142634	EFHD2	79180	turquoise	-0.584048	0.000287408	0.818131	3.44481e-09	-0.142753	0.420596	-0.442041	0.00885783	-0.386546	0.0239326
ENSG00000146701	MDH2	4191	turquoise	-0.58397	0.000288077	0.647832	3.44264e-05	-0.0831781	0.640015	-0.55111	0.000730461	0.179962	0.308467
ENSG00000138496	PARP9	83666	turquoise	0.583928	0.000288433	-0.761178	1.72858e-07	-0.142101	0.422741	0.7574	2.15665e-07	0.509155	0.00210303
ENSG00000142609	C1orf222	85452	turquoise	-0.583641	0.000290916	0.772458	8.71036e-08	-0.404853	0.0175453	-0.349182	0.0429575	-0.374729	0.0289948
ENSG00000082397	EPB41L3	23136	turquoise	-0.583624	0.000291064	0.735434	7.24828e-07	-0.365272	0.0336502	0.0044451	0.980095	-0.0829707	0.640852
ENSG00000092621	PHGDH	26227	turquoise	0.583583	0.000291416	-0.713898	2.13239e-06	0.384334	0.0248203	0.0628493	0.724004	0.252267	0.150056
ENSG00000060339	CCAR1	55749	turquoise	0.583507	0.000292081	-0.66487	1.79397e-05	0.261774	0.13478	0.44737	0.00798202	0.347891	0.0437862
ENSG00000120705	ETF1	2107	turquoise	0.583386	0.000293134	-0.712942	2.23204e-06	0.341889	0.0478086	0.439648	0.00927701	0.702009	3.71494e-06
ENSG00000125731	SH2D3A	10045	turquoise	0.583336	0.000293568	-0.722946	1.37164e-06	0.335331	0.0525362	0.263615	0.131959	0.0385049	0.82883
ENSG00000155367	PPM1J	333926	turquoise	-0.583304	0.000293853	0.743121	4.80816e-07	-0.168382	0.341136	-0.565256	0.000495223	-0.06256	0.725225
ENSG00000151502	VPS26B	112936	turquoise	-0.583183	0.000294906	0.666209	1.70141e-05	-0.496946	0.00279172	-0.141365	0.425173	0.0855195	0.630594
ENSG00000131097	HIGD1B	51751	turquoise	0.583086	0.000295758	-0.692953	5.57118e-06	0.76598	1.29709e-07	-0.217205	0.217227	0.000291821	0.998693
ENSG00000106034	CPED1	79974	turquoise	0.583058	0.000296008	-0.617532	9.99298e-05	-0.0592302	0.739329	0.461115	0.00605622	0.412375	0.0153698
ENSG00000145451	GLRA3	8001	turquoise	-0.582911	0.000297304	0.807962	7.60774e-09	-0.594957	0.000206333	-0.0417947	0.81445	-0.0663302	0.709363
ENSG00000108592	FTSJ3	117246	turquoise	0.582585	0.000300202	-0.706747	2.98731e-06	0.444404	0.0084599	0.185674	0.293104	0.437571	0.00965426
ENSG00000154217	PITPNC1	26207	turquoise	0.582464	0.000301282	-0.761396	1.70636e-07	0.0741124	0.677004	0.545924	0.000838753	0.602782	0.000161474
ENSG00000111058	ACSS3	79611	turquoise	0.582392	0.000301925	-0.7654	1.34337e-07	0.150751	0.394756	0.525479	0.00141622	0.639429	4.67958e-05
ENSG00000119771	KLHL29	114818	turquoise	-0.582366	0.000302159	0.824947	1.96984e-09	-0.660007	2.16986e-05	-0.0748359	0.674023	-0.121424	0.493928
ENSG00000156735	BAG4	9530	turquoise	-0.582273	0.000302992	0.817615	3.59038e-09	-0.587907	0.000255959	0.00591901	0.973497	0.157553	0.373521
ENSG00000100346	CACNA1I	8911	turquoise	-0.58218	0.000303833	0.86377	4.78617e-11	-0.185841	0.292662	-0.553823	0.000678901	-0.492773	0.00306832
ENSG00000048471	SNX29	92017	turquoise	0.582022	0.000305254	-0.652099	2.93521e-05	0.291357	0.0945568	0.499439	0.00263701	0.321321	0.0638809
ENSG00000153015	CWC27	10283	turquoise	0.58202	0.000305278	-0.69681	4.69633e-06	0.303764	0.0807207	0.467795	0.00527426	0.50561	0.00228579
ENSG00000138756	BMP2K	55589	turquoise	0.581819	0.000307098	-0.714671	2.05489e-06	-0.140226	0.428951	0.780824	5.10751e-08	0.522831	0.00151204
ENSG00000020633	RUNX3	864	turquoise	0.58144	0.000310568	-0.680988	9.31196e-06	0.365334	0.0336182	0.236871	0.177399	0.0638684	0.719707
ENSG00000145198	VWA5B2	90113	turquoise	-0.581408	0.000310854	0.769033	1.07684e-07	0.0181781	0.918726	-0.604087	0.000154912	-0.120073	0.498782
ENSG00000049759	NEDD4L	23327	turquoise	-0.5812	0.000312777	0.806459	8.51906e-09	-0.0897223	0.613827	-0.644539	3.88701e-05	-0.415219	0.0146084
ENSG00000145864	GABRB2	2561	turquoise	-0.581123	0.000313489	0.821291	2.66644e-09	-0.478522	0.00420001	-0.0216843	0.903117	0.0129861	0.941892
ENSG00000133665	DYDC2	84332	turquoise	-0.58108	0.000313888	0.643732	4.0035e-05	-0.226359	0.197989	-0.406083	0.017173	-0.253777	0.147548
ENSG00000103184	SEC14L5	9717	turquoise	-0.580919	0.000315381	0.689146	6.57744e-06	-0.117184	0.509245	-0.407722	0.0166869	-0.681112	9.26362e-06
ENSG00000156113	KCNMA1	3778	turquoise	-0.580825	0.000316265	0.721339	1.48527e-06	-0.328392	0.0579363	-0.210683	0.231691	-0.0758893	0.669692
ENSG00000117600	LPPR4	9890	turquoise	-0.580758	0.000316884	0.756537	2.26723e-07	-0.714423	2.07942e-06	0.205382	0.243917	0.0979816	0.581438
ENSG00000134061	CD180	4064	turquoise	0.580732	0.000317131	-0.578322	0.000340422	0.271308	0.120641	0.113422	0.523026	0.231504	0.187712
ENSG00000138646	HERC5	51191	turquoise	0.580558	0.00031876	-0.770353	9.92728e-08	0.215671	0.220572	0.319714	0.0652968	-0.0323813	0.85574
ENSG00000125347	IRF1	3659	turquoise	0.580461	0.00031968	-0.763859	1.47368e-07	0.33989	0.0492127	0.337095	0.0512298	0.0108187	0.951578
ENSG00000145779	TNFAIP8	25816	turquoise	0.580248	0.000321692	-0.725432	1.21137e-06	0.0939723	0.597066	0.425164	0.01219	0.275759	0.114433
ENSG00000111321	LTBR	4055	turquoise	0.580141	0.000322706	-0.690225	6.27659e-06	-0.0764857	0.667244	0.623197	8.2572e-05	0.313596	0.0709134
ENSG00000095587	TLL2	7093	turquoise	-0.580014	0.000323915	0.665482	1.75116e-05	-0.0589607	0.740474	-0.612631	0.000117515	-0.410944	0.0157652
ENSG00000145536	ADAMTS16	170690	turquoise	-0.57988	0.000325201	0.667931	1.58876e-05	-0.235893	0.179247	-0.290047	0.0961166	-0.299596	0.0851822
ENSG00000120333	MRPS14	63931	turquoise	0.579875	0.00032524	-0.711243	2.41955e-06	0.341447	0.0481166	0.332503	0.0546866	0.69353	5.43157e-06
ENSG00000153531	ADPRHL1	113622	turquoise	-0.579795	0.000326011	0.593205	0.00021779	-0.0562921	0.751843	-0.57876	0.000336079	-0.268815	0.124227
ENSG00000072736	NFATC3	4775	turquoise	0.579724	0.000326693	-0.626957	7.26006e-05	0.284472	0.102977	0.40551	0.0173455	-0.27211	0.119505
ENSG00000144909	OSBPL11	114885	turquoise	0.579646	0.000327439	-0.752068	2.92761e-07	-0.0775121	0.66304	0.690059	6.32202e-06	0.526682	0.00137448
ENSG00000148143	ZNF462	58499	turquoise	0.579582	0.00032806	-0.66954	1.48962e-05	0.544568	0.0008693	0.248198	0.156964	-0.0547202	0.758564
ENSG00000145703	IQGAP2	10788	turquoise	0.579579	0.000328094	-0.687044	7.20134e-06	0.100364	0.572241	0.446093	0.00818496	0.330589	0.0561815
ENSG00000100077	ADRBK2	157	turquoise	-0.579443	0.000329406	0.760279	1.82266e-07	-0.342282	0.0475368	-0.0584236	0.742758	-0.0308905	0.862318
ENSG00000010610	CD4	920	turquoise	0.579394	0.000329884	-0.706088	3.08004e-06	0.363672	0.034495	0.244192	0.163988	0.295732	0.089485
ENSG00000138032	PPM1B	5495	turquoise	0.579376	0.000330054	-0.662	2.00794e-05	0.227701	0.195272	0.55617	0.000636922	0.569124	0.00044393
ENSG00000119946	CNNM1	26507	turquoise	-0.579293	0.000330862	0.865634	3.89342e-11	-0.165041	0.350941	-0.439999	0.0092145	-0.284381	0.103093
ENSG00000126016	AMOT	100423009	turquoise	0.579258	0.000331204	-0.713886	2.13359e-06	0.134054	0.449741	0.512124	0.00195995	0.738029	6.32026e-07
ENSG00000101400	SNTA1	6640	turquoise	0.579251	0.000331267	-0.617354	0.000100522	0.724512	1.26859e-06	-0.299565	0.085216	0.0856337	0.630136
ENSG00000144712	CAND2	23066	turquoise	-0.578867	0.000335027	0.801138	1.26177e-08	-0.63814	4.90125e-05	0.060815	0.732606	-0.245049	0.162467
ENSG00000116819	TFAP2E	339488	turquoise	-0.578864	0.000335055	0.686888	7.24978e-06	-0.327779	0.0584338	-0.34736	0.0441308	-0.68981	6.39083e-06
ENSG00000144802	NFKBIZ	64332	turquoise	0.578862	0.000335072	-0.686146	7.48421e-06	0.0973236	0.58399	0.500299	0.00258539	0.325093	0.0606531
ENSG00000123739	PLA2G12A	81579	turquoise	0.578859	0.000335099	-0.689861	6.37681e-06	0.100092	0.573285	0.685677	7.63563e-06	0.605419	0.000148456
ENSG00000133026	MYH10	4628	turquoise	-0.578791	0.000335774	0.755767	2.37021e-07	-0.652913	2.84647e-05	0.197337	0.263282	0.221356	0.208351
ENSG00000129810	SGOL1	151648	turquoise	0.578782	0.00033586	-0.525368	0.00142013	0.0540458	0.761453	0.273529	0.117514	-0.197823	0.262083
ENSG00000115468	EFHD1	80303	turquoise	0.578551	0.000338144	-0.672222	1.33682e-05	0.239608	0.172296	0.389473	0.0227984	-0.258828	0.139385
ENSG00000149131	SERPING1	710	turquoise	0.57824	0.000341234	-0.688796	6.67777e-06	0.184442	0.296377	0.209591	0.234176	0.17572	0.320196
ENSG00000106123	EPHB6	2051	turquoise	-0.578219	0.000341453	0.799852	1.38494e-08	0.0706967	0.69114	-0.788675	3.02921e-08	-0.462934	0.00583401
ENSG00000152818	UTRN	7402	turquoise	0.578162	0.00034202	-0.678746	1.02258e-05	0.159917	0.366302	0.632385	6.01105e-05	0.439411	0.00931943
ENSG00000111666	CHPT1	56994	turquoise	0.578141	0.00034223	-0.755569	2.39743e-07	0.101773	0.566828	0.460451	0.00613907	0.520916	0.00158485
ENSG00000142235	LMTK3	114783	turquoise	-0.577996	0.000343683	0.807896	7.64575e-09	-0.0944868	0.59505	-0.507601	0.00218149	-0.395402	0.0206373
ENSG00000144589	STK11IP	114790	turquoise	-0.577968	0.000343966	0.62801	7.00078e-05	-0.303366	0.0811387	-0.404219	0.0177398	-0.68288	8.59894e-06
ENSG00000154319	FAM167A	83648	turquoise	0.57793	0.000344346	-0.703461	3.47639e-06	0.0797679	0.653835	0.569229	0.000442609	0.571692	0.000412544
ENSG00000133895	MEN1	4221	turquoise	-0.57788	0.000344852	0.679015	1.0112e-05	-0.13988	0.430102	-0.463414	0.00577653	-0.777554	6.30953e-08
ENSG00000125459	MSTO1	55154	turquoise	-0.577809	0.000345575	0.680305	9.58225e-06	-0.262589	0.133525	-0.439185	0.00936006	-0.378056	0.0274879
ENSG00000114021	NIT2	56954	turquoise	-0.577771	0.000345959	0.609273	0.000131117	-0.343011	0.0470355	-0.249169	0.155296	0.19037	0.280848
ENSG00000100027	YPEL1	29799	turquoise	-0.577583	0.000347864	0.756991	2.20845e-07	0.0823173	0.643492	-0.797977	1.58458e-08	-0.400246	0.0190006
ENSG00000111783	RFX4	5992	turquoise	0.577563	0.000348065	-0.795156	1.93548e-08	-0.0674683	0.704597	0.676873	1.10512e-05	0.43678	0.00980132
ENSG00000155368	DBI	1622	turquoise	0.577527	0.00034843	-0.727776	1.07616e-06	0.258603	0.139742	0.238681	0.174013	0.553219	0.000690085
ENSG00000143977	SNRPG	6637	turquoise	0.577451	0.000349203	-0.720997	1.51055e-06	0.270499	0.121797	0.247065	0.158928	0.570101	0.000431751
ENSG00000130684	ZNF337	26152	turquoise	-0.577403	0.000349695	0.632488	5.98935e-05	-0.213631	0.225075	-0.510482	0.002038	-0.596231	0.000198345
ENSG00000102104	RS1	6247	turquoise	-0.577249	0.000351267	0.825281	1.91548e-09	-0.149269	0.399476	-0.519215	0.00165207	-0.383424	0.0251931
ENSG00000072657	TRHDE	29953	turquoise	-0.576964	0.000354208	0.766004	1.29521e-07	-0.435481	0.010047	0.0117242	0.94753	0.181689	0.30377
ENSG00000152990	GPR125	166647	turquoise	0.576767	0.000356244	-0.661518	2.04606e-05	-0.197654	0.262501	0.726557	1.14467e-06	0.577958	0.00034407
ENSG00000117322	CR2	1380	turquoise	-0.576674	0.000357215	0.539429	0.000994181	-0.415572	0.014516	0.101219	0.568955	0.167826	0.342757
ENSG00000115267	IFIH1	64135	turquoise	0.576574	0.000358255	-0.789626	2.83917e-08	0.12226	0.490939	0.4952	0.00290469	0.475188	0.00451156
ENSG00000137145	DENND4C	55667	turquoise	0.576343	0.000360673	-0.74543	4.23859e-07	0.20896	0.23562	0.589247	0.000245778	0.491383	0.00316554
ENSG00000105974	CAV1	857	turquoise	0.576274	0.000361395	-0.768526	1.11087e-07	0.350904	0.0418722	0.351921	0.0412414	0.148221	0.40283
ENSG00000101204	CHRNA4	1137	turquoise	-0.576186	0.000362319	0.731899	8.71334e-07	-0.165277	0.350241	-0.3679	0.0322995	-0.11854	0.50432
ENSG00000115239	GPR75-ASB3	51130	turquoise	0.576038	0.000363891	-0.593225	0.000217656	0.218421	0.214601	0.19302	0.274078	0.14154	0.424594
ENSG00000067167	TRAM1	23471	turquoise	0.575961	0.000364701	-0.79487	1.97472e-08	0.0432741	0.808002	0.537546	0.00104372	0.19184	0.277079
ENSG00000081059	TCF7	6932	turquoise	0.575478	0.000369858	-0.704081	3.37888e-06	0.0775569	0.662856	0.481629	0.0039265	-0.0565673	0.750668
ENSG00000152595	MEPE	56955	turquoise	-0.575369	0.00037103	0.703204	3.51758e-06	-0.477343	0.00430796	0.0366939	0.83677	0.153191	0.387061
ENSG00000105323	HNRNPUL1	11100	turquoise	0.575069	0.000374267	-0.65485	2.64497e-05	0.330138	0.056538	0.433032	0.0105244	0.229562	0.191546
ENSG00000143434	SEMA6C	10500	turquoise	-0.574999	0.00037503	0.761921	1.65419e-07	-0.0305551	0.863799	-0.62062	9.00989e-05	-0.691059	6.05282e-06
ENSG00000101888	NXT2	55916	turquoise	0.574893	0.000376178	-0.751412	3.03819e-07	0.212393	0.227837	0.417661	0.01398	0.640545	4.49507e-05
ENSG00000088280	ASAP3	55616	turquoise	0.574661	0.000378721	-0.730923	9.16285e-07	0.191868	0.277008	0.340797	0.0485718	0.34447	0.0460444
ENSG00000092820	EZR	7430	turquoise	0.574616	0.000379206	-0.731348	8.96482e-07	0.480834	0.00399499	-0.0170526	0.923743	0.285813	0.101294
ENSG00000070729	CNGB1	1258	turquoise	-0.574544	0.000379998	0.628178	6.96019e-05	-0.609979	0.000128147	0.245853	0.161048	0.27406	0.116774
ENSG00000127418	FGFRL1	53834	turquoise	0.57451	0.000380377	-0.73551	7.21929e-07	0.0461475	0.795514	0.518967	0.00166208	0.101135	0.569275
ENSG00000115107	STEAP3	55240	turquoise	0.574445	0.000381093	-0.703043	3.54354e-06	0.0590658	0.740027	0.405627	0.0173102	0.055706	0.754347
ENSG00000135069	PSAT1	29968	turquoise	0.574399	0.000381605	-0.754256	2.585e-07	-0.0144711	0.93526	0.5725	0.000403083	0.565319	0.000494345
ENSG00000107643	MAPK8	5599	turquoise	-0.574393	0.00038167	0.795325	1.9126e-08	-0.656438	2.4895e-05	0.0616411	0.729109	-0.252491	0.149683
ENSG00000132274	TRIM22	10346	turquoise	0.574364	0.000381984	-0.737199	6.60467e-07	0.0811554	0.648198	0.568901	0.000446751	0.452668	0.00718553
ENSG00000116353	MECR	51102	turquoise	-0.574306	0.000382625	0.640145	4.56036e-05	0.00783575	0.964919	-0.45576	0.00675294	0.189285	0.283649
ENSG00000117226	GBP3	2635	turquoise	0.574217	0.000383617	-0.637822	4.9573e-05	0.202228	0.251392	0.390773	0.0223095	0.217474	0.216645
ENSG00000086300	SNX10	29887	turquoise	-0.574213	0.00038366	0.765967	1.29816e-07	-0.600509	0.000173509	0.0784007	0.659408	0.316589	0.0681199
ENSG00000142959	BEST4	266675	turquoise	-0.574206	0.000383736	0.514273	0.00186176	-0.171364	0.332527	-0.283807	0.10382	-0.135596	0.444498
ENSG00000127947	PTPN12	5782	turquoise	0.574171	0.000384121	-0.759232	1.93815e-07	0.0920106	0.604778	0.724395	1.27602e-06	0.474073	0.00462004
ENSG00000142082	SIRT3	23410	turquoise	-0.573795	0.000388314	0.781022	5.04181e-08	-0.316086	0.0685833	-0.479185	0.0041403	-0.219413	0.212474
ENSG00000137338	PGBD1	84547	turquoise	-0.573767	0.000388635	0.740055	5.67295e-07	-0.336808	0.0514404	-0.279712	0.109122	-0.490663	0.00321699
ENSG00000148600	CDHR1	92211	turquoise	-0.573727	0.000389086	0.717733	1.77227e-06	-0.10771	0.544295	-0.560047	0.00057258	-0.342054	0.0476948
ENSG00000108830	RND2	8153	turquoise	0.57356	0.000390964	-0.706378	3.03895e-06	0.600519	0.000173453	-0.119136	0.502163	0.294467	0.0909301
ENSG00000116679	IVNS1ABP	10625	turquoise	0.573386	0.000392932	-0.650222	3.14938e-05	0.153259	0.386848	0.520203	0.00161271	-0.120144	0.498526
ENSG00000150756	FAM173B	134145	turquoise	0.573244	0.000394542	-0.673212	1.28409e-05	0.310617	0.0737809	0.274837	0.115699	0.265235	0.129513
ENSG00000121671	CRY2	1408	turquoise	-0.573065	0.000396583	0.712218	2.31027e-06	-0.101351	0.568447	-0.503007	0.00242863	-0.0194943	0.912862
ENSG00000141431	ASXL3	80816	turquoise	-0.572922	0.000398212	0.828722	1.43057e-09	-0.37713	0.0279008	-0.237936	0.175401	-0.474505	0.0045778
ENSG00000144730	IL17RD	54756	turquoise	0.572543	0.000402582	-0.706227	3.06021e-06	0.184254	0.296877	0.400331	0.0189727	0.391605	0.0220009
ENSG00000088827	SIGLEC1	6614	turquoise	0.572372	0.000404568	-0.582798	0.000298307	0.272891	0.118405	0.11426	0.519942	-0.238208	0.174894
ENSG00000131504	DIAPH1	1729	turquoise	-0.572339	0.000404951	0.671775	1.36123e-05	-0.640426	4.51435e-05	0.10723	0.546101	0.128561	0.468693
ENSG00000138083	SIX3	6496	turquoise	0.572319	0.000405177	-0.668246	1.56888e-05	0.342573	0.0473363	0.296175	0.0889838	0.110854	0.532538
ENSG00000142632	ARHGEF19	128272	turquoise	0.572249	0.000406002	-0.586957	0.000263403	0.255242	0.145147	-0.0147895	0.933839	-0.0829635	0.640881
ENSG00000138303	ASCC1	51008	turquoise	0.572221	0.00040632	-0.740607	5.50754e-07	-0.0949992	0.593046	0.733359	8.07811e-07	0.592796	0.000220545
ENSG00000108839	ALOX12	239	turquoise	0.572066	0.000408143	-0.540969	0.00095519	0.299074	0.0857543	0.401493	0.018597	0.153072	0.387434
ENSG00000008394	MGST1	4257	turquoise	0.571986	0.000409071	-0.732618	8.39483e-07	-0.00141435	0.993666	0.476262	0.00440903	0.527046	0.00136204
ENSG00000150995	ITPR1	3708	turquoise	-0.571641	0.000413149	0.803078	1.09489e-08	-0.59274	0.00022092	0.0879955	0.620694	0.110055	0.535515
ENSG00000081985	IL12RB2	3595	turquoise	-0.57164	0.000413157	0.733425	8.05043e-07	-0.398768	0.0194881	-0.185124	0.294562	-0.228924	0.192818
ENSG00000143158	MPC2	25874	turquoise	-0.571524	0.000414534	0.586066	0.000270555	-0.261412	0.135339	-0.205395	0.243887	0.497611	0.00274969
ENSG00000131435	PDLIM4	8572	turquoise	0.571366	0.000416415	-0.78919	2.92487e-08	0.251121	0.151978	0.245396	0.161853	0.238745	0.173893
ENSG00000100350	FOXRED2	80020	turquoise	-0.571191	0.000418502	0.683333	8.43577e-06	-0.531153	0.00122861	-0.103976	0.558418	-0.24823	0.156908
ENSG00000139926	FRMD6	122786	turquoise	0.571124	0.000419306	-0.722638	1.3928e-06	0.245406	0.161836	0.405624	0.0173111	0.245053	0.16246
ENSG00000153310	FAM49B	51571	turquoise	-0.570988	0.00042095	0.646474	3.61997e-05	-0.604238	0.000154165	0.0869864	0.624721	0.371038	0.0307448
ENSG00000115363	EVA1A	84141	turquoise	0.570894	0.000422081	-0.500597	0.00256775	0.209477	0.234436	0.198756	0.259795	0.0806884	0.650093
ENSG00000142864	SERBP1	26135	turquoise	0.570879	0.000422259	-0.717456	1.79631e-06	0.515381	0.0018128	0.218172	0.215136	0.488836	0.00335074
ENSG00000075391	RASAL2	9462	turquoise	-0.570807	0.000423124	0.747438	3.79424e-07	-0.5788	0.00033568	0.144878	0.41364	0.0748888	0.673805
ENSG00000105698	USF2	7392	turquoise	0.570744	0.000423894	-0.650398	3.12878e-05	0.750275	3.23901e-07	-0.166512	0.346602	0.11091	0.53233
ENSG00000105281	SLC1A5	6510	turquoise	0.570572	0.000425983	-0.682032	8.91197e-06	0.194585	0.270133	0.27989	0.108888	0.178711	0.311897
ENSG00000116747	TROVE2	6738	turquoise	0.570491	0.000426966	-0.675009	1.19321e-05	0.112771	0.525431	0.690752	6.13425e-06	0.437777	0.00961628
ENSG00000103150	MLYCD	23417	turquoise	0.570477	0.000427136	-0.71389	2.1332e-06	0.0740569	0.677233	0.407974	0.0166132	0.110692	0.533141
ENSG00000102158	MAGT1	84061	turquoise	0.570343	0.000428772	-0.786984	3.39608e-08	0.0675301	0.704339	0.556731	0.000627229	0.369207	0.0316445
ENSG00000107882	SUFU	51684	turquoise	0.570122	0.000431488	-0.581491	0.000310092	-0.0527353	0.767076	0.576532	0.000358694	0.0912717	0.607694
ENSG00000121749	TBC1D15	64786	turquoise	0.570069	0.000432145	-0.711326	2.41008e-06	0.156064	0.37811	0.566737	0.000474996	0.399215	0.0193394
ENSG00000144233	AMMECR1L	83607	turquoise	0.570059	0.000432267	-0.676239	1.13437e-05	0.616904	0.000102042	0.10529	0.553429	-0.0961612	0.588511
ENSG00000089356	FXYD3	102466205	turquoise	0.570009	0.000432877	-0.702059	3.70653e-06	0.401145	0.0187087	-0.00178513	0.992006	0.0535194	0.76371
ENSG00000137821	LRRC49	54839	turquoise	-0.569925	0.000433927	0.678873	1.0172e-05	-0.739227	5.92977e-07	0.158096	0.371856	0.205566	0.243485
ENSG00000065534	MYLK	4638	turquoise	0.569916	0.000434036	-0.729935	9.63984e-07	0.0109775	0.950868	0.74865	3.54707e-07	0.627177	7.2052e-05
ENSG00000104093	DMXL2	23312	turquoise	-0.569909	0.000434122	0.677626	1.07122e-05	-0.671556	1.3734e-05	0.297809	0.0871517	0.281117	0.107281
ENSG00000110074	FOXRED1	55572	turquoise	-0.569826	0.000435153	0.671497	1.37663e-05	-0.0107949	0.951684	-0.595765	0.000201237	-0.5902	0.000238764
ENSG00000105443	CYTH2	9266	turquoise	-0.569658	0.000437236	0.611257	0.00012292	-0.391403	0.0220752	-0.137041	0.439613	-0.0450944	0.800085
ENSG00000119655	NPC2	100616211	turquoise	0.56964	0.000437459	-0.758859	1.98096e-07	0.56281	0.000530311	-0.128883	0.46757	-0.0453399	0.799019
ENSG00000121879	PIK3CA	5290	turquoise	0.569593	0.000438052	-0.610999	0.000123959	-0.040348	0.820766	0.694367	5.23463e-06	0.574974	0.000375301
ENSG00000130429	ARPC1B	10095	turquoise	0.569586	0.000438137	-0.694054	5.30748e-06	0.583901	0.000288669	-0.0539193	0.761996	-0.0913636	0.607331
ENSG00000112619	PRPH2	5961	turquoise	-0.569497	0.000439248	0.736377	6.89744e-07	-0.475009	0.0045288	-0.104668	0.55579	-0.117619	0.507662
ENSG00000004799	PDK4	5166	turquoise	0.569436	0.000440005	-0.724379	1.27703e-06	-0.0767831	0.666025	0.626508	7.37315e-05	0.176768	0.317275
ENSG00000123496	IL13RA2	3598	turquoise	-0.56934	0.000441212	0.668394	1.55966e-05	-0.232584	0.185604	-0.510942	0.00201583	-0.242609	0.166824
ENSG00000101574	METTL4	64863	turquoise	0.569261	0.000442211	-0.588825	0.000248948	-0.0484159	0.785691	0.529191	0.00129085	0.145244	0.412449
ENSG00000119900	OGFRL1	79627	turquoise	0.569147	0.000443637	-0.757957	2.08797e-07	-0.119201	0.50193	0.759707	1.88496e-07	0.455001	0.00685696
ENSG00000108423	TUBD1	51174	turquoise	0.569011	0.000445357	-0.665152	1.77411e-05	0.270282	0.122108	0.340653	0.0486729	-0.07093	0.690172
ENSG00000003436	TFPI	7035	turquoise	0.568861	0.000447266	-0.75318	2.74862e-07	0.346894	0.0444348	0.266016	0.128346	0.416275	0.0143338
ENSG00000117298	ECE1	1889	turquoise	0.56851	0.000451744	-0.646189	3.65816e-05	0.175727	0.320177	0.358603	0.0372863	-0.231286	0.188139
ENSG00000006747	SCIN	85477	turquoise	0.568454	0.000452467	-0.628412	6.90415e-05	-0.000384144	0.99828	0.411023	0.015743	0.449775	0.00761158
ENSG00000078295	ADCY2	108	turquoise	0.568359	0.000453689	-0.690696	6.14942e-06	-0.0965636	0.586944	0.57544	0.000370264	0.548571	0.000781818
ENSG00000102387	TAF7L	54457	turquoise	-0.568259	0.00045498	0.684304	8.09562e-06	-0.603604	0.000157315	0.00660223	0.970439	0.127824	0.471265
ENSG00000132256	TRIM5	85363	turquoise	0.56801	0.000458204	-0.736737	6.76786e-07	-0.0998913	0.574059	0.714983	2.02424e-06	0.330493	0.0562568
ENSG00000114770	ABCC5	10057	turquoise	-0.567971	0.00045871	0.71087	2.46254e-06	-0.460635	0.00611606	-0.180861	0.306016	-0.6204	9.07686e-05
ENSG00000100478	AP4S1	11154	turquoise	-0.567967	0.000458752	0.681062	9.28302e-06	-0.0318477	0.858094	-0.578905	0.000334656	0.090647	0.610164
ENSG00000112981	NME5	8382	turquoise	-0.567946	0.000459028	0.639741	4.62729e-05	-0.631776	6.14075e-05	0.143274	0.418884	0.41681	0.0141963
ENSG00000103126	AXIN1	8312	turquoise	0.56787	0.000460024	-0.591064	0.000232555	0.590431	0.000237091	0.0573889	0.747164	-0.15342	0.386344
ENSG00000009307	CSDE1	7812	turquoise	0.567753	0.000461552	-0.692893	5.58584e-06	0.602726	0.000161761	0.192331	0.275827	0.468482	0.00519893
ENSG00000134443	GRP	2922	turquoise	-0.567713	0.000462074	0.642904	4.12624e-05	-0.115904	0.513912	-0.491909	0.00312844	0.0153266	0.931442
ENSG00000137767	SQRDL	58472	turquoise	0.567528	0.0004645	-0.718986	1.66725e-06	0.679088	1.00814e-05	-0.184924	0.295092	-0.0160063	0.928409
ENSG00000100427	MLC1	23209	turquoise	0.567516	0.000464658	-0.684283	8.10279e-06	0.100331	0.572366	0.346476	0.0447094	0.36771	0.0323954
ENSG00000104369	JPH1	56704	turquoise	-0.567405	0.000466111	0.740635	5.49907e-07	-0.293479	0.0920702	-0.104044	0.558161	-0.157951	0.372298
ENSG00000106823	ECM2	1842	turquoise	0.567364	0.00046665	-0.742579	4.95166e-07	0.0408252	0.818681	0.498752	0.00267889	0.339144	0.0497443
ENSG00000122566	HNRNPA2B1	3181	turquoise	0.567312	0.000467338	-0.725906	1.18287e-06	-0.102601	0.563662	0.722698	1.38861e-06	0.423892	0.012479
ENSG00000037042	TUBG2	27175	turquoise	-0.567116	0.000469944	0.692948	5.57229e-06	0.184296	0.296763	-0.576676	0.000357188	-0.263721	0.131797
ENSG00000109255	NMU	10874	turquoise	-0.567115	0.000469947	0.649222	3.2692e-05	-0.00593201	0.973439	-0.476169	0.00441784	-0.00182131	0.991844
ENSG00000125864	BFSP1	631	turquoise	-0.567044	0.000470888	0.646395	3.63058e-05	-0.0217221	0.902949	-0.521213	0.00157334	0.109562	0.537357
ENSG00000082556	OPRK1	4986	turquoise	-0.567007	0.000471382	0.810649	6.19905e-09	-0.48902	0.00333708	-0.100317	0.572419	-0.0683197	0.70104
ENSG00000123977	DAW1	164781	turquoise	-0.566853	0.00047344	0.612648	0.000117451	-0.519238	0.00165114	0.00306024	0.986296	-0.0994576	0.575731
ENSG00000111266	DUSP16	80824	turquoise	0.56671	0.000475356	-0.673397	1.27444e-05	0.130341	0.462505	0.606747	0.000142262	0.548303	0.000787436
ENSG00000106948	AKNA	80709	turquoise	0.566653	0.000476129	-0.55649	0.00063137	0.220512	0.210135	0.312134	0.0723096	-0.125045	0.481039
ENSG00000040341	STAU2	27067	turquoise	-0.566545	0.000477575	0.627551	7.11285e-05	-0.513017	0.00191858	0.142353	0.421914	0.508794	0.00212106
ENSG00000131115	ZNF227	7770	turquoise	0.566524	0.000477861	-0.707309	2.9102e-06	-0.0198197	0.911413	0.685002	7.85855e-06	0.517796	0.00171006
ENSG00000142089	IFITM3	10410	turquoise	0.566501	0.000478175	-0.771838	9.05384e-08	0.497392	0.00276347	0.0504795	0.776782	0.049694	0.78017
ENSG00000130826	DKC1	100847052	turquoise	0.566372	0.000479907	-0.645636	3.73353e-05	0.0974335	0.583564	0.514795	0.00183853	0.392575	0.0216457
ENSG00000076554	TPD52	7163	turquoise	-0.566157	0.000482835	0.751178	3.07861e-07	-0.462343	0.00590548	0.053953	0.761851	0.11738	0.508531
ENSG00000073464	CLCN4	1183	turquoise	-0.566154	0.000482864	0.693159	5.52093e-06	-0.666092	1.70933e-05	0.212462	0.227683	-0.0979928	0.581395
ENSG00000154370	TRIM11	102465444	turquoise	-0.566142	0.000483026	0.750496	3.1991e-07	-0.0239314	0.893132	-0.6432	4.08195e-05	-0.611753	0.000120945
ENSG00000111799	COL12A1	1303	turquoise	-0.565914	0.000486143	0.762785	1.57134e-07	-0.642292	4.21917e-05	0.0396532	0.823804	0.0186502	0.916622
ENSG00000108691	CCL2	6347	turquoise	0.565772	0.000488097	-0.65768	2.37376e-05	0.0126441	0.94342	0.491908	0.00312849	0.228669	0.193326
ENSG00000010818	HIVEP2	3097	turquoise	-0.565586	0.000490648	0.61333	0.00011485	-0.424953	0.0122375	0.134241	0.449103	0.341614	0.0480003
ENSG00000133065	SLC41A1	254428	turquoise	0.565584	0.000490682	-0.694351	5.23817e-06	-0.136053	0.442949	0.723077	1.36273e-06	0.503856	0.0023812
ENSG00000117308	GALE	2582	turquoise	-0.565562	0.000490977	0.702843	3.57611e-06	-0.541409	0.000944306	-0.0357268	0.841017	-0.166751	0.3459
ENSG00000153130	SCOC	60592	turquoise	-0.56554	0.000491281	0.542154	0.000926106	-0.310251	0.0741397	-0.0441973	0.803985	0.560102	0.000571713
ENSG00000112378	PERP	64065	turquoise	0.56539	0.000493358	-0.702241	3.6758e-06	0.165634	0.349186	0.355012	0.0393714	0.308845	0.0755296
ENSG00000135446	CDK4	1019	turquoise	0.56523	0.000495587	-0.640548	4.49459e-05	0.741961	5.12014e-07	-0.296643	0.0884563	-0.255306	0.145042
ENSG00000032389	TSSC1	7260	turquoise	-0.565098	0.000497421	0.629001	6.76453e-05	-0.24513	0.162322	-0.296714	0.0883757	0.322587	0.0627826
ENSG00000101844	ATG4A	115201	turquoise	0.565097	0.000497435	-0.651825	2.96565e-05	0.132757	0.454177	0.358801	0.0371735	0.0648736	0.715477
ENSG00000132768	DPH2	1802	turquoise	-0.564981	0.000499061	0.677431	1.07989e-05	-0.535976	0.00108671	0.00536363	0.975983	0.0507405	0.775658
ENSG00000011465	DCN	1634	turquoise	0.564902	0.000500171	-0.693526	5.43235e-06	0.175516	0.320767	0.427709	0.0116285	0.601183	0.000169859
ENSG00000104738	MCM4	4173	turquoise	-0.56484	0.000501041	0.580611	0.000318262	-0.697691	4.51493e-06	0.301975	0.0826136	0.370145	0.031181
ENSG00000141568	FOXK2	3607	turquoise	-0.564758	0.000502195	0.701655	3.77535e-06	-0.266279	0.127955	-0.380515	0.0264161	-0.484021	0.00372663
ENSG00000119487	MAPKAP1	79109	turquoise	0.56461	0.000504289	-0.639315	4.69888e-05	0.163371	0.355904	0.497982	0.00272652	0.68841	6.79011e-06
ENSG00000069869	NEDD4	4734	turquoise	0.564578	0.000504743	-0.71901	1.6653e-06	-0.144745	0.414075	0.728159	1.05542e-06	0.550913	0.000734344
ENSG00000146530	VWDE	221806	turquoise	-0.564575	0.000504782	0.661803	2.02344e-05	-0.311505	0.072917	-0.205465	0.243722	-0.144994	0.413262
ENSG00000077782	FGFR1	2260	turquoise	0.564487	0.000506026	-0.606126	0.000145133	-0.0773251	0.663805	0.473186	0.004708	0.20363	0.24805
ENSG00000092054	MYH7	4625	turquoise	-0.564453	0.000506513	0.7038	3.42277e-06	-0.486715	0.00351205	-0.363074	0.0348154	-0.126204	0.476952
ENSG00000107779	BMPR1A	657	turquoise	0.564351	0.000507958	-0.808624	7.23558e-09	0.0881344	0.62014	0.521556	0.00156018	0.234231	0.182421
ENSG00000122254	HS3ST2	9956	turquoise	-0.564323	0.000508353	0.802685	1.12696e-08	-0.122458	0.490232	-0.518209	0.00169298	-0.459446	0.00626643
ENSG00000105976	MET	4233	turquoise	-0.564231	0.000509663	0.585276	0.000277047	-0.643852	3.98593e-05	0.19297	0.274207	-0.0017353	0.992229
ENSG00000069493	CLEC2D	29121	turquoise	0.564191	0.000510236	-0.673554	1.26632e-05	-0.0862102	0.627826	0.709345	2.64598e-06	0.279447	0.109473
ENSG00000111912	NCOA7	135112	turquoise	-0.564125	0.000511177	0.681146	9.25049e-06	-0.392929	0.0215173	0.0633961	0.721697	-0.192861	0.274481
ENSG00000092051	JPH4	84502	turquoise	-0.564061	0.000512103	0.774939	7.45246e-08	-0.49114	0.00318289	-0.0549274	0.757677	0.234388	0.182118
ENSG00000102034	ELF4	2000	turquoise	0.563819	0.000515585	-0.682648	8.68379e-06	0.187076	0.289408	0.42417	0.0124154	-0.0459451	0.796392
ENSG00000133640	LRRIQ1	84125	turquoise	0.563778	0.000516173	-0.573122	0.000395924	0.328549	0.0578095	0.155357	0.380302	-0.0406178	0.819588
ENSG00000153048	CARHSP1	23589	turquoise	0.563606	0.000518658	-0.603211	0.00015929	0.838387	6.07995e-10	-0.351879	0.0412672	-0.231752	0.187227
ENSG00000132570	PCBD2	84105	turquoise	0.563552	0.000519436	-0.600653	0.000172724	0.149193	0.399717	0.449126	0.00771014	0.488688	0.00336178
ENSG00000012048	BRCA1	672	turquoise	0.563342	0.000522501	-0.734879	7.46222e-07	0.637575	5.00142e-05	0.0249748	0.888501	-0.0726114	0.683203
ENSG00000108828	VAT1	10493	turquoise	0.563324	0.000522765	-0.73279	8.32045e-07	0.26112	0.135793	0.240977	0.169784	-0.216196	0.219424
ENSG00000102174	PHEX	5251	turquoise	0.56332	0.000522821	-0.759346	1.92533e-07	0.0707086	0.691091	0.468273	0.00522179	0.406608	0.0170161
ENSG00000092607	TBX15	6913	turquoise	0.563235	0.000524056	-0.659037	2.2528e-05	0.219867	0.211506	0.398188	0.0196823	0.357177	0.038103
ENSG00000143458	GABPB2	126626	turquoise	0.56316	0.000525155	-0.632242	6.04118e-05	0.300988	0.0836713	0.335052	0.0527454	-0.307318	0.077062
ENSG00000129422	MTUS1	57509	turquoise	0.56305	0.000526778	-0.655909	2.54032e-05	0.212456	0.227696	0.378676	0.0272144	-0.320886	0.0642623
ENSG00000115758	ODC1	4953	turquoise	0.562868	0.000529453	-0.685953	7.54622e-06	0.202274	0.251281	0.47976	0.00408912	0.516492	0.00176487
ENSG00000094804	CDC6	990	turquoise	-0.562848	0.00052975	0.626924	7.26814e-05	-0.520457	0.00160275	-0.236222	0.178624	-0.0647762	0.715887
ENSG00000118363	SPCS2	9789	turquoise	0.562794	0.000530539	-0.661923	2.01399e-05	0.452877	0.00715567	0.0485537	0.785095	0.429933	0.0111559
ENSG00000099341	PSMD8	5714	turquoise	-0.56257	0.000533861	0.544341	0.000874506	-0.120386	0.497655	-0.606417	0.000143782	0.0496407	0.7804
ENSG00000111249	CUX2	23316	turquoise	-0.562253	0.000538607	0.733167	8.15919e-07	-0.540059	0.000978055	0.00473838	0.978782	0.180789	0.306213
ENSG00000092470	WDR76	79968	turquoise	0.562232	0.000538917	-0.566417	0.0004793	-0.0712264	0.688941	0.501415	0.00251978	0.27061	0.121638
ENSG00000143921	ABCG8	64241	turquoise	-0.562229	0.000538957	0.704217	3.3578e-06	-0.172838	0.328323	-0.407991	0.0166084	-0.368238	0.032129
ENSG00000143842	SOX13	9580	turquoise	0.562147	0.000540189	-0.62133	8.79663e-05	0.070269	0.692918	0.494999	0.00291795	0.0758835	0.669716
ENSG00000120341	SEC16B	89866	turquoise	-0.562104	0.000540845	0.720573	1.54242e-06	-0.353834	0.040076	-0.27136	0.120568	0.0198468	0.911293
ENSG00000105793	GTPBP10	101927446	turquoise	-0.562092	0.00054102	0.473209	0.00470571	-0.339871	0.0492255	0.190443	0.280659	0.15494	0.381597
ENSG00000075884	ARHGAP15	55843	turquoise	0.562057	0.000541551	-0.609366	0.000130724	0.205349	0.243993	0.251348	0.151596	0.271038	0.121026
ENSG00000123636	BAZ2B	29994	turquoise	0.562054	0.000541592	-0.656357	2.49722e-05	0.483124	0.00380055	0.251954	0.150579	-0.155907	0.378597
ENSG00000127920	GNG11	2791	turquoise	0.56199	0.000542554	-0.735717	7.1413e-07	0.54854	0.00078247	0.0391124	0.826171	0.262052	0.134351
ENSG00000117528	ABCD3	5825	turquoise	0.561949	0.000543173	-0.748356	3.60558e-07	0.0146844	0.934308	0.71488	2.03436e-06	0.567986	0.000458507
ENSG00000022556	NLRP2	55655	turquoise	-0.561899	0.000543929	0.708608	2.73894e-06	-0.408677	0.0164093	-0.308181	0.0761926	-0.128416	0.469198
ENSG00000116701	NCF2	4688	turquoise	0.561892	0.000544028	-0.534889	0.00111735	-0.08859	0.618326	0.51485	0.00183613	0.542288	0.000922887
ENSG00000113387	SUB1	10923	turquoise	-0.561849	0.000544678	0.592008	0.000225937	-0.277274	0.112376	-0.212187	0.228299	0.522149	0.00153761
ENSG00000106299	WASL	8976	turquoise	-0.561459	0.000550615	0.674237	1.23149e-05	-0.74927	3.42661e-07	0.287188	0.0995904	0.404251	0.0177301
ENSG00000154479	CCDC173	129881	turquoise	0.561303	0.00055301	-0.552687	0.000700078	0.254019	0.14715	0.401309	0.018656	0.155851	0.378772
ENSG00000115306	SPTBN1	6711	turquoise	0.561226	0.000554183	-0.629701	6.60215e-05	0.460622	0.00611771	0.387791	0.0234446	0.47991	0.00407584
ENSG00000104044	OCA2	4948	turquoise	-0.561209	0.000554454	0.778489	5.94176e-08	-0.612804	0.00011685	0.0629634	0.723522	-0.0685817	0.699946
ENSG00000067082	KLF6	1316	turquoise	0.561185	0.000554826	-0.727211	1.10743e-06	0.10355	0.560041	0.524312	0.00145778	0.273026	0.118216
ENSG00000120549	KIAA1217	56243	turquoise	-0.561159	0.000555222	0.709489	2.6282e-06	-0.403448	0.0179788	-0.143668	0.417592	-0.432012	0.0107288
ENSG00000145431	PDGFC	56034	turquoise	0.561108	0.000555999	-0.655951	2.53632e-05	0.123379	0.486949	0.517704	0.00171385	0.56264	0.000532831
ENSG00000091656	ZFHX4	79776	turquoise	0.561012	0.000557487	-0.634325	5.61399e-05	0.184375	0.296553	0.545265	0.000853467	0.0953624	0.591627
ENSG00000091622	PITPNM3	83394	turquoise	-0.560921	0.000558901	0.764245	1.44001e-07	-0.254187	0.146874	-0.336254	0.0518493	0.187989	0.28702
ENSG00000113269	RNF130	55819	turquoise	0.560803	0.000560721	-0.624942	7.78006e-05	0.557666	0.000611366	0.0116205	0.947994	-0.396519	0.0202499
ENSG00000141367	CLTC	1213	turquoise	-0.560661	0.000562935	0.52359	0.001484	-0.654719	2.6582e-05	0.181954	0.303053	0.506378	0.00224506
ENSG00000096654	ZNF184	7738	turquoise	-0.560557	0.000564551	0.683189	8.48733e-06	-0.762491	1.59907e-07	0.160943	0.363195	0.185976	0.292305
ENSG00000058668	ATP2B4	493	turquoise	-0.560237	0.000569572	0.668244	1.56903e-05	-0.729948	9.63319e-07	0.0405705	0.819794	-0.048835	0.78388
ENSG00000115677	HDLBP	3069	turquoise	0.56008	0.000572063	-0.656768	2.45823e-05	0.499535	0.00263122	0.10401	0.558289	0.444622	0.008424
ENSG00000143479	DYRK3	8444	turquoise	0.559888	0.000575094	-0.60655	0.000143166	-0.105013	0.55448	0.613995	0.000112362	0.259556	0.138236
ENSG00000153140	CETN3	1070	turquoise	0.55986	0.000575535	-0.660677	2.11409e-05	-0.135632	0.444376	0.714513	2.07044e-06	0.710842	2.46589e-06
ENSG00000087448	KLHL42	57542	turquoise	-0.559773	0.000576925	0.567917	0.000459405	-0.701207	3.85297e-06	0.325602	0.0602271	0.141139	0.425922
ENSG00000137959	IFI44L	10964	turquoise	0.559772	0.000576949	-0.726148	1.1685e-06	0.319837	0.0651875	0.268751	0.124321	0.167332	0.344199
ENSG00000141027	NCOR1	9611	turquoise	0.559742	0.000577429	-0.527419	0.00134941	0.426342	0.0119273	0.117065	0.509678	0.158866	0.369502
ENSG00000078140	UBE2K	3093	turquoise	-0.55944	0.000582256	0.700914	3.90454e-06	-0.661396	2.0558e-05	0.220799	0.209527	0.363854	0.0343984
ENSG00000080823	MOK	5891	turquoise	-0.559429	0.000582427	0.719965	1.58921e-06	-0.347502	0.0440388	-0.48078	0.00399963	-0.398303	0.0196434
ENSG00000105967	TFEC	22797	turquoise	0.559333	0.000583972	-0.676555	1.11972e-05	0.0179845	0.919588	0.550444	0.000743643	0.508436	0.00213903
ENSG00000103197	TSC2	7249	turquoise	-0.559311	0.000584331	0.558819	0.000592299	0.0078159	0.965008	-0.552199	0.000709363	-0.721113	1.50191e-06
ENSG00000115956	PLEK	5341	turquoise	0.559018	0.000589068	-0.612483	0.000118088	0.0551737	0.756623	0.456398	0.0066665	0.505741	0.00227878
ENSG00000069702	TGFBR3	7049	turquoise	0.558962	0.000589981	-0.720779	1.52688e-06	-0.15259	0.388949	0.647148	3.53093e-05	0.337616	0.050849
ENSG00000082074	FYB	2533	turquoise	0.558945	0.000590259	-0.691046	6.05634e-06	0.195816	0.267054	0.376388	0.0282351	0.390771	0.02231
ENSG00000131966	ACTR10	55860	turquoise	-0.55886	0.000591633	0.5503	0.000746518	-0.517574	0.00171927	0.128916	0.467456	0.543295	0.000898862
ENSG00000154822	PLCL2	100500913	turquoise	-0.558857	0.000591687	0.737454	6.51608e-07	-0.481823	0.00390999	-0.142033	0.422967	0.123735	0.485681
ENSG00000112977	DAP	1611	turquoise	0.558683	0.000594529	-0.627305	7.17326e-05	0.1095	0.537588	0.510533	0.00203554	0.731771	8.77124e-07
ENSG00000119471	HSDL2	84263	turquoise	0.55839	0.000599333	-0.693532	5.43103e-06	0.118777	0.503463	0.501923	0.00249038	0.765688	1.32021e-07
ENSG00000134802	SLC43A3	29015	turquoise	0.558268	0.00060134	-0.707746	2.85159e-06	0.54692	0.000816907	-0.150609	0.395208	-0.0750465	0.673156
ENSG00000143164	DCAF6	55827	turquoise	-0.558189	0.000602649	0.633165	5.8485e-05	-0.59609	0.000199219	0.124738	0.482125	0.458926	0.00633321
ENSG00000113552	GNPDA1	10007	turquoise	-0.558142	0.000603437	0.663414	1.89978e-05	-0.598302	0.000185952	-0.207968	0.237901	-0.126681	0.475272
ENSG00000101327	PDYN	5173	turquoise	-0.558082	0.000604429	0.759177	1.9444e-07	-0.396757	0.020168	-0.265705	0.12881	-0.140024	0.429622
ENSG00000072864	NDE1	54820	turquoise	0.55774	0.000610131	-0.656638	2.47052e-05	0.178901	0.311376	0.509802	0.00207108	-0.0416118	0.815247
ENSG00000112773	FAM46A	55603	turquoise	0.557737	0.000610174	-0.613812	0.000113039	0.441631	0.00892862	-0.0396773	0.823699	-0.0315903	0.859229
ENSG00000123999	INHA	3623	turquoise	-0.557475	0.000614586	0.690206	6.28185e-06	-0.116257	0.512622	-0.401693	0.0185331	-0.129487	0.465466
ENSG00000132591	ERAL1	26284	turquoise	-0.557238	0.000618584	0.637215	5.06615e-05	-0.262983	0.132922	-0.518705	0.00167269	-0.319221	0.0657359
ENSG00000143786	CNIH3	149111	turquoise	-0.557104	0.000620849	0.79774	1.61161e-08	-0.273324	0.1178	-0.244706	0.163074	0.11737	0.508565
ENSG00000138759	FRAS1	80144	turquoise	-0.556833	0.000625476	0.795034	1.95205e-08	-0.354782	0.0395083	-0.144754	0.414044	-0.167768	0.342925
ENSG00000134531	EMP1	2012	turquoise	0.556817	0.000625755	-0.755432	2.41637e-07	-0.126312	0.47657	0.700077	4.0554e-06	0.495073	0.00291302
ENSG00000154548	SRSF12	135295	turquoise	-0.556676	0.000628167	0.676397	1.127e-05	-0.477967	0.00425053	-0.0577947	0.745435	0.346239	0.0448652
ENSG00000130193	THEM6	51337	turquoise	-0.556664	0.000628379	0.75538	2.42365e-07	-0.400628	0.0188759	-0.158362	0.371041	-0.102116	0.565514
ENSG00000106799	TGFBR1	7046	turquoise	0.556215	0.000636124	-0.679525	9.89937e-06	0.00787496	0.964744	0.667671	1.60534e-05	0.449531	0.00764861
ENSG00000156298	TSPAN7	7102	turquoise	-0.556123	0.000637729	0.75489	2.49278e-07	-0.464538	0.0056439	-0.167713	0.343085	0.275688	0.11453
ENSG00000092969	TGFB2	7042	turquoise	0.556103	0.000638085	-0.695951	4.8795e-06	-0.219867	0.211506	0.703725	3.43452e-06	0.425355	0.0121471
ENSG00000140450	ARRDC4	91947	turquoise	0.556043	0.000639134	-0.733808	7.89143e-07	0.262212	0.134104	0.388225	0.0232766	0.00627054	0.971924
ENSG00000112333	NR2E1	7101	turquoise	0.555972	0.000640358	-0.586894	0.000263899	-0.0788183	0.657704	0.628084	6.98298e-05	0.78351	4.28182e-08
ENSG00000149201	CCDC81	60494	turquoise	0.555915	0.000641359	-0.579611	0.000327781	0.0232605	0.896112	0.441016	0.00903548	-0.213016	0.226445
ENSG00000100987	VSX1	30813	turquoise	0.555785	0.000643637	-0.621286	8.80955e-05	0.101384	0.56832	0.546893	0.000817485	0.12106	0.495236
ENSG00000135297	MTO1	25821	turquoise	0.555638	0.000646226	-0.748606	3.55576e-07	0.347044	0.044337	0.308521	0.0758524	0.137974	0.436474
ENSG00000153179	RASSF3	283349	turquoise	0.555534	0.000648061	-0.666657	1.67144e-05	0.437787	0.00961458	0.199115	0.258917	0.127906	0.47098
ENSG00000135837	CEP350	9857	turquoise	0.555477	0.000649067	-0.669985	1.46325e-05	0.198395	0.260679	0.608981	0.000132364	0.127819	0.471285
ENSG00000080822	CLDND1	56650	turquoise	0.555444	0.00064964	-0.626716	7.32042e-05	0.318266	0.0665935	0.455479	0.00679133	0.00388508	0.982602
ENSG00000129667	RHBDF2	79651	turquoise	0.555343	0.000651431	-0.66276	1.94915e-05	0.28455	0.10288	0.330825	0.0559954	-0.0882644	0.619622
ENSG00000155975	VPS37A	137492	turquoise	-0.555235	0.000653352	0.590753	0.000234772	-0.656784	2.45674e-05	0.252689	0.149352	0.323858	0.0616953
ENSG00000117228	GBP1	2633	turquoise	0.555085	0.00065602	-0.769753	1.03021e-07	-0.0203252	0.909163	0.591776	0.000227546	0.4337	0.0103924
ENSG00000085377	PREP	5550	turquoise	-0.555079	0.000656129	0.639802	4.61721e-05	-0.862362	5.58247e-11	0.288953	0.0974344	0.131419	0.458781
ENSG00000139190	VAMP1	6843	turquoise	-0.554933	0.000658749	0.656173	2.5149e-05	-0.384754	0.0246495	-0.105471	0.552743	-0.425402	0.0121366
ENSG00000126453	BCL2L12	83596	turquoise	0.554873	0.000659816	-0.706882	2.96856e-06	0.563904	0.000514346	-0.0304278	0.86436	-0.275281	0.115088
ENSG00000114473	IQCG	84223	turquoise	0.554782	0.00066146	-0.718142	1.73736e-06	0.0950467	0.59286	0.538613	0.00101537	0.605634	0.000147439
ENSG00000062194	GPBP1	65056	turquoise	0.554472	0.000667049	-0.667099	1.64236e-05	0.377068	0.0279288	0.298625	0.0862488	0.318983	0.0659488
ENSG00000144227	NXPH2	11249	turquoise	-0.554292	0.000670325	0.534634	0.00112468	-0.481817	0.00391048	0.174079	0.324809	0.246709	0.159549
ENSG00000130066	SAT1	6303	turquoise	0.554227	0.000671502	-0.683461	8.39028e-06	0.369789	0.0313559	0.063423	0.721584	0.51609	0.0017821
ENSG00000052749	RRP12	23223	turquoise	-0.554216	0.000671704	0.751175	3.07915e-07	-0.11923	0.501823	-0.656013	2.53031e-05	-0.61561	0.000106521
ENSG00000112149	CD83	9308	turquoise	-0.554069	0.000674384	0.724097	1.29516e-06	-0.564853	0.000500863	-0.170035	0.336348	0.10653	0.54874
ENSG00000144848	ATG3	64422	turquoise	0.554059	0.00067456	-0.639448	4.67634e-05	0.304286	0.0801754	0.408717	0.0163976	0.69107	6.04996e-06
ENSG00000151176	PLBD2	196463	turquoise	-0.553887	0.000677721	0.580092	0.000323176	-0.102872	0.562626	-0.374325	0.0291823	-0.128824	0.467775
ENSG00000103653	CSK	1445	turquoise	0.553839	0.000678597	-0.593618	0.000215036	0.763786	1.48016e-07	-0.25959	0.138183	-0.335456	0.0524433
ENSG00000004487	KDM1A	23028	turquoise	-0.553766	0.000679954	0.614735	0.000109651	-0.148652	0.401448	-0.630565	6.40624e-05	-0.196974	0.26418
ENSG00000144381	HSPD1	3329	turquoise	0.553738	0.000680458	-0.678233	1.0446e-05	0.327314	0.0588131	0.206992	0.24016	0.290258	0.0958647
ENSG00000087077	TRIP6	102466755	turquoise	0.553661	0.000681876	-0.747642	3.75149e-07	0.581556	0.0003095	-0.0945246	0.594903	0.200154	0.256389
ENSG00000092199	HNRNPC	3183	turquoise	0.553488	0.000685085	-0.662287	1.98552e-05	0.0933044	0.599687	0.592747	0.000220877	0.682546	8.72123e-06
ENSG00000149554	CHEK1	1111	turquoise	0.553319	0.000688217	-0.575337	0.000371371	0.218637	0.214136	0.217614	0.216342	0.211194	0.230536
ENSG00000152332	UHMK1	127933	turquoise	-0.553248	0.000689557	0.569356	0.000441009	-0.240691	0.170307	-0.209549	0.23427	0.0179663	0.919669
ENSG00000127152	BCL11B	64919	turquoise	-0.553157	0.000691251	0.810871	6.09449e-09	-0.412489	0.0153386	-0.108279	0.54216	-0.267421	0.126266
ENSG00000102935	ZNF423	23090	turquoise	0.553149	0.000691394	-0.650358	3.13339e-05	-0.0689051	0.698597	0.725016	1.23694e-06	0.652477	2.89365e-05
ENSG00000107954	NEURL1	9148	turquoise	-0.553084	0.000692605	0.74067	5.48888e-07	0.0313535	0.860274	-0.703686	3.44074e-06	-0.119694	0.50015
ENSG00000141098	GFOD2	81577	turquoise	-0.552994	0.000694306	0.642391	4.20408e-05	-0.326461	0.0595147	-0.16953	0.337807	-0.0403939	0.820566
ENSG00000125977	EIF2S2	8894	turquoise	0.552962	0.000694903	-0.718776	1.68445e-06	0.546181	0.000833049	0.0304513	0.864257	0.380451	0.0264437
ENSG00000155366	RHOC	389	turquoise	0.552777	0.000698377	-0.661482	2.04892e-05	0.752768	2.81366e-07	-0.314876	0.0697083	0.0521455	0.769611
ENSG00000021826	CPS1	1373	turquoise	0.552741	0.000699059	-0.779952	5.40539e-08	0.0521756	0.769481	0.565997	0.000485006	0.529946	0.0012666
ENSG00000100060	MFNG	4242	turquoise	0.552553	0.000702613	-0.672958	1.29743e-05	0.627354	7.16125e-05	-0.000340953	0.998473	-0.20993	0.233402
ENSG00000117318	ID3	3399	turquoise	0.552526	0.000703135	-0.81115	5.96489e-09	0.233585	0.183664	0.356868	0.038282	-0.0208669	0.906753
ENSG00000120738	EGR1	1958	turquoise	-0.552509	0.000703463	0.615447	0.000107099	-0.263004	0.132891	-0.169096	0.339062	-0.034614	0.845909
ENSG00000117013	KCNQ4	9132	turquoise	-0.552389	0.000705735	0.760159	1.83562e-07	-0.222804	0.205313	-0.427712	0.0116278	-0.309523	0.0748566
ENSG00000141639	MAPK4	5596	turquoise	0.552346	0.000706554	-0.672732	1.30939e-05	-0.146477	0.408451	0.686018	7.52512e-06	0.61694	0.00010192
ENSG00000066336	SPI1	6688	turquoise	0.552254	0.000708305	-0.636976	5.10955e-05	0.32941	0.0571178	0.165224	0.350397	0.0461013	0.795714
ENSG00000088899	LZTS3	9762	turquoise	-0.552235	0.000708683	0.746204	4.06185e-07	-0.634853	5.51006e-05	0.154396	0.383293	0.0889175	0.617024
ENSG00000090382	LYZ	4069	turquoise	0.552133	0.00071063	-0.676723	1.11199e-05	0.104487	0.556476	0.381377	0.0260489	0.436541	0.0098462
ENSG00000007237	GAS7	8522	turquoise	-0.552102	0.000711228	0.733824	7.88514e-07	-0.0856712	0.629986	-0.241378	0.169053	-0.111063	0.53176
ENSG00000141510	TP53	7157	turquoise	0.552052	0.000712179	-0.694786	5.13857e-06	-0.0274014	0.877745	0.643552	4.02992e-05	0.35315	0.0404896
ENSG00000106992	AK1	203	turquoise	0.551977	0.000713627	-0.679441	9.93413e-06	0.719769	1.60454e-06	-0.286574	0.100349	-0.244825	0.162863
ENSG00000139832	RAB20	55647	turquoise	0.551776	0.000717496	-0.710328	2.52642e-06	0.394365	0.0210024	0.106065	0.550497	0.254893	0.145716
ENSG00000008282	SYPL1	6856	turquoise	0.551627	0.000720375	-0.78786	3.20127e-08	0.0600559	0.735824	0.558971	0.000589831	0.166291	0.347251
ENSG00000137492	PRKRIR	5612	turquoise	0.551562	0.000721634	-0.570508	0.000426765	0.0679469	0.702597	0.634753	5.52949e-05	0.651563	2.995e-05
ENSG00000155329	ZCCHC10	54819	turquoise	0.55156	0.000721678	-0.578429	0.000339358	0.0397221	0.823503	0.637843	4.95362e-05	0.582266	0.000303053
ENSG00000145777	TSLP	85480	turquoise	0.551541	0.00072205	-0.734368	7.66446e-07	-0.0619818	0.727668	0.465749	0.00550392	0.239609	0.172295
ENSG00000115155	OTOF	9381	turquoise	-0.551434	0.00072413	0.719437	1.63086e-06	-0.108406	0.541685	-0.466726	0.0053932	-0.371798	0.0303776
ENSG00000120784	ZFP30	22835	turquoise	-0.551342	0.000725923	0.713255	2.19889e-06	-0.135328	0.445405	-0.502996	0.00242925	-0.192183	0.276206
ENSG00000115290	GRB14	2888	turquoise	-0.550791	0.000736746	0.72882	1.02051e-06	-0.538726	0.00101243	-0.147271	0.405886	-0.111725	0.529302
ENSG00000132359	RAP1GAP2	23108	turquoise	-0.550788	0.000736811	0.75309	2.76273e-07	-0.625408	7.65674e-05	0.0432053	0.808301	0.133792	0.450636
ENSG00000007402	CACNA2D2	9254	turquoise	-0.550708	0.000738393	0.772399	8.74248e-08	-0.248736	0.156038	-0.40244	0.0182954	-0.527439	0.00134876
ENSG00000121316	PLBD1	79887	turquoise	0.550536	0.000741796	-0.734514	7.60606e-07	0.0037192	0.983345	0.518288	0.00168976	0.485545	0.00360392
ENSG00000102760	RGCC	28984	turquoise	0.550533	0.000741862	-0.663933	1.86146e-05	0.429413	0.0112648	0.162576	0.35828	0.0264998	0.881739
ENSG00000147883	CDKN2B	1030	turquoise	0.55048	0.000742919	-0.724317	1.281e-06	0.237596	0.176036	0.370272	0.0311182	0.523276	0.00149555
ENSG00000101160	CTSZ	1522	turquoise	0.550242	0.00074767	-0.654572	2.67304e-05	0.363588	0.0345399	0.0105208	0.95291	0.311022	0.0733861
ENSG00000135862	LAMC1	3915	turquoise	0.550117	0.000750177	-0.70786	2.83638e-06	-0.128234	0.469832	0.623494	8.17413e-05	0.35171	0.0413721
ENSG00000150907	FOXO1	2308	turquoise	0.550112	0.000750288	-0.76952	1.04508e-07	0.0474264	0.789972	0.475502	0.00448141	0.268204	0.125118
ENSG00000060138	YBX3	8531	turquoise	0.549666	0.0007593	-0.751147	3.08393e-07	0.224424	0.201954	0.440405	0.00914274	0.236173	0.178716
ENSG00000122585	NPY	4852	turquoise	-0.549665	0.000759306	0.577156	0.00035223	0.0177903	0.920454	-0.422591	0.0127807	-0.404099	0.017777
ENSG00000149091	DGKZ	8525	turquoise	-0.549571	0.000761221	0.769894	1.02128e-07	0.0574551	0.746882	-0.718093	1.74149e-06	-0.294005	0.0914611
ENSG00000089048	ESF1	51575	turquoise	0.549326	0.00076623	-0.603707	0.000156799	0.271643	0.120166	0.554962	0.000658218	0.41866	0.0137296
ENSG00000154813	DPH3	285381	turquoise	0.549199	0.000768838	-0.680562	9.47973e-06	-0.0642337	0.718169	0.74711	3.86364e-07	0.703893	3.40826e-06
ENSG00000131724	IL13RA1	3597	turquoise	0.548867	0.000775677	-0.760723	1.77564e-07	0.0794196	0.655253	0.498616	0.00268721	0.433535	0.0104248
ENSG00000122545	SEPT7	989	turquoise	0.548833	0.000776371	-0.590158	0.000239068	0.191885	0.276966	0.611046	0.000123769	0.675797	1.15522e-05
ENSG00000113088	GZMK	3003	turquoise	0.548814	0.000776774	-0.685918	7.5573e-06	0.114758	0.518111	0.325561	0.0602618	0.317112	0.0676412
ENSG00000133639	BTG1	694	turquoise	0.548751	0.000778089	-0.652307	2.91226e-05	0.0297653	0.867287	0.544365	0.000873943	0.257861	0.140922
ENSG00000151929	BAG3	9531	turquoise	0.548088	0.000791948	-0.649122	3.28147e-05	0.0593553	0.738797	0.352626	0.0408088	0.194512	0.270316
ENSG00000151322	NPAS3	64067	turquoise	0.548013	0.000793522	-0.572622	0.000401673	0.416258	0.0143383	-0.000938415	0.995797	-0.140897	0.426725
ENSG00000008277	ADAM22	53616	turquoise	-0.547789	0.000798265	0.745647	4.18836e-07	-0.480785	0.00399924	0.11424	0.520014	0.0865535	0.626452
ENSG00000130985	UBA1	7317	turquoise	-0.547697	0.000800234	0.667427	1.62104e-05	-0.554933	0.000658744	-0.249271	0.15512	-0.377793	0.0276046
ENSG00000040608	RTN4R	65078	turquoise	-0.547426	0.000806019	0.813292	5.05241e-09	-0.308728	0.0756458	-0.385965	0.024163	-0.0645883	0.716677
ENSG00000106789	CORO2A	7464	turquoise	-0.54726	0.000809577	0.740911	5.41819e-07	-0.453251	0.00710218	-0.11898	0.502729	0.00336598	0.984927
ENSG00000155846	PPARGC1B	133522	turquoise	-0.547243	0.000809946	0.619392	9.38981e-05	-0.395911	0.02046	0.118171	0.505657	-0.0718361	0.686413
ENSG00000141736	ERBB2	2064	turquoise	0.547073	0.000813597	-0.697854	4.48209e-06	0.163186	0.356454	0.190256	0.28114	0.165092	0.350789
ENSG00000005884	ITGA3	3675	turquoise	-0.547053	0.000814037	0.63746	5.02189e-05	-0.519934	0.00162337	-0.154394	0.383298	-0.376841	0.0280305
ENSG00000035928	RFC1	5981	turquoise	0.546978	0.000815658	-0.748082	3.66105e-07	0.175328	0.321296	0.585575	0.000274571	0.413596	0.015039
ENSG00000040275	SPDL1	54908	turquoise	0.546769	0.000820192	-0.522093	0.00153975	0.324423	0.0612167	0.443399	0.00862729	0.541846	0.000933595
ENSG00000124615	MOCS1	4337	turquoise	0.546595	0.000823987	-0.620816	8.95064e-05	0.792741	2.29118e-08	-0.115461	0.515532	-0.229111	0.192444
ENSG00000156463	SH3RF2	153769	turquoise	-0.546507	0.000825894	0.680292	9.58743e-06	-0.481935	0.00390041	-0.116391	0.512133	-0.183622	0.298566
ENSG00000116132	PRRX1	5396	turquoise	0.546181	0.000833068	-0.793639	2.15249e-08	0.0823208	0.643478	0.522501	0.00152439	0.173309	0.326986
ENSG00000156587	UBE2L6	9246	turquoise	0.54614	0.000833967	-0.645052	3.81453e-05	0.160004	0.366036	0.281682	0.106547	0.72502	1.23667e-06
ENSG00000111731	C2CD5	9847	turquoise	-0.546036	0.000836263	0.693698	5.39133e-06	-0.702844	3.57599e-06	0.255077	0.145415	-0.0532285	0.764959
ENSG00000137200	CMTR1	23070	turquoise	-0.545951	0.000838151	0.616779	0.000102465	-0.300534	0.084162	-0.171379	0.332485	-0.157711	0.373036
ENSG00000110422	HIPK3	10114	turquoise	0.545759	0.000842417	-0.731789	8.76306e-07	0.169567	0.337699	0.583714	0.00029028	0.42529	0.0121616
ENSG00000133321	RARRES3	5920	turquoise	0.545626	0.000845376	-0.749665	3.35172e-07	0.461015	0.00606859	-0.0597375	0.737174	0.107855	0.543754
ENSG00000154162	CDH12	1010	turquoise	-0.545494	0.000848323	0.772233	8.83368e-08	-0.448619	0.00778776	-0.0550558	0.757128	-0.0956558	0.590481
ENSG00000004779	NDUFAB1	4706	turquoise	-0.545352	0.000851502	0.487936	0.00341842	-0.0980095	0.58133	-0.513335	0.00190406	0.29143	0.0944704
ENSG00000126458	RRAS	6237	turquoise	0.54534	0.000851786	-0.685688	7.63197e-06	0.705556	3.15679e-06	-0.181023	0.305574	-0.166714	0.346009
ENSG00000145375	SPATA5	166378	turquoise	0.545085	0.000857519	-0.617432	0.000100264	0.141512	0.424687	0.354395	0.0397395	-0.0246234	0.89006
ENSG00000153721	CNKSR3	154043	turquoise	0.544938	0.000860856	-0.673986	1.24419e-05	0.0440878	0.80446	0.637084	5.08992e-05	0.00414258	0.981449
ENSG00000108813	DLX4	1748	turquoise	-0.544665	0.000867073	0.545718	0.000843314	-0.160796	0.363638	-0.429092	0.0113325	0.0266302	0.881161
ENSG00000120616	EPC1	80314	turquoise	0.54442	0.000872689	-0.577571	0.000347988	-0.0116672	0.947785	0.432312	0.0106682	-0.281953	0.106196
ENSG00000123684	LPGAT1	9926	turquoise	-0.544411	0.00087288	0.628187	6.95821e-05	-0.156317	0.37733	-0.216045	0.219753	-0.617519	9.99727e-05
ENSG00000075073	TACR2	6865	turquoise	-0.544164	0.000878587	0.546631	0.000823182	0.0251451	0.887745	-0.508124	0.00215482	0.0996022	0.575173
ENSG00000112425	EPM2A	7957	turquoise	0.544163	0.000878593	-0.599822	0.000177299	0.530974	0.0012342	0.179949	0.308502	0.483418	0.0037762
ENSG00000121851	POLR3GL	84265	turquoise	0.544151	0.000878871	-0.650455	3.12204e-05	0.51403	0.00187262	0.126982	0.474215	0.514042	0.0018721
ENSG00000021645	NRXN3	9369	turquoise	-0.543828	0.000886369	0.784945	3.89292e-08	-0.387896	0.0234039	-0.192701	0.274887	0.102663	0.563424
ENSG00000023697	DERA	51071	turquoise	0.543748	0.000888239	-0.771654	9.1579e-08	0.228295	0.194077	0.358911	0.0371115	0.475006	0.00452915
ENSG00000104313	EYA1	2138	turquoise	0.543525	0.000893442	-0.617645	9.9554e-05	-0.0353197	0.842806	0.442727	0.00874082	0.478142	0.00423452
ENSG00000013583	HEBP1	50865	turquoise	0.543492	0.000894216	-0.720494	1.54844e-06	0.265775	0.128705	0.164033	0.353931	0.476143	0.00442034
ENSG00000058091	CDK14	5218	turquoise	-0.542825	0.00090999	0.761382	1.7078e-07	-0.589792	0.000241744	0.110374	0.534326	0.241432	0.168955
ENSG00000117091	CD48	962	turquoise	0.542621	0.000914875	-0.624287	7.95608e-05	0.133528	0.451537	0.362709	0.0350119	0.437176	0.00972751
ENSG00000135269	TES	26136	turquoise	0.542589	0.000915631	-0.671689	1.366e-05	0.356914	0.0382555	0.250444	0.153123	0.261198	0.135671
ENSG00000119004	CYP20A1	57404	turquoise	0.542582	0.0009158	-0.644225	3.93188e-05	0.0248694	0.888969	0.667952	1.58744e-05	0.280699	0.107827
ENSG00000129355	CDKN2D	1032	turquoise	-0.542557	0.000916412	0.706017	3.09015e-06	0.017467	0.921895	-0.625749	7.56784e-05	0.0757603	0.670221
ENSG00000106333	PCOLCE	5118	turquoise	0.542518	0.00091733	-0.657812	2.3617e-05	0.456483	0.00665507	-0.0742837	0.676297	-0.22968	0.191312
ENSG00000140030	GPR65	8477	turquoise	0.542511	0.000917517	-0.676042	1.14361e-05	0.143376	0.418549	0.37299	0.029809	0.321889	0.0633863
ENSG00000112299	VNN1	8876	turquoise	0.542464	0.000918627	-0.563648	0.000518049	0.22814	0.194388	0.136531	0.441334	0.250566	0.152915
ENSG00000070761	C16orf80	29105	turquoise	-0.54231	0.000922336	0.546841	0.000818626	-0.709063	2.68116e-06	0.228452	0.193763	0.176775	0.317254
ENSG00000118156	ZNF541	84215	turquoise	-0.542294	0.000922732	0.757458	2.14936e-07	-0.278248	0.111067	-0.367725	0.0323878	-0.0991914	0.576758
ENSG00000050628	PTGER3	5733	turquoise	-0.542088	0.000927722	0.637932	4.93784e-05	-0.528044	0.0013285	-0.0820163	0.64471	-0.0239738	0.892943
ENSG00000075891	PAX2	5076	turquoise	-0.542056	0.000928497	0.683553	8.35746e-06	-0.562456	0.00053557	-0.0159252	0.928771	0.0999294	0.573912
ENSG00000104375	STK3	6788	turquoise	0.541924	0.000931688	-0.800783	1.29474e-08	0.297559	0.0874302	0.375316	0.0287239	0.370063	0.0312211
ENSG00000112210	RAB23	51715	turquoise	0.541913	0.000931961	-0.663624	1.88418e-05	0.079223	0.656054	0.399287	0.0193156	0.348431	0.0434381
ENSG00000106477	CEP41	95681	turquoise	-0.541656	0.000938226	0.726707	1.13604e-06	-0.521274	0.00157099	-0.241326	0.169148	-0.211709	0.229373
ENSG00000101442	ACTR5	79913	turquoise	-0.541638	0.000938676	0.642674	4.16103e-05	-0.176311	0.318547	-0.425336	0.0121514	-0.651179	3.0385e-05
ENSG00000138964	PARVG	64098	turquoise	0.541577	0.000940178	-0.635181	5.44633e-05	0.376718	0.0280861	0.00950315	0.95746	-0.0212847	0.904894
ENSG00000136478	TEX2	55852	turquoise	0.541541	0.000941064	-0.608977	0.000132381	0.126683	0.475265	0.677346	1.0837e-05	0.532575	0.00118518
ENSG00000125861	GFRA4	64096	turquoise	-0.541312	0.000946694	0.666644	1.67229e-05	-0.287138	0.0996519	-0.253897	0.14735	0.0340527	0.848378
ENSG00000134470	IL15RA	3601	turquoise	0.541244	0.000948381	-0.591148	0.000231957	0.0331953	0.852154	0.545242	0.000853993	0.198245	0.261048
ENSG00000103811	CTSH	1512	turquoise	0.541154	0.0009506	-0.678989	1.01232e-05	0.205643	0.243306	0.227674	0.195325	0.141546	0.424574
ENSG00000107581	EIF3A	8661	turquoise	0.541132	0.000951149	-0.636474	5.20172e-05	0.162869	0.357404	0.642737	4.15146e-05	0.722303	1.41608e-06
ENSG00000095713	CRTAC1	55118	turquoise	-0.541121	0.00095141	0.730553	9.33886e-07	-0.219147	0.213043	-0.398312	0.0196404	-0.175367	0.321185
ENSG00000137409	MTCH1	23787	turquoise	-0.540873	0.000957572	0.607539	0.000138682	-0.169883	0.336788	-0.26072	0.136415	-0.15266	0.388728
ENSG00000139160	METTL20	254013	turquoise	-0.540733	0.00096107	0.722895	1.37511e-06	-0.458918	0.00633424	0.0209854	0.906226	0.189596	0.282844
ENSG00000129151	BBOX1	8424	turquoise	0.540705	0.000961771	-0.709608	2.61342e-06	-0.0750782	0.673026	0.592675	0.000221363	0.658479	2.30182e-05
ENSG00000043093	DCUN1D1	54165	turquoise	0.540373	0.00097011	-0.654204	2.71067e-05	0.0540143	0.761588	0.633624	5.7547e-05	0.601055	0.000170546
ENSG00000150433	TMEM218	219854	turquoise	0.540124	0.000976404	-0.711699	2.36783e-06	0.0155339	0.930517	0.429933	0.0111558	0.343372	0.0467885
ENSG00000101474	APMAP	57136	turquoise	-0.540022	0.000979	0.619826	9.25383e-05	-0.758916	1.97436e-07	0.101507	0.567848	0.0967567	0.586193
ENSG00000155980	KIF5A	3798	turquoise	0.540018	0.000979107	-0.522201	0.00153568	0.25501	0.145525	0.307711	0.0766653	0.732039	8.65044e-07
ENSG00000138115	CYP2C8	1558	turquoise	-0.539794	0.000984792	0.681905	8.96e-06	-0.756986	2.20905e-07	0.169034	0.339242	-0.00874045	0.960872
ENSG00000129197	RPAIN	84268	turquoise	-0.539723	0.000986612	0.539079	0.00100323	-0.157379	0.374055	-0.426858	0.0118138	-0.237441	0.176327
ENSG00000067182	TNFRSF1A	7132	turquoise	0.539721	0.000986666	-0.738873	6.043e-07	0.179943	0.308517	0.357191	0.0380949	0.0617596	0.728607
ENSG00000047936	ROS1	6098	turquoise	-0.539717	0.000986782	0.603542	0.000157624	-0.534275	0.001135	0.2154	0.221167	-0.0878332	0.621341
ENSG00000110375	UPK2	7379	turquoise	-0.539474	0.000993012	0.613432	0.000114464	-0.190074	0.281609	-0.305048	0.079384	-0.0259174	0.88432
ENSG00000072803	FBXW11	23291	turquoise	0.53936	0.00099595	-0.6262	7.45148e-05	0.230743	0.189208	0.528855	0.00130179	0.692581	5.66295e-06
ENSG00000144791	LIMD1	8994	turquoise	0.539101	0.00100266	-0.57545	0.000370155	0.051993	0.770267	0.51711	0.00173869	0.12739	0.472787
ENSG00000099256	PRTFDC1	56952	turquoise	0.539028	0.00100455	-0.673303	1.27934e-05	0.203567	0.248201	0.424575	0.0123231	0.600421	0.000173988
ENSG00000136546	SCN7A	6332	turquoise	-0.538842	0.00100939	0.684521	8.02104e-06	-0.26626	0.127983	-0.198359	0.260768	0.0344111	0.846801
ENSG00000119812	FAM98A	25940	turquoise	-0.538774	0.00101118	0.558002	0.000605762	-0.0121086	0.945812	-0.431508	0.0108311	-0.557902	0.000607419
ENSG00000102879	CORO1A	11151	turquoise	-0.538746	0.0010119	0.576378	0.000360306	-0.135	0.446519	-0.453529	0.00706285	-0.0507841	0.77547
ENSG00000114544	SLC41A3	54946	turquoise	-0.538743	0.00101197	0.655614	2.5691e-05	-0.463687	0.00574406	-0.182827	0.300698	0.209219	0.235027
ENSG00000139636	LMBR1L	55716	turquoise	-0.538738	0.00101212	0.559596	0.000579758	-0.0906107	0.610307	-0.579845	0.000325528	-0.746489	3.99865e-07
ENSG00000121481	RNF2	6045	turquoise	-0.538678	0.00101368	0.610891	0.000124397	-0.642076	4.25242e-05	0.169554	0.337738	0.336686	0.0515305
ENSG00000005189	AC004381.6	81691	turquoise	-0.538614	0.00101537	0.566864	0.000473293	-0.513573	0.00189325	-0.111119	0.531555	0.161251	0.362264
ENSG00000103043	VAC14	55697	turquoise	-0.538335	0.00102272	0.614832	0.000109301	-0.0439198	0.805192	-0.620539	9.03454e-05	-0.623171	8.26446e-05
ENSG00000145936	KCNMB1	3779	turquoise	0.538217	0.00102583	-0.561352	0.00055226	0.173416	0.326683	0.208978	0.235577	0.0414426	0.815986
ENSG00000113838	TBCCD1	55171	turquoise	0.538138	0.00102793	-0.636862	5.13035e-05	-0.0271083	0.879043	0.595401	0.000203522	0.665622	1.74147e-05
ENSG00000143171	RXRG	6258	turquoise	0.538119	0.00102842	-0.65426	2.7049e-05	0.573291	0.000394002	-0.12185	0.492405	0.292983	0.0926462
ENSG00000135678	CPM	1368	turquoise	0.538117	0.00102849	-0.726952	1.12204e-06	0.500655	0.0025643	0.222934	0.205043	-0.270585	0.121674
ENSG00000075886	TUBA3D	113457	turquoise	-0.537965	0.00103252	0.648864	3.31308e-05	-0.0687555	0.699221	-0.475935	0.00444	-0.517406	0.00172628
ENSG00000151461	UPF2	26019	turquoise	0.537874	0.00103493	-0.580434	0.000319928	0.576292	0.000361204	0.04395	0.80506	0.281228	0.107137
ENSG00000129128	SPCS3	60559	turquoise	-0.537867	0.00103512	0.530164	0.00125965	-0.700074	4.0559e-06	0.270196	0.122232	0.0669254	0.706869
ENSG00000108684	ASIC2	40	turquoise	-0.537496	0.00104507	0.81277	5.26188e-09	-0.358701	0.0372303	-0.148577	0.40169	-0.109645	0.537044
ENSG00000115073	ACTR1B	10120	turquoise	-0.537394	0.00104783	0.685632	7.65027e-06	-0.489277	0.00331806	0.137753	0.437216	-0.0651547	0.714296
ENSG00000128052	KDR	3791	turquoise	0.537264	0.00105133	-0.632148	6.06123e-05	0.193696	0.272369	0.473764	0.00465056	0.420787	0.013209
ENSG00000143851	PTPN7	5778	turquoise	0.537132	0.00105491	-0.612328	0.000118688	0.452136	0.00726232	0.0662665	0.70963	0.00893343	0.960009
ENSG00000114126	TFDP2	7029	turquoise	0.536879	0.0010618	-0.606035	0.000145556	0.443722	0.0085733	0.0659658	0.710891	0.413583	0.0150424
ENSG00000095585	BLNK	29760	turquoise	0.536826	0.00106324	-0.556138	0.000637467	0.0212158	0.905201	0.403955	0.0178215	0.265431	0.12922
ENSG00000139154	AEBP2	121536	turquoise	0.536679	0.00106727	-0.529977	0.00126561	0.0365474	0.837413	0.593029	0.000218968	0.410476	0.0158965
ENSG00000152558	TMEM123	114908	turquoise	0.536676	0.00106736	-0.817838	3.52688e-09	0.127744	0.471547	0.545372	0.000851056	0.279202	0.109798
ENSG00000147912	FBXO10	26267	turquoise	-0.53653	0.00107136	0.714817	2.04044e-06	-0.375861	0.0284744	-0.232468	0.18583	-0.62046	9.05849e-05
ENSG00000134954	ETS1	2113	turquoise	0.536388	0.00107528	-0.647528	3.48167e-05	0.296982	0.0880751	0.508015	0.00216036	0.329721	0.0568698
ENSG00000117154	IGSF21	84966	turquoise	-0.536338	0.00107665	0.749139	3.45177e-07	0.0214494	0.904162	-0.658301	2.3177e-05	-0.338248	0.0503896
ENSG00000140090	SLC24A4	123041	turquoise	-0.536308	0.00107748	0.612316	0.000118736	-0.61733	0.000100605	0.0936995	0.598136	-0.247391	0.158362
ENSG00000085760	MTIF2	4528	turquoise	0.536268	0.00107859	-0.728911	1.0158e-06	0.485755	0.0035873	0.156351	0.377224	0.272571	0.118855
ENSG00000100979	PLTP	5360	turquoise	0.536051	0.00108462	-0.728768	1.02323e-06	-0.0207629	0.907215	0.47559	0.00447292	0.444301	0.00847692
ENSG00000134285	FKBP11	51303	turquoise	-0.536016	0.00108559	0.722651	1.39186e-06	-0.137949	0.436558	-0.421314	0.0130828	-0.642078	4.25209e-05
ENSG00000144655	CSRNP1	64651	turquoise	0.535968	0.00108694	-0.61136	0.000122509	0.0371144	0.834925	0.610674	0.000125281	0.109373	0.538063
ENSG00000003137	CYP26B1	56603	turquoise	-0.535945	0.00108756	0.638984	4.75501e-05	-0.519429	0.00164346	0.037298	0.83412	0.397686	0.0198516
ENSG00000130669	PAK4	10298	turquoise	0.535944	0.0010876	-0.558259	0.000601501	0.0534773	0.763891	0.508527	0.00213445	-0.132997	0.453357
ENSG00000102901	CENPT	80152	turquoise	-0.535872	0.0010896	0.581196	0.000312812	-0.0288556	0.871309	-0.492911	0.00305877	-0.803513	1.06038e-08
ENSG00000110955	ATP5B	506	turquoise	-0.535868	0.00108971	0.521745	0.00155298	-0.21095	0.231087	-0.346348	0.0447933	0.372984	0.0298115
ENSG00000099364	FBXL19	54620	turquoise	-0.535714	0.00109403	0.769502	1.04627e-07	-0.305311	0.0791118	-0.212244	0.228171	-0.108454	0.541505
ENSG00000112659	CUL9	23113	turquoise	-0.535676	0.0010951	0.668791	1.53503e-05	-0.0138135	0.938197	-0.738735	6.08741e-07	-0.709648	2.60854e-06
ENSG00000152467	ZSCAN1	284312	turquoise	-0.53558	0.0010978	0.592086	0.000225401	0.0768112	0.665909	-0.593414	0.000216394	-0.201752	0.252533
ENSG00000100365	NCF4	4689	turquoise	0.53539	0.00110313	-0.62971	6.60009e-05	0.324912	0.060805	0.0475402	0.789479	-0.0591188	0.739802
ENSG00000137494	ANKRD42	338699	turquoise	-0.535275	0.00110639	0.61312	0.000115645	-0.767266	1.1997e-07	0.254691	0.146046	0.226687	0.197322
ENSG00000142173	COL6A2	1292	turquoise	0.535264	0.0011067	-0.606224	0.000144675	0.389892	0.02264	0.0374046	0.833652	-0.203773	0.247711
ENSG00000153391	INO80C	125476	turquoise	-0.535229	0.0011077	0.643728	4.00407e-05	-0.0595895	0.737803	-0.633294	5.82191e-05	-0.333334	0.0540475
ENSG00000104218	CSPP1	79848	turquoise	0.535214	0.00110813	-0.570037	0.000432537	0.292131	0.0936432	0.424439	0.012354	0.260345	0.137
ENSG00000103995	CEP152	22995	turquoise	0.535117	0.00111086	-0.633566	5.7663e-05	0.100473	0.571818	0.323473	0.0620228	-0.192325	0.275844
ENSG00000155307	SAMSN1	64092	turquoise	0.535001	0.00111417	-0.600627	0.000172865	0.00841746	0.962317	0.477447	0.00429838	0.531559	0.00121609
ENSG00000032742	IFT88	8100	turquoise	0.534951	0.00111558	-0.671449	1.37935e-05	0.176529	0.317938	0.42105	0.013146	0.224995	0.200777
ENSG00000152413	HOMER1	9456	turquoise	-0.534881	0.00111759	0.737778	6.40506e-07	-0.542749	0.000911819	0.0938862	0.597403	0.0932962	0.599719
ENSG00000143401	ANP32E	81611	turquoise	0.534581	0.00112618	-0.633359	5.80853e-05	0.331972	0.0550981	0.404809	0.0175587	0.67948	9.91807e-06
ENSG00000149782	PLCB3	5331	turquoise	0.534508	0.0011283	-0.64921	3.27065e-05	0.48283	0.00382499	-0.0357898	0.84074	-0.263678	0.131863
ENSG00000150672	DLG2	1740	turquoise	-0.534426	0.00113065	0.800878	1.28579e-08	-0.415935	0.0144218	-0.0610022	0.731812	-0.150341	0.396058
ENSG00000148344	PTGES	9536	turquoise	-0.533951	0.00114444	0.577571	0.000347986	-0.13114	0.459744	-0.613164	0.000115478	-0.156637	0.376342
ENSG00000107719	PALD1	27143	turquoise	0.533903	0.00114584	-0.551335	0.000726049	0.325075	0.0606678	0.246081	0.160647	-0.0827594	0.641705
ENSG00000100744	GSKIP	51527	turquoise	-0.533848	0.00114744	0.630345	6.45577e-05	-0.175403	0.321084	-0.203075	0.249371	0.229576	0.191518
ENSG00000105778	AVL9	23080	turquoise	-0.53378	0.00114941	0.694391	5.22901e-06	-0.780669	5.15938e-08	0.292412	0.0933143	0.199532	0.257901
ENSG00000121067	SPOP	8405	turquoise	0.533735	0.00115073	-0.63107	6.29442e-05	0.240627	0.170424	0.209317	0.234802	0.487237	0.00347176
ENSG00000089022	MAPKAPK5	8550	turquoise	0.533698	0.00115184	-0.624965	7.7738e-05	0.0390289	0.826536	0.704593	3.30025e-06	0.66976	1.47655e-05
ENSG00000144843	ADPRH	141	turquoise	0.533672	0.00115259	-0.620454	9.06058e-05	0.169722	0.337252	0.299381	0.0854176	0.0327206	0.854245
ENSG00000116871	MAP7D1	55700	turquoise	-0.533656	0.00115305	0.586633	0.000265986	0.0631041	0.722928	-0.369689	0.0314053	-0.508045	0.00215882
ENSG00000155974	GRIP1	23426	turquoise	-0.533613	0.00115431	0.762772	1.57257e-07	-0.594459	0.000209537	0.017396	0.922211	-0.00867213	0.961177
ENSG00000150281	CTF1	1489	turquoise	0.533586	0.00115512	-0.684632	7.98353e-06	0.315307	0.0693057	0.229542	0.191586	0.401861	0.0184793
ENSG00000080200	CRYBG3	131544	turquoise	0.533497	0.00115773	-0.701855	3.74114e-06	0.158023	0.372078	0.490917	0.00319881	-0.0419047	0.81397
ENSG00000113595	TRIM23	373	turquoise	-0.533448	0.00115918	0.669628	1.48438e-05	-0.690833	6.11263e-06	0.274035	0.116809	0.286367	0.100605
ENSG00000142192	APP	351	turquoise	-0.533436	0.00115952	0.659593	2.20487e-05	-0.414607	0.0147694	0.153684	0.385518	0.198992	0.259219
ENSG00000063854	HAGH	3029	turquoise	-0.533386	0.001161	0.513828	0.00188172	0.0450958	0.800079	-0.462625	0.00587123	0.122618	0.489659
ENSG00000113721	PDGFRB	5159	turquoise	0.533367	0.00116158	-0.611341	0.000122585	0.272373	0.119135	0.432186	0.0106938	0.173791	0.325624
ENSG00000128708	HAT1	8520	turquoise	0.533236	0.00116544	-0.720094	1.57916e-06	0.00860645	0.961471	0.598992	0.000181978	0.776461	6.76625e-08
ENSG00000074276	CDHR2	54825	turquoise	-0.533231	0.0011656	0.796387	1.77436e-08	-0.163848	0.354482	-0.603675	0.00015696	-0.436781	0.00980125
ENSG00000115977	AAK1	22848	turquoise	-0.53316	0.00116771	0.778345	5.99703e-08	-0.140301	0.428703	-0.382803	0.0254504	-0.22024	0.210712
ENSG00000134115	CNTN6	27255	turquoise	-0.53264	0.00118323	0.707769	2.84851e-06	-0.236059	0.178932	-0.221225	0.208627	-0.0554273	0.755539
ENSG00000100629	CEP128	145508	turquoise	0.532585	0.00118489	-0.640794	4.45476e-05	0.21809	0.215314	0.506904	0.00221752	0.16408	0.353789
ENSG00000144290	SLC4A10	57282	turquoise	-0.532476	0.00118816	0.741029	5.38383e-07	-0.694596	5.18184e-06	0.26702	0.126857	0.180538	0.306894
ENSG00000112186	CAP2	10486	turquoise	-0.532295	0.00119363	0.681967	8.93662e-06	-0.769069	1.07448e-07	0.311077	0.0733323	0.217129	0.217392
ENSG00000135631	RAB11FIP5	26056	turquoise	-0.532251	0.00119496	0.695876	4.89597e-06	-0.372954	0.0298257	-0.250682	0.152721	-0.102992	0.56217
ENSG00000139537	CCDC65	85478	turquoise	-0.531994	0.00120277	0.740101	5.65892e-07	-0.663682	1.87989e-05	0.0761673	0.66855	0.00938396	0.957993
ENSG00000104808	DHDH	27294	turquoise	-0.531976	0.00120332	0.694201	5.27315e-06	-0.00669257	0.970035	-0.631574	6.18448e-05	-0.526261	0.00138894
ENSG00000116544	DLGAP3	58512	turquoise	-0.531813	0.00120829	0.751376	3.04446e-07	-0.118448	0.504654	-0.458719	0.00635998	0.0500209	0.77876
ENSG00000111181	SLC6A12	6539	turquoise	0.531804	0.00120857	-0.647123	3.53422e-05	0.721969	1.43972e-06	-0.0617364	0.728705	-0.192891	0.274405
ENSG00000138080	EMILIN1	11117	turquoise	0.531625	0.00121404	-0.743357	4.74683e-07	0.289704	0.0965287	0.190405	0.280756	0.0419006	0.813987
ENSG00000148218	ALAD	210	turquoise	0.531401	0.00122094	-0.660028	2.16808e-05	0.0489454	0.783402	0.674396	1.22355e-05	0.629501	6.64804e-05
ENSG00000143318	CASQ1	844	turquoise	-0.531391	0.00122125	0.751147	3.08398e-07	-0.527252	0.00135507	-0.0661291	0.710206	0.115736	0.514528
ENSG00000132357	CARD6	84674	turquoise	0.531284	0.00122458	-0.692508	5.68117e-06	-0.075246	0.672335	0.642339	4.212e-05	0.285054	0.102245
ENSG00000125844	RRBP1	6238	turquoise	0.531275	0.00122484	-0.609175	0.000131538	0.249292	0.155084	0.236468	0.178159	-0.372272	0.0301505
ENSG00000133574	GIMAP4	55303	turquoise	0.531088	0.00123065	-0.630395	6.44452e-05	-0.0473724	0.790206	0.591044	0.000232698	0.381165	0.0261387
ENSG00000118503	TNFAIP3	7128	turquoise	0.531014	0.00123293	-0.60014	0.000175533	-0.12734	0.472962	0.602782	0.000161478	0.51174	0.00197794
ENSG00000065989	PDE4A	5141	turquoise	-0.530978	0.00123406	0.756435	2.28056e-07	0.0951565	0.592431	-0.609123	0.00013176	-0.291056	0.0949135
ENSG00000152049	KCNE4	23704	turquoise	0.530962	0.00123455	-0.697462	4.56163e-06	0.140263	0.428828	0.408203	0.0165466	0.10927	0.538447
ENSG00000106571	GLI3	2737	turquoise	0.530949	0.00123496	-0.594629	0.000208434	-0.0143482	0.935809	0.425718	0.0120658	0.422614	0.0127754
ENSG00000146247	PHIP	55023	turquoise	0.530946	0.00123506	-0.577226	0.000351511	0.237459	0.176293	0.485341	0.0036201	-0.0520959	0.769824
ENSG00000115935	WIPF1	7456	turquoise	0.530864	0.00123761	-0.670214	1.4498e-05	0.673956	1.24572e-05	-0.0416723	0.814984	-0.180958	0.305752
ENSG00000104408	EIF3E	3646	turquoise	0.530402	0.00125212	-0.667674	1.60517e-05	0.301309	0.0833264	0.362879	0.03492	0.599757	0.000177661
ENSG00000143761	ARF1	100500810	turquoise	-0.530306	0.00125516	0.751076	3.09633e-07	-0.633619	5.75553e-05	0.147437	0.405349	-0.0287413	0.871815
ENSG00000113719	ERGIC1	57222	turquoise	0.530235	0.0012574	-0.621532	8.73665e-05	-0.181362	0.304656	0.652106	2.9344e-05	0.521902	0.00154698
ENSG00000120913	PDLIM2	64236	turquoise	0.530123	0.00126097	-0.667108	1.64175e-05	0.592501	0.000222547	-0.144145	0.416031	0.224712	0.20136
ENSG00000152804	HHEX	3087	turquoise	0.530118	0.0012611	-0.685546	7.67857e-06	0.341257	0.0482493	0.312095	0.0723468	0.248738	0.156034
ENSG00000117724	CENPF	1063	turquoise	-0.529757	0.00127262	0.677605	1.07217e-05	-0.49231	0.00310039	-0.0684251	0.7006	-0.0841809	0.635973
ENSG00000137198	GMPR	2766	turquoise	0.529737	0.00127327	-0.792731	2.29288e-08	0.219457	0.212379	0.290612	0.0954411	0.167896	0.342552
ENSG00000019995	ZRANB1	54764	turquoise	0.529145	0.00129236	-0.662402	1.97666e-05	0.64892	3.30618e-05	-0.00846603	0.962099	0.104133	0.557824
ENSG00000149260	CAPN5	726	turquoise	-0.529131	0.0012928	0.570259	0.000429801	-0.570069	0.000432142	-0.0264477	0.88197	0.0370578	0.835173
ENSG00000143190	POU2F1	5451	turquoise	0.528909	0.00130002	-0.419133	0.0136125	0.455793	0.00674849	-0.071298	0.688644	-0.210535	0.232026
ENSG00000108309	RUNDC3A	10900	turquoise	-0.528879	0.00130101	0.736092	7.00198e-07	0.0438079	0.805678	-0.693878	5.34892e-06	-0.128365	0.469376
ENSG00000130021	HDHD1	8226	turquoise	0.528869	0.00130134	-0.595084	0.000205524	0.133985	0.449977	0.257645	0.141268	0.116527	0.511639
ENSG00000104412	EMC2	9694	turquoise	0.528778	0.00130431	-0.680384	9.5504e-06	-0.0257887	0.884891	0.713865	2.13577e-06	0.683851	8.25279e-06
ENSG00000109458	GAB1	2549	turquoise	0.528599	0.00131015	-0.641548	4.33476e-05	0.162402	0.358803	0.449394	0.00766939	-0.244819	0.162874
ENSG00000121940	CLCC1	23155	turquoise	0.528518	0.00131282	-0.605427	0.000148418	0.0891829	0.615969	0.595858	0.000200655	0.456489	0.00665426
ENSG00000105971	CAV2	858	turquoise	0.528475	0.00131425	-0.677316	1.08508e-05	0.227265	0.196151	0.453533	0.0070623	0.251761	0.150903
ENSG00000138686	BBS7	55212	turquoise	-0.528398	0.00131677	0.632203	6.04949e-05	-0.69222	5.75328e-06	0.378629	0.0272351	0.230059	0.19056
ENSG00000133561	GIMAP6	474344	turquoise	0.528371	0.00131767	-0.688846	6.66358e-06	0.10426	0.557341	0.512096	0.00196125	0.343027	0.0470243
ENSG00000081052	COL4A4	1286	turquoise	0.528237	0.00132209	-0.643138	4.09121e-05	0.0982864	0.580257	0.62231	8.50966e-05	0.337259	0.0511099
ENSG00000090674	MCOLN1	57192	turquoise	-0.528169	0.00132436	0.525709	0.00140816	-0.0788108	0.657735	-0.508462	0.00213772	-0.647438	3.49329e-05
ENSG00000100592	DAAM1	23002	turquoise	0.52811	0.00132631	-0.614435	0.000110742	-0.0608071	0.732639	0.576401	0.000360062	0.388568	0.0231444
ENSG00000110324	IL10RA	3587	turquoise	0.527902	0.00133324	-0.649563	3.22789e-05	0.375914	0.0284504	0.0390397	0.826489	0.0468274	0.792566
ENSG00000100867	DHRS2	10202	turquoise	-0.527815	0.00133615	0.623818	8.08446e-05	-0.021712	0.902994	-0.588211	0.000253617	-0.16369	0.354951
ENSG00000129219	PLD2	5338	turquoise	0.527805	0.00133646	-0.680701	9.42465e-06	0.208825	0.235929	0.325806	0.0600576	0.0321149	0.856915
ENSG00000137845	ADAM10	102	turquoise	0.52759	0.00134366	-0.664275	1.83661e-05	0.150868	0.394385	0.702282	3.66889e-06	0.153572	0.385868
ENSG00000143771	CNIH4	29097	turquoise	0.52735	0.00135176	-0.581229	0.000312508	0.0462014	0.79528	0.414684	0.0147491	-0.0685503	0.700077
ENSG00000007944	MYLIP	29116	turquoise	0.527265	0.00135462	-0.486064	0.00356293	0.285836	0.101266	0.393856	0.0211838	-0.252296	0.150007
ENSG00000133460	SLC2A11	66035	turquoise	-0.527262	0.00135471	0.699243	4.21098e-06	0.0319712	0.857549	-0.576835	0.000355536	-0.654536	2.67669e-05
ENSG00000124406	ATP8A1	10396	turquoise	-0.527176	0.00135765	0.680095	9.66677e-06	-0.49309	0.00304646	0.119718	0.500063	-0.313471	0.071032
ENSG00000068137	PLEKHH3	79990	turquoise	0.527152	0.00135846	-0.582658	0.00029955	0.346584	0.0446385	0.155393	0.380189	-0.30355	0.0809457
ENSG00000131931	THAP1	55145	turquoise	0.527148	0.00135859	-0.566362	0.000480048	0.0210321	0.906018	0.480055	0.00406305	0.173872	0.325394
ENSG00000101546	RBFA	79863	turquoise	-0.526715	0.00137334	0.568714	0.000449141	-0.45833	0.00641043	-0.129733	0.464615	-0.0248277	0.889154
ENSG00000117362	APH1A	51107	turquoise	0.526024	0.00139717	-0.624392	7.92761e-05	0.0626937	0.72466	0.477559	0.00428795	0.511826	0.00197392
ENSG00000151726	ACSL1	2180	turquoise	0.526011	0.00139761	-0.646481	3.61902e-05	0.125155	0.480652	0.489239	0.00332082	0.0705325	0.691823
ENSG00000126243	LRFN3	79414	turquoise	-0.525945	0.0013999	0.647096	3.53773e-05	-0.139008	0.433012	-0.261644	0.134981	-0.28099	0.107447
ENSG00000140829	DHX38	9785	turquoise	0.525694	0.00140867	-0.71389	2.1332e-06	0.548309	0.0007873	0.131684	0.457867	0.207082	0.23995
ENSG00000065911	MTHFD2	10797	turquoise	0.525672	0.00140943	-0.647084	3.53925e-05	0.202649	0.250386	0.281981	0.106159	0.229734	0.191204
ENSG00000120742	SERP1	27230	turquoise	0.525627	0.00141102	-0.643907	3.978e-05	0.127245	0.473293	0.392153	0.0217994	0.753761	2.65905e-07
ENSG00000122122	SASH3	54440	turquoise	0.52529	0.00142286	-0.612126	0.000119475	0.260905	0.136127	0.171037	0.333465	0.172346	0.329724
ENSG00000111707	SUDS3	64426	turquoise	-0.525265	0.00142377	0.612917	0.000116418	-0.584269	0.000285517	0.246347	0.160181	0.0364212	0.837967
ENSG00000134594	RAB33A	9363	turquoise	-0.524922	0.00143593	0.556742	0.000627039	0.127066	0.473923	-0.582361	0.000302203	-0.655094	2.62056e-05
ENSG00000142208	AKT1	207	turquoise	0.524772	0.00144127	-0.550721	0.000738129	0.326542	0.0594479	0.468413	0.00520647	0.281414	0.106895
ENSG00000123562	MORF4L2	9643	turquoise	-0.524757	0.0014418	0.652227	2.92103e-05	-0.706928	2.96223e-06	0.245355	0.161926	0.348907	0.0431331
ENSG00000111335	OAS2	4939	turquoise	0.524603	0.00144729	-0.625825	7.54818e-05	0.193184	0.273664	0.408097	0.0165775	0.0796937	0.654137
ENSG00000083750	RRAGB	10325	turquoise	-0.524543	0.00144945	0.513518	0.00189576	-0.55614	0.000637432	0.258428	0.14002	0.458373	0.00640485
ENSG00000122958	VPS26A	9559	turquoise	0.524457	0.00145256	-0.656882	2.4475e-05	0.557275	0.000617955	0.210656	0.231752	0.36476	0.0339186
ENSG00000126950	TMEM35	59353	turquoise	-0.52425	0.00146002	0.738889	6.03763e-07	-0.717537	1.78925e-06	0.167706	0.343105	0.305456	0.0789623
ENSG00000143127	ITGA10	8515	turquoise	0.524159	0.00146329	-0.641215	4.38743e-05	0.187967	0.287077	0.4644	0.00566005	0.0936786	0.598218
ENSG00000122025	FLT3	2322	turquoise	-0.524136	0.00146412	0.639229	4.71339e-05	-0.275163	0.115251	0.0160706	0.928122	-0.0147622	0.933961
ENSG00000123416	TUBA1B	10376	turquoise	-0.524097	0.00146554	0.723259	1.35046e-06	-0.245353	0.161929	-0.253164	0.148563	0.128456	0.469059
ENSG00000125872	LRRN4	164312	turquoise	-0.524007	0.00146879	0.516618	0.00175949	-0.0531194	0.765427	-0.551893	0.00071523	-0.265006	0.129857
ENSG00000110057	UNC93B1	81622	turquoise	0.523953	0.00147077	-0.587549	0.000258741	0.719715	1.60881e-06	-0.301641	0.0829706	-0.170637	0.334615
ENSG00000136918	WDR38	401551	turquoise	0.523921	0.00147193	-0.621571	8.72533e-05	0.387247	0.023657	-0.03061	0.863556	-0.190208	0.281265
ENSG00000099901	RANBP1	5902	turquoise	-0.523888	0.00147313	0.560789	0.000560945	-0.13142	0.458778	-0.41495	0.014679	0.328543	0.057814
ENSG00000107290	SETX	23064	turquoise	0.52377	0.00147743	-0.674463	1.22015e-05	0.0989529	0.57768	0.653377	2.79698e-05	0.324393	0.0612424
ENSG00000042062	FAM65C	140876	turquoise	0.523749	0.00147819	-0.618521	9.66811e-05	0.36213	0.0353253	0.31465	0.0699193	-0.139134	0.432589
ENSG00000067141	NEO1	4756	turquoise	0.523633	0.00148245	-0.599858	0.000177097	-0.0284725	0.873004	0.496246	0.00283654	-0.0147349	0.934083
ENSG00000119042	SATB2	23314	turquoise	-0.523533	0.00148611	0.716596	1.87275e-06	-0.642549	4.18001e-05	0.202462	0.250832	0.00968407	0.956651
ENSG00000100664	EIF5	1983	turquoise	0.523434	0.00148973	-0.623822	8.08324e-05	0.202671	0.250334	0.383346	0.0252253	0.636248	5.24389e-05
ENSG00000107863	ARHGAP21	57584	turquoise	0.523208	0.00149806	-0.559037	0.000588756	0.171102	0.33328	0.61122	0.000123068	0.270118	0.122344
ENSG00000120837	NFYB	4801	turquoise	0.523155	0.00150004	-0.570631	0.000425265	0.457108	0.00657134	0.279843	0.10895	0.484822	0.00366166
ENSG00000138622	HCN4	10021	turquoise	-0.523131	0.00150089	0.695888	4.89323e-06	-0.627112	7.22139e-05	0.11925	0.501752	-0.0107935	0.95169
ENSG00000115594	IL1R1	3554	turquoise	0.523013	0.00150527	-0.732686	8.36548e-07	0.0560946	0.752687	0.521934	0.00154578	0.345147	0.04559
ENSG00000143845	ETNK2	55224	turquoise	0.522986	0.00150628	-0.576296	0.000361161	0.57465	0.000378835	-0.0790363	0.656815	0.331904	0.0551508
ENSG00000015676	NUDCD3	23386	turquoise	-0.522538	0.00152298	0.69183	5.8523e-06	0.174807	0.322757	-0.741772	5.1727e-07	-0.260872	0.136178
ENSG00000101871	MID1	4281	turquoise	0.522368	0.00152937	-0.594125	0.000211705	-0.0208692	0.906742	0.440689	0.00909268	0.570579	0.000425901
ENSG00000110987	BCL7A	605	turquoise	-0.52234	0.00153041	0.7443	4.50903e-07	-0.215935	0.219993	-0.147281	0.405855	-0.042576	0.811043
ENSG00000156218	ADAMTSL3	57188	turquoise	0.522041	0.0015417	-0.657253	2.41295e-05	-0.120866	0.49593	0.674108	1.23802e-05	0.311492	0.0729294
ENSG00000145147	SLIT2	9353	turquoise	-0.521856	0.00154873	0.723935	1.30569e-06	-0.35338	0.04035	-0.0766602	0.666528	-0.0189983	0.915071
ENSG00000139220	PPFIA2	8499	turquoise	-0.52185	0.00154897	0.657574	2.38345e-05	-0.612616	0.000117574	0.313523	0.0709828	0.270104	0.122363
ENSG00000134461	ANKRD16	54522	turquoise	-0.521747	0.00155287	0.734908	7.45084e-07	-0.284588	0.102831	-0.205916	0.242666	-0.0414461	0.815971
ENSG00000002586	CD99	4267	turquoise	0.521584	0.00155913	-0.719294	1.64233e-06	0.0472716	0.790642	0.518445	0.00168329	0.683863	8.24855e-06
ENSG00000077585	GPR137B	7107	turquoise	0.521527	0.00156129	-0.602753	0.000161625	0.0197548	0.911702	0.446309	0.00815023	0.638946	4.76159e-05
ENSG00000156709	AIFM1	9131	turquoise	-0.521444	0.00156446	0.472849	0.00474184	-0.222873	0.205169	-0.232053	0.186639	-0.0185384	0.91712
ENSG00000103494	RPGRIP1L	23322	turquoise	-0.52127	0.00157115	0.656829	2.45248e-05	-0.720114	1.57766e-06	0.307258	0.0771219	0.31663	0.0680825
ENSG00000132640	BTBD3	22903	turquoise	-0.521243	0.00157222	0.616027	0.000105058	-0.602542	0.000162711	0.324975	0.0607522	0.209398	0.234617
ENSG00000066455	GOLGA5	9950	turquoise	0.521187	0.00157437	-0.628085	6.98259e-05	0.151014	0.393923	0.637405	5.03191e-05	0.590221	0.000238609
ENSG00000154721	JAM2	58494	turquoise	0.521122	0.00157687	-0.621244	8.82226e-05	-0.0798899	0.653338	0.55156	0.00072168	0.246829	0.159339
ENSG00000105383	CD33	945	turquoise	0.520956	0.00158331	-0.614767	0.000109535	0.0495921	0.78061	0.470969	0.00493418	0.243121	0.165903
ENSG00000103187	COTL1	23406	turquoise	0.520565	0.0015985	-0.689604	6.44829e-06	0.60784	0.000137341	-0.160901	0.363321	0.206899	0.240376
ENSG00000100014	SPECC1L	23384	turquoise	0.520454	0.00160287	-0.611691	0.000121189	0.690398	6.22962e-06	-0.203542	0.248259	-0.32226	0.0630653
ENSG00000139865	TTC6	319089	turquoise	-0.520375	0.00160597	0.525262	0.00142388	-0.213173	0.226094	-0.258319	0.140192	0.00489175	0.978095
ENSG00000089094	KDM2B	102465665	turquoise	-0.520233	0.00161155	0.702136	3.69339e-06	-0.303228	0.0812847	-0.166959	0.34529	-0.359841	0.036588
ENSG00000147862	NFIB	4781	turquoise	0.520122	0.0016159	-0.533028	0.00117163	0.661576	2.04142e-05	-0.223113	0.204668	-0.222823	0.205275
ENSG00000121871	SLITRK3	22865	turquoise	-0.519983	0.00162141	0.693247	5.49958e-06	-0.428911	0.011371	0.132822	0.453955	0.0404324	0.820398
ENSG00000111276	CDKN1B	1027	turquoise	0.519661	0.00163419	-0.708938	2.69696e-06	0.0942471	0.595989	0.604469	0.000153034	0.439982	0.00921745
ENSG00000111361	EIF2B1	1967	turquoise	-0.519517	0.00163996	0.505068	0.00231487	-0.249902	0.154043	-0.357352	0.0380024	-0.63315	5.85145e-05
ENSG00000083812	ZNF324	25799	turquoise	-0.519408	0.00164434	0.749819	3.3228e-07	-0.0853029	0.631463	-0.443178	0.00866447	-0.276444	0.113499
ENSG00000129521	EGLN3	112399	turquoise	0.519193	0.00165294	-0.625016	7.76023e-05	0.113995	0.520915	0.2615	0.135204	0.400727	0.0188438
ENSG00000147588	PMP2	5375	turquoise	0.518988	0.00166122	-0.695833	4.90532e-06	0.215341	0.221297	0.449801	0.00760775	0.608987	0.000132338
ENSG00000113657	DPYSL3	1809	turquoise	0.518841	0.00166719	-0.738657	6.11279e-07	0.189341	0.283504	0.318352	0.066516	0.410001	0.0160304
ENSG00000146426	TIAM2	26230	turquoise	-0.518802	0.00166877	0.69957	4.14936e-06	-0.756268	2.3027e-07	0.230996	0.18871	0.112604	0.526049
ENSG00000151229	SLC2A13	114134	turquoise	-0.518695	0.00167312	0.730572	9.32964e-07	-0.584165	0.000286405	0.121043	0.495295	0.23563	0.179747
ENSG00000130714	POMT1	10585	turquoise	-0.518362	0.00168671	0.580134	0.000322776	-0.0721111	0.685274	-0.642476	4.19103e-05	-0.627318	7.17019e-05
ENSG00000115232	ITGA4	3676	turquoise	-0.51828	0.00169006	0.425883	0.0120291	-0.493416	0.00302416	0.111972	0.528386	0.244504	0.163432
ENSG00000132434	LANCL2	55915	turquoise	-0.51803	0.00170035	0.637346	5.04255e-05	-0.334498	0.0531629	-0.179221	0.310496	0.309873	0.0745112
ENSG00000107738	C10orf54	64115	turquoise	0.517808	0.00170954	-0.639346	4.69355e-05	0.348423	0.0434431	-0.0473422	0.790337	0.064243	0.71813
ENSG00000125657	TNFSF9	8744	turquoise	-0.517786	0.00171046	0.59385	0.00021351	0.0233725	0.895614	-0.514674	0.00184391	-0.772744	8.55573e-08
ENSG00000104689	TNFRSF10A	8797	turquoise	0.517756	0.00171168	-0.632255	6.03855e-05	-0.0574448	0.746926	0.605006	0.000150431	0.236222	0.178624
ENSG00000152034	MCHR2	84539	turquoise	-0.517738	0.00171246	0.688614	6.7305e-06	-0.573122	0.000395926	0.161026	0.362943	0.269797	0.122806
ENSG00000132481	TRIM47	91107	turquoise	0.517498	0.00172246	-0.674546	1.21604e-05	0.0742111	0.676597	0.432891	0.0105525	-0.0742039	0.676626
ENSG00000134256	CD101	9398	turquoise	-0.51741	0.00172614	0.69897	4.263e-06	-0.18656	0.290767	-0.571851	0.000410664	-0.329679	0.0569032
ENSG00000147852	VLDLR	7436	turquoise	-0.517345	0.00172883	0.611825	0.000120662	-0.0309908	0.861875	-0.22695	0.196789	-0.291371	0.0945404
ENSG00000111077	TENC1	23371	turquoise	0.517226	0.00173381	-0.62655	7.3625e-05	0.707693	2.85868e-06	-0.0167021	0.925306	-0.240588	0.170495
ENSG00000112796	ENPP5	59084	turquoise	-0.517116	0.00173847	0.472991	0.00472754	-0.665887	1.72328e-05	0.209257	0.234938	0.458703	0.00636197
ENSG00000072952	MRVI1	10335	turquoise	0.516977	0.00174431	-0.583272	0.000294129	0.332483	0.054702	0.172298	0.329861	0.495668	0.002874
ENSG00000116260	QSOX1	5768	turquoise	-0.516878	0.00174848	0.628777	6.8174e-05	0.0507535	0.775602	-0.699199	4.21927e-06	-0.688714	6.70166e-06
ENSG00000107796	ACTA2	59	turquoise	0.516807	0.0017515	-0.589506	0.00024385	0.253433	0.148117	0.093714	0.598079	0.120199	0.498328
ENSG00000099917	MED15	51586	turquoise	-0.516708	0.00175569	0.666823	1.66047e-05	0.0308516	0.862489	-0.709194	2.66477e-06	-0.639779	4.62097e-05
ENSG00000154309	DISP1	84976	turquoise	0.516675	0.0017571	-0.686661	7.3209e-06	0.0564801	0.751041	0.299813	0.0849454	-0.0119844	0.946367
[truncated: 1,419 more rows]

## Sheet: Brown
Supplementary Table S7. Gene module assignments and correlation in CTE, CTE/AD and AD
Gene	Official_gene	LocusLinkID	moduleColor	GS.CTE_CTEAD_AD	p.GS.CTE_CTEAD_AD	MM.turquoise	p.MM.turquoise	MM.brown	p.MM.brown	MM.blue	p.MM.blue	MM.grey	p.MM.grey
ENSG00000124374	PAIP2B	400961	brown	0.659117	2.24589e-05	-0.606939	0.000141386	0.717386	1.80246e-06	0.0513357	0.773095	0.12069	0.496563
ENSG00000129250	KIF1C	10749	brown	0.658526	2.2977e-05	-0.690691	6.15081e-06	0.770198	1.00229e-07	-0.0686028	0.699858	0.0348758	0.844757
ENSG00000135720	DYNC1LI2	1783	brown	0.652635	2.87646e-05	-0.67338	1.27535e-05	0.772403	8.74034e-08	0.0301344	0.865657	0.0893388	0.61535
ENSG00000112559	MDFI	4188	brown	0.650675	3.09642e-05	-0.571455	0.000415348	0.624847	7.80539e-05	-0.112492	0.526461	0.124111	0.484347
ENSG00000033327	GAB2	9846	brown	0.644856	3.84205e-05	-0.629963	6.5421e-05	0.677616	1.07167e-05	0.136456	0.441588	0.132937	0.453562
ENSG00000136002	ARHGEF4	50649	brown	-0.641284	4.37649e-05	0.673572	1.26541e-05	-0.552858	0.000696865	-0.217749	0.216049	-0.253892	0.147359
ENSG00000131797	CLUHP3	100132341	brown	-0.615911	0.000105464	0.622946	8.32774e-05	-0.656659	2.46849e-05	0.136998	0.439759	-0.0931559	0.60027
ENSG00000133112	TPT1	7178	brown	0.611098	0.000123561	-0.724066	1.29714e-06	0.698314	4.39068e-06	-0.0403419	0.820793	0.246553	0.159821
ENSG00000114853	ZBTB47	92999	brown	0.607343	0.000139561	-0.64014	4.56119e-05	0.837924	6.34206e-10	-0.157446	0.37385	-0.0642093	0.718271
ENSG00000047849	MAP4	4134	brown	0.59557	0.000202455	-0.621359	8.7879e-05	0.812793	5.25273e-09	-0.134238	0.449114	0.109497	0.537599
ENSG00000130517	PGPEP1	54858	brown	0.592145	0.000224988	-0.610569	0.000125708	0.900395	4.19353e-13	-0.32355	0.0619575	-0.221393	0.208273
ENSG00000087086	FTL	2512	brown	0.590289	0.000238113	-0.632631	5.95937e-05	0.799843	1.38586e-08	-0.281012	0.107418	-0.00724001	0.967585
ENSG00000152404	CWF19L2	143884	brown	0.587286	0.000260798	-0.604408	0.000153335	0.772381	8.75224e-08	-0.199583	0.257778	-0.0141599	0.93665
ENSG00000134057	CCNB1	891	brown	-0.583991	0.000287892	0.619206	9.44876e-05	-0.744356	4.49519e-07	0.105099	0.554153	0.102483	0.564112
ENSG00000101190	TCFL5	10732	brown	0.583643	0.000290896	-0.592368	0.000223455	0.647051	3.54363e-05	0.118736	0.503609	0.221726	0.207572
ENSG00000136938	ANP32B	10541	brown	0.580803	0.000316464	-0.646914	3.56167e-05	0.841411	4.59854e-10	-0.154803	0.382025	0.011967	0.946446
ENSG00000067445	TRO	7216	brown	-0.578327	0.000340373	0.693689	5.39354e-06	-0.697613	4.53084e-06	-0.00809716	0.96375	-0.358889	0.0371237
ENSG00000119699	TGFB3	7043	brown	0.571184	0.000418585	-0.615775	0.00010594	0.801319	1.24523e-08	-0.103205	0.561355	-0.00962356	0.956922
ENSG00000064787	BCAS1	8537	brown	0.571142	0.000419091	-0.54844	0.00078456	0.799244	1.44705e-08	-0.118893	0.503044	0.0689777	0.698295
ENSG00000101019	UQCC1	55245	brown	-0.5656	0.000490458	0.618683	9.61572e-05	-0.813674	4.90387e-09	0.293006	0.0926198	0.0726102	0.683208
ENSG00000116205	TCEANC2	100616315	brown	0.558566	0.000596446	-0.605912	0.000146132	0.719434	1.63114e-06	0.0437894	0.805759	0.214083	0.224072
ENSG00000073910	FRY	10129	brown	-0.556718	0.000627449	0.727132	1.11186e-06	-0.754193	2.59424e-07	0.217689	0.216179	-0.104296	0.5572
ENSG00000107862	GBF1	8729	brown	-0.556443	0.000632177	0.642223	4.22979e-05	-0.803207	1.08452e-08	0.227725	0.195223	-0.0384839	0.828922
ENSG00000119682	AREL1	9870	brown	-0.55063	0.000739939	0.607155	0.00014041	-0.633934	5.69202e-05	0.199108	0.258936	-0.165415	0.349832
ENSG00000101605	MYOM1	8736	brown	0.547294	0.000808839	-0.651995	2.94673e-05	0.684018	8.19443e-06	-0.135571	0.444582	0.271951	0.11973
ENSG00000138604	GLCE	26035	brown	-0.542961	0.000906761	0.568623	0.000450304	-0.62302	8.30708e-05	0.0629942	0.723392	-0.241394	0.169024
ENSG00000155827	RNF20	56254	brown	0.54226	0.000923551	-0.649561	3.22811e-05	0.617155	0.000101191	0.0214202	0.904291	0.481295	0.00395515
ENSG00000029725	RABEP1	9135	brown	0.537799	0.00103695	-0.617807	9.9017e-05	0.690933	6.08611e-06	0.052766	0.766944	0.353435	0.0403169
ENSG00000119335	SET	6418	brown	0.537337	0.00104935	-0.629784	6.58306e-05	0.680325	9.57429e-06	0.102865	0.562653	0.266822	0.12715
ENSG00000130227	XPO7	23039	brown	-0.534023	0.00114233	0.584632	0.000282439	-0.632022	6.08806e-05	0.122755	0.489171	-0.124838	0.481773
ENSG00000113621	TXNDC15	79770	brown	-0.533211	0.00116619	0.435328	0.0100763	-0.638215	4.88813e-05	0.244018	0.164296	0.210208	0.232769
ENSG00000141858	SAMD1	90378	brown	0.531424	0.00122024	-0.533961	0.00114413	0.8157	4.18155e-09	-0.339999	0.0491347	-0.432051	0.0107209
ENSG00000104419	NDRG1	10397	brown	0.5284	0.00131671	-0.616725	0.00010265	0.733746	7.91701e-07	-0.0865832	0.626333	-0.00866071	0.961228
ENSG00000108963	DPH1	1801	brown	-0.527839	0.00133534	0.574893	0.000376179	-0.639391	4.68601e-05	0.31333	0.0711655	0.0133789	0.940137
ENSG00000115993	TRAK2	66008	brown	0.525929	0.00140047	-0.528563	0.00131137	0.760694	1.77866e-07	-0.0560442	0.752902	-0.000200488	0.999102
ENSG00000139197	PEX5	5830	brown	0.522611	0.00152024	-0.598017	0.000187618	0.681366	9.16539e-06	0.0787868	0.657832	0.223433	0.204003
ENSG00000117614	SYF2	25949	brown	0.52031	0.00160852	-0.648844	3.31555e-05	0.745203	4.29159e-07	-0.101274	0.568743	0.312014	0.072425
ENSG00000031823	RANBP3	8498	brown	0.517325	0.00172968	-0.476201	0.00441487	0.686709	7.30574e-06	-0.274022	0.116827	-0.353513	0.04027
ENSG00000078804	TP53INP2	58476	brown	0.51429	0.001861	-0.481595	0.0039294	0.822271	2.46028e-09	-0.212005	0.228708	-0.000215023	0.999037
ENSG00000092847	AGO1	26523	brown	0.511306	0.00199848	-0.519761	0.00163022	0.800663	1.30606e-08	-0.149258	0.39951	-0.0412297	0.816915
ENSG00000103260	METRN	79006	brown	0.510909	0.00201742	-0.565447	0.00049257	0.837031	6.87798e-10	-0.427836	0.0116009	-0.0731797	0.680853
ENSG00000155229	MMS19	64210	brown	-0.507642	0.00217939	0.591995	0.000226028	-0.793067	2.23987e-08	0.101546	0.567698	-0.0425946	0.810962
ENSG00000104903	LYL1	4066	brown	0.507255	0.00219933	-0.591291	0.000230944	0.712006	2.33358e-06	-0.258792	0.139442	-0.197654	0.262501
ENSG00000122417	ODF2L	57489	brown	-0.506317	0.00224828	0.611694	0.000121176	-0.651276	3.02749e-05	0.144262	0.415651	-0.145128	0.412826
ENSG00000121053	EPX	8288	brown	-0.506131	0.00225806	0.539107	0.00100249	-0.733983	7.82001e-07	0.382943	0.0253921	0.00631346	0.971731
ENSG00000109906	ZBTB16	7704	brown	0.505227	0.00230634	-0.55397	0.00067619	0.573409	0.000392668	0.0196723	0.91207	-0.202444	0.250876
ENSG00000105879	CBLL1	79872	brown	-0.504754	0.00233189	0.441015	0.00903552	-0.700035	4.06318e-06	0.289975	0.0962028	0.154368	0.383379
ENSG00000154511	FAM69A	388650	brown	-0.502424	0.00246167	0.47061	0.00497165	-0.769198	1.06598e-07	0.364429	0.0340932	0.0158088	0.92929
ENSG00000111832	RWDD1	51389	brown	0.498503	0.00269419	-0.587043	0.000262723	0.642557	4.17868e-05	-0.130417	0.462242	0.378035	0.0274976
ENSG00000084453	SLCO1A2	6579	brown	0.498123	0.00271771	-0.561487	0.000550189	0.73526	7.31484e-07	-0.0565202	0.750869	-0.0285665	0.872588
ENSG00000146063	TRIM41	90933	brown	0.498035	0.00272317	-0.496268	0.0028351	0.841621	4.5094e-10	-0.235591	0.17982	-0.0115311	0.948393
ENSG00000084734	GCKR	2646	brown	-0.497814	0.00273695	0.435311	0.0100796	-0.506607	0.00223303	-0.0734261	0.679835	-0.0335421	0.850626
ENSG00000140368	PSTPIP1	9051	brown	0.497777	0.00273927	-0.57833	0.00034034	0.772401	8.74115e-08	-0.416316	0.0143232	-0.0974389	0.583543
ENSG00000130717	UCK1	83549	brown	0.497248	0.00277255	-0.524414	0.00145408	0.820925	2.74739e-09	-0.367534	0.032485	-0.0775143	0.663031
ENSG00000100300	TSPO	706	brown	0.497184	0.00277659	-0.624282	7.9574e-05	0.752635	2.83506e-07	-0.412725	0.0152742	-0.12915	0.466642
ENSG00000145901	TNIP1	10318	brown	0.496195	0.00283979	-0.56761	0.000463413	0.883037	4.81941e-12	-0.37467	0.029022	-0.126179	0.477037
ENSG00000131238	PPT1	5538	brown	-0.494366	0.00296	0.393412	0.0213429	-0.478508	0.00420125	-0.179554	0.309582	0.311243	0.0731712
ENSG00000109133	TMEM33	55161	brown	-0.4931	0.00304581	0.478594	0.0041935	-0.797093	1.68765e-08	0.335979	0.052053	0.145971	0.410089
ENSG00000110700	RPS13	6207	brown	0.492581	0.00308157	-0.570305	0.000429244	0.790031	2.76181e-08	-0.314996	0.0695957	0.179853	0.308766
ENSG00000088812	ATRN	8455	brown	-0.491752	0.00313948	0.592598	0.000221888	-0.855335	1.17447e-10	0.40583	0.017249	0.187227	0.289015
ENSG00000150867	PIP4K2A	5305	brown	0.490182	0.00325177	-0.560111	0.00057156	0.657139	2.42351e-05	0.0319695	0.857557	-0.292632	0.0930561
ENSG00000141084	RANBP10	57610	brown	-0.489867	0.00327471	0.496334	0.00283088	-0.683775	8.27926e-06	0.233795	0.18326	-0.305151	0.079277
ENSG00000153291	SLC25A27	9481	brown	-0.489427	0.00330696	0.52378	0.00147705	-0.800566	1.31521e-08	0.43981	0.00924809	0.076707	0.666337
ENSG00000106665	CLIP2	7461	brown	0.488263	0.00339367	-0.502106	0.00247981	0.887884	2.53818e-12	-0.359888	0.0365617	-0.242233	0.167502
ENSG00000131697	NPHP4	261734	brown	-0.487687	0.00343737	0.559256	0.000585219	-0.657233	2.41485e-05	0.215463	0.221029	-0.0512055	0.773655
ENSG00000155115	GTF3C6	112495	brown	0.485683	0.00359297	-0.607051	0.000140879	0.567907	0.000459536	-0.242829	0.166428	0.31347	0.0710328
ENSG00000126878	AIF1L	83543	brown	0.485574	0.00360156	-0.507651	0.00217893	0.846684	2.78629e-10	-0.26758	0.126032	-0.0663743	0.709178
ENSG00000144134	RABL2A	11159	brown	-0.485191	0.00363209	0.613448	0.000114403	-0.447461	0.00796784	-0.00749722	0.966434	-0.493799	0.00299821
ENSG00000022277	RTFDC1	51507	brown	0.48495	0.00365135	-0.630521	6.41623e-05	0.612304	0.000118783	-0.0566127	0.750474	0.474491	0.00457914
ENSG00000137154	RPS6	6194	brown	0.484921	0.0036537	-0.526133	0.00139338	0.878801	8.2507e-12	-0.401609	0.0185599	0.0133344	0.940336
ENSG00000144283	PKP4	8502	brown	0.480572	0.00401779	-0.4451	0.00834572	0.808146	7.50219e-09	-0.190017	0.281758	-0.10614	0.550214
ENSG00000136819	C9orf78	51759	brown	0.48013	0.0040565	-0.471145	0.00491591	0.65758	2.38287e-05	-0.223787	0.20327	0.179064	0.310927
ENSG00000109743	BST1	683	brown	0.479884	0.00407813	-0.591398	0.000230192	0.56219	0.000539549	0.0849189	0.633005	-0.0164379	0.926484
ENSG00000104825	NFKBIB	4793	brown	0.476786	0.00435979	-0.543841	0.000886073	0.901427	3.57732e-13	-0.433176	0.0104957	-0.138885	0.433421
ENSG00000126775	ATG14	22863	brown	-0.476554	0.00438153	0.533225	0.00116576	-0.587155	0.00026183	0.137181	0.43914	-0.118417	0.504766
ENSG00000071246	VASH1	22846	brown	0.476101	0.00442433	-0.45829	0.00641559	0.835879	7.63165e-10	-0.31341	0.0710902	-0.257745	0.141107
ENSG00000125817	CENPB	1059	brown	0.476041	0.00442995	-0.504673	0.0023363	0.919437	1.61834e-14	-0.402677	0.0182207	-0.157825	0.372687
ENSG00000136541	ERMN	57471	brown	0.474242	0.00460346	-0.487531	0.00344925	0.65291	2.84676e-05	-0.0200015	0.910604	-0.16412	0.353671
ENSG00000135773	CAPN9	10753	brown	0.473773	0.00464964	-0.59088	0.000233861	0.750696	3.16318e-07	-0.267055	0.126805	0.0640677	0.718868
ENSG00000105193	RPS16	6217	brown	0.473712	0.00465574	-0.531684	0.00121222	0.837393	6.65614e-10	-0.437254	0.00971303	0.00945375	0.957681
ENSG00000099783	HNRNPM	4670	brown	0.472274	0.00479999	-0.528953	0.00129858	0.767789	1.16212e-07	-0.257483	0.141526	0.23522	0.180528
ENSG00000124688	MAD2L1BP	9587	brown	-0.470667	0.00496572	0.439198	0.00935765	-0.475082	0.00452178	-0.146022	0.409922	0.337315	0.0510686
ENSG00000118181	RPS25	6230	brown	0.469265	0.00511428	-0.506614	0.00223264	0.706851	2.97285e-06	-0.288044	0.09854	0.246361	0.160156
ENSG00000102606	ARHGEF7	8874	brown	-0.468182	0.00523175	0.557557	0.000613191	-0.522092	0.00153979	0.245413	0.161822	-0.352596	0.0408274
ENSG00000115365	LANCL1	10314	brown	-0.467389	0.00531913	0.474466	0.00458158	-0.613899	0.000112717	0.309281	0.0750961	0.0700674	0.693756
ENSG00000147403	RPL10	6134	brown	0.466944	0.00536874	-0.501604	0.00250881	0.795367	1.90692e-08	-0.34241	0.0474483	0.169254	0.338604
ENSG00000147130	ZMYM3	9203	brown	-0.466362	0.00543421	0.547796	0.000798117	-0.752869	2.79759e-07	0.261708	0.134882	-0.247937	0.157415
ENSG00000149929	HIRIP3	8479	brown	0.465592	0.00552195	-0.538676	0.00101374	0.764821	1.39105e-07	-0.232843	0.1851	-0.0334315	0.851113
ENSG00000143093	STRIP1	85369	brown	-0.465544	0.00552749	0.50818	0.00215198	-0.820924	2.74767e-09	0.359863	0.0365759	0.148265	0.402688
ENSG00000109424	UCP1	7350	brown	0.465057	0.00558352	-0.482677	0.00383784	0.416298	0.014328	0.108414	0.541655	-0.105418	0.552946
ENSG00000075213	SEMA3A	10371	brown	-0.464943	0.00559682	0.450295	0.00753349	-0.779644	5.51449e-08	0.273974	0.116894	0.020533	0.908238
ENSG00000114656	KIAA1257	57501	brown	-0.464277	0.00567444	0.544814	0.000863673	-0.653728	2.76009e-05	0.158082	0.371898	0.189371	0.283427
ENSG00000134884	ARGLU1	55082	brown	-0.463856	0.00572412	0.366838	0.0328397	-0.642675	4.1608e-05	0.405676	0.0172954	0.0259834	0.884028
ENSG00000084693	AGBL5	60509	brown	0.46314	0.00580929	-0.543277	0.00089928	0.785643	3.71584e-08	-0.291576	0.0942974	0.0776124	0.662629
ENSG00000100605	ITPK1	3705	brown	0.463083	0.00581616	-0.465341	0.00555075	0.848642	2.30209e-10	-0.350821	0.0419239	-0.0700017	0.69403
ENSG00000156482	RPL30	6156	brown	0.460158	0.006176	-0.541057	0.000952995	0.832334	1.04564e-09	-0.35239	0.0409535	0.154678	0.382414
ENSG00000129595	EPB41L4A	64097	brown	0.459209	0.00629678	-0.486985	0.00349121	0.629186	6.7214e-05	-0.00733115	0.967177	0.327778	0.0584344
ENSG00000150459	SAP18	10284	brown	0.458741	0.00635703	-0.501703	0.00250307	0.673002	1.29512e-05	-0.0344313	0.846713	0.375416	0.028678
ENSG00000108551	RASD1	51655	brown	-0.458447	0.00639527	0.496236	0.00283719	-0.568527	0.000451525	0.0265756	0.881403	-0.109841	0.536315
ENSG00000152348	ATG10	83734	brown	0.457738	0.00648793	-0.528262	0.00132128	0.873255	1.61954e-11	-0.373097	0.0297579	0.108838	0.540065
ENSG00000110092	CCND1	595	brown	0.456068	0.00671103	-0.403745	0.0178866	0.689366	6.51525e-06	-0.299288	0.085519	-0.0607763	0.732769
ENSG00000116138	DNAJC16	23341	brown	-0.454729	0.0068947	0.584937	0.000279868	-0.61919	9.45379e-05	0.0556704	0.7545	-0.295853	0.0893479
ENSG00000145730	PAM	5066	brown	-0.453969	0.00700078	0.431348	0.0108637	-0.786202	3.57942e-08	0.448167	0.00785771	0.429208	0.011308
ENSG00000100139	MICALL1	85377	brown	0.452588	0.0071971	-0.53044	0.00125093	0.580776	0.000316716	0.0273109	0.878146	-0.531654	0.00121315
ENSG00000154222	CC2D1B	200014	brown	0.451694	0.00732672	-0.502282	0.00246977	0.638711	4.80197e-05	-0.0504891	0.776741	-0.280247	0.108419
ENSG00000134028	ADAMDEC1	27299	brown	0.451309	0.00738312	-0.385411	0.0243846	0.502892	0.00243507	0.007076	0.968319	0.0515525	0.772161
ENSG00000119760	SUPT7L	9913	brown	-0.450879	0.00744663	0.47893	0.00416314	-0.711539	2.38584e-06	0.332437	0.0547378	-0.225945	0.198832
ENSG00000090989	EXOC1	55763	brown	-0.449697	0.0076235	0.361306	0.0357761	-0.705984	3.09496e-06	0.354177	0.0398701	0.231	0.188701
ENSG00000117425	PTCH2	8643	brown	-0.449252	0.00769088	0.509858	0.00206835	-0.620908	8.92276e-05	0.179655	0.309308	-0.374285	0.0292008
ENSG00000068079	IFI35	3430	brown	0.449234	0.00769373	-0.558937	0.000590385	0.559926	0.000574488	-0.301013	0.0836452	0.128882	0.467572
ENSG00000112031	MTRF1L	54516	brown	0.44834	0.00783088	-0.475836	0.00444948	0.494016	0.00298352	-0.106016	0.550684	0.301803	0.0827972
ENSG00000146872	TLK2	11011	brown	0.448123	0.00786447	-0.559817	0.000576231	0.669707	1.47971e-05	-0.0698786	0.694542	-0.0781409	0.660469
ENSG00000105672	ETV2	2116	brown	0.446332	0.00814657	-0.467145	0.00534633	0.645424	3.76272e-05	-0.362241	0.0352651	-0.107321	0.54576
ENSG00000138079	SLC3A1	6519	brown	-0.446001	0.00819973	0.467411	0.0053167	-0.703426	3.48201e-06	0.446153	0.00817532	0.48321	0.00379342
ENSG00000142676	RPL11	6135	brown	0.445162	0.00833561	-0.504849	0.00232678	0.856548	1.03586e-10	-0.429978	0.0111465	0.0432517	0.808099
ENSG00000088247	KHSRP	100500888	brown	-0.444973	0.00836638	0.487082	0.0034837	-0.509372	0.0020923	0.252062	0.150398	-0.242089	0.167762
ENSG00000105643	ARRDC2	27106	brown	0.444389	0.00846247	-0.46414	0.00569059	0.794105	2.08345e-08	-0.303458	0.0810424	-0.516034	0.00178449
ENSG00000125970	RALY	22913	brown	0.44383	0.00855522	-0.489016	0.00333737	0.842706	4.07315e-10	-0.449572	0.0076424	-0.318595	0.0662971
ENSG00000092020	PPP2R3C	55012	brown	0.443553	0.00860146	-0.548765	0.000777788	0.520138	0.00161529	-0.184251	0.296884	0.18723	0.289006
ENSG00000149273	RPS3	6188	brown	0.443548	0.00860229	-0.494032	0.00298247	0.86057	6.77422e-11	-0.459578	0.00624954	-0.0133524	0.940256
ENSG00000151552	QDPR	5860	brown	0.44322	0.00865737	-0.470667	0.00496571	0.708761	2.71943e-06	-0.143921	0.416765	-0.249926	0.154003
ENSG00000090316	MAEA	10296	brown	-0.443001	0.00869435	0.519847	0.00162681	-0.72664	1.13986e-06	0.248774	0.155973	-0.227099	0.196488
ENSG00000110583	NAA40	79829	brown	-0.442488	0.00878141	0.447909	0.00789772	-0.458694	0.00636313	0.227823	0.195024	-0.175832	0.319885
ENSG00000123143	PKN1	5585	brown	0.442047	0.00885682	-0.497585	0.00275134	0.791477	2.50071e-08	-0.507881	0.00216716	-0.199747	0.257379
ENSG00000108298	RPL19	6143	brown	0.441777	0.00890332	-0.484771	0.00366581	0.86896	2.67279e-11	-0.429735	0.0111973	0.0533459	0.764455
ENSG00000105321	CCDC9	26093	brown	0.440521	0.00912224	-0.577158	0.000352203	0.638126	4.90379e-05	-0.119886	0.499456	0.111102	0.531618
ENSG00000107829	FBXW4	6468	brown	0.439487	0.00930585	-0.479114	0.00414668	0.904399	2.24036e-13	-0.434567	0.0102229	-0.180473	0.307071
ENSG00000136040	PLXNC1	10154	brown	-0.438266	0.00952664	0.470619	0.0049708	-0.717418	1.79965e-06	0.347984	0.0437264	0.285008	0.102302
ENSG00000075568	TMEM131	23505	brown	-0.436653	0.00982529	0.456636	0.00663449	-0.688844	6.66415e-06	0.322207	0.0631108	-0.224772	0.201236
ENSG00000120805	ARL1	400	brown	-0.43551	0.0100416	0.360042	0.0364758	-0.733754	7.91362e-07	0.482356	0.00386479	0.605304	0.000149004
ENSG00000126756	UXT	8409	brown	0.433881	0.0103567	-0.532272	0.00119431	0.845883	3.01026e-10	-0.498586	0.00268909	-0.139934	0.429922
ENSG00000108848	LUC7L3	51747	brown	0.432122	0.0107066	-0.450561	0.0074938	0.553309	0.000688406	0.00976098	0.956307	0.115806	0.514272
ENSG00000072818	ACAP1	9744	brown	0.431828	0.0107661	-0.508389	0.00214138	0.836434	7.25922e-10	-0.511347	0.00199652	-0.259905	0.137689
ENSG00000115368	WDR75	84128	brown	-0.430512	0.0110356	0.493884	0.00299245	-0.595371	0.000203711	0.174661	0.323169	-0.317222	0.0675405
ENSG00000103202	NME4	4833	brown	0.430287	0.0110821	-0.46419	0.00568466	0.705387	3.18156e-06	-0.38402	0.0249482	0.0402988	0.820982
ENSG00000087269	NOP14	8602	brown	0.430125	0.0111158	-0.536642	0.00106829	0.643241	4.07583e-05	0.00789339	0.964661	-0.115945	0.513763
ENSG00000083097	DOPEY1	23033	brown	-0.428507	0.0114569	0.542467	0.000918575	-0.764944	1.38076e-07	0.440606	0.00910733	0.067768	0.703344
ENSG00000135404	CD63	967	brown	0.427813	0.011606	-0.609121	0.000131766	0.5943	0.000210564	-0.346409	0.0447535	0.0608403	0.732498
ENSG00000136840	ST6GALNAC4	27090	brown	0.426756	0.0118362	-0.519642	0.00163498	0.784155	4.10277e-08	-0.337858	0.0506729	0.0912412	0.607814
ENSG00000110497	AMBRA1	55626	brown	-0.424561	0.0123262	0.527473	0.0013476	-0.772301	8.79605e-08	0.327432	0.0587166	-0.14767	0.4046
ENSG00000118292	C1orf54	79630	brown	0.419733	0.0134649	-0.609317	0.00013093	0.548759	0.000777917	-0.151723	0.39168	0.44169	0.00891828
ENSG00000137720	C11orf1	64776	brown	0.419601	0.0134972	-0.471821	0.00484619	0.536044	0.00108482	-0.139757	0.430512	0.431069	0.0109208
ENSG00000054267	ARID4B	51742	brown	0.418395	0.0137958	-0.461438	0.00601628	0.434517	0.0102328	0.352974	0.040597	-0.0513479	0.773042
ENSG00000107175	CREB3	10488	brown	0.417488	0.0140237	-0.416498	0.0142765	0.871431	2.00797e-11	-0.529032	0.00129601	-0.0913302	0.607463
ENSG00000049249	TNFRSF9	3604	brown	0.416667	0.0142331	-0.369886	0.0313082	0.513194	0.0019105	-0.0439866	0.804901	0.0065723	0.970573
ENSG00000145592	RPL37	6167	brown	0.416291	0.0143297	-0.453218	0.00710692	0.873753	1.52628e-11	-0.434089	0.0103161	0.0960416	0.588977
ENSG00000138002	IFT172	26160	brown	-0.415396	0.0145621	0.503895	0.00237904	-0.592108	0.000225245	0.199371	0.258293	-0.446785	0.00807452
ENSG00000106609	TMEM248	55069	brown	-0.415255	0.0145988	0.300378	0.0843314	-0.584173	0.000286335	-0.00586589	0.973735	0.0214606	0.904112
ENSG00000123600	METTL8	79828	brown	0.415179	0.0146188	-0.501334	0.00252447	0.660828	2.10172e-05	-0.0520124	0.770183	0.296466	0.0886556
ENSG00000080709	KCNN2	3781	brown	-0.415073	0.0146467	0.375109	0.0288193	-0.805803	8.94733e-09	0.291428	0.094473	-0.013806	0.93823
ENSG00000137674	MMP20	9313	brown	0.414922	0.0146864	-0.385273	0.02444	0.678324	1.04067e-05	-0.164838	0.351539	-0.192412	0.275623
ENSG00000124596	OARD1	221443	brown	0.414259	0.0148618	-0.526986	0.00136408	0.692654	5.64475e-06	-0.123133	0.487822	0.367012	0.032751
ENSG00000112697	TMEM30A	55754	brown	-0.41215	0.0154314	0.430058	0.0111298	-0.781668	4.83351e-08	0.502976	0.00243034	0.487829	0.00342654
ENSG00000152092	ASTN1	460	brown	-0.411433	0.0156291	0.431021	0.0109306	-0.764939	1.38121e-07	0.405681	0.0172938	0.438685	0.00945042
ENSG00000106443	PHF14	9678	brown	0.411234	0.0156845	-0.392384	0.0217153	0.684055	8.18154e-06	-0.262026	0.134391	0.01804	0.919341
ENSG00000142949	PTPRF	5792	brown	-0.410585	0.0158659	0.358807	0.0371701	-0.641047	4.41411e-05	0.328813	0.0575965	0.0530583	0.765689
ENSG00000124766	SOX4	6659	brown	0.410343	0.0159337	-0.301528	0.0830916	0.763227	1.53044e-07	-0.406985	0.0169041	-0.0549679	0.757504
ENSG00000135597	REPS1	85021	brown	-0.409092	0.0162898	0.441631	0.00892851	-0.703404	3.48545e-06	0.352823	0.0406889	0.41448	0.014803
ENSG00000134775	FHOD3	80206	brown	-0.407678	0.0167	0.441786	0.00890178	-0.718735	1.68787e-06	0.492791	0.00306709	0.541498	0.00094212
ENSG00000080854	IGSF9B	22997	brown	0.406952	0.0169139	-0.274532	0.11612	0.644457	3.8986e-05	-0.195913	0.266813	-0.31033	0.0740619
ENSG00000140332	TLE3	7090	brown	0.406416	0.0170734	-0.419225	0.0135899	0.578014	0.000343504	-0.389641	0.022735	-0.409674	0.0161234
ENSG00000125457	MIF4GD	57409	brown	0.40605	0.0171828	-0.486961	0.00349305	0.690272	6.26398e-06	-0.462244	0.00591751	-0.116054	0.513366
ENSG00000143155	TIPRL	261726	brown	-0.404907	0.0175287	0.327827	0.0583947	-0.724004	1.30121e-06	0.460011	0.00619453	0.556289	0.000634845
ENSG00000148337	CIZ1	25792	brown	0.404423	0.0176771	-0.444416	0.00845789	0.805287	9.29821e-09	-0.269197	0.123672	-0.191636	0.277601
ENSG00000140988	RPS2	6187	brown	0.402042	0.0184216	-0.459599	0.00624684	0.87252	1.76675e-11	-0.467759	0.00527824	-0.116587	0.511418
ENSG00000134419	RPS15A	6210	brown	0.401606	0.0185607	-0.470901	0.00494131	0.746245	4.05268e-07	-0.461187	0.00604724	0.118464	0.504597
ENSG00000135409	AMHR2	269	brown	0.401478	0.0186019	-0.241888	0.168126	0.438537	0.00947719	-0.0501969	0.778001	-0.188446	0.285828
ENSG00000078725	BRINP1	1620	brown	-0.40023	0.0190058	0.406711	0.0169852	-0.814961	4.43274e-09	0.353985	0.0399851	0.500245	0.00258865
ENSG00000140264	SERF2	10169	brown	0.399003	0.0194098	-0.48282	0.00382585	0.88095	6.29678e-12	-0.564809	0.000501479	-0.315686	0.0689534
ENSG00000143947	RPS27A	6233	brown	0.39891	0.0194406	-0.457922	0.00646377	0.803224	1.08316e-08	-0.401151	0.018707	0.205331	0.244036
ENSG00000072506	HSD17B10	3028	brown	0.398191	0.0196811	-0.509086	0.00210645	0.693113	5.5321e-06	-0.448383	0.00782427	0.0483961	0.785777
ENSG00000108387	SEPT4	5414	brown	0.397872	0.0197885	-0.41625	0.0143402	0.839355	5.56332e-10	-0.33958	0.0494329	-0.138404	0.435033
ENSG00000134597	RBMX2	51634	brown	0.397129	0.020041	-0.345407	0.0454167	0.724378	1.27711e-06	-0.474916	0.00453781	-0.0424823	0.811451
ENSG00000119401	TRIM32	22954	brown	-0.395403	0.020637	0.355163	0.0392822	-0.719628	1.61574e-06	0.388491	0.0231739	0.229175	0.192317
ENSG00000100097	LGALS1	3956	brown	0.39532	0.0206662	-0.552663	0.000700531	0.698109	4.43114e-06	-0.417785	0.0139488	0.0890166	0.61663
ENSG00000134440	NARS	4677	brown	-0.395259	0.0206873	0.339628	0.049399	-0.750288	3.23669e-07	0.555239	0.000653291	0.625005	7.76313e-05
ENSG00000081026	MAGI3	260425	brown	-0.394597	0.0209204	0.429449	0.0112574	-0.660594	2.12094e-05	0.423684	0.0125268	0.586855	0.00026421
ENSG00000134897	BIVM	54841	brown	-0.393015	0.0214861	0.489234	0.00332125	-0.452788	0.0071684	0.147507	0.405125	-0.305895	0.0785112
ENSG00000109929	SC5D	6309	brown	-0.392759	0.0215788	0.408757	0.0163861	-0.710883	2.46111e-06	0.399435	0.0192668	0.556044	0.000639113
ENSG00000088881	EBF4	57593	brown	0.39151	0.0220359	-0.377373	0.0277921	0.811717	5.70933e-09	-0.385292	0.0244327	-0.536097	0.00108335
ENSG00000048707	VPS13D	55187	brown	-0.391138	0.0221737	0.374431	0.0291329	-0.544533	0.000870091	0.363983	0.0343294	-0.0121092	0.94581
ENSG00000145321	GC	2638	brown	0.390996	0.0222264	-0.405091	0.0174726	0.501647	0.00250632	-0.0886404	0.618126	0.0426564	0.810693
ENSG00000118640	VAMP8	8673	brown	0.390924	0.0222531	-0.508979	0.00211178	0.514697	0.00184289	-0.303737	0.0807497	-0.039502	0.824466
ENSG00000109686	SH3D19	152503	brown	0.389966	0.0226122	-0.487282	0.00346828	0.737114	6.63444e-07	-0.36322	0.0347366	0.247034	0.158982
ENSG00000128710	HOXD10	3236	brown	0.389963	0.0226131	-0.372305	0.0301344	0.536399	0.00107497	-0.0543452	0.76017	-0.355376	0.0391563
ENSG00000224563	LPP-AS1	100873917	brown	0.389963	0.0226131	-0.372305	0.0301344	0.536399	0.00107497	-0.0543452	0.76017	-0.355376	0.0391563
ENSG00000122335	SERAC1	84947	brown	-0.389846	0.0226572	0.470868	0.00494474	-0.549841	0.000755755	0.188067	0.286816	-0.3066	0.0777904
ENSG00000108039	XPNPEP1	7511	brown	-0.389731	0.0227007	0.355478	0.0390957	-0.570511	0.000426726	0.0364435	0.837869	-0.203341	0.248738
ENSG00000006530	AGK	55750	brown	-0.389396	0.0228278	0.480268	0.00404433	-0.777481	6.33919e-08	0.480646	0.00401131	-0.0650675	0.714662
ENSG00000108518	PFN1	5216	brown	0.389125	0.022931	-0.509649	0.00207861	0.728288	1.04854e-06	-0.495062	0.00291375	-0.154399	0.383282
ENSG00000118816	CCNI	10983	brown	0.388594	0.0231344	-0.45549	0.00678983	0.639457	4.6749e-05	-0.0790522	0.65675	0.354567	0.0396365
ENSG00000144040	SFXN5	94097	brown	0.388383	0.0232154	-0.405907	0.0172257	0.532351	0.00119193	-0.210529	0.23204	0.386545	0.0239332
ENSG00000059758	CDK17	5128	brown	-0.388276	0.0232569	0.456731	0.00662167	-0.741076	5.37028e-07	0.509412	0.00209029	0.148652	0.401447
ENSG00000037637	FBXO42	54455	brown	-0.387416	0.0235908	0.445512	0.00827871	-0.533657	0.00115304	-0.00324485	0.985469	-0.573247	0.000394507
ENSG00000223638	RFPL4A	342931	brown	0.387298	0.0236368	-0.225482	0.199779	0.458729	0.00635859	-0.225274	0.200204	-0.205978	0.242522
ENSG00000070061	IKBKAP	8518	brown	-0.387142	0.0236981	0.381364	0.0260543	-0.721542	1.47043e-06	0.389747	0.0226949	0.0658613	0.711329
ENSG00000155111	CDK19	23097	brown	0.386308	0.0240267	-0.463183	0.0058042	0.734581	7.57936e-07	-0.0947947	0.593845	-0.149569	0.398518
ENSG00000129535	NRL	4901	brown	0.384975	0.0245604	-0.423752	0.0125111	0.591175	0.000231765	-0.191016	0.279187	0.371186	0.0306728
ENSG00000145725	PPIP5K2	23262	brown	-0.384672	0.024683	0.462983	0.00582814	-0.709606	2.61369e-06	0.478511	0.00420095	0.235722	0.179571
ENSG00000140848	CPNE2	221184	brown	0.383591	0.0251244	-0.359723	0.0366544	0.411406	0.0156367	-0.00736195	0.967039	-0.675398	1.17432e-05
ENSG00000026036	RTEL1-TNFRSF6B	100533107	brown	-0.383383	0.0252102	0.355074	0.039335	-0.535596	0.00109735	0.383158	0.0253031	-0.23886	0.173679
ENSG00000152117	AC093838.4	150776	brown	-0.382103	0.0257428	0.407533	0.0167425	-0.539065	0.00100359	0.170591	0.334748	-0.337941	0.0506123
ENSG00000138136	LBX1	10660	brown	0.381554	0.0259741	-0.388269	0.0232594	0.376308	0.0282713	0.0533524	0.764427	-0.119288	0.501613
ENSG00000141425	RPRD1A	55197	brown	0.38139	0.0260432	-0.386344	0.0240127	0.39067	0.0223476	0.215292	0.221404	0.421072	0.0131406
ENSG00000142937	RPS8	6202	brown	0.380207	0.0265486	-0.430288	0.0110819	0.841706	4.47358e-10	-0.48584	0.00358055	0.023095	0.896847
ENSG00000103067	ESRP2	102466194	brown	0.380171	0.0265643	-0.385689	0.0242732	0.623004	8.31135e-05	-0.226527	0.197647	-0.589433	0.000244396
ENSG00000124939	SCGB2A1	4246	brown	0.378836	0.0271443	-0.453258	0.00710126	0.465337	0.00555123	0.0100569	0.954984	0.0083828	0.962472
ENSG00000110484	SCGB2A2	4250	brown	0.376206	0.0283178	-0.34359	0.0466403	0.631152	6.27634e-05	-0.187051	0.289474	-0.328012	0.0582442
ENSG00000144820	GPR128	84873	brown	0.376206	0.0283178	-0.44359	0.00859523	0.587527	0.000258914	-0.0994217	0.57587	-0.210528	0.232043
ENSG00000125414	MYH2	4620	brown	0.376206	0.0283178	-0.500524	0.00257207	0.61459	0.000110176	-0.0154768	0.930772	-0.123739	0.485667
ENSG00000141905	NFIC	4782	brown	0.376096	0.0283676	-0.297368	0.0876436	0.464929	0.00559841	-0.0890558	0.616474	-0.486984	0.00349126
ENSG00000106436	MYL10	93408	brown	0.375046	0.0288484	-0.216816	0.218072	0.677334	1.08425e-05	-0.280566	0.108	-0.298382	0.0865167
ENSG00000148300	REXO4	57109	brown	0.373104	0.0297546	-0.372993	0.0298073	0.764523	1.41616e-07	-0.557714	0.000610571	-0.225225	0.200304
ENSG00000111671	SPSB2	105369632	brown	0.372555	0.0300151	-0.485171	0.00363366	0.626152	7.46378e-05	-0.32802	0.0582378	0.110033	0.535597
ENSG00000116977	LGALS8	3964	brown	-0.371219	0.0306571	0.513115	0.00191411	-0.73612	6.99154e-07	0.373544	0.0295474	-0.0891323	0.61617
ENSG00000135317	SNX14	57231	brown	-0.370874	0.0308242	0.281137	0.107254	-0.703362	3.49218e-06	0.466606	0.00540674	0.334746	0.0529756
ENSG00000101337	TM9SF4	9777	brown	-0.370351	0.0310795	0.433261	0.010479	-0.842712	4.07082e-10	0.494268	0.00296659	-0.0513489	0.773038
ENSG00000005075	POLR2J	5439	brown	0.37017	0.0311686	-0.408174	0.0165552	0.817916	3.50494e-09	-0.627888	7.03034e-05	-0.217595	0.216383
ENSG00000151320	AKAP6	9472	brown	-0.369901	0.0313006	0.507357	0.00219405	-0.519159	0.00165432	0.378724	0.0271935	0.217926	0.215667
ENSG00000135336	ORC3	23595	brown	-0.369848	0.0313268	0.292204	0.093558	-0.649311	3.25841e-05	0.514736	0.00184117	0.492483	0.00308835
ENSG00000112306	RPS12	6206	brown	0.36983	0.0313359	-0.401537	0.018583	0.82367	2.19138e-09	-0.503279	0.00241331	0.103739	0.55932
ENSG00000129514	FOXA1	3169	brown	0.369706	0.0313968	-0.299844	0.0849112	0.183529	0.298814	0.119546	0.500682	-0.00304331	0.986371
ENSG00000155636	RBM45	129831	brown	-0.369499	0.0314994	0.405306	0.0174074	-0.845136	3.23389e-10	0.457909	0.00646549	0.115272	0.516227
ENSG00000144021	CIAO1	9391	brown	-0.368455	0.03202	0.310345	0.0740471	-0.664874	1.79373e-05	0.522431	0.00152701	0.617367	0.00010048
ENSG00000068903	SIRT2	22933	brown	0.367697	0.032402	-0.415031	0.0146578	0.590455	0.000236915	-0.0887469	0.617702	-0.280405	0.108211
ENSG00000111711	GOLT1B	51026	brown	-0.367383	0.0325617	0.395965	0.0204414	-0.764434	1.42377e-07	0.522663	0.00151829	0.340436	0.0488255
ENSG00000013375	PGM3	5238	brown	-0.366715	0.0329033	0.387776	0.0234505	-0.845845	3.02107e-10	0.411611	0.01558	0.291695	0.094157
ENSG00000148671	ADIRF	10974	brown	0.366643	0.03294	-0.495085	0.00291227	0.579842	0.00032556	-0.398807	0.0194752	0.116844	0.510481
ENSG00000183862	CNGA2	1260	brown	0.36604	0.0332508	-0.357225	0.0380754	0.623858	8.07328e-05	-0.177596	0.314975	-0.202672	0.250332
ENSG00000237388	OR4A47	403253	brown	0.36604	0.0332508	-0.360956	0.0359686	0.660967	2.09045e-05	-0.199149	0.258836	-0.222529	0.205888
ENSG00000240247	DEFA1B	728358	brown	0.36604	0.0332508	-0.360956	0.0359686	0.660967	2.09045e-05	-0.199149	0.258836	-0.222529	0.205888
ENSG00000155890	TRIM42	287015	brown	0.36604	0.0332508	-0.360956	0.0359686	0.660967	2.09045e-05	-0.199149	0.258836	-0.222529	0.205888
ENSG00000158497	HMHB1	57824	brown	0.36604	0.0332508	-0.302025	0.0825595	0.613702	0.00011345	-0.230406	0.189874	-0.427781	0.011613
ENSG00000106006	HOXA6	3203	brown	0.36604	0.0332508	-0.302025	0.0825595	0.613702	0.00011345	-0.230406	0.189874	-0.427781	0.011613
ENSG00000122406	RPL5	6125	brown	0.365829	0.0333602	-0.467008	0.00536163	0.786448	3.52068e-08	-0.340817	0.0485574	0.114007	0.520873
ENSG00000135018	UBQLN1	29979	brown	-0.364645	0.0339793	0.354672	0.039574	-0.767398	1.19011e-07	0.563905	0.000514342	0.477868	0.00425954
ENSG00000001461	NIPAL3	57185	brown	0.364621	0.0339921	-0.354366	0.0397567	0.542173	0.000925664	0.0536734	0.76305	0.0120614	0.946023
ENSG00000111906	HDDC2	51020	brown	0.363813	0.0344201	-0.457168	0.00656334	0.540468	0.000967717	-0.210317	0.232522	0.470909	0.00494045
ENSG00000153563	CD8A	925	brown	-0.363802	0.0344261	0.418523	0.0137638	-0.540172	0.000975181	0.0810058	0.648805	0.191485	0.277986
ENSG00000105372	RPS19	6223	brown	0.363562	0.0345537	-0.394381	0.0209971	0.869879	2.40482e-11	-0.603504	0.000157816	-0.141777	0.423813
ENSG00000154102	C16orf74	404550	brown	0.363552	0.0345594	-0.391284	0.0221193	0.688281	6.82812e-06	-0.387325	0.0236264	0.0780022	0.661036
ENSG00000040199	PHLPP2	23035	brown	-0.363411	0.0346348	0.458385	0.00640325	-0.751011	3.10761e-07	0.547943	0.000795007	0.0678633	0.702946
ENSG00000113649	TCERG1	10915	brown	-0.363275	0.0347072	0.453532	0.00706244	-0.772689	8.58559e-08	0.598041	0.000187473	0.202002	0.251933
ENSG00000134333	LDHA	3939	brown	-0.362918	0.0348994	0.279415	0.109515	-0.649182	3.27411e-05	0.387341	0.0236201	0.63969	4.63579e-05
ENSG00000008988	RPS20	6224	brown	0.362761	0.0349838	-0.412264	0.0154002	0.859561	7.54535e-11	-0.54827	0.000788123	-0.0229936	0.897297
ENSG00000139233	LLPH	84298	brown	0.362724	0.0350036	-0.491183	0.00317977	0.629086	6.74457e-05	-0.280247	0.108419	0.393119	0.0214486
ENSG00000116251	RPL22	6146	brown	0.362013	0.0353891	-0.421755	0.0129778	0.751033	3.10382e-07	-0.345116	0.0456109	0.281072	0.107339
ENSG00000115137	DNAJC27	51277	brown	-0.361857	0.0354744	0.295998	0.0891839	-0.461501	0.00600845	0.481347	0.0039507	0.303168	0.0813476
ENSG00000083845	RPS5	6193	brown	0.360956	0.0359687	-0.373481	0.0295772	0.860464	6.85158e-11	-0.594769	0.000207538	-0.0348633	0.844812
ENSG00000115318	LOXL3	84695	brown	0.360436	0.0362566	-0.445559	0.00827106	0.745605	4.19803e-07	-0.497678	0.00274549	-0.261155	0.135739
ENSG00000140009	ESR2	2100	brown	0.360342	0.0363087	-0.315923	0.0687345	0.096275	0.588068	0.244105	0.164141	-0.158178	0.371605
ENSG00000114999	TTL	150465	brown	0.359955	0.0365246	-0.299527	0.0852574	0.780874	5.09071e-08	-0.244551	0.163349	-0.0328161	0.853824
ENSG00000155876	RRAGA	10670	brown	-0.358759	0.0371974	0.38406	0.0249321	-0.807804	7.69905e-09	0.50307	0.00242507	0.430678	0.0110011
ENSG00000152910	CNTNAP4	85445	brown	0.358132	0.0375546	-0.386515	0.0239448	0.490314	0.00324218	0.12308	0.488012	-0.0713539	0.688413
ENSG00000101350	KIF3B	9371	brown	0.358057	0.037597	-0.340491	0.048787	0.640114	4.56541e-05	-0.356117	0.0387203	0.168772	0.340003
ENSG00000131470	PSMC3IP	29893	brown	0.357919	0.0376761	-0.373485	0.029575	0.780777	5.12313e-08	-0.488146	0.00340253	-0.518755	0.00167068
ENSG00000143756	FBXO28	23219	brown	-0.35791	0.0376813	0.342407	0.0474503	-0.737376	6.54288e-07	0.51757	0.00171942	0.371909	0.0303243
ENSG00000121064	SCPEP1	59342	brown	-0.357567	0.0378785	0.387099	0.0237147	-0.798528	1.52335e-08	0.528002	0.00132991	0.101135	0.569277
ENSG00000113456	RAD1	5810	brown	-0.357531	0.0378989	0.404205	0.0177442	-0.601499	0.000168173	0.386781	0.02384	0.45593	0.00672972
ENSG00000100319	ZMAT5	55954	brown	0.356961	0.0382283	-0.407788	0.0166678	0.714594	2.06248e-06	-0.517721	0.00171317	-0.13347	0.451735
ENSG00000150316	CWC15	51503	brown	0.356577	0.0384515	-0.48007	0.00406172	0.467	0.00536247	-0.1846	0.295955	0.138419	0.434981
ENSG00000131446	MGAT1	4245	brown	0.356099	0.0387306	-0.468258	0.00522342	0.686444	7.3893e-06	-0.433824	0.0103679	-0.459119	0.00630828
ENSG00000148303	RPL7A	6130	brown	0.356074	0.0387454	-0.403934	0.017828	0.708124	2.80169e-06	-0.405128	0.0174616	0.243148	0.165854
ENSG00000105700	KXD1	79036	brown	0.35552	0.0390713	-0.364982	0.0338022	0.77163	9.17198e-08	-0.425814	0.0120443	-0.0759741	0.669343
ENSG00000146066	HIGD2A	192286	brown	0.3543	0.0397963	-0.365955	0.0332949	0.814377	4.64102e-09	-0.56999	0.000433118	0.00133259	0.994032
ENSG00000154889	MPPE1	65258	brown	-0.35339	0.040344	0.428092	0.0115458	-0.697432	4.56776e-06	0.453943	0.00700438	0.506447	0.00224141
ENSG00000077232	DNAJC10	54431	brown	-0.352692	0.0407686	0.24726	0.158588	-0.586156	0.000269823	0.463497	0.00576662	0.49332	0.00303076
ENSG00000092108	SCFD1	23256	brown	-0.352592	0.0408297	0.322134	0.0631744	-0.672053	1.34601e-05	0.441121	0.00901715	0.481361	0.00394951
ENSG00000127081	ZNF484	83744	brown	-0.351875	0.04127	0.44927	0.00768817	-0.569089	0.000444377	0.277831	0.111626	-0.00956809	0.95717
ENSG00000085978	ATG16L1	55054	brown	-0.35114	0.0417249	0.43921	0.00935561	-0.65702	2.43464e-05	0.332814	0.0544465	-0.25294	0.148935
ENSG00000135503	ACVR1B	91	brown	-0.351059	0.0417758	0.603582	0.000157424	-0.625108	7.73577e-05	0.302775	0.0817627	-0.0516434	0.77177
ENSG00000144485	HES6	55502	brown	0.350643	0.0420352	-0.391337	0.0220997	0.680867	9.35932e-06	-0.294919	0.090412	-0.199925	0.256946
ENSG00000138670	RASGEF1B	153020	brown	-0.350338	0.0422263	0.353397	0.0403401	-0.452015	0.00727997	0.154658	0.382474	-0.462009	0.00594612
ENSG00000130844	ZNF331	55422	brown	-0.350218	0.0423019	0.322448	0.062903	-0.61287	0.000116597	0.390856	0.0222786	-0.192901	0.27438
ENSG00000155833	CYLC2	1539	brown	0.350089	0.042383	-0.333423	0.0539798	0.610535	0.000125848	-0.195778	0.26715	-0.19875	0.259811
ENSG00000139915	MDGA2	161357	brown	0.349815	0.0425563	-0.196013	0.266564	0.692907	5.58254e-06	-0.512188	0.00195693	-0.301105	0.0835454
ENSG00000126861	OMG	101927057	brown	-0.349515	0.0427463	0.419855	0.0134352	-0.733873	7.86479e-07	0.33547	0.0524328	0.287203	0.0995721
ENSG00000025434	NR1H3	10062	brown	0.348678	0.0432795	-0.462936	0.00583379	0.740883	5.42631e-07	-0.511384	0.0019948	-0.111841	0.528871
ENSG00000142541	RPL13A	23521	brown	0.348653	0.0432959	-0.375559	0.0286128	0.882207	5.36327e-12	-0.591408	0.000230122	-0.053	0.76594
ENSG00000114942	EEF1B2	1933	brown	0.347699	0.0439104	-0.415854	0.0144428	0.767075	1.21375e-07	-0.380489	0.0264276	0.23556	0.179881
ENSG00000011485	PPP5C	5536	brown	-0.347588	0.0439824	0.357016	0.0381967	-0.658104	2.33534e-05	0.328246	0.0580544	0.302482	0.0820735
ENSG00000008838	MED24	102466757	brown	-0.3475	0.0440395	0.522778	0.00151402	-0.612943	0.000116317	0.202576	0.250559	-0.244282	0.163826
ENSG00000065054	SLC9A3R2	9351	brown	0.345908	0.0450842	-0.332482	0.0547029	0.804378	9.94738e-09	-0.44521	0.00832767	-0.35889	0.0371231
ENSG00000151835	SACS	26278	brown	-0.345882	0.0451014	0.419179	0.0136012	-0.727003	1.11912e-06	0.553504	0.000684784	0.0293585	0.869086
ENSG00000100731	PCNX	22990	brown	-0.345463	0.0453792	0.349243	0.0429187	-0.571233	0.000418003	0.412486	0.0153393	0.115864	0.514059
ENSG00000142534	RPS11	6205	brown	0.344604	0.045954	-0.392124	0.0218102	0.870817	2.15691e-11	-0.574627	0.000379095	-0.0212982	0.904834
ENSG00000149357	LAMTOR1	55004	brown	0.344526	0.0460067	-0.384993	0.0245529	0.822026	2.51022e-09	-0.569734	0.000436289	0.0352806	0.842978
ENSG00000102313	ITIH6	347365	brown	0.344265	0.0461824	-0.322395	0.0629483	0.492953	0.00305592	-0.103403	0.5606	-0.0919162	0.60515
ENSG00000124568	SLC17A1	6568	brown	0.342729	0.0472287	-0.442126	0.00884329	0.537359	0.00104876	-0.0516161	0.771888	-0.0631077	0.722914
ENSG00000110446	SLC15A3	51296	brown	0.342385	0.0474659	-0.393541	0.0212965	0.717959	1.75293e-06	-0.610948	0.000124165	-0.331553	0.0554242
ENSG00000146383	TAAR6	319100	brown	0.342261	0.0475512	-0.380041	0.02662	0.238473	0.174399	0.0789266	0.657262	0.00088211	0.99605
ENSG00000100934	SEC23A	10484	brown	-0.341894	0.0478053	0.313328	0.0711677	-0.776508	6.74572e-08	0.467247	0.00533499	0.523253	0.00149641
ENSG00000092841	MYL6	4637	brown	0.341289	0.0482267	-0.405815	0.0172536	0.769448	1.04973e-07	-0.617525	9.99514e-05	-0.0943641	0.595531
ENSG00000144320	KIAA1715	80856	brown	-0.340178	0.0490078	0.24553	0.161617	-0.687737	6.99004e-06	0.521908	0.00154676	0.494053	0.00298102
ENSG00000037757	MRI1	84245	brown	-0.340007	0.049129	0.340651	0.048674	-0.507473	0.00218809	0.349514	0.0427469	-0.0738425	0.678117
ENSG00000108511	HOXB6	3216	brown	0.339406	0.0495572	-0.343168	0.0469276	0.285338	0.101888	0.0293581	0.869087	0.0229234	0.897609
ENSG00000104529	EEF1D	1936	brown	0.338823	0.0499748	-0.388676	0.0231029	0.896167	7.90434e-13	-0.613943	0.000112553	-0.314631	0.0699376
ENSG00000151553	FAM160B1	57700	brown	-0.338686	0.0500738	0.308005	0.0763698	-0.520436	0.00160358	0.213209	0.226014	-0.138887	0.433417
ENSG00000110435	PDHX	8050	brown	-0.33864	0.0501068	0.309741	0.0746416	-0.734982	7.42219e-07	0.552696	0.000699912	0.611876	0.000120457
ENSG00000112576	CCND3	896	brown	0.337808	0.0507089	-0.409975	0.0160379	0.679566	9.88271e-06	-0.375556	0.028614	-0.201563	0.252988
ENSG00000100372	SLC25A17	10478	brown	-0.337432	0.0509828	0.214758	0.22258	-0.722435	1.40685e-06	0.399133	0.0193665	0.0238822	0.89335
ENSG00000106266	SNX8	102465503	brown	0.336494	0.0516718	-0.450856	0.00745001	0.662067	2.00271e-05	-0.195437	0.268	0.202476	0.2508
ENSG00000124225	PMEPA1	56937	brown	0.336168	0.051913	-0.260306	0.13706	0.720041	1.5833e-06	-0.255597	0.144568	-0.369268	0.0316138
ENSG00000076944	STXBP2	6813	brown	0.336049	0.0520016	-0.391123	0.022179	0.533224	0.0011658	-0.425679	0.0120746	-0.341914	0.0477914
ENSG00000002919	SNX11	29916	brown	0.335513	0.0524006	-0.401677	0.0185382	0.784747	3.94457e-08	-0.457456	0.00652521	-0.223626	0.203604
ENSG00000197475	ADAM3A	1587	brown	0.33542	0.0524702	-0.389137	0.0229263	0.630931	6.32503e-05	-0.13935	0.431868	-0.213852	0.224585
ENSG00000232225	LINC01047	105616982	brown	0.33542	0.0524702	-0.389137	0.0229263	0.630931	6.32503e-05	-0.13935	0.431868	-0.213852	0.224585
ENSG00000054796	SPO11	23626	brown	0.33542	0.0524702	-0.389137	0.0229263	0.630931	6.32503e-05	-0.13935	0.431868	-0.213852	0.224585
ENSG00000124237	C20orf85	128602	brown	0.335324	0.0525414	-0.331199	0.0557017	0.525303	0.00142242	-0.0907009	0.609951	-0.427587	0.0116549
ENSG00000157045	NTAN1	123803	brown	0.335292	0.0525658	-0.299336	0.0854667	0.684619	7.98794e-06	-0.581748	0.000307742	-0.144279	0.415593
ENSG00000136100	VPS36	51028	brown	-0.334602	0.0530845	0.403011	0.0181155	-0.699313	4.19765e-06	0.531443	0.00121964	0.353987	0.0399842
ENSG00000064651	SLC12A2	6558	brown	0.334386	0.0532472	-0.405456	0.0173618	0.621641	8.70469e-05	0.00528545	0.976333	-0.196107	0.266329
ENSG00000137106	GRHPR	9380	brown	0.334161	0.0534177	-0.476458	0.00439061	0.604311	0.00015381	-0.391598	0.0220033	0.069778	0.694961
ENSG00000003756	RBM5	10181	brown	-0.333644	0.0538105	0.319252	0.0657082	-0.55184	0.00071625	0.209757	0.233796	-0.205678	0.243223
ENSG00000135702	CHST5	23563	brown	-0.333591	0.0538516	0.527307	0.0013532	-0.529472	0.00128176	0.220652	0.209838	-0.116499	0.51174
ENSG00000134444	KIAA1468	57614	brown	-0.333547	0.0538846	0.434334	0.0102682	-0.687944	6.92802e-06	0.502418	0.00246198	0.046706	0.793093
ENSG00000134265	NAPG	8774	brown	-0.333499	0.0539217	0.386206	0.0240672	-0.666551	1.67848e-05	0.576736	0.000356563	0.440479	0.00912968
ENSG00000111241	FGF6	2251	brown	0.333335	0.0540469	-0.351772	0.0413338	0.636699	5.16027e-05	-0.142478	0.4215	-0.184743	0.295575
ENSG00000137818	RPLP1	6176	brown	0.332963	0.0543318	-0.36928	0.0316079	0.875105	1.29778e-11	-0.623942	8.05017e-05	-0.118774	0.503475
ENSG00000129295	LRRC6	23639	brown	-0.332915	0.0543689	0.250518	0.152997	-0.692619	5.6534e-06	0.468139	0.00523642	0.252552	0.14958
ENSG00000140350	ANP32A	8125	brown	0.332671	0.054557	-0.418847	0.0136833	0.8029	1.10929e-08	-0.377418	0.0277719	-0.0674329	0.704745
ENSG00000051523	CYBA	1535	brown	0.331562	0.0554171	-0.445467	0.00828588	0.580257	0.000321602	-0.405343	0.0173962	-0.0506017	0.776256
ENSG00000089009	RPL6	6128	brown	0.331145	0.0557435	-0.374863	0.0289328	0.675923	1.14924e-05	-0.390766	0.0223121	0.307962	0.0764128
ENSG00000131183	SLC34A1	6569	brown	0.330817	0.0560012	-0.316622	0.0680899	0.497524	0.00275516	-0.130223	0.462914	-0.092626	0.602354
ENSG00000145715	RASA1	5921	brown	-0.330694	0.0560983	0.388223	0.0232772	-0.709431	2.63526e-06	0.518923	0.00166387	0.465369	0.00554758
ENSG00000146809	ASB15	142685	brown	0.329855	0.056763	-0.235109	0.180739	0.295609	0.0896251	0.0673566	0.705065	-0.154213	0.383862
ENSG00000156787	TBC1D31	93594	brown	-0.329757	0.0568409	0.351919	0.0412426	-0.73503	7.40352e-07	0.539956	0.000980667	0.329247	0.0572483
ENSG00000115415	STAT1	6772	brown	-0.329649	0.0569267	0.342362	0.0474813	-0.722466	1.4047e-06	0.545413	0.000850144	0.628403	6.90631e-05
ENSG00000071082	RPL31	6160	brown	0.329334	0.0571785	-0.348919	0.0431258	0.711399	2.40178e-06	-0.436103	0.00992885	0.27715	0.112543
ENSG00000101951	PAGE4	9506	brown	0.327527	0.0586391	-0.144679	0.414288	0.156164	0.377801	0.0880897	0.620318	0.284305	0.103189
ENSG00000148655	C10orf11	83938	brown	0.327375	0.0587631	-0.443997	0.00852733	0.486203	0.00355203	-0.219676	0.211913	0.132312	0.455705
ENSG00000116984	MTR	4548	brown	-0.327022	0.0590524	0.302133	0.0824449	-0.423714	0.01252	0.43884	0.00942235	0.110811	0.532699
ENSG00000148513	ANKRD30A	91074	brown	0.325892	0.0599856	-0.362119	0.0353314	0.639856	4.60809e-05	-0.177587	0.315001	-0.211464	0.229926
ENSG00000099385	BCL7C	9274	brown	0.325187	0.0605738	-0.369321	0.0315879	0.887733	2.5907e-12	-0.674817	1.20263e-05	-0.29548	0.0897712
ENSG00000139496	NUPL1	9818	brown	-0.324908	0.0608078	0.400199	0.0190159	-0.682044	8.90761e-06	0.488641	0.00336533	0.0781952	0.660247
ENSG00000104915	STX10	8677	brown	0.324644	0.0610305	-0.357995	0.0376328	0.745279	4.27386e-07	-0.548852	0.000775978	-0.590729	0.000234946
ENSG00000138031	ADCY3	109	brown	-0.323814	0.0617328	0.280271	0.108387	-0.495715	0.00287093	0.241187	0.1694	-0.150211	0.396472
ENSG00000102032	RENBP	5973	brown	0.323242	0.0622206	-0.449789	0.0076096	0.701724	3.76341e-06	-0.463609	0.00575331	-0.243667	0.164924
ENSG00000143543	JTB	10899	brown	0.322491	0.0628659	-0.381863	0.0258436	0.791623	2.47554e-08	-0.58425	0.000285677	-0.269824	0.122767
ENSG00000132329	RAMP1	10267	brown	0.322439	0.0629103	-0.420042	0.0133896	0.582477	0.000301163	-0.522852	0.00151126	-0.0433961	0.807471
ENSG00000103111	MON1B	22879	brown	0.322397	0.0629466	-0.443462	0.00861678	0.78793	3.18624e-08	-0.302104	0.0824761	-0.156135	0.377891
ENSG00000248118	LINC01019	285577	brown	0.321577	0.0636581	-0.32369	0.0618384	0.620733	8.97569e-05	-0.20559	0.24343	-0.259634	0.138115
ENSG00000236957	RP11-451O13.1	105371458	brown	0.321577	0.0636581	-0.32369	0.0618384	0.620733	8.97569e-05	-0.20559	0.24343	-0.259634	0.138115
ENSG00000205754	SLCO1B7	338821	brown	0.321577	0.0636581	-0.32369	0.0618384	0.620733	8.97569e-05	-0.20559	0.24343	-0.259634	0.138115
ENSG00000249382	RP11-340A13.1	105377245	brown	0.321577	0.0636581	-0.32369	0.0618384	0.620733	8.97569e-05	-0.20559	0.24343	-0.259634	0.138115
ENSG00000176742	OR51V1	283111	brown	0.321577	0.0636581	-0.32369	0.0618384	0.620733	8.97569e-05	-0.20559	0.24343	-0.259634	0.138115
ENSG00000099721	AMELY	266	brown	0.321577	0.0636581	-0.32369	0.0618384	0.620733	8.97569e-05	-0.20559	0.24343	-0.259634	0.138115
ENSG00000237435	RP11-147C23.1	102723661	brown	0.321577	0.0636581	-0.32369	0.0618384	0.620733	8.97569e-05	-0.20559	0.24343	-0.259634	0.138115
ENSG00000065802	ASB1	51665	brown	0.321496	0.0637282	-0.347715	0.0439004	0.875531	1.23265e-11	-0.415171	0.014621	0.0949151	0.593375
ENSG00000109917	ZNF259	8882	brown	0.321375	0.0638338	-0.438894	0.0094125	0.663684	1.8798e-05	-0.357978	0.0376424	-0.0185173	0.917214
ENSG00000101197	BIRC7	79444	brown	0.321219	0.06397	-0.323212	0.0622464	0.532084	0.00120001	-0.463007	0.00582523	-0.345585	0.0452981
ENSG00000147604	RPL7	6129	brown	0.321114	0.0640618	-0.395225	0.0206992	0.692562	5.66765e-06	-0.37575	0.0285253	0.338446	0.0502464
ENSG00000057663	ATG5	9474	brown	-0.321007	0.0641558	0.254102	0.147014	-0.631822	6.13098e-05	0.351275	0.0416413	0.52418	0.00146254
ENSG00000131389	SLC6A6	6533	brown	-0.32072	0.0644078	0.278365	0.110911	-0.551408	0.000724641	0.462208	0.00592179	-0.0133379	0.940321
ENSG00000089157	RPLP0	6175	brown	0.320369	0.0647172	-0.377956	0.0275324	0.730756	9.24205e-07	-0.522483	0.00152506	0.107683	0.5444
ENSG00000123643	SLC36A1	206358	brown	-0.320155	0.0649062	0.431661	0.0107999	-0.498475	0.00269593	0.206881	0.240417	-0.405105	0.0174684
ENSG00000138640	FAM13A	10144	brown	-0.319986	0.0650553	0.293545	0.0919938	-0.622815	8.36496e-05	0.250972	0.15223	-0.114001	0.520895
ENSG00000075711	DLG1	1739	brown	0.319294	0.0656711	-0.325325	0.0604584	0.447986	0.00788576	0.237821	0.175616	-0.0121899	0.945449
ENSG00000130349	C6orf203	51250	brown	0.319268	0.0656938	-0.347851	0.043812	0.594997	0.000206082	-0.239754	0.172027	0.163874	0.354403
ENSG00000129925	TMEM8A	58986	brown	0.318674	0.0662261	-0.320925	0.0642278	0.556291	0.00063481	-0.147546	0.405	-0.365198	0.033689
ENSG00000117616	C1orf63	57035	brown	-0.318489	0.0663926	0.329998	0.0566494	-0.673901	1.24851e-05	0.512537	0.00194072	0.0177755	0.92052
ENSG00000145425	RPS3A	6189	brown	0.31802	0.0668154	-0.411291	0.0156684	0.750955	3.11751e-07	-0.485054	0.00364307	0.164916	0.351309
ENSG00000112592	TBP	6908	brown	-0.317516	0.0672726	0.424468	0.0123473	-0.670059	1.45889e-05	0.374129	0.0292733	0.0485528	0.785099
ENSG00000105755	ETHE1	23474	brown	0.316796	0.0679303	-0.429434	0.0112605	0.671598	1.37104e-05	-0.437678	0.00963455	0.115173	0.51659
ENSG00000119285	HEATR1	55127	brown	-0.31678	0.0679452	0.400276	0.0189908	-0.777178	6.46307e-08	0.451982	0.00728476	-0.0719232	0.686052
ENSG00000110925	CSRNP2	81566	brown	-0.314971	0.0696196	0.481639	0.00392569	-0.811735	5.70151e-09	0.507887	0.00216688	0.101319	0.568569
ENSG00000132681	ATP1A4	480	brown	-0.313766	0.0707523	0.398957	0.0194252	-0.606988	0.000141165	0.320993	0.0641682	0.0371761	0.834654
ENSG00000152582	SPEF2	79925	brown	-0.313364	0.0711338	0.552891	0.000696245	-0.803685	1.04699e-08	0.315454	0.0691692	0.00111633	0.995001
ENSG00000088386	SLC15A1	6564	brown	0.312932	0.0715448	-0.282059	0.10606	0.325623	0.0602098	-0.0718577	0.686323	-0.179116	0.310786
ENSG00000106330	MOSPD3	64598	brown	0.31235	0.072102	-0.281327	0.107008	0.800404	1.33082e-08	-0.538288	0.00102396	-0.0767981	0.665963
ENSG00000154589	LY96	23643	brown	0.311697	0.0727312	-0.491973	0.00312394	0.448442	0.0078151	-0.140921	0.426645	0.185519	0.293515
ENSG00000069275	NUCKS1	64710	brown	0.311152	0.0732597	-0.417927	0.0139131	0.672227	1.33652e-05	-0.292893	0.0927522	0.262652	0.133429
ENSG00000115942	ORC2	4999	brown	-0.311044	0.0733644	0.430982	0.0109385	-0.717349	1.8057e-06	0.415546	0.0145228	-0.0509303	0.77484
ENSG00000104765	BNIP3L	665	brown	-0.310813	0.0735898	0.266636	0.127426	-0.588456	0.000251742	0.530256	0.00125674	0.667344	1.62638e-05
ENSG00000129968	ABHD17A	81926	brown	0.310739	0.0736616	-0.178576	0.312268	0.7203	1.56332e-06	-0.485414	0.00361427	-0.0975773	0.583006
ENSG00000087076	HSD17B14	51171	brown	0.310715	0.0736858	-0.422252	0.0128603	0.641161	4.39601e-05	-0.414599	0.0147716	0.039413	0.824855
ENSG00000100568	VTI1B	10490	brown	0.31067	0.0737291	-0.376952	0.0279809	0.718336	1.72106e-06	-0.372623	0.0299829	0.289433	0.0968547
ENSG00000149932	TMEM219	124446	brown	0.310357	0.0740352	-0.331263	0.0556509	0.847097	2.67688e-10	-0.690901	6.09469e-06	-0.197674	0.262451
ENSG00000137040	RANBP6	26953	brown	-0.309863	0.074521	0.395031	0.0207676	-0.884573	3.94549e-12	0.473216	0.00470499	0.258174	0.140423
ENSG00000122126	OCRL	4952	brown	-0.309801	0.0745826	0.413929	0.0149497	-0.792979	2.25372e-08	0.571682	0.000412659	0.264243	0.131007
ENSG00000066422	ZBTB11	27107	brown	-0.308835	0.0755396	0.360572	0.036181	-0.63248	5.99103e-05	0.545657	0.000844688	0.425519	0.0121103
ENSG00000148290	SURF1	6834	brown	0.308689	0.0756847	-0.36376	0.0344482	0.725002	1.23779e-06	-0.536648	0.00106812	-0.00259366	0.988385
ENSG00000038382	TRIO	7204	brown	-0.307887	0.0764877	0.486568	0.00352346	-0.755844	2.35966e-07	0.533888	0.00114625	0.201	0.254343
ENSG00000025039	RRAGD	58528	brown	0.307178	0.077203	-0.377819	0.0275932	0.717449	1.79692e-06	-0.151244	0.393197	0.129908	0.464005
ENSG00000143185	XCL2	6846	brown	0.306983	0.0774006	-0.35724	0.038067	0.252692	0.149347	0.0370363	0.835268	0.132023	0.456698
ENSG00000122026	RPL21	6144	brown	0.306921	0.077464	-0.353099	0.0405209	0.807562	7.84109e-09	-0.586466	0.000267323	0.0332476	0.851923
ENSG00000078487	ZCWPW1	55063	brown	0.30646	0.077933	-0.398489	0.0195813	0.693368	5.47048e-06	-0.466588	0.00540877	-0.50805	0.00215856
ENSG00000101441	CST4	1472	brown	0.30569	0.0787215	-0.376849	0.0280269	0.629342	6.68501e-05	-0.128954	0.467321	-0.258449	0.139987
ENSG00000110237	ARHGEF17	9828	brown	-0.305236	0.0791897	0.266082	0.128248	-0.580411	0.000320145	0.328149	0.0581331	0.00370846	0.983393
ENSG00000125520	SLC2A4RG	56731	brown	0.304533	0.0799178	-0.288681	0.0977643	0.769696	1.03384e-07	-0.433224	0.0104863	-0.470556	0.00497736
ENSG00000042493	CAPG	822	brown	0.304138	0.0803302	-0.416532	0.0142677	0.555065	0.000656393	-0.384733	0.024658	0.191369	0.278282
ENSG00000004766	CCDC132	55610	brown	-0.303035	0.0814879	0.349658	0.0426554	-0.8491	2.20092e-10	0.642821	4.13869e-05	0.365609	0.0334747
ENSG00000105948	TTC26	79989	brown	-0.30235	0.0822137	0.213981	0.224299	-0.656341	2.49879e-05	0.527922	0.00133257	0.13374	0.450813
ENSG00000125304	TM9SF2	9375	brown	-0.301973	0.0826156	0.13701	0.439717	-0.49302	0.00305131	0.0936431	0.598357	0.338081	0.050511
ENSG00000128000	ZNF780B	163131	brown	-0.300583	0.0841092	0.361388	0.0357308	-0.687207	7.15131e-06	0.375411	0.0286803	-0.149472	0.398826
ENSG00000105640	RPL18A	6142	brown	0.300576	0.0841166	-0.330439	0.0562992	0.847492	2.576e-10	-0.624656	7.85648e-05	-0.0511483	0.773901
ENSG00000141741	MIEN1	84299	brown	0.300489	0.084211	-0.306644	0.0777454	0.761908	1.6554e-07	-0.653351	2.79972e-05	-0.390406	0.0224465
ENSG00000107902	LHPP	64077	brown	0.300425	0.08428	-0.317818	0.0669991	0.890442	1.78825e-12	-0.612579	0.000117714	-0.364103	0.0342659
ENSG00000123353	ORMDL2	29095	brown	0.299765	0.0849974	-0.429351	0.0112779	0.742384	5.00428e-07	-0.39898	0.0194173	-0.296485	0.0886342
ENSG00000074603	DPP8	54878	brown	-0.29967	0.085101	0.307433	0.0769457	-0.721367	1.48323e-06	0.619658	9.30639e-05	0.46579	0.00549929
ENSG00000107957	SH3PXD2A	9644	brown	0.299565	0.0852159	-0.256497	0.14311	0.763585	1.4981e-07	-0.265457	0.12918	-0.0999381	0.573879
ENSG00000107341	UBE2R2	54926	brown	0.299076	0.0857519	-0.389404	0.0228246	0.723721	1.3197e-06	-0.194554	0.27021	-0.151243	0.393197
ENSG00000103876	FAH	2184	brown	0.298919	0.0859246	-0.361514	0.0356617	0.547624	0.00080179	-0.477782	0.00426744	0.119252	0.501745
ENSG00000270123	VTRNA2-1	100126299	brown	0.298807	0.0860475	-0.322293	0.0630364	0.75637	2.28925e-07	-0.09782	0.582064	-0.117379	0.508536
ENSG00000176230	OR4K17	390436	brown	0.298807	0.0860475	-0.322293	0.0630364	0.75637	2.28925e-07	-0.09782	0.582064	-0.117379	0.508536
ENSG00000201331	SNORD115-23	100033800	brown	0.298807	0.0860475	-0.322293	0.0630364	0.75637	2.28925e-07	-0.09782	0.582064	-0.117379	0.508536
ENSG00000197532	OR6Y1	391112	brown	0.298807	0.0860475	-0.322293	0.0630364	0.75637	2.28925e-07	-0.09782	0.582064	-0.117379	0.508536
ENSG00000176177	ENTHD1	150350	brown	0.298807	0.0860475	-0.322293	0.0630364	0.75637	2.28925e-07	-0.09782	0.582064	-0.117379	0.508536
ENSG00000177151	OR2T35	403244	brown	0.298807	0.0860475	-0.322293	0.0630364	0.75637	2.28925e-07	-0.09782	0.582064	-0.117379	0.508536
ENSG00000233303	XXYLT1-AS1	100874528	brown	0.298807	0.0860475	-0.322293	0.0630364	0.75637	2.28925e-07	-0.09782	0.582064	-0.117379	0.508536
ENSG00000125571	IL37	27178	brown	0.298807	0.0860475	-0.322293	0.0630364	0.75637	2.28925e-07	-0.09782	0.582064	-0.117379	0.508536
ENSG00000265145	SNORD53	26796	brown	0.298807	0.0860475	-0.322293	0.0630364	0.75637	2.28925e-07	-0.09782	0.582064	-0.117379	0.508536
ENSG00000167459	LINC00905	148231	brown	0.298807	0.0860475	-0.322293	0.0630364	0.75637	2.28925e-07	-0.09782	0.582064	-0.117379	0.508536
ENSG00000234973	RP11-272J7.4	102724264	brown	0.298807	0.0860475	-0.322293	0.0630364	0.75637	2.28925e-07	-0.09782	0.582064	-0.117379	0.508536
ENSG00000250822	CTD-2139B15.4	401177	brown	0.298807	0.0860475	-0.322293	0.0630364	0.75637	2.28925e-07	-0.09782	0.582064	-0.117379	0.508536
ENSG00000233570	LINC00690	100996597	brown	0.298807	0.0860475	-0.322293	0.0630364	0.75637	2.28925e-07	-0.09782	0.582064	-0.117379	0.508536
ENSG00000263593	MIR4804	100616152	brown	0.298807	0.0860475	-0.322293	0.0630364	0.75637	2.28925e-07	-0.09782	0.582064	-0.117379	0.508536
ENSG00000187806	TMEM202	338949	brown	0.298807	0.0860475	-0.322293	0.0630364	0.75637	2.28925e-07	-0.09782	0.582064	-0.117379	0.508536
ENSG00000167104	BPIFB6	128859	brown	0.298807	0.0860475	-0.322293	0.0630364	0.75637	2.28925e-07	-0.09782	0.582064	-0.117379	0.508536
ENSG00000167117	LINC00483	55018	brown	0.298807	0.0860475	-0.322293	0.0630364	0.75637	2.28925e-07	-0.09782	0.582064	-0.117379	0.508536
ENSG00000205293	RP11-1112C15.1	100505477	brown	0.298807	0.0860475	-0.322293	0.0630364	0.75637	2.28925e-07	-0.09782	0.582064	-0.117379	0.508536
ENSG00000125954	CHURC1-FNTB	100529261	brown	0.298807	0.0860475	-0.322293	0.0630364	0.75637	2.28925e-07	-0.09782	0.582064	-0.117379	0.508536
ENSG00000186562	DEFB105A	245908	brown	0.298807	0.0860475	-0.322293	0.0630364	0.75637	2.28925e-07	-0.09782	0.582064	-0.117379	0.508536
ENSG00000237468	RP11-715G15.1	101928661	brown	0.298807	0.0860475	-0.322293	0.0630364	0.75637	2.28925e-07	-0.09782	0.582064	-0.117379	0.508536
ENSG00000147262	GPR119	139760	brown	0.298807	0.0860475	-0.322293	0.0630364	0.75637	2.28925e-07	-0.09782	0.582064	-0.117379	0.508536
ENSG00000109208	SMR3A	26952	brown	0.298807	0.0860475	-0.322293	0.0630364	0.75637	2.28925e-07	-0.09782	0.582064	-0.117379	0.508536
ENSG00000207548	MIR217	406999	brown	0.298807	0.0860475	-0.322293	0.0630364	0.75637	2.28925e-07	-0.09782	0.582064	-0.117379	0.508536
ENSG00000101435	CST9L	128821	brown	0.298807	0.0860475	-0.322293	0.0630364	0.75637	2.28925e-07	-0.09782	0.582064	-0.117379	0.508536
ENSG00000207922	MIR566	693151	brown	0.298807	0.0860475	-0.322293	0.0630364	0.75637	2.28925e-07	-0.09782	0.582064	-0.117379	0.508536
ENSG00000263718	RP11-285E9.6	105371907	brown	0.298807	0.0860475	-0.322293	0.0630364	0.75637	2.28925e-07	-0.09782	0.582064	-0.117379	0.508536
ENSG00000240361	OR4G11P	26680	brown	0.298807	0.0860475	-0.322293	0.0630364	0.75637	2.28925e-07	-0.09782	0.582064	-0.117379	0.508536
ENSG00000207802	MIR646	693231	brown	0.298807	0.0860475	-0.322293	0.0630364	0.75637	2.28925e-07	-0.09782	0.582064	-0.117379	0.508536
ENSG00000242366	UGT1A1	54576	brown	0.298807	0.0860475	-0.322293	0.0630364	0.75637	2.28925e-07	-0.09782	0.582064	-0.117379	0.508536
ENSG00000207784	MIR542	664617	brown	0.298807	0.0860475	-0.322293	0.0630364	0.75637	2.28925e-07	-0.09782	0.582064	-0.117379	0.508536
ENSG00000254344	RP11-258J10.1	103689844	brown	0.298807	0.0860475	-0.322293	0.0630364	0.75637	2.28925e-07	-0.09782	0.582064	-0.117379	0.508536
ENSG00000265682	MIR4267	100422994	brown	0.298807	0.0860475	-0.322293	0.0630364	0.75637	2.28925e-07	-0.09782	0.582064	-0.117379	0.508536
ENSG00000235415	AC005808.3	105372672	brown	0.298807	0.0860475	-0.322293	0.0630364	0.75637	2.28925e-07	-0.09782	0.582064	-0.117379	0.508536
ENSG00000266761	MIR3194	100422889	brown	0.298807	0.0860475	-0.322293	0.0630364	0.75637	2.28925e-07	-0.09782	0.582064	-0.117379	0.508536
ENSG00000267104	TBC1D3P1-DHX40P1	653645	brown	0.298807	0.0860475	-0.322293	0.0630364	0.75637	2.28925e-07	-0.09782	0.582064	-0.117379	0.508536
ENSG00000184330	S100A7A	338324	brown	0.298807	0.0860475	-0.322293	0.0630364	0.75637	2.28925e-07	-0.09782	0.582064	-0.117379	0.508536
ENSG00000264024	AL901608.1	100616135	brown	0.298807	0.0860475	-0.322293	0.0630364	0.75637	2.28925e-07	-0.09782	0.582064	-0.117379	0.508536
ENSG00000240990	HOXA11-AS	221883	brown	0.298807	0.0860475	-0.322293	0.0630364	0.75637	2.28925e-07	-0.09782	0.582064	-0.117379	0.508536
ENSG00000253165	CTD-2309H9.3	101927798	brown	0.298807	0.0860475	-0.322293	0.0630364	0.75637	2.28925e-07	-0.09782	0.582064	-0.117379	0.508536
ENSG00000202354	RNY3	6085	brown	0.298807	0.0860475	-0.322293	0.0630364	0.75637	2.28925e-07	-0.09782	0.582064	-0.117379	0.508536
ENSG00000221442	MIR548F4	100313895	brown	0.298807	0.0860475	-0.322293	0.0630364	0.75637	2.28925e-07	-0.09782	0.582064	-0.117379	0.508536
ENSG00000182334	OR5P3	120066	brown	0.298807	0.0860475	-0.289973	0.0962061	0.726231	1.16363e-06	-0.0829405	0.640974	-0.0417384	0.814695
ENSG00000227234	SPANXB2	728695	brown	0.298807	0.0860475	-0.289973	0.0962061	0.726231	1.16363e-06	-0.0829405	0.640974	-0.0417384	0.814695
ENSG00000199712	SNORD115-2	100033437	brown	0.298807	0.0860475	-0.289973	0.0962061	0.726231	1.16363e-06	-0.0829405	0.640974	-0.0417384	0.814695
ENSG00000188984	AADACL3	126767	brown	0.298807	0.0860475	-0.289973	0.0962061	0.726231	1.16363e-06	-0.0829405	0.640974	-0.0417384	0.814695
ENSG00000239715	AC093627.11	105375115	brown	0.298807	0.0860475	-0.289973	0.0962061	0.726231	1.16363e-06	-0.0829405	0.640974	-0.0417384	0.814695
ENSG00000169717	ACTRT2	140625	brown	0.298807	0.0860475	-0.289973	0.0962061	0.726231	1.16363e-06	-0.0829405	0.640974	-0.0417384	0.814695
ENSG00000205649	HTN3	3347	brown	0.298807	0.0860475	-0.289973	0.0962061	0.726231	1.16363e-06	-0.0829405	0.640974	-0.0417384	0.814695
ENSG00000249497	RP11-1079K10.5	101927207	brown	0.298807	0.0860475	-0.375769	0.0285167	0.652142	2.93047e-05	0.0137787	0.938352	-0.0595446	0.737993
ENSG00000266594	MIR4766	100616283	brown	0.298807	0.0860475	-0.375769	0.0285167	0.652142	2.93047e-05	0.0137787	0.938352	-0.0595446	0.737993
ENSG00000266589	MIR4512	100616149	brown	0.298807	0.0860475	-0.375769	0.0285167	0.652142	2.93047e-05	0.0137787	0.938352	-0.0595446	0.737993
ENSG00000108759	KRT32	3882	brown	0.298807	0.0860475	-0.289973	0.0962061	0.726231	1.16363e-06	-0.0829405	0.640974	-0.0417384	0.814695
ENSG00000266611	MIR4703	100616423	brown	0.298807	0.0860475	-0.375769	0.0285167	0.652142	2.93047e-05	0.0137787	0.938352	-0.0595446	0.737993
ENSG00000159527	PGLYRP3	114771	brown	0.298807	0.0860475	-0.289973	0.0962061	0.726231	1.16363e-06	-0.0829405	0.640974	-0.0417384	0.814695
ENSG00000184698	OR51M1	390059	brown	0.298807	0.0860475	-0.375769	0.0285167	0.652142	2.93047e-05	0.0137787	0.938352	-0.0595446	0.737993
ENSG00000186971	KRTAP13-4	284827	brown	0.298807	0.0860475	-0.289973	0.0962061	0.726231	1.16363e-06	-0.0829405	0.640974	-0.0417384	0.814695
ENSG00000239118	MIR1972-2	100422922	brown	0.298807	0.0860475	-0.289973	0.0962061	0.726231	1.16363e-06	-0.0829405	0.640974	-0.0417384	0.814695
ENSG00000096264	NCR2	9436	brown	0.298807	0.0860475	-0.289973	0.0962061	0.726231	1.16363e-06	-0.0829405	0.640974	-0.0417384	0.814695
ENSG00000250819	RP11-576E20.1	101929123	brown	0.298807	0.0860475	-0.289973	0.0962061	0.726231	1.16363e-06	-0.0829405	0.640974	-0.0417384	0.814695
ENSG00000187714	SLC18A3	6572	brown	0.298807	0.0860475	-0.375769	0.0285167	0.652142	2.93047e-05	0.0137787	0.938352	-0.0595446	0.737993
ENSG00000183389	OR56A4	120793	brown	0.298807	0.0860475	-0.289973	0.0962061	0.726231	1.16363e-06	-0.0829405	0.640974	-0.0417384	0.814695
ENSG00000135222	CSN2	1447	brown	0.298807	0.0860475	-0.289973	0.0962061	0.726231	1.16363e-06	-0.0829405	0.640974	-0.0417384	0.814695
ENSG00000205097	FRG2	448831	brown	0.298807	0.0860475	-0.289973	0.0962061	0.726231	1.16363e-06	-0.0829405	0.640974	-0.0417384	0.814695
ENSG00000154438	ASZ1	136991	brown	0.298807	0.0860475	-0.289973	0.0962061	0.726231	1.16363e-06	-0.0829405	0.640974	-0.0417384	0.814695
ENSG00000176925	OR51F2	119694	brown	0.298807	0.0860475	-0.289973	0.0962061	0.726231	1.16363e-06	-0.0829405	0.640974	-0.0417384	0.814695
ENSG00000230400	RP11-359G22.2	105372566	brown	0.298807	0.0860475	-0.289973	0.0962061	0.726231	1.16363e-06	-0.0829405	0.640974	-0.0417384	0.814695
ENSG00000239513	RP11-2A4.3	100507274	brown	0.298807	0.0860475	-0.289973	0.0962061	0.726231	1.16363e-06	-0.0829405	0.640974	-0.0417384	0.814695
ENSG00000255433	AP000479.1	101927120	brown	0.298807	0.0860475	-0.289973	0.0962061	0.726231	1.16363e-06	-0.0829405	0.640974	-0.0417384	0.814695
ENSG00000180872	DEFB112	245915	brown	0.298807	0.0860475	-0.289973	0.0962061	0.726231	1.16363e-06	-0.0829405	0.640974	-0.0417384	0.814695
ENSG00000214336	FOXI3	344167	brown	0.298807	0.0860475	-0.375769	0.0285167	0.652142	2.93047e-05	0.0137787	0.938352	-0.0595446	0.737993
ENSG00000187170	LCE4A	199834	brown	0.298807	0.0860475	-0.289973	0.0962061	0.726231	1.16363e-06	-0.0829405	0.640974	-0.0417384	0.814695
ENSG00000207641	MIR510	574515	brown	0.298807	0.0860475	-0.289973	0.0962061	0.726231	1.16363e-06	-0.0829405	0.640974	-0.0417384	0.814695
ENSG00000181767	OR8H2	390151	brown	0.298807	0.0860475	-0.289973	0.0962061	0.726231	1.16363e-06	-0.0829405	0.640974	-0.0417384	0.814695
ENSG00000174339	OR2Y1	134083	brown	0.298807	0.0860475	-0.289973	0.0962061	0.726231	1.16363e-06	-0.0829405	0.640974	-0.0417384	0.814695
ENSG00000237579	RP11-324L3.1	101927396	brown	0.298807	0.0860475	-0.289973	0.0962061	0.726231	1.16363e-06	-0.0829405	0.640974	-0.0417384	0.814695
ENSG00000226941	RBMY1J	378951	brown	0.298807	0.0860475	-0.289973	0.0962061	0.726231	1.16363e-06	-0.0829405	0.640974	-0.0417384	0.814695
ENSG00000231814	LINC00210	100885798	brown	0.298807	0.0860475	-0.289973	0.0962061	0.726231	1.16363e-06	-0.0829405	0.640974	-0.0417384	0.814695
ENSG00000254130	CTB-7E3.1	102557615	brown	0.298807	0.0860475	-0.375769	0.0285167	0.652142	2.93047e-05	0.0137787	0.938352	-0.0595446	0.737993
ENSG00000175535	PNLIP	5406	brown	0.298807	0.0860475	-0.289973	0.0962061	0.726231	1.16363e-06	-0.0829405	0.640974	-0.0417384	0.814695
ENSG00000261667	RP11-520P18.5	101928108	brown	0.298807	0.0860475	-0.289973	0.0962061	0.726231	1.16363e-06	-0.0829405	0.640974	-0.0417384	0.814695
ENSG00000241224	RP11-59E19.1	401081	brown	0.298807	0.0860475	-0.289973	0.0962061	0.726231	1.16363e-06	-0.0829405	0.640974	-0.0417384	0.814695
ENSG00000184155	OR10J5	127385	brown	0.298807	0.0860475	-0.289973	0.0962061	0.726231	1.16363e-06	-0.0829405	0.640974	-0.0417384	0.814695
ENSG00000184166	OR1D2	4991	brown	0.298807	0.0860475	-0.289973	0.0962061	0.726231	1.16363e-06	-0.0829405	0.640974	-0.0417384	0.814695
ENSG00000182652	OR4Q3	441669	brown	0.298807	0.0860475	-0.289973	0.0962061	0.726231	1.16363e-06	-0.0829405	0.640974	-0.0417384	0.814695
ENSG00000171855	IFNB1	3456	brown	0.298807	0.0860475	-0.375769	0.0285167	0.652142	2.93047e-05	0.0137787	0.938352	-0.0595446	0.737993
ENSG00000150244	TRIM48	79097	brown	0.298807	0.0860475	-0.375769	0.0285167	0.652142	2.93047e-05	0.0137787	0.938352	-0.0595446	0.737993
ENSG00000231298	LINC00704	100216001	brown	0.298807	0.0860475	-0.375769	0.0285167	0.652142	2.93047e-05	0.0137787	0.938352	-0.0595446	0.737993
ENSG00000221771	MIR1205	100302161	brown	0.298807	0.0860475	-0.375769	0.0285167	0.652142	2.93047e-05	0.0137787	0.938352	-0.0595446	0.737993
ENSG00000253314	LINC00293	497634	brown	0.298807	0.0860475	-0.289973	0.0962061	0.726231	1.16363e-06	-0.0829405	0.640974	-0.0417384	0.814695
ENSG00000265641	MIR3929	100500864	brown	0.298807	0.0860475	-0.289973	0.0962061	0.726231	1.16363e-06	-0.0829405	0.640974	-0.0417384	0.814695
ENSG00000269855	AC012313.1	646862	brown	0.298807	0.0860475	-0.375769	0.0285167	0.652142	2.93047e-05	0.0137787	0.938352	-0.0595446	0.737993
ENSG00000180259	PRNT	149830	brown	0.298807	0.0860475	-0.289973	0.0962061	0.726231	1.16363e-06	-0.0829405	0.640974	-0.0417384	0.814695
ENSG00000264010	MIR4429	100616469	brown	0.298807	0.0860475	-0.375769	0.0285167	0.652142	2.93047e-05	0.0137787	0.938352	-0.0595446	0.737993
ENSG00000182898	TCHHL1	126637	brown	0.298807	0.0860475	-0.289973	0.0962061	0.726231	1.16363e-06	-0.0829405	0.640974	-0.0417384	0.814695
ENSG00000178828	RNF186	54546	brown	0.298807	0.0860475	-0.289973	0.0962061	0.726231	1.16363e-06	-0.0829405	0.640974	-0.0417384	0.814695
ENSG00000250127	CTD-2117L12.1	101928600	brown	0.298807	0.0860475	-0.375769	0.0285167	0.652142	2.93047e-05	0.0137787	0.938352	-0.0595446	0.737993
ENSG00000231560	AC091814.3	400002	brown	0.298807	0.0860475	-0.375769	0.0285167	0.652142	2.93047e-05	0.0137787	0.938352	-0.0595446	0.737993
ENSG00000212024	MIR550A3	100616354	brown	0.298807	0.0860475	-0.375769	0.0285167	0.652142	2.93047e-05	0.0137787	0.938352	-0.0595446	0.737993
ENSG00000082258	CCNT2	905	brown	-0.298529	0.0863537	0.328838	0.0575768	-0.797382	1.65336e-08	0.591722	0.000227925	0.0431629	0.808486
ENSG00000139631	CSAD	51380	brown	-0.297361	0.0876516	0.322224	0.0630966	-0.51288	0.00192486	0.352147	0.0411024	-0.341479	0.0480938
ENSG00000130811	EIF3G	8666	brown	0.297152	0.0878855	-0.337229	0.0511318	0.85393	1.35636e-10	-0.667585	1.61083e-05	-0.359822	0.0365986
ENSG00000123612	ACVR1C	130399	brown	-0.296686	0.0884077	0.234879	0.181178	-0.634304	5.61812e-05	0.504606	0.00233998	0.322366	0.0629739
ENSG00000105373	GLTSCR2	29997	brown	0.296231	0.0889207	-0.312478	0.0719796	0.873926	1.49514e-11	-0.552541	0.000702846	-0.0564021	0.751373
ENSG00000123307	NEUROD4	58158	brown	0.296069	0.0891038	-0.236718	0.177687	0.306815	0.0775714	-0.000350604	0.99843	-0.00848405	0.962019
ENSG00000078399	HOXA9	3205	brown	0.295681	0.0895434	-0.325391	0.0604036	0.28648	0.100465	0.0337854	0.849555	-0.0884222	0.618994
ENSG00000148297	MED22	6837	brown	0.295598	0.0896375	-0.345552	0.0453204	0.621697	8.68806e-05	-0.488382	0.00338475	-0.117124	0.509462
ENSG00000155304	HSPA13	6782	brown	-0.295301	0.0899749	0.384073	0.0249266	-0.835892	7.62259e-10	0.475066	0.00452326	0.426336	0.0119287
ENSG00000049089	COL9A2	1298	brown	0.295296	0.0899808	-0.339679	0.0493621	0.702388	3.65133e-06	-0.209455	0.234487	-0.235768	0.179484
ENSG00000106304	SPAM1	6677	brown	0.295296	0.0899808	-0.22333	0.204217	0.520762	0.00159083	-0.0774838	0.663155	-0.215638	0.220645
ENSG00000013306	SLC25A39	51629	brown	0.294756	0.090598	-0.23902	0.173384	0.615415	0.000107212	-0.564838	0.000501068	-0.60757	0.000138544
ENSG00000071655	MBD3	53615	brown	0.294042	0.0914186	-0.203818	0.247606	0.770153	1.0051e-07	-0.723085	1.36217e-06	-0.356457	0.0385214
ENSG00000143442	POGZ	23126	brown	-0.293828	0.0916662	0.336679	0.0515355	-0.507441	0.00218974	0.216149	0.219526	-0.492046	0.00311884
ENSG00000142207	URB1	9875	brown	-0.293145	0.0924585	0.249391	0.154915	-0.554485	0.000666817	0.334662	0.0530386	-0.222821	0.205279
ENSG00000105388	CEACAM5	1048	brown	0.291133	0.0948222	-0.216145	0.219536	0.498047	0.00272244	-0.0311333	0.861246	-0.187802	0.287507
ENSG00000133020	MYH8	4626	brown	0.291119	0.0948385	-0.290267	0.0958532	0.619648	9.30954e-05	-0.130293	0.462673	-0.0422861	0.812306
ENSG00000129347	KRI1	65095	brown	0.290952	0.0950368	-0.31236	0.0720928	0.765447	1.33954e-07	-0.514559	0.00184899	-0.622557	8.43857e-05
ENSG00000124610	HIST1H1A	3024	brown	0.290452	0.0956318	-0.408196	0.0165488	0.557698	0.000610829	0.00830234	0.962832	-0.131905	0.457106
ENSG00000114030	KPNA1	3836	brown	-0.290152	0.0959914	0.206083	0.242276	-0.75305	2.76892e-07	0.606328	0.000144193	0.39807	0.019722
ENSG00000105792	C7orf63	79846	brown	-0.28978	0.0964372	0.427045	0.0117728	-0.725168	1.22757e-06	0.462597	0.0058746	0.115138	0.516718
ENSG00000137872	SEMA6D	80031	brown	-0.289511	0.0967612	0.293696	0.0918189	-0.712597	2.269e-06	0.515223	0.00181973	0.0541245	0.761116
ENSG00000108582	CPD	1362	brown	-0.289316	0.0969959	0.213188	0.22606	-0.506065	0.00226156	0.466161	0.00545702	-0.0449131	0.800873
ENSG00000109046	WSB1	26118	brown	-0.289138	0.0972111	0.161161	0.362536	-0.447991	0.00788505	0.428746	0.011406	-0.11319	0.523881
ENSG00000118058	KMT2A	4297	brown	0.28906	0.0973054	-0.228786	0.193094	0.514391	0.00185648	-0.0499983	0.778857	-0.476465	0.0043899
ENSG00000153446	C16orf89	146556	brown	0.288487	0.0980006	-0.416407	0.0142999	0.364706	0.033947	-0.307327	0.0770526	0.0635299	0.721133
ENSG00000104321	TRPA1	8989	brown	-0.288238	0.0983037	0.3005	0.084199	-0.403272	0.0180339	0.473146	0.00471199	0.367859	0.0323199
ENSG00000136828	RALGPS1	9649	brown	-0.287756	0.0988932	0.369435	0.0315312	-0.62488	7.79652e-05	0.399619	0.0192062	-0.182991	0.300259
ENSG00000104549	SQLE	6713	brown	-0.287699	0.0989623	0.415839	0.0144467	-0.567171	0.000469206	0.360093	0.0364474	0.00628158	0.971874
ENSG00000125691	RPL23	9349	brown	0.287371	0.0993649	-0.386214	0.0240642	0.735306	7.29718e-07	-0.465641	0.00551629	0.157154	0.374747
ENSG00000142765	SYTL1	84958	brown	0.286434	0.100522	-0.365057	0.0337629	0.428507	0.0114569	-0.186953	0.289731	0.396018	0.020423
ENSG00000142409	ZNF787	126208	brown	0.286163	0.100858	-0.300192	0.0845324	0.69506	5.07645e-06	-0.556847	0.000625244	-0.381375	0.0260499
ENSG00000149657	LSM14B	149986	brown	-0.286053	0.100995	0.325193	0.0605692	-0.715005	2.02215e-06	0.576769	0.000356227	0.435923	0.00996287
ENSG00000135250	SRPK2	6733	brown	-0.28547	0.101722	0.414506	0.0147961	-0.416075	0.0143855	0.419745	0.0134619	0.337274	0.0510985
ENSG00000053371	AKR7A2	8574	brown	0.285336	0.10189	-0.458725	0.00635918	0.580769	0.000316786	-0.388954	0.0229965	0.224378	0.202047
ENSG00000087884	AAMDC	28971	brown	0.284956	0.102367	-0.329825	0.0567865	0.688885	6.65234e-06	-0.598758	0.000183315	-0.180739	0.306348
ENSG00000084207	GSTP1	2950	brown	0.284348	0.103135	-0.391233	0.0221384	0.711073	2.4391e-06	-0.622143	8.55801e-05	-0.145104	0.412905
ENSG00000070814	TCOF1	6949	brown	0.283931	0.103662	-0.228597	0.193471	0.632659	5.95342e-05	-0.516543	0.00176273	-0.216412	0.218952
ENSG00000117533	VAMP4	8674	brown	-0.283909	0.103691	0.259994	0.137549	-0.644497	3.89295e-05	0.62547	7.64046e-05	0.545772	0.000842128
ENSG00000072134	EPN2	22905	brown	0.283791	0.10384	-0.172857	0.328269	0.525482	0.0014161	-0.244804	0.1629	-0.437989	0.00957732
ENSG00000121900	TMEM54	113452	brown	0.28363	0.104045	-0.339851	0.0492398	0.778247	6.03474e-08	-0.629255	6.70529e-05	-0.124194	0.484054
ENSG00000122711	SPINK4	27290	brown	0.282867	0.105019	-0.184926	0.295086	0.499782	0.00261632	-0.0534082	0.764188	-0.19179	0.277206
ENSG00000116670	MAD2L2	10459	brown	0.282728	0.105198	-0.403914	0.017834	0.689867	6.37514e-06	-0.560204	0.000570094	-0.332234	0.0548949
ENSG00000152430	BOLL	66037	brown	0.280942	0.107509	-0.197384	0.263167	0.420044	0.0133891	-0.0914102	0.607147	-0.506116	0.00225887
ENSG00000143278	F13B	2165	brown	0.280825	0.107662	-0.233735	0.183375	0.524244	0.00146021	-0.170813	0.33411	-0.00966761	0.956725
ENSG00000087301	TXNDC16	57544	brown	-0.280627	0.107921	0.392518	0.0216665	-0.801808	1.20162e-08	0.575628	0.000368247	0.204932	0.244975
ENSG00000140939	NOL3	8996	brown	0.279868	0.108918	-0.310931	0.0734744	0.839386	5.54751e-10	-0.474884	0.00454088	-0.309462	0.074917
ENSG00000063177	RPL18	6141	brown	0.279867	0.108919	-0.274586	0.116046	0.879546	7.51655e-12	-0.700032	4.06358e-06	-0.217521	0.216542
ENSG00000135333	EPHA7	2045	brown	-0.279768	0.109049	0.505062	0.0023152	-0.738482	6.16991e-07	0.301781	0.0828204	-0.117436	0.508325
ENSG00000141579	ZNF750	79755	brown	0.279768	0.109049	-0.187924	0.28719	0.258787	0.139451	0.0913983	0.607194	-0.438354	0.00951061
ENSG00000170858	LILRP2	79166	brown	0.279518	0.10938	-0.260209	0.137212	0.626415	7.39673e-05	-0.211632	0.229546	-0.273224	0.117939
ENSG00000234421	SLC25A5P4	100131027	brown	0.279518	0.10938	-0.260209	0.137212	0.626415	7.39673e-05	-0.211632	0.229546	-0.273224	0.117939
ENSG00000266634	MIR3972	100616188	brown	0.279518	0.10938	-0.260209	0.137212	0.626415	7.39673e-05	-0.211632	0.229546	-0.273224	0.117939
ENSG00000237013	AC010987.6	101927701	brown	0.279518	0.10938	-0.260209	0.137212	0.626415	7.39673e-05	-0.211632	0.229546	-0.273224	0.117939
ENSG00000230651	RGPD4-AS1	729121	brown	0.279518	0.10938	-0.260209	0.137212	0.626415	7.39673e-05	-0.211632	0.229546	-0.273224	0.117939
ENSG00000186092	OR4F5	79501	brown	0.279518	0.10938	-0.260209	0.137212	0.626415	7.39673e-05	-0.211632	0.229546	-0.273224	0.117939
ENSG00000228567	VN1R4	317703	brown	0.279518	0.10938	-0.260209	0.137212	0.626415	7.39673e-05	-0.211632	0.229546	-0.273224	0.117939
ENSG00000167014	C15orf43	145645	brown	0.279518	0.10938	-0.260209	0.137212	0.626415	7.39673e-05	-0.211632	0.229546	-0.273224	0.117939
ENSG00000240268	MOXD2P	100289017	brown	0.279518	0.10938	-0.260209	0.137212	0.626415	7.39673e-05	-0.211632	0.229546	-0.273224	0.117939
ENSG00000265873	MIR4289	100423015	brown	0.279518	0.10938	-0.260209	0.137212	0.626415	7.39673e-05	-0.211632	0.229546	-0.273224	0.117939
ENSG00000229027	HSFY1P1	27437	brown	0.279518	0.10938	-0.260209	0.137212	0.626415	7.39673e-05	-0.211632	0.229546	-0.273224	0.117939
ENSG00000148795	CYP17A1	1586	brown	0.279271	0.109707	-0.266726	0.127292	0.637229	5.06354e-05	-0.425483	0.0121184	-0.0415557	0.815492
ENSG00000154710	RABGEF1	27342	brown	0.279187	0.109817	-0.318287	0.0665748	0.818299	3.39884e-09	-0.636768	5.14751e-05	-0.218601	0.214214
ENSG00000109184	DCUN1D4	23142	brown	-0.277917	0.111511	0.285145	0.10213	-0.65088	3.07283e-05	0.49596	0.00285502	-0.0999385	0.573877
ENSG00000103490	PYCARD	29108	brown	0.277824	0.111636	-0.310804	0.0735983	0.549816	0.000756244	-0.429789	0.011186	-0.128622	0.46848
ENSG00000054282	SDCCAG8	10806	brown	0.277686	0.111822	-0.398636	0.019532	0.703669	3.44336e-06	-0.355212	0.0392529	-0.38302	0.02536
ENSG00000128311	TST	7263	brown	0.277415	0.112186	-0.400333	0.018972	0.616923	0.000101978	-0.524355	0.00145622	-0.192493	0.275418
ENSG00000066557	LRRC40	55631	brown	-0.276917	0.112859	0.392605	0.0216346	-0.759823	1.8722e-07	0.532296	0.00119361	0.408702	0.0164019
ENSG00000106541	AGR2	10551	brown	0.275672	0.114553	-0.292906	0.0927366	0.164697	0.351959	0.132616	0.454662	0.0968126	0.585976
ENSG00000149761	NUDT22	84304	brown	0.275268	0.115106	-0.266176	0.128107	0.783841	4.1891e-08	-0.691154	6.02777e-06	-0.248341	0.156717
ENSG00000104537	ANXA13	312	brown	0.274973	0.115512	-0.390132	0.0225496	0.617015	0.000101664	-0.163142	0.356586	-0.338305	0.0503481
ENSG00000101290	CDS2	8760	brown	-0.274949	0.115545	0.369275	0.0316105	-0.764107	1.45196e-07	0.487724	0.00343454	0.184136	0.297192
ENSG00000108094	CUL2	8453	brown	-0.27461	0.116013	0.235106	0.180745	-0.658584	2.29254e-05	0.627568	7.10847e-05	0.546115	0.000834519
ENSG00000147162	OGT	8473	brown	-0.27431	0.116428	0.32306	0.0623768	-0.726168	1.16733e-06	0.391036	0.0222113	-0.161309	0.362088
ENSG00000023902	PLEKHO1	51177	brown	0.273964	0.116907	-0.27803	0.11136	0.705227	3.20515e-06	-0.656649	2.46948e-05	-0.23713	0.176911
ENSG00000145626	UGT3A1	133688	brown	0.273929	0.116956	-0.330215	0.0564771	0.63656	5.18587e-05	-0.187755	0.28763	-0.157643	0.373243
ENSG00000137745	MMP13	4322	brown	0.273929	0.116956	-0.330215	0.0564771	0.63656	5.18587e-05	-0.187755	0.28763	-0.157643	0.373243
ENSG00000110711	AIP	9049	brown	0.273779	0.117165	-0.330153	0.0565263	0.828574	1.44875e-09	-0.60723	0.000140069	-0.223803	0.203237
ENSG00000110195	FOLR1	2348	brown	0.272902	0.11839	-0.361581	0.0356249	0.401062	0.0187356	-0.224755	0.20127	0.174895	0.322511
ENSG00000076108	BAZ2A	11176	brown	0.272781	0.118559	-0.363489	0.0345931	0.389633	0.0227379	0.177563	0.315067	-0.404377	0.0176913
ENSG00000112584	FAM120B	84498	brown	-0.272013	0.119642	0.320095	0.0649594	-0.716911	1.8444e-06	0.425639	0.0120834	-0.0672278	0.705603
ENSG00000142619	PADI3	51702	brown	0.270825	0.121331	-0.325165	0.0605923	0.497624	0.00274888	-0.1132	0.523845	-0.0558307	0.753814
ENSG00000090661	CERS4	79603	brown	0.269431	0.123334	-0.289153	0.0971925	0.623383	8.20495e-05	-0.530762	0.00124081	-0.690066	6.32018e-06
ENSG00000105136	ZNF419	79744	brown	-0.269211	0.123653	0.16309	0.356743	-0.575405	0.000370638	0.409196	0.0162597	-0.139913	0.429994
ENSG00000008226	DLEC1	9940	brown	0.269106	0.123805	-0.299454	0.0853372	0.501093	0.00253857	-0.572219	0.000406351	-0.576588	0.000358104
ENSG00000143324	XPR1	9213	brown	-0.269049	0.123887	0.328576	0.0577876	-0.751428	3.03551e-07	0.596667	0.000195678	0.295753	0.0894612
ENSG00000114120	SLC25A36	55186	brown	-0.268912	0.124086	0.345228	0.0455365	-0.582353	0.000302278	0.506341	0.00224699	0.51735	0.00172861
ENSG00000117411	B4GALT2	8704	brown	0.26852	0.124656	-0.128655	0.468363	0.71429	2.09276e-06	-0.618982	9.51998e-05	-0.134862	0.44699
ENSG00000167825	OR5I1	10798	brown	0.268028	0.125375	-0.150601	0.395233	0.557001	0.000622608	-0.0490212	0.783075	-0.136227	0.442359
ENSG00000154007	ASB17	127247	brown	0.268028	0.125375	-0.150601	0.395233	0.557001	0.000622608	-0.0490212	0.783075	-0.136227	0.442359
ENSG00000238284	AC027269.2	101928795	brown	0.268028	0.125375	-0.150601	0.395233	0.557001	0.000622608	-0.0490212	0.783075	-0.136227	0.442359
ENSG00000265005	MIR548W	100422923	brown	0.268028	0.125375	-0.150601	0.395233	0.557001	0.000622608	-0.0490212	0.783075	-0.136227	0.442359
ENSG00000252153	MIR2278	100313780	brown	0.268028	0.125375	-0.150601	0.395233	0.557001	0.000622608	-0.0490212	0.783075	-0.136227	0.442359
ENSG00000230525	AC007403.2	101060019	brown	0.268028	0.125375	-0.150601	0.395233	0.557001	0.000622608	-0.0490212	0.783075	-0.136227	0.442359
ENSG00000259541	RP11-778O17.4	649133	brown	0.268028	0.125375	-0.150601	0.395233	0.557001	0.000622608	-0.0490212	0.783075	-0.136227	0.442359
ENSG00000264941	MIR4474	100616441	brown	0.268028	0.125375	-0.150601	0.395233	0.557001	0.000622608	-0.0490212	0.783075	-0.136227	0.442359
ENSG00000215853	RPTN	126638	brown	0.268028	0.125375	-0.150601	0.395233	0.557001	0.000622608	-0.0490212	0.783075	-0.136227	0.442359
ENSG00000207598	MIR124-3	406909	brown	0.268028	0.125375	-0.150601	0.395233	0.557001	0.000622608	-0.0490212	0.783075	-0.136227	0.442359
ENSG00000224048	AC104777.4	101929282	brown	0.268028	0.125375	-0.150601	0.395233	0.557001	0.000622608	-0.0490212	0.783075	-0.136227	0.442359
ENSG00000207961	MIR496	574454	brown	0.268028	0.125375	-0.150601	0.395233	0.557001	0.000622608	-0.0490212	0.783075	-0.136227	0.442359
ENSG00000256259	RP11-366L20.4	105369810	brown	0.268028	0.125375	-0.150601	0.395233	0.557001	0.000622608	-0.0490212	0.783075	-0.136227	0.442359
ENSG00000236720	RP11-63B19.1	101928778	brown	0.268028	0.125375	-0.150601	0.395233	0.557001	0.000622608	-0.0490212	0.783075	-0.136227	0.442359
ENSG00000243772	KIR2DL3	3804	brown	0.268028	0.125375	-0.150601	0.395233	0.557001	0.000622608	-0.0490212	0.783075	-0.136227	0.442359
ENSG00000105398	SULT2A1	6822	brown	0.268028	0.125375	-0.150601	0.395233	0.557001	0.000622608	-0.0490212	0.783075	-0.136227	0.442359
ENSG00000250341	RP11-785F11.1	729307	brown	0.268028	0.125375	-0.150601	0.395233	0.557001	0.000622608	-0.0490212	0.783075	-0.136227	0.442359
ENSG00000235202	RP11-39H13.1	104355292	brown	0.268028	0.125375	-0.150601	0.395233	0.557001	0.000622608	-0.0490212	0.783075	-0.136227	0.442359
ENSG00000116996	ZP4	57829	brown	0.268028	0.125375	-0.150601	0.395233	0.557001	0.000622608	-0.0490212	0.783075	-0.136227	0.442359
ENSG00000009844	VTA1	51534	brown	-0.267817	0.125685	0.196114	0.266313	-0.668013	1.5836e-05	0.549952	0.000753497	0.666017	1.71442e-05
ENSG00000005156	LIG3	3980	brown	-0.267745	0.12579	0.301159	0.0834875	-0.718514	1.70611e-06	0.476864	0.00435252	0.0706904	0.691167
ENSG00000147724	FAM135B	51059	brown	-0.267664	0.125908	0.429232	0.011303	-0.824148	2.10584e-09	0.481251	0.00395892	0.136838	0.440298
ENSG00000153294	GPR115	221393	brown	-0.267293	0.126455	0.343605	0.0466298	0.0497714	0.779836	0.0054562	0.975569	-0.112304	0.527157
ENSG00000001460	STPG1	90529	brown	-0.267284	0.126468	0.484125	0.00371809	-0.607722	0.000137866	0.210518	0.232066	-0.291908	0.0939061
ENSG00000096063	SRPK1	6732	brown	-0.265825	0.12863	0.345655	0.0452517	-0.71491	2.03142e-06	0.556371	0.000633432	0.426819	0.0118223
ENSG00000125492	BARHL1	56751	brown	0.265822	0.128635	-0.360833	0.0360364	0.525058	0.00143109	-0.151222	0.393265	-0.242376	0.167243
ENSG00000155506	LARP1	23367	brown	-0.265815	0.128645	0.324798	0.0609004	-0.6996	4.14379e-06	0.613033	0.000115973	0.289041	0.0973281
ENSG00000134905	CARS2	79587	brown	0.265588	0.128984	-0.194789	0.26962	0.581707	0.00030812	-0.608341	0.000135136	-0.647511	3.48388e-05
ENSG00000102871	TRADD	8717	brown	0.265444	0.1292	-0.342726	0.0472308	0.599798	0.000177433	-0.522977	0.00150663	-0.608502	0.000134434
ENSG00000108557	RAI1	10743	brown	-0.265219	0.129537	0.391815	0.0219234	-0.592058	0.000225594	0.499081	0.00265877	0.00220322	0.990133
ENSG00000109475	RPL34	6164	brown	0.265078	0.129749	-0.281168	0.107214	0.830153	1.26462e-09	-0.658289	2.31875e-05	-0.0469915	0.791855
ENSG00000124657	OR2B6	26212	brown	0.265068	0.129764	-0.323285	0.0621835	0.430224	0.0110953	-0.173211	0.327264	-0.0988112	0.578227
ENSG00000147894	C9orf72	203228	brown	-0.264987	0.129886	0.244136	0.164086	-0.789065	2.94995e-08	0.632588	5.96821e-05	0.193909	0.271832
ENSG00000111371	SLC38A1	81539	brown	-0.264714	0.130297	0.186755	0.290254	-0.70265	3.60781e-06	0.554005	0.000675558	0.120404	0.497592
ENSG00000132792	CTNNBL1	56259	brown	0.264561	0.130526	-0.364139	0.034247	0.864544	4.39456e-11	-0.60229	0.000164017	-0.17632	0.318521
ENSG00000103051	COG4	25839	brown	0.263713	0.13181	-0.409084	0.0162921	0.452739	0.00717539	-0.425317	0.0121556	-0.375106	0.0288206
ENSG00000129933	MAU2	23383	brown	-0.26342	0.132256	0.237918	0.175435	-0.641138	4.39963e-05	0.481887	0.00390451	-0.275932	0.114197
ENSG00000126216	TUBGCP3	10426	brown	-0.263419	0.132256	0.135694	0.444164	-0.686703	7.30768e-06	0.610756	0.000124945	0.102687	0.563334
ENSG00000049130	KITLG	4254	brown	-0.2631	0.132744	0.166726	0.345975	-0.692764	5.61747e-06	0.499754	0.00261803	0.235933	0.179172
ENSG00000107262	BAG1	573	brown	0.262937	0.132992	-0.310975	0.0734318	0.864709	4.31478e-11	-0.580462	0.000319666	0.00963821	0.956856
ENSG00000155393	HEATR3	55027	brown	-0.26264	0.133447	0.352608	0.0408201	-0.564763	0.000502121	0.480853	0.00399335	-0.0192432	0.91398
ENSG00000123349	PFDN5	5204	brown	0.262609	0.133494	-0.294123	0.0913257	0.834242	8.83402e-10	-0.618501	9.67461e-05	-0.0831202	0.640248
ENSG00000142892	PIGK	10026	brown	-0.262023	0.134395	0.226366	0.197974	-0.805078	9.44419e-09	0.53025	0.00125692	0.315705	0.0689361
ENSG00000021574	SPAST	6683	brown	0.261831	0.134692	-0.298965	0.0858734	0.420128	0.0133685	0.269481	0.123261	0.125731	0.478617
ENSG00000123297	TSFM	10102	brown	-0.261625	0.135011	0.232466	0.185833	-0.524993	0.00143338	0.266385	0.127797	0.506589	0.00223395
ENSG00000149806	FAU	2197	brown	0.261482	0.135231	-0.29465	0.0907192	0.873249	1.62059e-11	-0.621468	8.7555e-05	-0.0900731	0.612437
ENSG00000100209	HSCB	150274	brown	0.261138	0.135765	-0.417292	0.0140735	0.76889	1.08639e-07	-0.589009	0.00024756	-0.120198	0.498333
ENSG00000150768	DLAT	1737	brown	-0.260903	0.13613	0.24431	0.163777	-0.704241	3.35407e-06	0.531562	0.00121599	0.690195	6.28496e-06
ENSG00000105677	TMEM147	10430	brown	0.260689	0.136463	-0.346828	0.0444784	0.575263	0.000372173	-0.447023	0.00803669	-0.243419	0.165367
ENSG00000122145	TBX22	50945	brown	0.260574	0.136642	-0.269989	0.122529	0.560341	0.000567938	-0.120163	0.498459	-0.28434	0.103144
ENSG00000003393	ALS2	57679	brown	-0.260367	0.136965	0.374294	0.0291965	-0.640413	4.51651e-05	0.574185	0.000383964	0.227431	0.195816
ENSG00000095321	CRAT	1384	brown	0.259987	0.137561	-0.292445	0.0932748	0.452934	0.00714745	-0.28285	0.105042	0.304726	0.0797176
ENSG00000109111	SUPT6H	6830	brown	0.259889	0.137713	-0.320592	0.0645204	0.78924	2.91504e-08	-0.427936	0.0115794	-0.116323	0.512382
ENSG00000138326	RPS24	6229	brown	0.259732	0.13796	-0.329956	0.0566824	0.794226	2.06593e-08	-0.596594	0.000196122	0.0477155	0.788721
ENSG00000135249	RINT1	60561	brown	-0.259678	0.138045	0.406366	0.0170883	-0.73808	6.30317e-07	0.455958	0.00672604	0.222208	0.20656
ENSG00000015133	CCDC88C	440193	brown	-0.259482	0.138353	0.330625	0.0561528	-0.527193	0.00135705	0.207979	0.237875	-0.0441685	0.80411
ENSG00000157060	SHCBP1L	81626	brown	0.259224	0.13876	-0.326978	0.0590887	0.404123	0.0177695	-0.100988	0.56984	-0.0869515	0.624861
ENSG00000099338	CATSPERG	57828	brown	0.259127	0.138913	-0.214625	0.222873	0.375942	0.0284379	-0.0699566	0.694217	-0.632112	6.06884e-05
ENSG00000118690	ARMC2	84071	brown	-0.258814	0.139408	0.254353	0.1466	-0.58001	0.000323959	0.394364	0.0210028	0.237101	0.176966
ENSG00000137634	NXPE4	54827	brown	0.258597	0.139751	-0.354121	0.0399033	0.258302	0.14022	0.138716	0.433988	-0.164534	0.352442
ENSG00000082516	GEMIN5	25929	brown	-0.257796	0.141026	0.274365	0.116352	-0.744089	4.56121e-07	0.518842	0.00166715	0.0493078	0.781837
ENSG00000050165	DKK3	27122	brown	-0.257773	0.141062	0.128841	0.467716	-0.54313	0.000902761	0.193598	0.272616	0.586039	0.000270779
ENSG00000074356	C17orf85	55421	brown	0.256908	0.142448	-0.419688	0.013476	0.419677	0.0134786	0.18968	0.282627	-0.270454	0.121861
ENSG00000129596	CDO1	1036	brown	-0.256846	0.142548	0.224096	0.20263	-0.627919	7.02282e-05	0.328512	0.0578389	0.711414	2.40004e-06
ENSG00000117597	DIEXF	27042	brown	-0.256212	0.143572	0.333826	0.0536725	-0.800483	1.32323e-08	0.51969	0.00163306	0.257985	0.140724
ENSG00000048028	USP28	57646	brown	-0.256015	0.14389	0.295925	0.0892669	-0.537596	0.0010424	0.302688	0.0818554	0.0326396	0.854602
ENSG00000141086	CTRL	1506	brown	0.255971	0.143961	-0.255725	0.14436	0.734731	7.52026e-07	-0.544584	0.000868928	-0.558105	0.000604049
ENSG00000131203	IDO1	3620	brown	0.255758	0.144307	-0.28608	0.100961	0.324376	0.0612566	-0.0563821	0.751459	-0.0638523	0.719775
ENSG00000121570	DPPA4	55211	brown	0.255344	0.14498	-0.374317	0.0291858	0.441995	0.00886574	0.215793	0.220304	0.0778533	0.661644
ENSG00000102349	KLF8	11279	brown	-0.255234	0.145159	0.313832	0.07069	-0.677701	1.06791e-05	0.481363	0.00394931	0.175424	0.321027
ENSG00000115970	THADA	63892	brown	0.254804	0.145861	-0.381273	0.0260932	0.575865	0.000365723	-0.463481	0.0057686	-0.47605	0.0044291
ENSG00000058600	POLR3E	55718	brown	-0.25431	0.146672	0.222627	0.205684	-0.650598	3.10537e-05	0.486299	0.00354448	-0.181902	0.303193
ENSG00000130612	CYP2G1P	22952	brown	-0.253841	0.147444	0.286736	0.100148	-0.0935857	0.598582	0.197292	0.263392	-0.317436	0.0673457
ENSG00000104823	ECH1	1891	brown	0.25282	0.149134	-0.319489	0.0654971	0.648701	3.33322e-05	-0.596828	0.000194699	-0.232664	0.185447
ENSG00000137161	CNPY3	10695	brown	0.252687	0.149355	-0.279565	0.109317	0.674878	1.19961e-05	-0.617241	0.000100903	-0.409769	0.0160964
ENSG00000108100	CCNY	219771	brown	0.252685	0.149358	-0.253927	0.147302	0.535754	0.00109292	-0.177981	0.313911	0.402088	0.018407
ENSG00000151148	UBE3B	89910	brown	-0.252104	0.150328	0.303112	0.0814065	-0.532667	0.00118242	0.28643	0.100526	-0.304803	0.0796372
ENSG00000100364	KIAA0930	23313	brown	0.251333	0.151621	-0.251854	0.150746	0.66617	1.70407e-05	-0.454254	0.00696085	-0.581542	0.000309626
ENSG00000146839	ZAN	7455	brown	0.250818	0.152489	-0.199519	0.257932	0.303246	0.0812649	-0.103606	0.559828	-0.0260784	0.883607
ENSG00000145687	SSBP2	23635	brown	-0.25053	0.152977	0.382716	0.0254864	-0.845683	3.06865e-10	0.502222	0.00247318	0.2107	0.231653
ENSG00000106244	PDAP1	11333	brown	0.25049	0.153045	-0.317873	0.0669486	0.627058	7.23462e-05	-0.268043	0.125354	0.342544	0.0473562
ENSG00000052126	PLEKHA5	54477	brown	-0.249663	0.154451	0.221846	0.207319	-0.634632	5.55323e-05	0.644187	3.9374e-05	0.226384	0.197938
ENSG00000078967	UBE2D4	51619	brown	0.249551	0.154642	-0.174422	0.323841	0.566951	0.000472139	-0.344619	0.0459438	0.107202	0.546208
ENSG00000144893	MED12L	116931	brown	-0.249531	0.154676	0.267074	0.126777	-0.726839	1.12847e-06	0.512036	0.00196404	0.417569	0.0140033
ENSG00000124614	RPS10	6204	brown	0.249369	0.154954	-0.254349	0.146608	0.774776	7.52993e-08	-0.644493	3.89354e-05	0.0220822	0.901348
ENSG00000100523	DDHD1	80821	brown	-0.248907	0.155744	0.291266	0.0946646	-0.67641	1.12641e-05	0.650034	3.17159e-05	0.333647	0.0538086
ENSG00000147419	CCDC25	55246	brown	0.248527	0.156397	-0.387334	0.0236229	0.659683	2.19725e-05	-0.171351	0.332565	0.322656	0.0627238
ENSG00000107807	TLX1	3195	brown	0.247932	0.157424	-0.297428	0.087576	0.461392	0.00602189	-0.0796902	0.654151	-0.0937248	0.598036
ENSG00000105202	FBL	2091	brown	0.247811	0.157632	-0.285436	0.101765	0.876598	1.08265e-11	-0.644496	3.89312e-05	-0.168456	0.340921
ENSG00000126821	SGPP1	81537	brown	-0.246471	0.159964	0.280943	0.107508	-0.699362	4.18837e-06	0.341741	0.047912	0.0568248	0.749569
ENSG00000141644	MBD1	4152	brown	-0.246252	0.160347	0.222391	0.206177	-0.667534	1.61413e-05	0.554046	0.000674799	0.285485	0.101703
ENSG00000034533	ASTE1	28990	brown	-0.246205	0.16043	0.305647	0.0787653	-0.562486	0.00053512	0.504905	0.0023237	0.097816	0.58208
ENSG00000113716	HMGXB3	22993	brown	-0.246166	0.160498	0.300001	0.0847403	-0.784463	4.01992e-08	0.66408	1.85071e-05	0.283169	0.104633
ENSG00000132275	RRP8	23378	brown	0.246159	0.160511	-0.296235	0.0889163	0.809035	7.01319e-09	-0.612913	0.000116434	-0.357977	0.0376429
ENSG00000120324	PCDHB10	56126	brown	-0.245696	0.161324	0.205991	0.24249	-0.774436	7.69293e-08	0.524624	0.00144655	0.31696	0.0677803
ENSG00000035687	ADSS	159	brown	-0.245234	0.16214	0.301756	0.0828468	-0.701363	3.82574e-06	0.614794	0.000109437	0.308563	0.0758107
ENSG00000138134	STAMBPL1	57559	brown	-0.245027	0.162504	0.342961	0.0470696	-0.653994	2.73234e-05	0.470267	0.00500769	0.19824	0.261059
ENSG00000122386	ZNF205	7755	brown	0.245013	0.16253	-0.203436	0.248511	0.77863	5.8878e-08	-0.7459	4.13039e-07	-0.51072	0.00202649
ENSG00000131469	RPL27	6155	brown	0.244426	0.16357	-0.287361	0.0993777	0.761109	1.73559e-07	-0.605995	0.000145743	0.0850912	0.632313
ENSG00000115138	POMC	5443	brown	0.244156	0.16405	-0.205264	0.244193	0.657845	2.35874e-05	-0.371858	0.0303484	0.0782201	0.660145
ENSG00000147443	DOK2	9046	brown	0.243988	0.16435	-0.273938	0.116944	0.467375	0.00532073	-0.4475	0.00796165	-0.209247	0.23496
ENSG00000019485	PRDM11	56981	brown	0.243867	0.164566	-0.209176	0.235125	0.641275	4.37782e-05	-0.442602	0.00876209	-0.200027	0.256697
ENSG00000109471	IL2	3558	brown	0.243405	0.165393	-0.270752	0.121435	0.466778	0.00538742	-0.055551	0.75501	-0.0483041	0.786174
ENSG00000124571	XPO5	57510	brown	-0.243134	0.16588	0.309792	0.0745912	-0.528079	0.00132735	0.322252	0.0630718	-0.0545231	0.759408
ENSG00000131059	BPIFA3	128861	brown	0.243021	0.166082	-0.131792	0.457495	0.361733	0.0355417	-0.137423	0.438328	0.048366	0.785907
ENSG00000115268	RPS15	6209	brown	0.242887	0.166323	-0.244364	0.16368	0.883632	4.46151e-12	-0.685942	7.5495e-06	-0.196019	0.266547
ENSG00000099194	SCD	6319	brown	0.242745	0.166579	-0.300612	0.0840771	0.616327	0.000104019	-0.147312	0.405752	0.0232215	0.896285
ENSG00000127129	EDN2	1907	brown	0.242726	0.166613	-0.224004	0.202821	0.2409	0.169924	0.0434722	0.807139	-0.0154431	0.930922
ENSG00000115841	RMDN2	151393	brown	-0.242518	0.166987	0.244812	0.162886	-0.747827	3.71324e-07	0.518289	0.00168969	0.607752	0.000137732
ENSG00000006695	COX10	1352	brown	-0.242064	0.167808	0.360075	0.0364573	-0.539168	0.00100092	0.131201	0.459531	0.100588	0.571377
ENSG00000128487	SPECC1	92521	brown	0.241871	0.168158	-0.369395	0.0315509	0.691317	5.98512e-06	-0.126796	0.474869	0.0174364	0.922032
ENSG00000144426	NBEAL1	65065	brown	0.241333	0.169135	-0.281706	0.106516	0.39676	0.0201672	0.00252823	0.988678	-0.307623	0.0767534
ENSG00000269782	MIR1470	100302127	brown	0.241259	0.16927	-0.290461	0.0956213	0.719722	1.60827e-06	-0.123111	0.487902	-0.189549	0.282965
ENSG00000102243	VGLL1	51442	brown	0.241259	0.16927	-0.290461	0.0956213	0.719722	1.60827e-06	-0.123111	0.487902	-0.189549	0.282965
ENSG00000241696	RP11-420J11.2	100505609	brown	0.241259	0.16927	-0.290461	0.0956213	0.719722	1.60827e-06	-0.123111	0.487902	-0.189549	0.282965
ENSG00000100565	C14orf166B	145497	brown	0.240296	0.17103	-0.23672	0.177682	0.129575	0.465164	0.0463539	0.794619	0.130981	0.460291
ENSG00000132010	ZNF20	7568	brown	0.240115	0.171364	-0.369745	0.0313777	0.466463	0.00542279	-0.0909281	0.609052	-0.415776	0.014463
ENSG00000113851	CRBN	51185	brown	-0.239964	0.171641	0.173429	0.326648	-0.669718	1.47902e-05	0.643862	3.98452e-05	0.647017	3.54803e-05
ENSG00000010626	LRRC23	10233	brown	0.239651	0.172218	-0.347283	0.0441813	0.640568	4.49129e-05	-0.576674	0.000357209	-0.147939	0.403736
ENSG00000125820	NKX2-2	4821	brown	0.23911	0.173216	-0.35489	0.039444	0.572745	0.000400249	-0.41943	0.0135393	-0.488675	0.00336276
ENSG00000145495	MARCH6	10299	brown	-0.238841	0.173715	0.262031	0.134383	-0.726011	1.17658e-06	0.642373	4.20685e-05	0.03839	0.829333
ENSG00000148584	A1CF	29974	brown	0.238624	0.174119	-0.192826	0.27457	0.221028	0.209042	0.135403	0.445152	-0.39232	0.0217385
ENSG00000106638	TBL2	26608	brown	-0.238565	0.174229	0.137819	0.436996	-0.689859	6.37742e-06	0.37309	0.0297616	0.363964	0.0343398
ENSG00000130313	PGLS	25796	brown	0.238445	0.174452	-0.297399	0.0876084	0.74448	4.46491e-07	-0.705864	3.11209e-06	-0.244813	0.162884
ENSG00000120798	NR2C1	7181	brown	-0.238273	0.174772	0.344511	0.0460169	-0.578853	0.000335166	0.193708	0.272339	-0.339434	0.0495373
ENSG00000151498	ACAD8	27034	brown	-0.237949	0.175376	0.262881	0.133079	-0.834392	8.7171e-10	0.656489	2.48465e-05	0.266544	0.127561
ENSG00000137563	GGH	8836	brown	-0.236644	0.177827	0.077559	0.662848	-0.478807	0.00417424	0.191749	0.277312	0.541541	0.000941054
ENSG00000099785	MARCH2	51257	brown	0.236556	0.177992	-0.196029	0.266524	0.606458	0.000143592	-0.363411	0.0346346	0.177786	0.31445
ENSG00000100433	KCNK10	54207	brown	0.236401	0.178286	-0.162415	0.358762	0.608382	0.000134958	-0.216712	0.218297	0.0389886	0.826712
ENSG00000104679	R3HCC1	203069	brown	0.236212	0.178644	-0.249122	0.155376	0.883271	4.67552e-12	-0.688463	6.77456e-06	-0.22628	0.19815
ENSG00000142515	KLK3	354	brown	0.236192	0.178681	-0.335201	0.0526341	0.601079	0.000170415	-0.125342	0.479988	-0.195874	0.266909
ENSG00000115263	GCG	2641	brown	0.236192	0.178681	-0.325738	0.060114	0.732669	8.37268e-07	-0.296513	0.0886028	-0.409632	0.0161353
ENSG00000101405	OXT	5020	brown	0.235817	0.179391	-0.184749	0.295557	0.668891	1.52892e-05	-0.588827	0.000248928	-0.379709	0.0267638
ENSG00000163295	ALPI	248	brown	0.235702	0.179609	-0.318145	0.0667032	0.426573	0.0118763	0.179221	0.310497	-0.0221896	0.90087
ENSG00000165471	MBL2	4153	brown	0.235702	0.179609	-0.261069	0.135872	0.392898	0.0215284	0.183267	0.299518	-0.0668465	0.7072
ENSG00000164400	CSF2	1437	brown	0.235702	0.179609	-0.261069	0.135872	0.392898	0.0215284	0.183267	0.299518	-0.0668465	0.7072
ENSG00000164438	TLX3	30012	brown	0.235702	0.179609	-0.261069	0.135872	0.392898	0.0215284	0.183267	0.299518	-0.0668465	0.7072
ENSG00000181001	OR52N1	79473	brown	0.235702	0.179609	-0.16972	0.337257	0.404348	0.0177	0.119943	0.49925	-0.0435162	0.806948
ENSG00000260477	RP11-553E24.2	101929701	brown	0.235702	0.179609	-0.275187	0.115218	0.444671	0.00841604	0.130486	0.462002	-0.0292679	0.869486
ENSG00000266436	MIR4264	100422888	brown	0.235702	0.179609	-0.261069	0.135872	0.392898	0.0215284	0.183267	0.299518	-0.0668465	0.7072
ENSG00000151418	ATP6V1G3	127124	brown	0.235702	0.179609	-0.261069	0.135872	0.392898	0.0215284	0.183267	0.299518	-0.0668465	0.7072
ENSG00000270394	MTRNR2L13	100302290	brown	0.235702	0.179609	-0.16972	0.337257	0.404348	0.0177	0.119943	0.49925	-0.0435162	0.806948
ENSG00000251398	RP11-149A7.2	104355285	brown	0.235702	0.179609	-0.275187	0.115218	0.444671	0.00841604	0.130486	0.462002	-0.0292679	0.869486
ENSG00000170807	LMOD2	442721	brown	0.235702	0.179609	-0.275187	0.115218	0.444671	0.00841604	0.130486	0.462002	-0.0292679	0.869486
ENSG00000182591	KRTAP11-1	337880	brown	0.235702	0.179609	-0.318145	0.0667032	0.426573	0.0118763	0.179221	0.310497	-0.0221896	0.90087
ENSG00000108849	PPY	5539	brown	0.235702	0.179609	-0.261069	0.135872	0.392898	0.0215284	0.183267	0.299518	-0.0668465	0.7072
ENSG00000186881	OR13F1	138805	brown	0.235702	0.179609	-0.275187	0.115218	0.444671	0.00841604	0.130486	0.462002	-0.0292679	0.869486
ENSG00000178372	CALML5	51806	brown	0.235702	0.179609	-0.275187	0.115218	0.444671	0.00841604	0.130486	0.462002	-0.0292679	0.869486
ENSG00000253542	SDR16C6P	442388	brown	0.235702	0.179609	-0.16972	0.337257	0.404348	0.0177	0.119943	0.49925	-0.0435162	0.806948
ENSG00000230020	NHS-AS1	100873920	brown	0.235702	0.179609	-0.318145	0.0667032	0.426573	0.0118763	0.179221	0.310497	-0.0221896	0.90087
ENSG00000231019	RP11-545P6.2	105370306	brown	0.235702	0.179609	-0.261069	0.135872	0.392898	0.0215284	0.183267	0.299518	-0.0668465	0.7072
ENSG00000213599	SLX1A-SULT1A3	100526830	brown	0.235702	0.179609	-0.273402	0.11769	0.40969	0.0161187	0.172206	0.330121	-0.0127172	0.943094
ENSG00000122304	PRM2	5620	brown	0.235702	0.179609	-0.318145	0.0667032	0.426573	0.0118763	0.179221	0.310497	-0.0221896	0.90087
ENSG00000248385	TARM1	441864	brown	0.235702	0.179609	-0.318145	0.0667032	0.426573	0.0118763	0.179221	0.310497	-0.0221896	0.90087
ENSG00000182415	CDY2A	9426	brown	0.235702	0.179609	-0.275187	0.115218	0.444671	0.00841604	0.130486	0.462002	-0.0292679	0.869486
ENSG00000266649	MIR3126	100423030	brown	0.235702	0.179609	-0.273402	0.11769	0.40969	0.0161187	0.172206	0.330121	-0.0127172	0.943094
ENSG00000163202	LCE3D	84648	brown	0.235702	0.179609	-0.318145	0.0667032	0.426573	0.0118763	0.179221	0.310497	-0.0221896	0.90087
ENSG00000264470	MIR4794	100616338	brown	0.235702	0.179609	-0.275187	0.115218	0.444671	0.00841604	0.130486	0.462002	-0.0292679	0.869486
ENSG00000263514	MIR3668	100500879	brown	0.235702	0.179609	-0.16972	0.337257	0.404348	0.0177	0.119943	0.49925	-0.0435162	0.806948
ENSG00000206102	KRTAP19-8	728299	brown	0.235702	0.179609	-0.16972	0.337257	0.404348	0.0177	0.119943	0.49925	-0.0435162	0.806948
ENSG00000268975	MIA-RAB4B	8190	brown	0.235702	0.179609	-0.273402	0.11769	0.40969	0.0161187	0.172206	0.330121	-0.0127172	0.943094
ENSG00000250888	RP11-168A11.1	105616916	brown	0.235702	0.179609	-0.318145	0.0667032	0.426573	0.0118763	0.179221	0.310497	-0.0221896	0.90087
ENSG00000255339	NDUFB8	4714	brown	0.235702	0.179609	-0.261069	0.135872	0.392898	0.0215284	0.183267	0.299518	-0.0668465	0.7072
ENSG00000255335	RP11-358H18.2	102723330	brown	0.235702	0.179609	-0.273402	0.11769	0.40969	0.0161187	0.172206	0.330121	-0.0127172	0.943094
ENSG00000255307	OR52B2	255725	brown	0.235702	0.179609	-0.318145	0.0667032	0.426573	0.0118763	0.179221	0.310497	-0.0221896	0.90087
ENSG00000124196	GTSF1L	149699	brown	0.235702	0.179609	-0.318145	0.0667032	0.426573	0.0118763	0.179221	0.310497	-0.0221896	0.90087
ENSG00000172464	OR5AP2	338675	brown	0.235702	0.179609	-0.318145	0.0667032	0.426573	0.0118763	0.179221	0.310497	-0.0221896	0.90087
ENSG00000229775	RP11-298H24.1	105378470	brown	0.235702	0.179609	-0.275187	0.115218	0.444671	0.00841604	0.130486	0.462002	-0.0292679	0.869486
ENSG00000263602	MIR3185	100422978	brown	0.235702	0.179609	-0.275187	0.115218	0.444671	0.00841604	0.130486	0.462002	-0.0292679	0.869486
ENSG00000255298	OR8G5	219865	brown	0.235702	0.179609	-0.318145	0.0667032	0.426573	0.0118763	0.179221	0.310497	-0.0221896	0.90087
ENSG00000068985	PAGE1	8712	brown	0.235702	0.179609	-0.16972	0.337257	0.404348	0.0177	0.119943	0.49925	-0.0435162	0.806948
ENSG00000102195	GPR50	9248	brown	0.235702	0.179609	-0.273402	0.11769	0.40969	0.0161187	0.172206	0.330121	-0.0127172	0.943094
ENSG00000198965	OR10R2	343406	brown	0.235702	0.179609	-0.16972	0.337257	0.404348	0.0177	0.119943	0.49925	-0.0435162	0.806948
ENSG00000198975	MIRLET7A2	406882	brown	0.235702	0.179609	-0.273402	0.11769	0.40969	0.0161187	0.172206	0.330121	-0.0127172	0.943094
ENSG00000125815	CST8	10047	brown	0.235702	0.179609	-0.275187	0.115218	0.444671	0.00841604	0.130486	0.462002	-0.0292679	0.869486
ENSG00000264781	hsa-mir-4537	100616422	brown	0.235702	0.179609	-0.261069	0.135872	0.392898	0.0215284	0.183267	0.299518	-0.0668465	0.7072
ENSG00000266109	MIR4440	100616397	brown	0.235702	0.179609	-0.273402	0.11769	0.40969	0.0161187	0.172206	0.330121	-0.0127172	0.943094
ENSG00000165694	FRMD7	90167	brown	0.235702	0.179609	-0.275187	0.115218	0.444671	0.00841604	0.130486	0.462002	-0.0292679	0.869486
ENSG00000125888	BANF2	140836	brown	0.235702	0.179609	-0.16972	0.337257	0.404348	0.0177	0.119943	0.49925	-0.0435162	0.806948
ENSG00000176495	OR5AN1	390195	brown	0.235702	0.179609	-0.261069	0.135872	0.392898	0.0215284	0.183267	0.299518	-0.0668465	0.7072
ENSG00000225759	LINC00489	100861522	brown	0.235702	0.179609	-0.318145	0.0667032	0.426573	0.0118763	0.179221	0.310497	-0.0221896	0.90087
ENSG00000208017	MIR140	406932	brown	0.235702	0.179609	-0.273402	0.11769	0.40969	0.0161187	0.172206	0.330121	-0.0127172	0.943094
ENSG00000208013	MIR652	724022	brown	0.235702	0.179609	-0.318145	0.0667032	0.426573	0.0118763	0.179221	0.310497	-0.0221896	0.90087
ENSG00000266243	MIR4279	100422874	brown	0.235702	0.179609	-0.273402	0.11769	0.40969	0.0161187	0.172206	0.330121	-0.0127172	0.943094
ENSG00000158477	CD1A	909	brown	0.235702	0.179609	-0.275187	0.115218	0.444671	0.00841604	0.130486	0.462002	-0.0292679	0.869486
ENSG00000206650	SNORA70G	100379132	brown	0.235702	0.179609	-0.16972	0.337257	0.404348	0.0177	0.119943	0.49925	-0.0435162	0.806948
ENSG00000171487	NLRP5	126206	brown	0.235702	0.179609	-0.16972	0.337257	0.404348	0.0177	0.119943	0.49925	-0.0435162	0.806948
ENSG00000241123	KRTAP10-5	386680	brown	0.235702	0.179609	-0.318145	0.0667032	0.426573	0.0118763	0.179221	0.310497	-0.0221896	0.90087
ENSG00000187173	LCE2A	353139	brown	0.235702	0.179609	-0.318145	0.0667032	0.426573	0.0118763	0.179221	0.310497	-0.0221896	0.90087
ENSG00000221348	MIR548F5	100302239	brown	0.235702	0.179609	-0.261069	0.135872	0.392898	0.0215284	0.183267	0.299518	-0.0668465	0.7072
ENSG00000207639	MIR193B	574455	brown	0.235702	0.179609	-0.261069	0.135872	0.392898	0.0215284	0.183267	0.299518	-0.0668465	0.7072
ENSG00000207633	MIR505	574508	brown	0.235702	0.179609	-0.273402	0.11769	0.40969	0.0161187	0.172206	0.330121	-0.0127172	0.943094
ENSG00000242515	UGT1A10	54575	brown	0.235702	0.179609	-0.275187	0.115218	0.444671	0.00841604	0.130486	0.462002	-0.0292679	0.869486
ENSG00000258588	TRIM6-TRIM34	445372	brown	0.235702	0.179609	-0.275187	0.115218	0.444671	0.00841604	0.130486	0.462002	-0.0292679	0.869486
ENSG00000272080	MIR502	574504	brown	0.235702	0.179609	-0.261069	0.135872	0.392898	0.0215284	0.183267	0.299518	-0.0668465	0.7072
ENSG00000189253	TRIM64B	642446	brown	0.235702	0.179609	-0.318145	0.0667032	0.426573	0.0118763	0.179221	0.310497	-0.0221896	0.90087
ENSG00000200638	SNORD115-37	100033811	brown	0.235702	0.179609	-0.273402	0.11769	0.40969	0.0161187	0.172206	0.330121	-0.0127172	0.943094
ENSG00000207607	MIR200A	406983	brown	0.235702	0.179609	-0.273402	0.11769	0.40969	0.0161187	0.172206	0.330121	-0.0127172	0.943094
ENSG00000221238	MIR1285-2	100302268	brown	0.235702	0.179609	-0.275187	0.115218	0.444671	0.00841604	0.130486	0.462002	-0.0292679	0.869486
ENSG00000221230	MIR548L	100302275	brown	0.235702	0.179609	-0.318145	0.0667032	0.426573	0.0118763	0.179221	0.310497	-0.0221896	0.90087
ENSG00000228329	AC097495.3	105374791	brown	0.235702	0.179609	-0.318145	0.0667032	0.426573	0.0118763	0.179221	0.310497	-0.0221896	0.90087
ENSG00000198054	DSCR8	84677	brown	0.235702	0.179609	-0.16972	0.337257	0.404348	0.0177	0.119943	0.49925	-0.0435162	0.806948
ENSG00000142511	GPR32	2854	brown	0.235702	0.179609	-0.261069	0.135872	0.392898	0.0215284	0.183267	0.299518	-0.0668465	0.7072
ENSG00000134588	USP26	83844	brown	0.235702	0.179609	-0.261069	0.135872	0.392898	0.0215284	0.183267	0.299518	-0.0668465	0.7072
ENSG00000149435	GGTLC1	92086	brown	0.235702	0.179609	-0.318145	0.0667032	0.426573	0.0118763	0.179221	0.310497	-0.0221896	0.90087
ENSG00000229643	LINC00280	100873964	brown	0.235702	0.179609	-0.275187	0.115218	0.444671	0.00841604	0.130486	0.462002	-0.0292679	0.869486
ENSG00000177689	MAGEB10	139422	brown	0.235702	0.179609	-0.275187	0.115218	0.444671	0.00841604	0.130486	0.462002	-0.0292679	0.869486
ENSG00000179914	ITLN1	55600	brown	0.235702	0.179609	-0.16972	0.337257	0.404348	0.0177	0.119943	0.49925	-0.0435162	0.806948
ENSG00000236076	LINC01072	104355137	brown	0.235702	0.179609	-0.275187	0.115218	0.444671	0.00841604	0.130486	0.462002	-0.0292679	0.869486
ENSG00000207923	MIR559	693144	brown	0.235702	0.179609	-0.261069	0.135872	0.392898	0.0215284	0.183267	0.299518	-0.0668465	0.7072
ENSG00000207951	MIR561	693146	brown	0.235702	0.179609	-0.318145	0.0667032	0.426573	0.0118763	0.179221	0.310497	-0.0221896	0.90087
ENSG00000255104	ZNF286A	353149	brown	0.235702	0.179609	-0.16972	0.337257	0.404348	0.0177	0.119943	0.49925	-0.0435162	0.806948
ENSG00000207970	MIR660	724030	brown	0.235702	0.179609	-0.275187	0.115218	0.444671	0.00841604	0.130486	0.462002	-0.0292679	0.869486
ENSG00000207975	MIR181B1	406955	brown	0.235702	0.179609	-0.261069	0.135872	0.392898	0.0215284	0.183267	0.299518	-0.0668465	0.7072
ENSG00000207871	MIR513B	100313822	brown	0.235702	0.179609	-0.16972	0.337257	0.404348	0.0177	0.119943	0.49925	-0.0435162	0.806948
ENSG00000239057	MIR500B	100422911	brown	0.235702	0.179609	-0.261069	0.135872	0.392898	0.0215284	0.183267	0.299518	-0.0668465	0.7072
ENSG00000248964	RP11-94H18.1	101929470	brown	0.235702	0.179609	-0.273402	0.11769	0.40969	0.0161187	0.172206	0.330121	-0.0127172	0.943094
ENSG00000263762	MIR4286	100422982	brown	0.235702	0.179609	-0.16972	0.337257	0.404348	0.0177	0.119943	0.49925	-0.0435162	0.806948
ENSG00000263763	MIR3686	100500839	brown	0.235702	0.179609	-0.273402	0.11769	0.40969	0.0161187	0.172206	0.330121	-0.0127172	0.943094
ENSG00000130385	BMP15	9210	brown	0.235702	0.179609	-0.261069	0.135872	0.392898	0.0215284	0.183267	0.299518	-0.0668465	0.7072
ENSG00000204928	GRXCR2	643226	brown	0.235702	0.179609	-0.275187	0.115218	0.444671	0.00841604	0.130486	0.462002	-0.0292679	0.869486
ENSG00000212935	KRTAP10-3	386682	brown	0.235702	0.179609	-0.261069	0.135872	0.392898	0.0215284	0.183267	0.299518	-0.0668465	0.7072
ENSG00000212933	KRTAP12-4	386684	brown	0.235702	0.179609	-0.275187	0.115218	0.444671	0.00841604	0.130486	0.462002	-0.0292679	0.869486
ENSG00000212901	KRTAP3-1	83896	brown	0.235702	0.179609	-0.273402	0.11769	0.40969	0.0161187	0.172206	0.330121	-0.0127172	0.943094
ENSG00000221066	SNORD111	692214	brown	0.235702	0.179609	-0.273402	0.11769	0.40969	0.0161187	0.172206	0.330121	-0.0127172	0.943094
ENSG00000207869	MIR498	574460	brown	0.235702	0.179609	-0.275187	0.115218	0.444671	0.00841604	0.130486	0.462002	-0.0292679	0.869486
ENSG00000254278	RP11-278I4.2	101927513	brown	0.235702	0.179609	-0.273402	0.11769	0.40969	0.0161187	0.172206	0.330121	-0.0127172	0.943094
ENSG00000207750	MIR553	693138	brown	0.235702	0.179609	-0.273402	0.11769	0.40969	0.0161187	0.172206	0.330121	-0.0127172	0.943094
ENSG00000265932	MIR3146	100422967	brown	0.235702	0.179609	-0.318145	0.0667032	0.426573	0.0118763	0.179221	0.310497	-0.0221896	0.90087
ENSG00000246876	RP11-519M16.1	101927282	brown	0.235702	0.179609	-0.318145	0.0667032	0.426573	0.0118763	0.179221	0.310497	-0.0221896	0.90087
ENSG00000237763	AMY1A	276	brown	0.235702	0.179609	-0.275187	0.115218	0.444671	0.00841604	0.130486	0.462002	-0.0292679	0.869486
ENSG00000225329	RP11-325F22.5	723809	brown	0.235702	0.179609	-0.273402	0.11769	0.40969	0.0161187	0.172206	0.330121	-0.0127172	0.943094
ENSG00000131068	DEFB118	117285	brown	0.235702	0.179609	-0.16972	0.337257	0.404348	0.0177	0.119943	0.49925	-0.0435162	0.806948
ENSG00000249295	RP11-241G9.3	101928924	brown	0.235702	0.179609	-0.261069	0.135872	0.392898	0.0215284	0.183267	0.299518	-0.0668465	0.7072
ENSG00000243818	RP11-372E1.4	100507389	brown	0.235702	0.179609	-0.275187	0.115218	0.444671	0.00841604	0.130486	0.462002	-0.0292679	0.869486
ENSG00000232790	LINC01162	104355138	brown	0.235702	0.179609	-0.275187	0.115218	0.444671	0.00841604	0.130486	0.462002	-0.0292679	0.869486
ENSG00000202609	MIR488	574441	brown	0.235702	0.179609	-0.318145	0.0667032	0.426573	0.0118763	0.179221	0.310497	-0.0221896	0.90087
ENSG00000204873	KRTAP9-3	83900	brown	0.235702	0.179609	-0.261069	0.135872	0.392898	0.0215284	0.183267	0.299518	-0.0668465	0.7072
ENSG00000196539	OR2T3	343173	brown	0.235702	0.179609	-0.273402	0.11769	0.40969	0.0161187	0.172206	0.330121	-0.0127172	0.943094
ENSG00000182645	CCDC172	374355	brown	0.235702	0.179609	-0.275187	0.115218	0.444671	0.00841604	0.130486	0.462002	-0.0292679	0.869486
ENSG00000221763	MIR1289-1	100302125	brown	0.235702	0.179609	-0.273402	0.11769	0.40969	0.0161187	0.172206	0.330121	-0.0127172	0.943094
ENSG00000180386	KRTAP9-7	100505724	brown	0.235702	0.179609	-0.318145	0.0667032	0.426573	0.0118763	0.179221	0.310497	-0.0221896	0.90087
ENSG00000265617	MIR548AG2	100616440	brown	0.235702	0.179609	-0.275187	0.115218	0.444671	0.00841604	0.130486	0.462002	-0.0292679	0.869486
ENSG00000267134	RP11-146N18.1	284294	brown	0.235702	0.179609	-0.275187	0.115218	0.444671	0.00841604	0.130486	0.462002	-0.0292679	0.869486
ENSG00000265694	MIR4774	100616356	brown	0.235702	0.179609	-0.273402	0.11769	0.40969	0.0161187	0.172206	0.330121	-0.0127172	0.943094
ENSG00000254580	RP11-677I18.4	105369473	brown	0.235702	0.179609	-0.275187	0.115218	0.444671	0.00841604	0.130486	0.462002	-0.0292679	0.869486
ENSG00000265584	MIR3978	100616491	brown	0.235702	0.179609	-0.273402	0.11769	0.40969	0.0161187	0.172206	0.330121	-0.0127172	0.943094
ENSG00000196734	LCE1B	353132	brown	0.235702	0.179609	-0.273402	0.11769	0.40969	0.0161187	0.172206	0.330121	-0.0127172	0.943094
ENSG00000182824	AC008132.1	642643	brown	0.235702	0.179609	-0.273402	0.11769	0.40969	0.0161187	0.172206	0.330121	-0.0127172	0.943094
ENSG00000204612	FOXB2	442425	brown	0.235702	0.179609	-0.273402	0.11769	0.40969	0.0161187	0.172206	0.330121	-0.0127172	0.943094
ENSG00000166363	OR10A5	144124	brown	0.235702	0.179609	-0.16972	0.337257	0.404348	0.0177	0.119943	0.49925	-0.0435162	0.806948
ENSG00000258804	RP11-322L20.1	283585	brown	0.235702	0.179609	-0.275187	0.115218	0.444671	0.00841604	0.130486	0.462002	-0.0292679	0.869486
ENSG00000216077	MIR887	100126347	brown	0.235702	0.179609	-0.318145	0.0667032	0.426573	0.0118763	0.179221	0.310497	-0.0221896	0.90087
ENSG00000223614	RP11-468B6.1	730291	brown	0.235702	0.179609	-0.318145	0.0667032	0.426573	0.0118763	0.179221	0.310497	-0.0221896	0.90087
ENSG00000200406	SNORD114-23	767603	brown	0.235702	0.179609	-0.275187	0.115218	0.444671	0.00841604	0.130486	0.462002	-0.0292679	0.869486
ENSG00000265422	MIR4684	100616391	brown	0.235702	0.179609	-0.275187	0.115218	0.444671	0.00841604	0.130486	0.462002	-0.0292679	0.869486
ENSG00000268480	CTD-2586B10.1	105372267	brown	0.235702	0.179609	-0.261069	0.135872	0.392898	0.0215284	0.183267	0.299518	-0.0668465	0.7072
ENSG00000112337	SLC17A2	10246	brown	0.235702	0.179609	-0.275187	0.115218	0.444671	0.00841604	0.130486	0.462002	-0.0292679	0.869486
ENSG00000254654	AC068858.1	221122	brown	0.235702	0.179609	-0.261069	0.135872	0.392898	0.0215284	0.183267	0.299518	-0.0668465	0.7072
ENSG00000199390	SNORD114-7	767583	brown	0.235702	0.179609	-0.261069	0.135872	0.392898	0.0215284	0.183267	0.299518	-0.0668465	0.7072
ENSG00000254647	INS	3630	brown	0.235702	0.179609	-0.16972	0.337257	0.404348	0.0177	0.119943	0.49925	-0.0435162	0.806948
ENSG00000231532	AC022311.1	727982	brown	0.235702	0.179609	-0.275187	0.115218	0.444671	0.00841604	0.130486	0.462002	-0.0292679	0.869486
ENSG00000124812	CRISP1	167	brown	0.235702	0.179609	-0.275187	0.115218	0.444671	0.00841604	0.130486	0.462002	-0.0292679	0.869486
ENSG00000212051	MIR320C2	100302195	brown	0.235702	0.179609	-0.273402	0.11769	0.40969	0.0161187	0.172206	0.330121	-0.0127172	0.943094
ENSG00000221459	SNORA11C	100124540	brown	0.235702	0.179609	-0.16972	0.337257	0.404348	0.0177	0.119943	0.49925	-0.0435162	0.806948
ENSG00000117153	KLHL12	59349	brown	-0.235514	0.179968	0.203853	0.247523	-0.605796	0.000146677	0.272071	0.11956	0.545085	0.00085752
ENSG00000117569	PTBP2	58155	brown	-0.235218	0.180531	0.309876	0.0745083	-0.554841	0.00066039	0.317429	0.0673526	0.00201115	0.990993
ENSG00000073598	FNDC8	54752	brown	-0.234944	0.181055	0.365509	0.0335265	-0.62709	7.22682e-05	0.558199	0.000602491	0.24698	0.159076
ENSG00000119559	C19orf25	148223	brown	0.234742	0.18144	-0.238868	0.173665	0.832505	1.03002e-09	-0.730806	9.21811e-07	-0.386644	0.023894
ENSG00000082293	COL19A1	1310	brown	-0.234289	0.182308	0.298735	0.086127	-0.115085	0.516912	0.20954	0.234291	-0.191362	0.2783
ENSG00000133115	STOML3	161003	brown	0.234129	0.182616	-0.277423	0.112175	0.0259268	0.884279	0.20147	0.253212	-0.243033	0.16606
ENSG00000111701	APOBEC1	339	brown	0.233331	0.184154	-0.26309	0.132759	0.43408	0.0103178	-0.134912	0.446818	-0.0527614	0.766964
ENSG00000008869	HEATR5B	54497	brown	-0.233234	0.184343	0.273307	0.117823	-0.77838	5.98359e-08	0.700493	3.97977e-06	0.346954	0.0443957
ENSG00000126001	CEP250	11190	brown	0.233172	0.184463	-0.278526	0.110697	0.448887	0.00774664	0.150377	0.395946	0.19458	0.270145
ENSG00000118113	MMP8	4317	brown	0.233166	0.184475	-0.329406	0.0571212	0.231334	0.188046	0.0237899	0.89376	0.200889	0.254611
ENSG00000065970	FOXJ2	55810	brown	0.233002	0.184792	-0.290322	0.0957878	0.723414	1.34007e-06	-0.392402	0.0217085	-0.215726	0.220453
ENSG00000079974	RABL2B	11158	brown	-0.232685	0.185408	0.364859	0.033867	-0.481384	0.00394749	0.215875	0.220125	-0.468243	0.00522507
ENSG00000138892	TTLL8	164714	brown	0.232473	0.18582	-0.0321291	0.856852	0.338425	0.0502613	-0.0793921	0.655365	-0.370589	0.0309634
ENSG00000129562	DAD1	1603	brown	0.23213	0.186488	-0.372243	0.0301643	0.303247	0.0812648	-0.31564	0.0689964	0.246804	0.159383
ENSG00000130208	APOC1	341	brown	0.231857	0.187022	-0.278901	0.110197	0.565456	0.00049245	-0.510263	0.00204861	0.0427525	0.810274
ENSG00000102383	ZDHHC15	158866	brown	-0.231601	0.187523	0.251737	0.150943	-0.71303	2.22263e-06	0.538475	0.001019	0.372335	0.0301203
ENSG00000153498	SPACA7	122258	brown	0.231431	0.187856	-0.174383	0.323952	0.547765	0.000798792	-0.244646	0.163181	-0.157065	0.375022
ENSG00000134538	SLCO1B1	10599	brown	0.231031	0.18864	-0.227444	0.195788	0.338995	0.0498513	-0.125884	0.478076	-0.135399	0.445165
ENSG00000113569	NUP155	9631	brown	-0.230774	0.189146	0.265276	0.129451	-0.559608	0.000579557	0.54244	0.000919216	0.274099	0.11672
ENSG00000139436	GIT2	9815	brown	-0.230641	0.189409	0.3214	0.0638124	-0.707289	2.9129e-06	0.518705	0.00167271	-0.139309	0.432007
ENSG00000076984	MAP2K7	5609	brown	0.23024	0.190202	-0.197136	0.263778	0.819421	3.10463e-09	-0.498866	0.00267191	-0.591839	0.00022711
ENSG00000061987	MON2	23041	brown	-0.229933	0.19081	0.241202	0.169374	-0.52051	0.00160067	0.400044	0.0190666	-0.0752625	0.672267
ENSG00000105357	MYH14	79784	brown	0.229153	0.19236	-0.306363	0.0780322	0.86638	3.58152e-11	-0.563829	0.000515428	-0.146201	0.409342
ENSG00000115207	GTF3C2	2976	brown	-0.228734	0.193197	0.241572	0.168701	-0.608238	0.000135586	0.453183	0.00711195	-0.139188	0.432409
ENSG00000144713	RPL32	6161	brown	0.228242	0.194182	-0.266537	0.127572	0.855793	1.12026e-10	-0.666639	1.67263e-05	-0.057077	0.748494
ENSG00000136942	RPL35	11224	brown	0.228206	0.194255	-0.250292	0.153381	0.82558	1.86808e-09	-0.691198	6.01611e-06	-0.0813	0.647612
ENSG00000084092	NOA1	84273	brown	-0.227703	0.195266	0.162307	0.359086	-0.54731	0.000808488	0.301889	0.0827049	0.272107	0.11951
ENSG00000109705	NKX3-2	579	brown	0.227678	0.195317	-0.340006	0.0491297	0.368311	0.0320921	-0.0833517	0.639315	-0.261739	0.134834
ENSG00000106771	TMEM245	23731	brown	-0.227526	0.195624	0.257884	0.140886	-0.598646	0.000183963	0.360734	0.036091	0.0744864	0.675462
ENSG00000114757	PEX5L	51555	brown	-0.227304	0.196072	0.385959	0.0241655	-0.362464	0.0351443	0.327191	0.0589138	-0.318826	0.0660893
ENSG00000105492	SIGLEC6	946	brown	0.227089	0.196506	-0.17174	0.331452	0.412008	0.0154703	0.0169138	0.924361	-0.346844	0.0444681
ENSG00000118308	LRMP	4033	brown	-0.226925	0.196839	0.345961	0.0450488	-0.633657	5.74795e-05	0.39287	0.0215385	0.489572	0.00329629
ENSG00000089289	IGBP1	3476	brown	0.226875	0.196941	-0.290484	0.0955947	0.489855	0.00327559	-0.112362	0.526944	0.470071	0.00502844
[truncated: 850 more rows]

## Sheet: Blue
Supplementary Table S7. Gene module assignments and correlation in CTE, CTE/AD and AD
[truncated: 1,717 more rows]

## Sheet: Grey
Supplementary Table S7. Gene module assignments and correlation in CTE, CTE/AD and AD
[truncated: 3,597 more rows]
