# Supplementary material for: Alterations of transcriptome signatures in head trauma-related neurodegenerative disorders
Source: Sci Rep. 2020 Jun 1;10:8811. doi: 10.1038/s41598-020-65916-y (PMC7264177; doi:10.1038/s41598-020-65916-y)
Supplement: Supplementary file 9 — Supplementary Table 8. [file 41598_2020_65916_MOESM9_ESM.xlsx]

## Sheet: Sheet1
Supplementary Table S8. Gene-gene connection scores
GeneA	GeneB	zero	color	TO
GABRA1	AK5	0	M0039	0.237014
GABRA1	UNC5A	0	M0039	0.238125
GABRA1	TBC1D30	0	M0039	0.25028
GABRA1	GPR158	0	M0039	0.274547
GABRA1	FSTL4	0	M0039	0.245099
GABRA1	ACHE	0	M0039	0.223907
GABRA1	TRIM36	0	M0039	0.281103
GABRA1	ELMOD1	0	M0039	0.262112
GABRA1	MAPK13	0	M0039	0.246107
GABRA1	SLC8A2	0	M0039	0.255284
GABRA1	GRIA4	0	M0039	0.228333
GABRA1	SYP	0	M0039	0.224625
GABRA1	TAC1	0	M0039	0.239464
GABRA1	CACNG3	0	M0039	0.271795
GABRA1	BZW2	0	M0039	0.239412
GABRA1	NLK	0	M0039	0.232654
GABRA1	GRIA2	0	M0039	0.236476
GABRA1	CAMK4	0	M0039	0.227033
GABRA1	TTC39A	0	M0039	0.248968
GABRA1	MEF2C	0	M0039	0.263507
GABRA1	ADAM23	0	M0039	0.244515
GABRA1	KLHL29	0	M0039	0.22563
GABRA1	NIPAL2	0	M0039	0.262802
GABRA1	SH3GL2	0	M0039	0.260084
GABRA1	STAT4	0	M0039	0.252624
GABRA1	ME3	0	M0039	0.234095
GABRA1	NDRG4	0	M0039	0.246605
GABRA1	ZNF365	0	M0039	0.249457
GABRA1	PLK2	0	M0039	0.27253
GABRA1	SUSD4	0	M0039	0.249177
GABRA1	SPATS2	0	M0039	0.25209
GABRA1	STMN2	0	M0039	0.271869
GABRA1	ASIC2	0	M0039	0.220707
GABRA1	LSM11	0	M0039	0.272822
GABRA1	ELAVL2	0	M0039	0.264001
GABRA1	NT5DC3	0	M0039	0.231393
GABRA1	NCALD	0	M0039	0.22405
GABRA1	USP11	0	M0039	0.24403
GABRA1	GRIA3	0	M0039	0.274678
GABRA1	GABRA3	0	M0039	0.252702
GABRA1	STYK1	0	M0039	0.249408
GABRA1	KIAA1549L	0	M0039	0.278924
GABRA1	RAB27B	0	M0039	0.257519
GABRA1	AP3B2	0	M0039	0.249054
GABRA1	PTH2R	0	M0039	0.231533
GABRA1	UNC80	0	M0039	0.23427
GABRA1	NMNAT2	0	M0039	0.254483
GABRA1	KCNS1	0	M0039	0.28168
GABRA1	UBE2T	0	M0039	0.241267
GABRA1	SLC12A5	0	M0039	0.283633
GABRA1	RBFOX1	0	M0039	0.269693
GABRA1	DLG3	0	M0039	0.227569
GABRA1	UNC79	0	M0039	0.233124
GABRA1	ATP2B2	0	M0039	0.259426
GABRA1	MCHR1	0	M0039	0.247171
GABRA1	AHRR	0	M0039	0.249115
GABRA1	PPL	0	M0039	0.265368
GABRA1	UNC5D	0	M0039	0.245347
GABRA1	MAL2	0	M0039	0.24927
GABRA1	WIPF3	0	M0039	0.278911
GABRA1	PIANP	0	M0039	0.225396
GABRA1	WDR7	0	M0039	0.230232
GABRA1	GABRG2	0	M0039	0.278152
GABRA1	HMGCR	0	M0039	0.251786
GABRA1	MAP3K9	0	M0039	0.235454
GABRA1	LGALSL	0	M0039	0.268162
GABRA1	VIPR1	0	M0039	0.235842
GABRA1	INA	0	M0039	0.27456
GABRA1	RASGRF2	0	M0039	0.249076
GABRA1	ZNF385B	0	M0039	0.268225
GABRA1	OLFM3	0	M0039	0.24755
GABRA1	CEP170B	0	M0039	0.228899
GABRA1	CLSTN3	0	M0039	0.259382
GABRA1	PRICKLE1	0	M0039	0.275139
GABRA1	NDFIP2	0	M0039	0.253892
GABRA1	NEFM	0	M0039	0.231838
GABRA1	ACTR3B	0	M0039	0.232005
GABRA1	FGF14	0	M0039	0.256921
GABRA1	HTR2A	0	M0039	0.226616
GABRA1	ATP1B1	0	M0039	0.239226
GABRA1	MAPRE3	0	M0039	0.235209
GABRA1	NAPB	0	M0039	0.243434
GABRA1	OSBPL10	0	M0039	0.265997
GABRA1	FLRT3	0	M0039	0.246601
GABRA1	PCSK2	0	M0039	0.276862
GABRA1	TOMM34	0	M0039	0.227925
GABRA1	DRP2	0	M0039	0.255272
GABRA1	KCNS2	0	M0039	0.270718
GABRA1	ATP6V1B2	0	M0039	0.255099
GABRA1	RNF165	0	M0039	0.234978
GABRA1	RGS4	0	M0039	0.28489
GABRA1	GAD1	0	M0039	0.224516
GABRA1	CBLN2	0	M0039	0.259622
GABRA1	SLC7A8	0	M0039	0.237875
GABRA1	RHOBTB2	0	M0039	0.233382
GABRA1	TNFRSF21	0	M0039	0.221146
GABRA1	PAK3	0	M0039	0.261356
GABRA1	REEP1	0	M0039	0.27749
GABRA1	IGSF3	0	M0039	0.220485
GABRA1	LRRTM2	0	M0039	0.221004
GABRA1	STAR	0	M0039	0.248203
GABRA1	SLC17A7	0	M0039	0.22649
GABRA1	UCHL1	0	M0039	0.22771
GABRA1	MICAL2	0	M0039	0.280823
GABRA1	SCN2A	0	M0039	0.278122
GABRA1	TBR1	0	M0039	0.269286
GABRA1	MLIP	0	M0039	0.26499
GABRA1	KIAA0513	0	M0039	0.260849
GABRA1	STXBP1	0	M0039	0.27766
GABRA1	PTPRR	0	M0039	0.253829
GABRA1	KCNK1	0	M0039	0.267607
GABRA1	SEZ6	0	M0039	0.231424
GABRA1	SORCS1	0	M0039	0.257114
GABRA1	AC062028.1	0	M0039	0.245974
GABRA1	CACNA1B	0	M0039	0.253617
GABRA1	FGF12	0	M0039	0.252017
GABRA1	CHGB	0	M0039	0.264058
GABRA1	PLCH2	0	M0039	0.232301
GABRA1	RAB15	0	M0039	0.261425
GABRA1	GAD2	0	M0039	0.222405
GABRA1	AMPH	0	M0039	0.256611
GABRA1	FAXC	0	M0039	0.25881
GABRA1	RTN1	0	M0039	0.262432
GABRA1	MAP2	0	M0039	0.242256
GABRA1	EGR4	0	M0039	0.223096
GABRA1	PTK2B	0	M0039	0.273099
GABRA1	KIAA1324	0	M0039	0.245035
GABRA1	SERPINF1	0	M0039	0.245475
GABRA1	KCTD1	0	M0039	0.254615
GABRA1	NSF	0	M0039	0.275828
GABRA1	FHL2	0	M0039	0.264873
GABRA1	CA10	0	M0039	0.234283
GABRA1	CHGA	0	M0039	0.252806
GABRA1	CAMK1G	0	M0039	0.245925
GABRA1	LARGE	0	M0039	0.223167
GABRA1	RAB6B	0	M0039	0.234517
GABRA1	ACVR2A	0	M0039	0.237856
GABRA1	ASB2	0	M0039	0.258631
GABRA1	RASL11B	0	M0039	0.270009
GABRA1	UNC13A	0	M0039	0.270162
GABRA1	FBLN7	0	M0039	0.241727
GABRA1	KCNC1	0	M0039	0.250824
GABRA1	SYT1	0	M0039	0.286119
GABRA1	MAP2K4	0	M0039	0.220048
GABRA1	TMEM132D	0	M0039	0.249387
GABRA1	GLT1D1	0	M0039	0.242266
GABRA1	TSPAN13	0	M0039	0.247255
GABRA1	SULT4A1	0	M0039	0.26506
GABRA1	FBXL2	0	M0039	0.266797
GABRA1	SNAP25	0	M0039	0.261871
GABRA1	B4GALNT1	0	M0039	0.251779
GABRA1	TESPA1	0	M0039	0.267399
GABRA1	GLS2	0	M0039	0.28266
GABRA1	ATP2B3	0	M0039	0.285348
GABRA1	PAK1	0	M0039	0.227323
GABRA1	GLS	0	M0039	0.260817
GABRA1	FGF9	0	M0039	0.269665
GABRA1	SNAP91	0	M0039	0.285029
GABRA1	YWHAH	0	M0039	0.233023
GABRA1	ASPHD2	0	M0039	0.228417
GABRA1	R3HDM1	0	M0039	0.272447
GABRA1	RHOV	0	M0039	0.225609
GABRA1	ATP8A2	0	M0039	0.257284
GABRA1	AFF2	0	M0039	0.257409
GABRA1	GPR12	0	M0039	0.247384
GABRA1	SYT4	0	M0039	0.2563
GABRA1	HECW1	0	M0039	0.260516
GABRA1	RTN4	0	M0039	0.243165
GABRA1	CDH13	0	M0039	0.25689
GABRA1	CCNA1	0	M0039	0.248822
GABRA1	IPCEF1	0	M0039	0.248645
GABRA1	RNF175	0	M0039	0.227135
GABRA1	NEFH	0	M0039	0.257683
GABRA1	PHTF1	0	M0039	0.234487
GABRA1	PPP3CA	0	M0039	0.26053
GABRA1	VSTM2L	0	M0039	0.243152
GABRA1	RAB9B	0	M0039	0.248294
GABRA1	PDE1A	0	M0039	0.245237
GABRA1	ATRNL1	0	M0039	0.266918
GABRA1	SPHKAP	0	M0039	0.231443
GABRA1	KATNB1	0	M0039	0.23728
GABRA1	CHRM3	0	M0039	0.250699
GABRA1	CDH8	0	M0039	0.254793
GABRA1	ATP1A3	0	M0039	0.263276
GABRA1	PGRMC1	0	M0039	0.243892
GABRA1	PRRG3	0	M0039	0.27287
GABRA1	TMEM241	0	M0039	0.236362
GABRA1	NUAK1	0	M0039	0.258388
GABRA1	MYO15A	0	M0039	0.255503
GABRA1	ARMC9	0	M0039	0.220297
GABRA1	SYNGR3	0	M0039	0.238198
GABRA1	PTPN3	0	M0039	0.258511
GABRA1	GDA	0	M0039	0.261187
GABRA1	NRN1	0	M0039	0.223506
GABRA1	CACNA2D1	0	M0039	0.237917
GABRA1	TRIM37	0	M0039	0.227233
GABRA1	PRMT8	0	M0039	0.271367
GABRA1	GLRA2	0	M0039	0.229656
GABRA1	SLC17A6	0	M0039	0.27653
GABRA1	SLC6A7	0	M0039	0.234352
GABRA1	PPP3CB	0	M0039	0.223908
GABRA1	CDH22	0	M0039	0.224939
GABRA1	ANO3	0	M0039	0.273732
GABRA1	KCNA1	0	M0039	0.283904
GABRA1	CAMK2D	0	M0039	0.22589
GABRA1	CHRD	0	M0039	0.223245
PTPN5	TAGLN3	0	M0039	0.257455
PTPN5	EFNB3	0	M0039	0.230881
PTPN5	NECAB1	0	M0039	0.228138
PTPN5	GABRA1	0	M0039	0.27925
PTPN5	AK5	0	M0039	0.220398
PTPN5	GPR158	0	M0039	0.238146
PTPN5	FSTL4	0	M0039	0.233562
PTPN5	TRIM36	0	M0039	0.255917
PTPN5	ELMOD1	0	M0039	0.236963
PTPN5	SLC8A2	0	M0039	0.24031
PTPN5	SYP	0	M0039	0.231933
PTPN5	CACNG3	0	M0039	0.254533
PTPN5	MEF2C	0	M0039	0.257318
PTPN5	NIPAL2	0	M0039	0.230373
PTPN5	SH3GL2	0	M0039	0.228891
PTPN5	STAT4	0	M0039	0.233125
PTPN5	NDRG4	0	M0039	0.230912
PTPN5	PLK2	0	M0039	0.246773
PTPN5	SUSD4	0	M0039	0.245332
PTPN5	SPATS2	0	M0039	0.223426
PTPN5	STMN2	0	M0039	0.254128
PTPN5	LSM11	0	M0039	0.227964
PTPN5	ELAVL2	0	M0039	0.238269
PTPN5	NCALD	0	M0039	0.224324
PTPN5	USP11	0	M0039	0.230116
PTPN5	GRIA3	0	M0039	0.245392
PTPN5	GABRA3	0	M0039	0.230949
PTPN5	STYK1	0	M0039	0.237694
PTPN5	KIAA1549L	0	M0039	0.262926
PTPN5	RAB27B	0	M0039	0.243816
PTPN5	AP3B2	0	M0039	0.25126
PTPN5	NMNAT2	0	M0039	0.22848
PTPN5	KCNS1	0	M0039	0.248765
PTPN5	UBE2T	0	M0039	0.227511
PTPN5	SLC12A5	0	M0039	0.250357
PTPN5	RBFOX1	0	M0039	0.24002
PTPN5	DLG3	0	M0039	0.227667
PTPN5	ATP2B2	0	M0039	0.221749
PTPN5	MCHR1	0	M0039	0.236116
PTPN5	SYT13	0	M0039	0.220605
PTPN5	PPL	0	M0039	0.224951
PTPN5	UNC5D	0	M0039	0.237797
PTPN5	MAL2	0	M0039	0.245751
PTPN5	WIPF3	0	M0039	0.260005
PTPN5	PIANP	0	M0039	0.223068
PTPN5	GABRG2	0	M0039	0.251359
PTPN5	MAP3K9	0	M0039	0.228721
PTPN5	LGALSL	0	M0039	0.251763
PTPN5	VIPR1	0	M0039	0.229024
PTPN5	INA	0	M0039	0.237754
PTPN5	RASGRF2	0	M0039	0.228421
PTPN5	ZNF385B	0	M0039	0.230385
PTPN5	CEP170B	0	M0039	0.238466
PTPN5	CLSTN3	0	M0039	0.234283
PTPN5	PRICKLE1	0	M0039	0.244154
PTPN5	ACTR3B	0	M0039	0.23458
PTPN5	FGF14	0	M0039	0.232046
PTPN5	MAPRE3	0	M0039	0.224264
PTPN5	NAPB	0	M0039	0.240003
PTPN5	OSBPL10	0	M0039	0.225615
PTPN5	PCSK2	0	M0039	0.243161
PTPN5	DRP2	0	M0039	0.245573
PTPN5	KCNS2	0	M0039	0.249458
PTPN5	ATP6V1B2	0	M0039	0.227067
PTPN5	RNF165	0	M0039	0.236111
PTPN5	RGS4	0	M0039	0.258094
PTPN5	GAD1	0	M0039	0.220977
PTPN5	CBLN2	0	M0039	0.228223
PTPN5	RHOBTB2	0	M0039	0.231503
PTPN5	PAK3	0	M0039	0.243515
PTPN5	REEP1	0	M0039	0.255675
PTPN5	STAR	0	M0039	0.223831
PTPN5	SLC17A7	0	M0039	0.238839
PTPN5	UCHL1	0	M0039	0.226059
PTPN5	MICAL2	0	M0039	0.248051
PTPN5	SCN2A	0	M0039	0.250894
PTPN5	TBR1	0	M0039	0.234396
PTPN5	MLIP	0	M0039	0.240539
PTPN5	KIAA0513	0	M0039	0.255229
PTPN5	STXBP1	0	M0039	0.257934
PTPN5	PTPRR	0	M0039	0.243291
PTPN5	KCNK1	0	M0039	0.229247
PTPN5	SEZ6	0	M0039	0.220288
PTPN5	AC062028.1	0	M0039	0.240338
PTPN5	CACNA1B	0	M0039	0.23738
PTPN5	FGF12	0	M0039	0.238899
PTPN5	CHGB	0	M0039	0.245231
PTPN5	RAB15	0	M0039	0.256447
PTPN5	AMPH	0	M0039	0.227472
PTPN5	FAXC	0	M0039	0.232429
PTPN5	RTN1	0	M0039	0.228148
PTPN5	EGR4	0	M0039	0.226472
PTPN5	PTK2B	0	M0039	0.254316
PTPN5	SERPINF1	0	M0039	0.230633
PTPN5	KCTD1	0	M0039	0.237933
PTPN5	NSF	0	M0039	0.274965
PTPN5	FHL2	0	M0039	0.250774
PTPN5	CA10	0	M0039	0.227051
PTPN5	CHGA	0	M0039	0.229039
PTPN5	CAMK1G	0	M0039	0.234732
PTPN5	LARGE	0	M0039	0.224641
PTPN5	RAB6B	0	M0039	0.239856
PTPN5	ASB2	0	M0039	0.236544
PTPN5	RASL11B	0	M0039	0.253817
PTPN5	UNC13A	0	M0039	0.254484
PTPN5	FBLN7	0	M0039	0.242353
PTPN5	KCNC1	0	M0039	0.230642
PTPN5	SYT1	0	M0039	0.248806
PTPN5	TMEM132D	0	M0039	0.220344
PTPN5	GLT1D1	0	M0039	0.241818
PTPN5	TSPAN13	0	M0039	0.225523
PTPN5	SULT4A1	0	M0039	0.265443
PTPN5	FBXL2	0	M0039	0.228521
PTPN5	SNAP25	0	M0039	0.231765
PTPN5	B4GALNT1	0	M0039	0.220598
PTPN5	TESPA1	0	M0039	0.246422
PTPN5	GLS2	0	M0039	0.249509
PTPN5	ATP2B3	0	M0039	0.249523
PTPN5	GLS	0	M0039	0.221378
PTPN5	FGF9	0	M0039	0.251358
PTPN5	SNAP91	0	M0039	0.263769
PTPN5	YWHAH	0	M0039	0.226174
PTPN5	ASPHD2	0	M0039	0.222416
PTPN5	R3HDM1	0	M0039	0.249556
PTPN5	ATP8A2	0	M0039	0.245233
PTPN5	AFF2	0	M0039	0.22011
PTPN5	GPR12	0	M0039	0.222451
PTPN5	SYT4	0	M0039	0.23967
PTPN5	HECW1	0	M0039	0.248793
PTPN5	CDH13	0	M0039	0.23229
PTPN5	IPCEF1	0	M0039	0.227454
PTPN5	RNF175	0	M0039	0.228698
PTPN5	PPP3CA	0	M0039	0.233349
PTPN5	VSTM2L	0	M0039	0.249245
PTPN5	ATRNL1	0	M0039	0.224202
PTPN5	KATNB1	0	M0039	0.238739
PTPN5	CDH8	0	M0039	0.220855
PTPN5	ATP1A3	0	M0039	0.249807
PTPN5	PRRG3	0	M0039	0.247087
PTPN5	NUAK1	0	M0039	0.235577
PTPN5	MYO15A	0	M0039	0.225559
PTPN5	SYNGR3	0	M0039	0.233851
PTPN5	PTPN3	0	M0039	0.243522
PTPN5	GDA	0	M0039	0.235337
PTPN5	PRMT8	0	M0039	0.259178
PTPN5	SLC17A6	0	M0039	0.249082
PTPN5	SLC6A7	0	M0039	0.234404
PTPN5	CDH22	0	M0039	0.234797
PTPN5	ANO3	0	M0039	0.247188
PTPN5	KCNA1	0	M0039	0.241154
RAB3A	CAMKK2	0	M0039	0.258768
RAB3A	DACH2	0	M0039	0.236705
RAB3A	SLC27A2	0	M0039	0.227449
RAB3A	SYT7	0	M0039	0.252347
RAB3A	CAMKK1	0	M0039	0.230227
RAB3A	PTPN5	0	M0039	0.256941
RAB3A	TAGLN3	0	M0039	0.251848
RAB3A	EFNB3	0	M0039	0.232975
RAB3A	NECAB1	0	M0039	0.237653
RAB3A	GABRA1	0	M0039	0.256194
RAB3A	AK5	0	M0039	0.239218
RAB3A	GPR158	0	M0039	0.228075
RAB3A	FSTL4	0	M0039	0.227551
RAB3A	TRIM36	0	M0039	0.260217
RAB3A	SLC8A2	0	M0039	0.235511
RAB3A	SYP	0	M0039	0.246384
RAB3A	TAC1	0	M0039	0.242899
RAB3A	CACNG3	0	M0039	0.257354
RAB3A	NLK	0	M0039	0.233578
RAB3A	MEF2C	0	M0039	0.25746
RAB3A	STAT4	0	M0039	0.240502
RAB3A	ME3	0	M0039	0.229738
RAB3A	NDRG4	0	M0039	0.223123
RAB3A	PLK2	0	M0039	0.232833
RAB3A	SUSD4	0	M0039	0.256423
RAB3A	SPATS2	0	M0039	0.229643
RAB3A	STMN2	0	M0039	0.257382
RAB3A	LSM11	0	M0039	0.221542
RAB3A	ELAVL2	0	M0039	0.246387
RAB3A	NCALD	0	M0039	0.245597
RAB3A	USP11	0	M0039	0.238705
RAB3A	GRIA3	0	M0039	0.229406
RAB3A	GABRA3	0	M0039	0.223293
RAB3A	KIAA1549L	0	M0039	0.241433
RAB3A	RAB27B	0	M0039	0.245935
RAB3A	AP3B2	0	M0039	0.248903
RAB3A	UBE2T	0	M0039	0.241728
RAB3A	SLC12A5	0	M0039	0.229499
RAB3A	RBFOX1	0	M0039	0.221816
RAB3A	DLG3	0	M0039	0.241264
RAB3A	MCHR1	0	M0039	0.247537
RAB3A	SYT13	0	M0039	0.244701
RAB3A	UNC5D	0	M0039	0.253592
RAB3A	MAL2	0	M0039	0.252512
RAB3A	ICA1	0	M0039	0.222591
RAB3A	WIPF3	0	M0039	0.243282
RAB3A	PIANP	0	M0039	0.239983
RAB3A	GABRG2	0	M0039	0.231613
RAB3A	SYT5	0	M0039	0.23739
RAB3A	MAP3K9	0	M0039	0.229312
RAB3A	LGALSL	0	M0039	0.23471
RAB3A	VIPR1	0	M0039	0.23965
RAB3A	RASGRF2	0	M0039	0.223973
RAB3A	CEP170B	0	M0039	0.232998
RAB3A	CLSTN3	0	M0039	0.226623
RAB3A	PRICKLE1	0	M0039	0.222312
RAB3A	ACTR3B	0	M0039	0.241919
RAB3A	DNM1	0	M0039	0.22364
RAB3A	MAPRE3	0	M0039	0.236079
RAB3A	NAPB	0	M0039	0.264125
RAB3A	PCSK2	0	M0039	0.223823
RAB3A	DRP2	0	M0039	0.244161
RAB3A	KCNS2	0	M0039	0.246525
RAB3A	ATP6V1B2	0	M0039	0.233229
RAB3A	RNF165	0	M0039	0.250678
RAB3A	CCKBR	0	M0039	0.234402
RAB3A	RGS4	0	M0039	0.244524
RAB3A	GAD1	0	M0039	0.243065
RAB3A	RHOBTB2	0	M0039	0.220848
RAB3A	PAK3	0	M0039	0.255939
RAB3A	REEP1	0	M0039	0.246279
RAB3A	SLC17A7	0	M0039	0.243152
RAB3A	UCHL1	0	M0039	0.252296
RAB3A	MICAL2	0	M0039	0.227371
RAB3A	SCN2A	0	M0039	0.239344
RAB3A	TBR1	0	M0039	0.238717
RAB3A	MLIP	0	M0039	0.231926
RAB3A	KIAA0513	0	M0039	0.252896
RAB3A	STXBP1	0	M0039	0.231688
RAB3A	PTPRR	0	M0039	0.236579
RAB3A	AC062028.1	0	M0039	0.235645
RAB3A	CACNA1B	0	M0039	0.238513
RAB3A	FGF12	0	M0039	0.239013
RAB3A	CHGB	0	M0039	0.246761
RAB3A	RAB15	0	M0039	0.239302
RAB3A	EGR4	0	M0039	0.227369
RAB3A	ADD2	0	M0039	0.232374
RAB3A	PTK2B	0	M0039	0.238625
RAB3A	SERPINF1	0	M0039	0.238107
RAB3A	NSF	0	M0039	0.264502
RAB3A	FHL2	0	M0039	0.23655
RAB3A	CA10	0	M0039	0.221895
RAB3A	CHGA	0	M0039	0.224206
RAB3A	CAMK1G	0	M0039	0.234193
RAB3A	LARGE	0	M0039	0.235063
RAB3A	RAB6B	0	M0039	0.251511
RAB3A	ASB2	0	M0039	0.236989
RAB3A	RASL11B	0	M0039	0.248481
RAB3A	UNC13A	0	M0039	0.25785
RAB3A	FBLN7	0	M0039	0.224158
RAB3A	KCNC1	0	M0039	0.226287
RAB3A	SYT1	0	M0039	0.241743
RAB3A	GLT1D1	0	M0039	0.235967
RAB3A	SULT4A1	0	M0039	0.263798
RAB3A	FBXL2	0	M0039	0.220231
RAB3A	TESPA1	0	M0039	0.225783
RAB3A	GLS2	0	M0039	0.241163
RAB3A	ATP2B3	0	M0039	0.237618
RAB3A	GABBR2	0	M0039	0.226434
RAB3A	PAK1	0	M0039	0.22131
RAB3A	FGF9	0	M0039	0.225834
RAB3A	SNAP91	0	M0039	0.264463
RAB3A	YWHAH	0	M0039	0.2372
RAB3A	BEX1	0	M0039	0.235225
RAB3A	R3HDM1	0	M0039	0.241796
RAB3A	ACOT7	0	M0039	0.244127
RAB3A	ATP8A2	0	M0039	0.248841
RAB3A	SYT4	0	M0039	0.25914
RAB3A	HECW1	0	M0039	0.263745
RAB3A	SLC1A6	0	M0039	0.22296
RAB3A	IPCEF1	0	M0039	0.242032
RAB3A	RNF175	0	M0039	0.244035
RAB3A	BEX2	0	M0039	0.229608
RAB3A	PPP3CA	0	M0039	0.227568
RAB3A	VSTM2L	0	M0039	0.241064
RAB3A	SLC30A3	0	M0039	0.22651
RAB3A	KATNB1	0	M0039	0.224524
RAB3A	ATP1A3	0	M0039	0.249257
RAB3A	PRRG3	0	M0039	0.235809
RAB3A	NUAK1	0	M0039	0.227804
RAB3A	MYO15A	0	M0039	0.234424
RAB3A	SYNGR3	0	M0039	0.247839
RAB3A	PTPN3	0	M0039	0.246238
RAB3A	GDA	0	M0039	0.244146
RAB3A	PRMT8	0	M0039	0.254395
RAB3A	HAS1	0	M0039	0.225437
RAB3A	GLRA2	0	M0039	0.220456
RAB3A	SLC17A6	0	M0039	0.234053
RAB3A	SLC6A7	0	M0039	0.231683
RAB3A	CDH22	0	M0039	0.233801
RAB3A	ANO3	0	M0039	0.244924
RAB3A	KCNA1	0	M0039	0.222664
KIAA1549L	RAB27B	0	M0039	0.247433
KIAA1549L	AP3B2	0	M0039	0.244465
KIAA1549L	NMNAT2	0	M0039	0.235967
KIAA1549L	KCNS1	0	M0039	0.259241
KIAA1549L	UBE2T	0	M0039	0.245699
KIAA1549L	SLC12A5	0	M0039	0.266602
KIAA1549L	RBFOX1	0	M0039	0.241637
KIAA1549L	DLG3	0	M0039	0.223352
KIAA1549L	ATP2B2	0	M0039	0.234616
KIAA1549L	MCHR1	0	M0039	0.241095
KIAA1549L	AHRR	0	M0039	0.243548
KIAA1549L	PPL	0	M0039	0.252708
KIAA1549L	UNC5D	0	M0039	0.224988
KIAA1549L	MAL2	0	M0039	0.244018
KIAA1549L	WIPF3	0	M0039	0.263292
KIAA1549L	WDR7	0	M0039	0.22591
KIAA1549L	GABRG2	0	M0039	0.261717
KIAA1549L	HMGCR	0	M0039	0.24845
KIAA1549L	MAP3K9	0	M0039	0.221079
KIAA1549L	LGALSL	0	M0039	0.241928
KIAA1549L	INA	0	M0039	0.246551
KIAA1549L	RASGRF2	0	M0039	0.238611
KIAA1549L	ZNF385B	0	M0039	0.237348
KIAA1549L	OLFM3	0	M0039	0.228337
KIAA1549L	CEP170B	0	M0039	0.228387
KIAA1549L	CLSTN3	0	M0039	0.253546
KIAA1549L	PRICKLE1	0	M0039	0.258889
KIAA1549L	NDFIP2	0	M0039	0.241536
KIAA1549L	ACTR3B	0	M0039	0.224261
KIAA1549L	FGF14	0	M0039	0.238082
KIAA1549L	REEP5	0	M0039	0.224826
KIAA1549L	MAPRE3	0	M0039	0.228986
KIAA1549L	NAPB	0	M0039	0.232789
KIAA1549L	OSBPL10	0	M0039	0.264092
KIAA1549L	PCSK2	0	M0039	0.265935
KIAA1549L	TOMM34	0	M0039	0.221788
KIAA1549L	DRP2	0	M0039	0.23506
KIAA1549L	KCNS2	0	M0039	0.251973
KIAA1549L	ATP6V1B2	0	M0039	0.248691
KIAA1549L	RGS4	0	M0039	0.25922
KIAA1549L	CBLN2	0	M0039	0.249865
KIAA1549L	PAK3	0	M0039	0.238092
KIAA1549L	REEP1	0	M0039	0.263644
KIAA1549L	STAR	0	M0039	0.228448
KIAA1549L	SLC17A7	0	M0039	0.2332
KIAA1549L	UCHL1	0	M0039	0.221899
KIAA1549L	MICAL2	0	M0039	0.270031
KIAA1549L	SCN2A	0	M0039	0.257635
KIAA1549L	TBR1	0	M0039	0.235718
KIAA1549L	MLIP	0	M0039	0.25189
KIAA1549L	KIAA0513	0	M0039	0.252087
KIAA1549L	STXBP1	0	M0039	0.263393
KIAA1549L	PTPRR	0	M0039	0.249344
KIAA1549L	KCNK1	0	M0039	0.259525
KIAA1549L	SEZ6	0	M0039	0.227107
KIAA1549L	SORCS1	0	M0039	0.232741
KIAA1549L	AC062028.1	0	M0039	0.232877
KIAA1549L	CACNA1B	0	M0039	0.243246
KIAA1549L	FGF12	0	M0039	0.227968
KIAA1549L	CHGB	0	M0039	0.250883
KIAA1549L	RAB15	0	M0039	0.259646
KIAA1549L	AMPH	0	M0039	0.240639
KIAA1549L	FAXC	0	M0039	0.247305
KIAA1549L	RTN1	0	M0039	0.254269
KIAA1549L	MAP2	0	M0039	0.226284
KIAA1549L	EGR4	0	M0039	0.224152
KIAA1549L	PTK2B	0	M0039	0.262636
KIAA1549L	KIAA1324	0	M0039	0.227119
KIAA1549L	SERPINF1	0	M0039	0.244049
KIAA1549L	KCTD1	0	M0039	0.243932
KIAA1549L	NSF	0	M0039	0.274703
KIAA1549L	FHL2	0	M0039	0.238432
KIAA1549L	CHGA	0	M0039	0.224385
KIAA1549L	CAMK1G	0	M0039	0.231061
KIAA1549L	LARGE	0	M0039	0.227441
KIAA1549L	RAB6B	0	M0039	0.231266
KIAA1549L	ACVR2A	0	M0039	0.228774
KIAA1549L	ASB2	0	M0039	0.255614
KIAA1549L	RASL11B	0	M0039	0.255994
KIAA1549L	UNC13A	0	M0039	0.251167
KIAA1549L	FBLN7	0	M0039	0.228628
KIAA1549L	KCNC1	0	M0039	0.228824
KIAA1549L	SYT1	0	M0039	0.262973
KIAA1549L	TMEM132D	0	M0039	0.228914
KIAA1549L	GLT1D1	0	M0039	0.225707
KIAA1549L	TSPAN13	0	M0039	0.234495
KIAA1549L	SULT4A1	0	M0039	0.246675
KIAA1549L	FBXL2	0	M0039	0.259055
KIAA1549L	SNAP25	0	M0039	0.231574
KIAA1549L	B4GALNT1	0	M0039	0.247494
KIAA1549L	TESPA1	0	M0039	0.259568
KIAA1549L	GLS2	0	M0039	0.265521
KIAA1549L	ATP2B3	0	M0039	0.267649
KIAA1549L	PAK1	0	M0039	0.221105
KIAA1549L	GLS	0	M0039	0.258432
KIAA1549L	FGF9	0	M0039	0.23347
KIAA1549L	SNAP91	0	M0039	0.267152
KIAA1549L	YWHAH	0	M0039	0.232965
KIAA1549L	ASPHD2	0	M0039	0.241828
KIAA1549L	R3HDM1	0	M0039	0.253106
KIAA1549L	ATP8A2	0	M0039	0.237502
KIAA1549L	AFF2	0	M0039	0.231713
KIAA1549L	GPR12	0	M0039	0.222384
KIAA1549L	SYT4	0	M0039	0.243188
KIAA1549L	HECW1	0	M0039	0.23934
KIAA1549L	RTN4	0	M0039	0.229335
KIAA1549L	CDH13	0	M0039	0.243758
KIAA1549L	CCNA1	0	M0039	0.249071
KIAA1549L	IPCEF1	0	M0039	0.230531
KIAA1549L	PHTF1	0	M0039	0.231285
KIAA1549L	PPP3CA	0	M0039	0.229972
KIAA1549L	VSTM2L	0	M0039	0.227074
KIAA1549L	RAB9B	0	M0039	0.23687
KIAA1549L	PDE1A	0	M0039	0.222142
KIAA1549L	ATRNL1	0	M0039	0.239784
KIAA1549L	KATNB1	0	M0039	0.229294
KIAA1549L	CHRM3	0	M0039	0.233589
KIAA1549L	CDH8	0	M0039	0.242886
KIAA1549L	ATP1A3	0	M0039	0.245904
KIAA1549L	PGRMC1	0	M0039	0.237766
KIAA1549L	PRRG3	0	M0039	0.24985
KIAA1549L	NUAK1	0	M0039	0.227944
KIAA1549L	MYO15A	0	M0039	0.227865
KIAA1549L	SYNGR3	0	M0039	0.232309
KIAA1549L	PTPN3	0	M0039	0.254403
KIAA1549L	GDA	0	M0039	0.256316
KIAA1549L	CACNA2D1	0	M0039	0.226321
KIAA1549L	PRMT8	0	M0039	0.253401
KIAA1549L	GLRA2	0	M0039	0.22309
KIAA1549L	SLC17A6	0	M0039	0.262193
KIAA1549L	CDH22	0	M0039	0.227948
KIAA1549L	ANO3	0	M0039	0.267261
KIAA1549L	KCNA1	0	M0039	0.244753
KIAA1549L	CAMK2D	0	M0039	0.237343
SLC12A5	RBFOX1	0	M0039	0.266323
SLC12A5	ATP2B2	0	M0039	0.253827
SLC12A5	AHRR	0	M0039	0.228749
SLC12A5	PPL	0	M0039	0.263792
SLC12A5	MAL2	0	M0039	0.223329
SLC12A5	WIPF3	0	M0039	0.267303
SLC12A5	RSPO2	0	M0039	0.229276
SLC12A5	WDR7	0	M0039	0.223032
SLC12A5	GABRG2	0	M0039	0.271256
SLC12A5	NPTN	0	M0039	0.227799
SLC12A5	HMGCR	0	M0039	0.250873
SLC12A5	LGALSL	0	M0039	0.251343
SLC12A5	INA	0	M0039	0.274739
SLC12A5	RASGRF2	0	M0039	0.221227
SLC12A5	ZNF385B	0	M0039	0.255055
SLC12A5	OLFM3	0	M0039	0.258245
SLC12A5	CEP170B	0	M0039	0.220523
SLC12A5	CLSTN3	0	M0039	0.242954
SLC12A5	PRICKLE1	0	M0039	0.270835
SLC12A5	NDFIP2	0	M0039	0.259408
SLC12A5	NEFM	0	M0039	0.236549
SLC12A5	FGF14	0	M0039	0.255953
SLC12A5	HTR2A	0	M0039	0.224198
SLC12A5	CCDC64	0	M0039	0.226254
SLC12A5	OSBPL10	0	M0039	0.250008
SLC12A5	ATP2B1	0	M0039	0.224477
SLC12A5	PCSK2	0	M0039	0.27299
SLC12A5	KCNS2	0	M0039	0.237054
SLC12A5	ATP6V1B2	0	M0039	0.235899
SLC12A5	RGS4	0	M0039	0.270223
SLC12A5	CBLN2	0	M0039	0.258717
SLC12A5	PAK3	0	M0039	0.231018
SLC12A5	REEP1	0	M0039	0.261153
SLC12A5	IGSF3	0	M0039	0.235021
SLC12A5	LRRTM2	0	M0039	0.232551
SLC12A5	STAR	0	M0039	0.2482
SLC12A5	MICAL2	0	M0039	0.261182
SLC12A5	SCN2A	0	M0039	0.252488
SLC12A5	TBR1	0	M0039	0.228865
SLC12A5	MLIP	0	M0039	0.239258
SLC12A5	KIAA0513	0	M0039	0.23487
SLC12A5	STXBP1	0	M0039	0.283006
SLC12A5	PTPRR	0	M0039	0.225227
SLC12A5	KCNK1	0	M0039	0.266209
SLC12A5	STXBP5L	0	M0039	0.229073
SLC12A5	SORCS1	0	M0039	0.248007
SLC12A5	AC062028.1	0	M0039	0.223598
SLC12A5	FGF12	0	M0039	0.235511
SLC12A5	CHGB	0	M0039	0.247723
SLC12A5	WASF1	0	M0039	0.22844
SLC12A5	RAB15	0	M0039	0.23723
SLC12A5	AMPH	0	M0039	0.266817
SLC12A5	FAXC	0	M0039	0.266806
SLC12A5	RTN1	0	M0039	0.263173
SLC12A5	MAP2	0	M0039	0.25801
SLC12A5	PTK2B	0	M0039	0.245924
SLC12A5	SERPINF1	0	M0039	0.234642
SLC12A5	KCTD1	0	M0039	0.249076
SLC12A5	NSF	0	M0039	0.272996
SLC12A5	FHL2	0	M0039	0.239711
SLC12A5	ASB2	0	M0039	0.233426
SLC12A5	RASL11B	0	M0039	0.240905
SLC12A5	UNC13A	0	M0039	0.240631
SLC12A5	SYT1	0	M0039	0.273433
SLC12A5	MAP2K4	0	M0039	0.240379
SLC12A5	TMEM132D	0	M0039	0.246312
SLC12A5	GLT1D1	0	M0039	0.232351
SLC12A5	TSPAN13	0	M0039	0.240519
SLC12A5	RBFOX2	0	M0039	0.222659
SLC12A5	SULT4A1	0	M0039	0.238397
SLC12A5	FBXL2	0	M0039	0.249059
SLC12A5	SNAP25	0	M0039	0.266565
SLC12A5	AFF3	0	M0039	0.230361
SLC12A5	LANCL3	0	M0039	0.224737
SLC12A5	B4GALNT1	0	M0039	0.221555
SLC12A5	TESPA1	0	M0039	0.249571
SLC12A5	GLS2	0	M0039	0.25287
SLC12A5	ATP2B3	0	M0039	0.258623
SLC12A5	PAK1	0	M0039	0.220059
SLC12A5	GLS	0	M0039	0.263208
SLC12A5	MAPK9	0	M0039	0.229083
SLC12A5	FGF9	0	M0039	0.245341
SLC12A5	SNAP91	0	M0039	0.261069
SLC12A5	YWHAH	0	M0039	0.222769
SLC12A5	ITPR1	0	M0039	0.222483
SLC12A5	R3HDM1	0	M0039	0.24567
SLC12A5	ATP8A2	0	M0039	0.221367
SLC12A5	AFF2	0	M0039	0.268857
SLC12A5	GPR12	0	M0039	0.248091
SLC12A5	RTN4	0	M0039	0.245289
SLC12A5	CDH13	0	M0039	0.252824
SLC12A5	CCNA1	0	M0039	0.250985
SLC12A5	NEFH	0	M0039	0.241258
SLC12A5	PHTF1	0	M0039	0.238049
SLC12A5	PPP3CA	0	M0039	0.238983
SLC12A5	ICAM5	0	M0039	0.242465
SLC12A5	RAB9B	0	M0039	0.25621
SLC12A5	PDE1A	0	M0039	0.24812
SLC12A5	ATRNL1	0	M0039	0.272094
SLC12A5	SPHKAP	0	M0039	0.220926
SLC12A5	KATNB1	0	M0039	0.228474
SLC12A5	CHRM3	0	M0039	0.254919
SLC12A5	CDH8	0	M0039	0.253396
SLC12A5	ATP1A3	0	M0039	0.234127
SLC12A5	PGRMC1	0	M0039	0.240313
SLC12A5	PRRG3	0	M0039	0.245436
SLC12A5	NUAK1	0	M0039	0.237693
SLC12A5	PTPN3	0	M0039	0.233069
SLC12A5	GDA	0	M0039	0.236148
SLC12A5	NRN1	0	M0039	0.229613
SLC12A5	EPHA5	0	M0039	0.231458
SLC12A5	CACNA2D1	0	M0039	0.243452
SLC12A5	TRIM37	0	M0039	0.239293
SLC12A5	PRMT8	0	M0039	0.252071
SLC12A5	RIMBP2	0	M0039	0.237843
SLC12A5	SLC17A6	0	M0039	0.26431
SLC12A5	PPP3CB	0	M0039	0.237293
SLC12A5	SEH1L	0	M0039	0.224098
SLC12A5	ANO3	0	M0039	0.243983
SLC12A5	KCNA1	0	M0039	0.251886
SLC12A5	CAMK2D	0	M0039	0.23437
PLK2	SPATS2	0	M0039	0.222197
PLK2	STMN2	0	M0039	0.235911
PLK2	LSM11	0	M0039	0.235658
PLK2	USP11	0	M0039	0.221879
PLK2	GABRA3	0	M0039	0.240294
PLK2	STYK1	0	M0039	0.236098
PLK2	KIAA1549L	0	M0039	0.262298
PLK2	RAB27B	0	M0039	0.246356
PLK2	PTH2R	0	M0039	0.229498
PLK2	NMNAT2	0	M0039	0.247869
PLK2	KCNS1	0	M0039	0.220071
PLK2	UBE2T	0	M0039	0.224621
PLK2	SLC12A5	0	M0039	0.265819
PLK2	RBFOX1	0	M0039	0.252886
PLK2	LPPR5	0	M0039	0.222427
PLK2	AHRR	0	M0039	0.223139
PLK2	PPL	0	M0039	0.228322
PLK2	MAL2	0	M0039	0.231339
PLK2	WIPF3	0	M0039	0.258589
PLK2	GABRG2	0	M0039	0.25468
PLK2	NPTN	0	M0039	0.229193
PLK2	HMGCR	0	M0039	0.253939
PLK2	LGALSL	0	M0039	0.239675
PLK2	INA	0	M0039	0.249078
PLK2	OLFM3	0	M0039	0.242067
PLK2	CLSTN3	0	M0039	0.23294
PLK2	PRICKLE1	0	M0039	0.251126
PLK2	NDFIP2	0	M0039	0.243659
PLK2	TUSC3	0	M0039	0.234673
PLK2	ACTR3B	0	M0039	0.222572
PLK2	FGF14	0	M0039	0.245986
PLK2	HTR2A	0	M0039	0.240203
PLK2	OSBPL10	0	M0039	0.240949
PLK2	PCSK2	0	M0039	0.264579
PLK2	ATP6V1B2	0	M0039	0.221691
PLK2	RGS4	0	M0039	0.253034
PLK2	CBLN2	0	M0039	0.23361
PLK2	PAK3	0	M0039	0.228262
PLK2	REEP1	0	M0039	0.249779
PLK2	IGSF3	0	M0039	0.231754
PLK2	STAR	0	M0039	0.240765
PLK2	MICAL2	0	M0039	0.230102
PLK2	SCN2A	0	M0039	0.235864
PLK2	KIAA0513	0	M0039	0.22056
PLK2	STXBP1	0	M0039	0.275371
PLK2	KCNK1	0	M0039	0.237397
PLK2	FGF12	0	M0039	0.2365
PLK2	CHGB	0	M0039	0.236694
PLK2	WASF1	0	M0039	0.220647
PLK2	RAB15	0	M0039	0.230417
PLK2	AMPH	0	M0039	0.250253
PLK2	FAXC	0	M0039	0.260728
PLK2	RTN1	0	M0039	0.246653
PLK2	MAP2	0	M0039	0.247381
PLK2	PTK2B	0	M0039	0.224347
PLK2	SERPINF1	0	M0039	0.237882
PLK2	KCTD1	0	M0039	0.250236
PLK2	NSF	0	M0039	0.272264
PLK2	FHL2	0	M0039	0.226105
PLK2	CA10	0	M0039	0.223526
PLK2	ASB2	0	M0039	0.220898
PLK2	RASL11B	0	M0039	0.23537
PLK2	UNC13A	0	M0039	0.236749
PLK2	SYT1	0	M0039	0.253598
PLK2	TMEM132D	0	M0039	0.242921
PLK2	GLT1D1	0	M0039	0.225797
PLK2	TSPAN13	0	M0039	0.252591
PLK2	SULT4A1	0	M0039	0.239875
PLK2	FBXL2	0	M0039	0.23141
PLK2	SNAP25	0	M0039	0.251081
PLK2	TESPA1	0	M0039	0.230775
PLK2	GLS2	0	M0039	0.229506
PLK2	ATP2B3	0	M0039	0.233126
PLK2	GLS	0	M0039	0.247711
PLK2	FGF9	0	M0039	0.225308
PLK2	SNAP91	0	M0039	0.25208
PLK2	YWHAH	0	M0039	0.236159
PLK2	R3HDM1	0	M0039	0.223036
PLK2	AFF2	0	M0039	0.24584
PLK2	GPR12	0	M0039	0.242546
PLK2	RTN4	0	M0039	0.235996
PLK2	CDH13	0	M0039	0.241937
PLK2	CCNA1	0	M0039	0.2545
PLK2	PHTF1	0	M0039	0.225846
PLK2	PPP3CA	0	M0039	0.238682
PLK2	ICAM5	0	M0039	0.233654
PLK2	RAB9B	0	M0039	0.253489
PLK2	PDE1A	0	M0039	0.242846
PLK2	ATRNL1	0	M0039	0.232115
PLK2	SRD5A1	0	M0039	0.225329
PLK2	CHRM3	0	M0039	0.220437
PLK2	CDH8	0	M0039	0.241424
PLK2	ATP1A3	0	M0039	0.223929
PLK2	PGRMC1	0	M0039	0.232584
PLK2	PRRG3	0	M0039	0.233888
PLK2	PTPN3	0	M0039	0.226022
PLK2	GDA	0	M0039	0.227987
PLK2	NRN1	0	M0039	0.228294
PLK2	EPHA5	0	M0039	0.229015
PLK2	CACNA2D1	0	M0039	0.223704
PLK2	TRIM37	0	M0039	0.233166
PLK2	PRMT8	0	M0039	0.248631
PLK2	RIMBP2	0	M0039	0.226348
PLK2	SLC17A6	0	M0039	0.25606
PLK2	PPP3CB	0	M0039	0.235248
PLK2	ANO3	0	M0039	0.235038
PLK2	CAMK2D	0	M0039	0.240983
SYT7	PTPN5	0	M0039	0.242921
SYT7	TAGLN3	0	M0039	0.227268
SYT7	THY1	0	M0039	0.22211
SYT7	TOLLIP	0	M0039	0.221393
SYT7	EFNB3	0	M0039	0.229956
SYT7	NECAB1	0	M0039	0.232971
SYT7	GABRA1	0	M0039	0.251231
SYT7	AK5	0	M0039	0.228456
SYT7	TRIM36	0	M0039	0.244638
SYT7	SLC8A2	0	M0039	0.247527
SYT7	SYP	0	M0039	0.241416
SYT7	CACNG3	0	M0039	0.249208
SYT7	MEF2C	0	M0039	0.229257
SYT7	SUSD4	0	M0039	0.229516
SYT7	STMN2	0	M0039	0.238266
SYT7	ELAVL2	0	M0039	0.251011
SYT7	NCALD	0	M0039	0.229126
SYT7	GRIA3	0	M0039	0.228672
SYT7	KIAA1549L	0	M0039	0.238034
SYT7	RAB27B	0	M0039	0.226284
SYT7	AP3B2	0	M0039	0.259158
SYT7	UBE2T	0	M0039	0.224784
SYT7	MCHR1	0	M0039	0.232494
SYT7	SYT13	0	M0039	0.236532
SYT7	UNC5D	0	M0039	0.248184
SYT7	MAL2	0	M0039	0.223338
SYT7	WIPF3	0	M0039	0.220608
SYT7	PIANP	0	M0039	0.247478
SYT7	SYT5	0	M0039	0.231488
SYT7	MAP3K9	0	M0039	0.239117
SYT7	BCL11A	0	M0039	0.22922
SYT7	VIPR1	0	M0039	0.23738
SYT7	CEP170B	0	M0039	0.225576
SYT7	TMEM178A	0	M0039	0.221739
SYT7	DNM1	0	M0039	0.236831
SYT7	MAPRE3	0	M0039	0.233816
SYT7	NAPB	0	M0039	0.242775
SYT7	DRP2	0	M0039	0.23299
SYT7	KCNS2	0	M0039	0.233291
SYT7	RNF165	0	M0039	0.240904
SYT7	CCKBR	0	M0039	0.226852
SYT7	RGS4	0	M0039	0.222847
SYT7	PAK3	0	M0039	0.230753
SYT7	REEP1	0	M0039	0.228901
SYT7	SLC17A7	0	M0039	0.244374
SYT7	UCHL1	0	M0039	0.23894
SYT7	MICAL2	0	M0039	0.226989
SYT7	SCN2A	0	M0039	0.230871
SYT7	TBR1	0	M0039	0.236709
SYT7	KIAA0513	0	M0039	0.242675
SYT7	STXBP1	0	M0039	0.220552
SYT7	PTPRR	0	M0039	0.237713
SYT7	CACNA1B	0	M0039	0.234685
SYT7	PLCH2	0	M0039	0.221197
SYT7	RAB15	0	M0039	0.242255
SYT7	EGR4	0	M0039	0.236641
SYT7	ADD2	0	M0039	0.237643
SYT7	PTK2B	0	M0039	0.228872
SYT7	NSF	0	M0039	0.248319
SYT7	CHGA	0	M0039	0.227632
SYT7	CAMK1G	0	M0039	0.237778
SYT7	LARGE	0	M0039	0.225442
SYT7	RAB6B	0	M0039	0.235548
SYT7	ASB2	0	M0039	0.222516
SYT7	RASL11B	0	M0039	0.23355
SYT7	UNC13A	0	M0039	0.238255
SYT7	KCNH3	0	M0039	0.22382
SYT7	KCNC1	0	M0039	0.234352
SYT7	SYT1	0	M0039	0.22271
SYT7	SULT4A1	0	M0039	0.255908
SYT7	GLS2	0	M0039	0.23083
SYT7	ATP2B3	0	M0039	0.233274
SYT7	GABBR2	0	M0039	0.233791
SYT7	P2RX5	0	M0039	0.225029
SYT7	SNAP91	0	M0039	0.245717
SYT7	R3HDM1	0	M0039	0.225158
SYT7	ACOT7	0	M0039	0.235646
SYT7	ATP8A2	0	M0039	0.240559
SYT7	SYT4	0	M0039	0.248845
SYT7	HECW1	0	M0039	0.250028
SYT7	IPCEF1	0	M0039	0.238387
SYT7	RNF175	0	M0039	0.224162
SYT7	VSTM2L	0	M0039	0.243048
SYT7	SLC30A3	0	M0039	0.226514
SYT7	ATP1A3	0	M0039	0.247474
SYT7	PRRG3	0	M0039	0.236966
SYT7	MYO15A	0	M0039	0.230366
SYT7	ARMC9	0	M0039	0.222212
SYT7	SYNGR3	0	M0039	0.252505
SYT7	PTPN3	0	M0039	0.228998
SYT7	GDA	0	M0039	0.222811
SYT7	PRMT8	0	M0039	0.229692
SYT7	SLC6A7	0	M0039	0.239585
SYT7	CDH22	0	M0039	0.222923
SYT7	ANO3	0	M0039	0.24714
AP3B2	KCNS1	0	M0039	0.224285
AP3B2	UBE2T	0	M0039	0.225808
AP3B2	SLC12A5	0	M0039	0.223203
AP3B2	DLG3	0	M0039	0.226449
AP3B2	MCHR1	0	M0039	0.242761
AP3B2	AHRR	0	M0039	0.226508
AP3B2	SYT13	0	M0039	0.241126
AP3B2	UNC5D	0	M0039	0.250701
AP3B2	MAL2	0	M0039	0.223957
AP3B2	WIPF3	0	M0039	0.225645
AP3B2	PIANP	0	M0039	0.252343
AP3B2	SYT5	0	M0039	0.231172
AP3B2	MAP3K9	0	M0039	0.23616
AP3B2	BCL11A	0	M0039	0.227791
AP3B2	VIPR1	0	M0039	0.239701
AP3B2	RASGRF2	0	M0039	0.225969
AP3B2	CEP170B	0	M0039	0.224154
AP3B2	CLSTN3	0	M0039	0.227321
AP3B2	TMEM178A	0	M0039	0.229226
AP3B2	DNM1	0	M0039	0.234193
AP3B2	MAPRE3	0	M0039	0.245655
AP3B2	NAPB	0	M0039	0.246681
AP3B2	DRP2	0	M0039	0.242813
AP3B2	KCNS2	0	M0039	0.24973
AP3B2	ATP6V1B2	0	M0039	0.226306
AP3B2	RNF165	0	M0039	0.236218
AP3B2	CCKBR	0	M0039	0.22034
AP3B2	RGS4	0	M0039	0.226223
AP3B2	ADAM19	0	M0039	0.220539
AP3B2	PAK3	0	M0039	0.228987
AP3B2	REEP1	0	M0039	0.233879
AP3B2	SLC17A7	0	M0039	0.237872
AP3B2	UCHL1	0	M0039	0.24425
AP3B2	MICAL2	0	M0039	0.242879
AP3B2	SCN2A	0	M0039	0.237094
AP3B2	TBR1	0	M0039	0.234619
AP3B2	MLIP	0	M0039	0.239434
AP3B2	KIAA0513	0	M0039	0.248191
AP3B2	STXBP1	0	M0039	0.221343
AP3B2	PTPRR	0	M0039	0.246271
AP3B2	SEZ6	0	M0039	0.225982
AP3B2	AC062028.1	0	M0039	0.22085
AP3B2	CACNA1B	0	M0039	0.251365
AP3B2	CHGB	0	M0039	0.224296
AP3B2	PLCH2	0	M0039	0.233909
AP3B2	RAB15	0	M0039	0.242286
AP3B2	EGR4	0	M0039	0.233398
AP3B2	ADD2	0	M0039	0.241882
AP3B2	PTK2B	0	M0039	0.24732
AP3B2	KIAA1324	0	M0039	0.220083
AP3B2	NSF	0	M0039	0.245952
AP3B2	FHL2	0	M0039	0.22012
AP3B2	CHGA	0	M0039	0.240204
AP3B2	CAMK1G	0	M0039	0.252941
AP3B2	LARGE	0	M0039	0.228619
AP3B2	RAB6B	0	M0039	0.240715
AP3B2	ASB2	0	M0039	0.238429
AP3B2	RASL11B	0	M0039	0.238391
AP3B2	UNC13A	0	M0039	0.24482
AP3B2	MEF2D	0	M0039	0.224513
AP3B2	LRFN1	0	M0039	0.225069
AP3B2	KCNC1	0	M0039	0.244826
AP3B2	SYT1	0	M0039	0.229221
AP3B2	SULT4A1	0	M0039	0.250075
AP3B2	FBXL2	0	M0039	0.223473
AP3B2	B4GALNT1	0	M0039	0.23466
AP3B2	TESPA1	0	M0039	0.223328
AP3B2	GLS2	0	M0039	0.247716
AP3B2	ATP2B3	0	M0039	0.245445
AP3B2	GABBR2	0	M0039	0.224994
AP3B2	P2RX5	0	M0039	0.229206
AP3B2	SNAP91	0	M0039	0.247334
AP3B2	R3HDM1	0	M0039	0.238341
AP3B2	ACOT7	0	M0039	0.24022
AP3B2	ATP8A2	0	M0039	0.245195
AP3B2	SYT4	0	M0039	0.256389
AP3B2	HECW1	0	M0039	0.253247
AP3B2	IPCEF1	0	M0039	0.25112
AP3B2	RNF175	0	M0039	0.228827
AP3B2	VSTM2L	0	M0039	0.238511
AP3B2	SLC30A3	0	M0039	0.225995
AP3B2	RAP1GAP	0	M0039	0.224132
AP3B2	ATP1A3	0	M0039	0.254373
AP3B2	PRRG3	0	M0039	0.23648
AP3B2	TMEM241	0	M0039	0.229036
AP3B2	MYO15A	0	M0039	0.237874
AP3B2	ARMC9	0	M0039	0.229677
AP3B2	SYNGR3	0	M0039	0.257067
AP3B2	PTPN3	0	M0039	0.241555
AP3B2	GDA	0	M0039	0.239323
AP3B2	PRMT8	0	M0039	0.229401
AP3B2	SLC6A7	0	M0039	0.243663
AP3B2	CDH22	0	M0039	0.226498
AP3B2	ANO3	0	M0039	0.253998
AP3B2	KCNA1	0	M0039	0.227873
STXBP1	PTPRR	0	M0039	0.235771
STXBP1	KCNK1	0	M0039	0.273498
STXBP1	STXBP5L	0	M0039	0.226276
STXBP1	SORCS1	0	M0039	0.252975
STXBP1	AC062028.1	0	M0039	0.228223
STXBP1	CACNA1B	0	M0039	0.221528
STXBP1	FGF12	0	M0039	0.245981
STXBP1	CHGB	0	M0039	0.258125
STXBP1	WASF1	0	M0039	0.233379
STXBP1	RAB15	0	M0039	0.246443
STXBP1	GAD2	0	M0039	0.221374
STXBP1	AMPH	0	M0039	0.273746
STXBP1	FAXC	0	M0039	0.274117
STXBP1	RTN1	0	M0039	0.275189
STXBP1	MAP2	0	M0039	0.266852
STXBP1	PTK2B	0	M0039	0.247658
STXBP1	KIAA1324	0	M0039	0.227992
STXBP1	SERPINF1	0	M0039	0.245309
STXBP1	KCTD1	0	M0039	0.257745
STXBP1	NSF	0	M0039	0.271959
STXBP1	FHL2	0	M0039	0.254955
STXBP1	CA10	0	M0039	0.224677
STXBP1	ADAMTS3	0	M0039	0.222993
STXBP1	ASB2	0	M0039	0.246267
STXBP1	RASL11B	0	M0039	0.250121
STXBP1	UNC13A	0	M0039	0.24926
STXBP1	FBLN7	0	M0039	0.223425
STXBP1	SYT1	0	M0039	0.284195
STXBP1	MAP2K4	0	M0039	0.246847
STXBP1	TMEM132D	0	M0039	0.251944
STXBP1	GLT1D1	0	M0039	0.244592
STXBP1	TSPAN13	0	M0039	0.250908
STXBP1	RBFOX2	0	M0039	0.228619
STXBP1	SULT4A1	0	M0039	0.240322
STXBP1	FBXL2	0	M0039	0.256544
STXBP1	SNAP25	0	M0039	0.276606
STXBP1	AFF3	0	M0039	0.232717
STXBP1	LANCL3	0	M0039	0.227011
STXBP1	B4GALNT1	0	M0039	0.231045
STXBP1	TESPA1	0	M0039	0.247575
STXBP1	GLS2	0	M0039	0.261516
STXBP1	ATP2B3	0	M0039	0.265946
STXBP1	PAK1	0	M0039	0.231706
STXBP1	GLS	0	M0039	0.275182
STXBP1	MAPK9	0	M0039	0.243921
STXBP1	FGF9	0	M0039	0.245609
STXBP1	SNAP91	0	M0039	0.272993
STXBP1	YWHAH	0	M0039	0.234721
STXBP1	ITPR1	0	M0039	0.221933
STXBP1	ASPHD2	0	M0039	0.220406
STXBP1	R3HDM1	0	M0039	0.251373
STXBP1	ATP8A2	0	M0039	0.229693
STXBP1	AFF2	0	M0039	0.272145
STXBP1	GPR12	0	M0039	0.258448
STXBP1	SYT4	0	M0039	0.225667
STXBP1	HECW1	0	M0039	0.230016
STXBP1	RTN4	0	M0039	0.259345
STXBP1	CDH13	0	M0039	0.259892
STXBP1	CCNA1	0	M0039	0.266983
STXBP1	NEFH	0	M0039	0.243322
STXBP1	PHTF1	0	M0039	0.2495
STXBP1	PPP3CA	0	M0039	0.251746
STXBP1	ICAM5	0	M0039	0.250179
STXBP1	RAB9B	0	M0039	0.267981
STXBP1	PDE1A	0	M0039	0.263436
STXBP1	ATRNL1	0	M0039	0.266483
STXBP1	CDH18	0	M0039	0.222141
STXBP1	SPHKAP	0	M0039	0.231369
STXBP1	SRD5A1	0	M0039	0.222983
STXBP1	KATNB1	0	M0039	0.235287
STXBP1	CHRM3	0	M0039	0.256817
STXBP1	CDH8	0	M0039	0.264798
STXBP1	ATP1A3	0	M0039	0.23846
STXBP1	PGRMC1	0	M0039	0.250847
STXBP1	PRRG3	0	M0039	0.255784
STXBP1	NUAK1	0	M0039	0.253935
STXBP1	PTPN3	0	M0039	0.243421
STXBP1	GDA	0	M0039	0.245983
STXBP1	NRN1	0	M0039	0.238006
STXBP1	EPHA5	0	M0039	0.240655
STXBP1	CACNA2D1	0	M0039	0.246954
STXBP1	TRIM37	0	M0039	0.246108
STXBP1	PRMT8	0	M0039	0.262573
STXBP1	GLRA2	0	M0039	0.220056
STXBP1	RIMBP2	0	M0039	0.241493
STXBP1	SLC17A6	0	M0039	0.265259
STXBP1	PPP3CB	0	M0039	0.252121
STXBP1	SEH1L	0	M0039	0.231507
STXBP1	ANO3	0	M0039	0.249992
STXBP1	KCNA1	0	M0039	0.253678
STXBP1	CAMK2D	0	M0039	0.250586
PCSK2	ATP6V1B2	0	M0039	0.223945
PCSK2	RGS4	0	M0039	0.257581
PCSK2	CBLN2	0	M0039	0.244972
PCSK2	CHN1	0	M0039	0.225234
PCSK2	PAK3	0	M0039	0.227044
PCSK2	REEP1	0	M0039	0.254905
PCSK2	IGSF3	0	M0039	0.244174
PCSK2	LRRTM2	0	M0039	0.236231
PCSK2	STAR	0	M0039	0.240894
PCSK2	MICAL2	0	M0039	0.248035
PCSK2	SCN2A	0	M0039	0.244007
PCSK2	TBR1	0	M0039	0.222025
PCSK2	KIAA0513	0	M0039	0.220565
PCSK2	STXBP1	0	M0039	0.28227
PCSK2	KCNK1	0	M0039	0.260887
PCSK2	SORCS1	0	M0039	0.237741
PCSK2	FGF12	0	M0039	0.22871
PCSK2	CHGB	0	M0039	0.233133
PCSK2	WASF1	0	M0039	0.237206
PCSK2	RAB15	0	M0039	0.232738
PCSK2	AMPH	0	M0039	0.259886
PCSK2	FAXC	0	M0039	0.267113
PCSK2	RTN1	0	M0039	0.262098
PCSK2	MAP2	0	M0039	0.251253
PCSK2	PTK2B	0	M0039	0.227613
PCSK2	SERPINF1	0	M0039	0.232243
PCSK2	KCTD1	0	M0039	0.25297
PCSK2	NSF	0	M0039	0.269179
PCSK2	FHL2	0	M0039	0.232191
PCSK2	ADAMTS3	0	M0039	0.221912
PCSK2	ASB2	0	M0039	0.226102
PCSK2	RASL11B	0	M0039	0.237577
PCSK2	UNC13A	0	M0039	0.229976
PCSK2	SYT1	0	M0039	0.26413
PCSK2	SORBS2	0	M0039	0.223389
PCSK2	MAP2K4	0	M0039	0.243526
PCSK2	TMEM132D	0	M0039	0.245309
PCSK2	TSPAN13	0	M0039	0.253094
PCSK2	RBFOX2	0	M0039	0.224392
PCSK2	SULT4A1	0	M0039	0.231485
PCSK2	FBXL2	0	M0039	0.241469
PCSK2	SNAP25	0	M0039	0.256598
PCSK2	AFF3	0	M0039	0.231969
PCSK2	LANCL3	0	M0039	0.223751
PCSK2	TESPA1	0	M0039	0.234948
PCSK2	GLS2	0	M0039	0.240173
PCSK2	ATP2B3	0	M0039	0.248601
PCSK2	GLS	0	M0039	0.264115
PCSK2	MAPK9	0	M0039	0.225931
PCSK2	FGF9	0	M0039	0.225052
PCSK2	SNAP91	0	M0039	0.253052
PCSK2	YWHAH	0	M0039	0.225055
PCSK2	R3HDM1	0	M0039	0.226185
PCSK2	AFF2	0	M0039	0.253345
PCSK2	GPR12	0	M0039	0.247849
PCSK2	RTN4	0	M0039	0.240823
PCSK2	CDH13	0	M0039	0.244653
PCSK2	CCNA1	0	M0039	0.266823
PCSK2	RNF128	0	M0039	0.22389
PCSK2	PHTF1	0	M0039	0.239672
PCSK2	PPP3CA	0	M0039	0.243925
PCSK2	ICAM5	0	M0039	0.245188
PCSK2	RAB9B	0	M0039	0.257594
PCSK2	PDE1A	0	M0039	0.253406
PCSK2	ATRNL1	0	M0039	0.251825
PCSK2	CDH18	0	M0039	0.222337
PCSK2	CHRM3	0	M0039	0.245116
PCSK2	CDH8	0	M0039	0.252631
PCSK2	ATP1A3	0	M0039	0.223679
PCSK2	PGRMC1	0	M0039	0.235957
PCSK2	PRRG3	0	M0039	0.242522
PCSK2	NUAK1	0	M0039	0.222987
PCSK2	PTPN3	0	M0039	0.222636
PCSK2	GDA	0	M0039	0.227847
PCSK2	NRN1	0	M0039	0.224552
PCSK2	EPHA5	0	M0039	0.243765
PCSK2	CACNA2D1	0	M0039	0.245494
PCSK2	TRIM37	0	M0039	0.231926
PCSK2	PRMT8	0	M0039	0.243579
PCSK2	RIMBP2	0	M0039	0.246993
PCSK2	SLC17A6	0	M0039	0.260556
PCSK2	LNX1	0	M0039	0.22525
PCSK2	PPP3CB	0	M0039	0.237717
PCSK2	SEH1L	0	M0039	0.223685
PCSK2	ANO3	0	M0039	0.240536
PCSK2	KCNA1	0	M0039	0.225966
PCSK2	CAMK2D	0	M0039	0.246834
RAB3C	NRSN1	0	M0039	0.242139
RAB3C	PRDM8	0	M0039	0.243592
RAB3C	PPFIA4	0	M0039	0.222071
RAB3C	CNR1	0	M0039	0.22275
RAB3C	KCNIP2	0	M0039	0.222429
RAB3C	RAB3A	0	M0039	0.238076
RAB3C	CAMKK2	0	M0039	0.230775
RAB3C	DACH2	0	M0039	0.249451
RAB3C	HLF	0	M0039	0.233293
RAB3C	PTPN5	0	M0039	0.244442
RAB3C	TAGLN3	0	M0039	0.260712
RAB3C	GABRA1	0	M0039	0.271265
RAB3C	TRIM36	0	M0039	0.234717
RAB3C	ELMOD1	0	M0039	0.231154
RAB3C	CACNG3	0	M0039	0.225919
RAB3C	MEF2C	0	M0039	0.221933
RAB3C	SH3GL2	0	M0039	0.238395
RAB3C	NDRG4	0	M0039	0.237396
RAB3C	PLK2	0	M0039	0.253038
RAB3C	STMN2	0	M0039	0.246898
RAB3C	GABRA3	0	M0039	0.232859
RAB3C	KIAA1549L	0	M0039	0.251436
RAB3C	RAB27B	0	M0039	0.247691
RAB3C	NMNAT2	0	M0039	0.242046
RAB3C	SLC12A5	0	M0039	0.261624
RAB3C	RBFOX1	0	M0039	0.251915
RAB3C	MAL2	0	M0039	0.220574
RAB3C	WIPF3	0	M0039	0.238538
RAB3C	GABRG2	0	M0039	0.244621
RAB3C	HMGCR	0	M0039	0.230445
RAB3C	LGALSL	0	M0039	0.234435
RAB3C	INA	0	M0039	0.244212
RAB3C	OLFM3	0	M0039	0.239017
RAB3C	CLSTN3	0	M0039	0.222737
RAB3C	PRICKLE1	0	M0039	0.234652
RAB3C	NDFIP2	0	M0039	0.227257
RAB3C	FGF14	0	M0039	0.242423
RAB3C	HTR2A	0	M0039	0.230005
RAB3C	PCSK2	0	M0039	0.255906
RAB3C	RGS4	0	M0039	0.253916
RAB3C	PAK3	0	M0039	0.233664
RAB3C	REEP1	0	M0039	0.239176
RAB3C	STAR	0	M0039	0.226043
RAB3C	SCN2A	0	M0039	0.227542
RAB3C	STXBP1	0	M0039	0.272358
RAB3C	FGF12	0	M0039	0.237178
RAB3C	CHGB	0	M0039	0.239255
RAB3C	AMPH	0	M0039	0.246232
RAB3C	FAXC	0	M0039	0.24144
RAB3C	RTN1	0	M0039	0.224995
RAB3C	MAP2	0	M0039	0.25197
RAB3C	KCTD1	0	M0039	0.227915
RAB3C	NSF	0	M0039	0.269853
RAB3C	CA10	0	M0039	0.228337
RAB3C	UNC13A	0	M0039	0.247444
RAB3C	SYT1	0	M0039	0.253959
RAB3C	TMEM132D	0	M0039	0.237651
RAB3C	GLT1D1	0	M0039	0.229906
RAB3C	TSPAN13	0	M0039	0.244875
RAB3C	SULT4A1	0	M0039	0.249122
RAB3C	SNAP25	0	M0039	0.259524
RAB3C	MAPK9	0	M0039	0.226284
RAB3C	SNAP91	0	M0039	0.260607
RAB3C	YWHAH	0	M0039	0.222808
RAB3C	AFF2	0	M0039	0.250904
RAB3C	GPR12	0	M0039	0.240021
RAB3C	RTN4	0	M0039	0.233967
RAB3C	CDH13	0	M0039	0.23395
RAB3C	CCNA1	0	M0039	0.231943
RAB3C	PPP3CA	0	M0039	0.23759
RAB3C	RAB9B	0	M0039	0.234173
RAB3C	PDE1A	0	M0039	0.24987
RAB3C	ATRNL1	0	M0039	0.227676
RAB3C	CDH8	0	M0039	0.235682
RAB3C	ATP1A3	0	M0039	0.22672
RAB3C	PGRMC1	0	M0039	0.222308
RAB3C	PRRG3	0	M0039	0.224961
RAB3C	NUAK1	0	M0039	0.222743
RAB3C	NRN1	0	M0039	0.237145
RAB3C	TRIM37	0	M0039	0.224962
RAB3C	PRMT8	0	M0039	0.242587
RAB3C	SLC17A6	0	M0039	0.243899
RAB3C	ANO3	0	M0039	0.226973
NSF	FHL2	0	M0039	0.252639
NSF	CA10	0	M0039	0.233807
NSF	CHGA	0	M0039	0.230195
NSF	CAMK1G	0	M0039	0.236996
NSF	LARGE	0	M0039	0.238668
NSF	RAB6B	0	M0039	0.250824
NSF	ACVR2A	0	M0039	0.226178
NSF	ASB2	0	M0039	0.26371
NSF	RASL11B	0	M0039	0.266554
NSF	UNC13A	0	M0039	0.269112
NSF	SLC32A1	0	M0039	0.221067
NSF	FBLN7	0	M0039	0.239003
NSF	KCNC1	0	M0039	0.229552
NSF	SYT1	0	M0039	0.276614
NSF	TMEM132D	0	M0039	0.237612
NSF	GLT1D1	0	M0039	0.252955
NSF	TSPAN13	0	M0039	0.244156
NSF	SULT4A1	0	M0039	0.269137
NSF	RTN3	0	M0039	0.223457
NSF	FBXL2	0	M0039	0.258936
NSF	SNAP25	0	M0039	0.25289
NSF	B4GALNT1	0	M0039	0.237782
NSF	TESPA1	0	M0039	0.262704
NSF	GLS2	0	M0039	0.268846
NSF	ATP2B3	0	M0039	0.265624
NSF	PAK1	0	M0039	0.25367
NSF	GLS	0	M0039	0.259274
NSF	FGF9	0	M0039	0.244522
NSF	SNAP91	0	M0039	0.285004
NSF	YWHAH	0	M0039	0.259039
NSF	ASPHD2	0	M0039	0.235002
NSF	BEX1	0	M0039	0.228706
NSF	R3HDM1	0	M0039	0.266895
NSF	RHOV	0	M0039	0.235724
NSF	ACOT7	0	M0039	0.229278
NSF	ATP8A2	0	M0039	0.250181
NSF	AFF2	0	M0039	0.255759
NSF	GPR12	0	M0039	0.23627
NSF	SYT4	0	M0039	0.260741
NSF	HECW1	0	M0039	0.25999
NSF	RTN4	0	M0039	0.251521
NSF	CDH13	0	M0039	0.259194
NSF	CCNA1	0	M0039	0.247057
NSF	IPCEF1	0	M0039	0.243407
NSF	RNF175	0	M0039	0.241416
NSF	BEX2	0	M0039	0.230407
NSF	NEFH	0	M0039	0.226424
NSF	PEX11B	0	M0039	0.232187
NSF	PHTF1	0	M0039	0.23104
NSF	PPP3CA	0	M0039	0.240974
NSF	VSTM2L	0	M0039	0.23404
NSF	RAB9B	0	M0039	0.246767
NSF	PDE1A	0	M0039	0.237524
NSF	ATRNL1	0	M0039	0.237338
NSF	SRD5A1	0	M0039	0.22001
NSF	KATNB1	0	M0039	0.252223
NSF	CHRM3	0	M0039	0.223806
NSF	CDH8	0	M0039	0.247813
NSF	ATP1A3	0	M0039	0.258666
NSF	PGRMC1	0	M0039	0.2506
NSF	PRRG3	0	M0039	0.251922
NSF	TMEM241	0	M0039	0.227602
NSF	NUAK1	0	M0039	0.248466
NSF	MYO15A	0	M0039	0.238415
NSF	ARMC9	0	M0039	0.221234
NSF	SYNGR3	0	M0039	0.240217
NSF	PTPN3	0	M0039	0.266073
NSF	GDA	0	M0039	0.269185
NSF	NRN1	0	M0039	0.220531
NSF	TRIM37	0	M0039	0.240096
NSF	PRMT8	0	M0039	0.275927
NSF	GLRA2	0	M0039	0.224714
NSF	SLC17A6	0	M0039	0.267522
NSF	SLC6A7	0	M0039	0.221176
NSF	PPP3CB	0	M0039	0.23633
NSF	CDH22	0	M0039	0.23623
NSF	ANO3	0	M0039	0.263809
NSF	KCNA1	0	M0039	0.248304
NSF	CAMK2D	0	M0039	0.241565
GABRG2	HMGCR	0	M0039	0.240223
GABRG2	LGALSL	0	M0039	0.230681
GABRG2	INA	0	M0039	0.253259
GABRG2	ZNF385B	0	M0039	0.237305
GABRG2	OLFM3	0	M0039	0.236235
GABRG2	CLSTN3	0	M0039	0.23471
GABRG2	PRICKLE1	0	M0039	0.257654
GABRG2	NDFIP2	0	M0039	0.233684
GABRG2	NEFM	0	M0039	0.231675
GABRG2	FGF14	0	M0039	0.236297
GABRG2	HTR2A	0	M0039	0.227433
GABRG2	OSBPL10	0	M0039	0.226758
GABRG2	ATP2B1	0	M0039	0.225036
GABRG2	PCSK2	0	M0039	0.263835
GABRG2	RGS4	0	M0039	0.250008
GABRG2	CBLN2	0	M0039	0.233014
GABRG2	PAK3	0	M0039	0.224789
GABRG2	REEP1	0	M0039	0.247837
GABRG2	IGSF3	0	M0039	0.227544
GABRG2	STAR	0	M0039	0.230116
GABRG2	MICAL2	0	M0039	0.235287
GABRG2	SCN2A	0	M0039	0.237875
GABRG2	STXBP1	0	M0039	0.280464
GABRG2	KCNK1	0	M0039	0.241285
GABRG2	SORCS1	0	M0039	0.228441
GABRG2	FGF12	0	M0039	0.226902
GABRG2	CHGB	0	M0039	0.23125
GABRG2	RAB15	0	M0039	0.223769
GABRG2	AMPH	0	M0039	0.251805
GABRG2	FAXC	0	M0039	0.253991
GABRG2	RTN1	0	M0039	0.246149
GABRG2	MAP2	0	M0039	0.238297
GABRG2	KCTD1	0	M0039	0.247386
GABRG2	NSF	0	M0039	0.270195
GABRG2	FHL2	0	M0039	0.241328
GABRG2	RASL11B	0	M0039	0.228553
GABRG2	UNC13A	0	M0039	0.235167
GABRG2	SYT1	0	M0039	0.249958
GABRG2	MAP2K4	0	M0039	0.223964
GABRG2	TMEM132D	0	M0039	0.235442
GABRG2	TSPAN13	0	M0039	0.238011
GABRG2	SULT4A1	0	M0039	0.23703
GABRG2	FBXL2	0	M0039	0.222755
GABRG2	SNAP25	0	M0039	0.249215
GABRG2	AFF3	0	M0039	0.224642
GABRG2	TESPA1	0	M0039	0.226249
GABRG2	GLS2	0	M0039	0.232218
GABRG2	ATP2B3	0	M0039	0.23939
GABRG2	GLS	0	M0039	0.24271
GABRG2	MAPK9	0	M0039	0.22182
GABRG2	FGF9	0	M0039	0.229154
GABRG2	SNAP91	0	M0039	0.249619
GABRG2	AFF2	0	M0039	0.238472
GABRG2	GPR12	0	M0039	0.243454
GABRG2	RTN4	0	M0039	0.235212
GABRG2	CDH13	0	M0039	0.232058
GABRG2	CCNA1	0	M0039	0.244216
GABRG2	PHTF1	0	M0039	0.226803
GABRG2	PPP3CA	0	M0039	0.237024
GABRG2	ICAM5	0	M0039	0.23165
GABRG2	RAB9B	0	M0039	0.240816
GABRG2	PDE1A	0	M0039	0.224141
GABRG2	ATRNL1	0	M0039	0.243706
GABRG2	CHRM3	0	M0039	0.22665
GABRG2	CDH8	0	M0039	0.235205
GABRG2	ATP1A3	0	M0039	0.22775
GABRG2	PRRG3	0	M0039	0.230641
GABRG2	NUAK1	0	M0039	0.228146
GABRG2	NRN1	0	M0039	0.226844
GABRG2	EPHA5	0	M0039	0.223801
GABRG2	CACNA2D1	0	M0039	0.223173
GABRG2	TRIM37	0	M0039	0.226445
GABRG2	PRMT8	0	M0039	0.237223
GABRG2	RIMBP2	0	M0039	0.222484
GABRG2	SLC17A6	0	M0039	0.248397
GABRG2	PPP3CB	0	M0039	0.230887
GABRG2	KCNA1	0	M0039	0.226698
SYP	TAC1	0	M0039	0.223146
SYP	CACNG3	0	M0039	0.238255
SYP	NLK	0	M0039	0.223622
SYP	MEF2C	0	M0039	0.232517
SYP	SUSD4	0	M0039	0.240831
SYP	ELAVL2	0	M0039	0.223599
SYP	NCALD	0	M0039	0.238935
SYP	AP3B2	0	M0039	0.240075
SYP	UBE2T	0	M0039	0.234226
SYP	DLG3	0	M0039	0.236916
SYP	MCHR1	0	M0039	0.23404
SYP	SYT13	0	M0039	0.251763
SYP	UNC5D	0	M0039	0.239363
SYP	MAL2	0	M0039	0.233216
SYP	ICA1	0	M0039	0.220504
SYP	PIANP	0	M0039	0.240801
SYP	SYT5	0	M0039	0.242694
SYP	ABCC12	0	M0039	0.221166
SYP	BCL11A	0	M0039	0.225247
SYP	VIPR1	0	M0039	0.229318
SYP	DNM1	0	M0039	0.234337
SYP	MAPRE3	0	M0039	0.232209
SYP	NAPB	0	M0039	0.253022
SYP	DRP2	0	M0039	0.228021
SYP	KCNS2	0	M0039	0.224496
SYP	RNF165	0	M0039	0.235543
SYP	CCKBR	0	M0039	0.236588
SYP	GAD1	0	M0039	0.231161
SYP	PAK3	0	M0039	0.222359
SYP	SLC17A7	0	M0039	0.238781
SYP	UCHL1	0	M0039	0.252947
SYP	KIAA0513	0	M0039	0.235286
SYP	SNCB	0	M0039	0.228085
SYP	CACNA1B	0	M0039	0.225758
SYP	SCN2B	0	M0039	0.22503
SYP	RAB15	0	M0039	0.22131
SYP	EGR4	0	M0039	0.229783
SYP	ADD2	0	M0039	0.235872
SYP	PTK2B	0	M0039	0.22082
SYP	NSF	0	M0039	0.238314
SYP	CAMK1G	0	M0039	0.220188
SYP	LARGE	0	M0039	0.223488
SYP	RAB6B	0	M0039	0.243264
SYP	ASB2	0	M0039	0.222554
SYP	RASL11B	0	M0039	0.226337
SYP	UNC13A	0	M0039	0.230091
SYP	KCNH3	0	M0039	0.224609
SYP	SULT4A1	0	M0039	0.243756
SYP	GABBR2	0	M0039	0.222613
SYP	SNAP91	0	M0039	0.231248
SYP	FABP3	0	M0039	0.224626
SYP	BEX1	0	M0039	0.231123
SYP	ACOT7	0	M0039	0.248477
SYP	ATP8A2	0	M0039	0.226231
SYP	KIAA2022	0	M0039	0.223168
SYP	SYT4	0	M0039	0.247164
SYP	HECW1	0	M0039	0.241603
SYP	SLC1A6	0	M0039	0.22735
SYP	IPCEF1	0	M0039	0.230234
SYP	RNF175	0	M0039	0.243865
SYP	VSTM2L	0	M0039	0.226086
SYP	SLC30A3	0	M0039	0.237077
SYP	ATP1A3	0	M0039	0.229348
SYP	SYNGR3	0	M0039	0.246734
SYP	PTPN3	0	M0039	0.226606
SYP	GDA	0	M0039	0.221432
SYP	PRMT8	0	M0039	0.223749
SYP	HAS1	0	M0039	0.227262
SYP	SLC6A7	0	M0039	0.221029
SYP	CDH22	0	M0039	0.228013
SYP	ANO3	0	M0039	0.221801
CACNG3	MEF2C	0	M0039	0.227047
CACNG3	PLK2	0	M0039	0.232468
CACNG3	SUSD4	0	M0039	0.222371
CACNG3	STMN2	0	M0039	0.22841
CACNG3	ELAVL2	0	M0039	0.220549
CACNG3	KIAA1549L	0	M0039	0.263158
CACNG3	RAB27B	0	M0039	0.235992
CACNG3	AP3B2	0	M0039	0.256565
CACNG3	UBE2T	0	M0039	0.228925
CACNG3	SLC12A5	0	M0039	0.240584
CACNG3	MCHR1	0	M0039	0.225155
CACNG3	MAL2	0	M0039	0.228861
CACNG3	WIPF3	0	M0039	0.230102
CACNG3	PIANP	0	M0039	0.220011
CACNG3	LGALSL	0	M0039	0.22087
CACNG3	CLSTN3	0	M0039	0.226869
CACNG3	NAPB	0	M0039	0.227972
CACNG3	OSBPL10	0	M0039	0.220648
CACNG3	PCSK2	0	M0039	0.232951
CACNG3	KCNS2	0	M0039	0.221226
CACNG3	RGS4	0	M0039	0.229583
CACNG3	PAK3	0	M0039	0.225044
CACNG3	REEP1	0	M0039	0.229084
CACNG3	SLC17A7	0	M0039	0.231846
CACNG3	MICAL2	0	M0039	0.223023
CACNG3	SCN2A	0	M0039	0.227031
CACNG3	MLIP	0	M0039	0.22079
CACNG3	KIAA0513	0	M0039	0.229346
CACNG3	STXBP1	0	M0039	0.24883
CACNG3	PTPRR	0	M0039	0.224707
CACNG3	CACNA1B	0	M0039	0.220194
CACNG3	CHGB	0	M0039	0.225116
CACNG3	RAB15	0	M0039	0.234544
CACNG3	PTK2B	0	M0039	0.230276
CACNG3	SERPINF1	0	M0039	0.22334
CACNG3	NSF	0	M0039	0.272671
CACNG3	RASL11B	0	M0039	0.231105
CACNG3	UNC13A	0	M0039	0.249565
CACNG3	SYT1	0	M0039	0.232055
CACNG3	SULT4A1	0	M0039	0.263708
CACNG3	GLS2	0	M0039	0.224425
CACNG3	ATP2B3	0	M0039	0.226019
CACNG3	SNAP91	0	M0039	0.253431
CACNG3	R3HDM1	0	M0039	0.223951
CACNG3	ATP8A2	0	M0039	0.225371
CACNG3	SYT4	0	M0039	0.232549
CACNG3	HECW1	0	M0039	0.229952
CACNG3	ATP1A3	0	M0039	0.249871
CACNG3	PRRG3	0	M0039	0.229596
CACNG3	SYNGR3	0	M0039	0.230863
CACNG3	PTPN3	0	M0039	0.230655
CACNG3	GDA	0	M0039	0.231273
CACNG3	PRMT8	0	M0039	0.23485
CACNG3	SLC17A6	0	M0039	0.230701
CACNG3	ANO3	0	M0039	0.250405
NMNAT2	SLC12A5	0	M0039	0.259628
NMNAT2	RBFOX1	0	M0039	0.246394
NMNAT2	WIPF3	0	M0039	0.233814
NMNAT2	GABRG2	0	M0039	0.243068
NMNAT2	LGALSL	0	M0039	0.224574
NMNAT2	INA	0	M0039	0.243118
NMNAT2	OLFM3	0	M0039	0.242526
NMNAT2	PRICKLE1	0	M0039	0.230453
NMNAT2	NDFIP2	0	M0039	0.233422
NMNAT2	FGF14	0	M0039	0.243347
NMNAT2	PCSK2	0	M0039	0.249794
NMNAT2	RGS4	0	M0039	0.240032
NMNAT2	CBLN2	0	M0039	0.220628
NMNAT2	REEP1	0	M0039	0.223196
NMNAT2	STAR	0	M0039	0.234851
NMNAT2	STXBP1	0	M0039	0.268483
NMNAT2	FGF12	0	M0039	0.229846
NMNAT2	CHGB	0	M0039	0.236007
NMNAT2	WASF1	0	M0039	0.221516
NMNAT2	AMPH	0	M0039	0.255917
NMNAT2	FAXC	0	M0039	0.244528
NMNAT2	RTN1	0	M0039	0.223026
NMNAT2	MAP2	0	M0039	0.250746
NMNAT2	KCTD1	0	M0039	0.227882
NMNAT2	NSF	0	M0039	0.257437
NMNAT2	UNC13A	0	M0039	0.225157
NMNAT2	SYT1	0	M0039	0.236199
NMNAT2	TMEM132D	0	M0039	0.23219
NMNAT2	GLT1D1	0	M0039	0.221359
NMNAT2	TSPAN13	0	M0039	0.221813
NMNAT2	SULT4A1	0	M0039	0.222268
NMNAT2	SNAP25	0	M0039	0.257446
NMNAT2	GLS	0	M0039	0.221689
NMNAT2	MAPK9	0	M0039	0.239315
NMNAT2	SNAP91	0	M0039	0.235538
NMNAT2	AFF2	0	M0039	0.25461
NMNAT2	GPR12	0	M0039	0.241021
NMNAT2	RTN4	0	M0039	0.241588
NMNAT2	CDH13	0	M0039	0.234901
NMNAT2	ICAM5	0	M0039	0.232621
NMNAT2	RAB9B	0	M0039	0.239757
NMNAT2	PDE1A	0	M0039	0.236797
NMNAT2	ATRNL1	0	M0039	0.230334
NMNAT2	CDH8	0	M0039	0.22632
NMNAT2	NECAP1	0	M0039	0.225754
NMNAT2	PGRMC1	0	M0039	0.220048
NMNAT2	NRN1	0	M0039	0.238142
NMNAT2	TRIM37	0	M0039	0.240038
NMNAT2	PRMT8	0	M0039	0.228339
NMNAT2	SLC17A6	0	M0039	0.230071
NMNAT2	PPP3CB	0	M0039	0.234071
AMPH	FAXC	0	M0039	0.262815
AMPH	RTN1	0	M0039	0.244429
AMPH	MAP2	0	M0039	0.261909
AMPH	KCTD1	0	M0039	0.242409
AMPH	NSF	0	M0039	0.250611
AMPH	ADAMTS3	0	M0039	0.231567
AMPH	SYT1	0	M0039	0.246661
AMPH	MAP2K4	0	M0039	0.235299
AMPH	TMEM132D	0	M0039	0.239555
AMPH	GLT1D1	0	M0039	0.220477
AMPH	TSPAN13	0	M0039	0.232967
AMPH	RBFOX2	0	M0039	0.227236
AMPH	SNAP25	0	M0039	0.265737
AMPH	AFF3	0	M0039	0.239419
AMPH	GLS	0	M0039	0.242349
AMPH	MAPK9	0	M0039	0.247264
AMPH	FGF9	0	M0039	0.220698
AMPH	SNAP91	0	M0039	0.232485
AMPH	TRHDE	0	M0039	0.231141
AMPH	ITPR1	0	M0039	0.238657
AMPH	AFF2	0	M0039	0.258817
AMPH	GPR12	0	M0039	0.252234
AMPH	RTN4	0	M0039	0.245948
AMPH	CDH13	0	M0039	0.239737
AMPH	CCNA1	0	M0039	0.242118
AMPH	RNF128	0	M0039	0.228815
AMPH	PHTF1	0	M0039	0.226596
AMPH	PPP3CA	0	M0039	0.222758
AMPH	ICAM5	0	M0039	0.254734
AMPH	RAB9B	0	M0039	0.253792
AMPH	PDE1A	0	M0039	0.24506
AMPH	ATRNL1	0	M0039	0.253925
AMPH	CDH18	0	M0039	0.22146
AMPH	GLRB	0	M0039	0.22415
AMPH	CHRM3	0	M0039	0.232312
AMPH	CDH8	0	M0039	0.239137
AMPH	NECAP1	0	M0039	0.233704
AMPH	PGRMC1	0	M0039	0.221666
AMPH	NRN1	0	M0039	0.242588
AMPH	EPHA5	0	M0039	0.234844
AMPH	CACNA2D1	0	M0039	0.229849
AMPH	TRIM37	0	M0039	0.244769
AMPH	PRMT8	0	M0039	0.228365
AMPH	RIMBP2	0	M0039	0.238088
AMPH	SLC17A6	0	M0039	0.24223
AMPH	LNX1	0	M0039	0.237973
AMPH	PPP3CB	0	M0039	0.243553
AMPH	SEH1L	0	M0039	0.234145
AMPH	CAMK2D	0	M0039	0.226615
CAMKK2	DACH2	0	M0039	0.220496
CAMKK2	SYT7	0	M0039	0.246824
CAMKK2	PTPN5	0	M0039	0.264848
CAMKK2	TAGLN3	0	M0039	0.233108
CAMKK2	GABRA1	0	M0039	0.274117
CAMKK2	TRIM36	0	M0039	0.226443
CAMKK2	SYP	0	M0039	0.232738
CAMKK2	CACNG3	0	M0039	0.240449
CAMKK2	MEF2C	0	M0039	0.23407
CAMKK2	PLK2	0	M0039	0.237193
CAMKK2	STMN2	0	M0039	0.233332
CAMKK2	KIAA1549L	0	M0039	0.258133
CAMKK2	RAB27B	0	M0039	0.224019
CAMKK2	AP3B2	0	M0039	0.246509
CAMKK2	SLC12A5	0	M0039	0.245537
CAMKK2	MAL2	0	M0039	0.223901
CAMKK2	WIPF3	0	M0039	0.225786
CAMKK2	GABRG2	0	M0039	0.230701
CAMKK2	LGALSL	0	M0039	0.221647
CAMKK2	CLSTN3	0	M0039	0.220181
CAMKK2	PCSK2	0	M0039	0.235013
CAMKK2	RGS4	0	M0039	0.229433
CAMKK2	PAK3	0	M0039	0.220934
CAMKK2	REEP1	0	M0039	0.224396
CAMKK2	SLC17A7	0	M0039	0.223385
CAMKK2	SCN2A	0	M0039	0.225795
CAMKK2	KIAA0513	0	M0039	0.222877
CAMKK2	STXBP1	0	M0039	0.253272
CAMKK2	CHGB	0	M0039	0.227692
CAMKK2	RAB15	0	M0039	0.229149
CAMKK2	NSF	0	M0039	0.271342
CAMKK2	RASL11B	0	M0039	0.222337
CAMKK2	UNC13A	0	M0039	0.255451
CAMKK2	SYT1	0	M0039	0.220727
CAMKK2	TSPAN13	0	M0039	0.221742
CAMKK2	SULT4A1	0	M0039	0.272946
CAMKK2	SNAP91	0	M0039	0.262495
CAMKK2	SYT4	0	M0039	0.228012
CAMKK2	HECW1	0	M0039	0.222598
CAMKK2	PPP3CA	0	M0039	0.221992
CAMKK2	VSTM2L	0	M0039	0.224732
CAMKK2	ATP1A3	0	M0039	0.245755
CAMKK2	PRRG3	0	M0039	0.223097
CAMKK2	SYNGR3	0	M0039	0.225465
CAMKK2	PRMT8	0	M0039	0.232361
CAMKK2	SLC17A6	0	M0039	0.226215
CAMKK2	ANO3	0	M0039	0.225302
RBFOX1	WIPF3	0	M0039	0.231167
RBFOX1	GABRG2	0	M0039	0.254815
RBFOX1	LGALSL	0	M0039	0.225801
RBFOX1	INA	0	M0039	0.245162
RBFOX1	OLFM3	0	M0039	0.231805
RBFOX1	PRICKLE1	0	M0039	0.231347
RBFOX1	NEFM	0	M0039	0.226687
RBFOX1	FGF14	0	M0039	0.230659
RBFOX1	HTR2A	0	M0039	0.229984
RBFOX1	ATP2B1	0	M0039	0.228036
RBFOX1	PCSK2	0	M0039	0.259973
RBFOX1	RGS4	0	M0039	0.240641
RBFOX1	STAR	0	M0039	0.220049
RBFOX1	SCN2A	0	M0039	0.226652
RBFOX1	STXBP1	0	M0039	0.274839
RBFOX1	FGF12	0	M0039	0.225154
RBFOX1	CHGB	0	M0039	0.225507
RBFOX1	WASF1	0	M0039	0.223659
RBFOX1	AMPH	0	M0039	0.25849
RBFOX1	FAXC	0	M0039	0.235683
RBFOX1	MAP2	0	M0039	0.237003
RBFOX1	KCTD1	0	M0039	0.229577
RBFOX1	NSF	0	M0039	0.255942
RBFOX1	FHL2	0	M0039	0.222417
RBFOX1	UNC13A	0	M0039	0.235071
RBFOX1	SYT1	0	M0039	0.237608
RBFOX1	TMEM132D	0	M0039	0.232784
RBFOX1	TSPAN13	0	M0039	0.235677
RBFOX1	SULT4A1	0	M0039	0.235087
RBFOX1	SNAP25	0	M0039	0.256985
RBFOX1	MAPK9	0	M0039	0.226941
RBFOX1	FGF9	0	M0039	0.224577
RBFOX1	SNAP91	0	M0039	0.25191
RBFOX1	TRHDE	0	M0039	0.225534
RBFOX1	AFF2	0	M0039	0.238481
RBFOX1	GPR12	0	M0039	0.244536
RBFOX1	RNF128	0	M0039	0.223768
RBFOX1	PPP3CA	0	M0039	0.243531
RBFOX1	RAB9B	0	M0039	0.225659
RBFOX1	PDE1A	0	M0039	0.235979
RBFOX1	ATRNL1	0	M0039	0.230752
RBFOX1	NRN1	0	M0039	0.236801
RBFOX1	PRMT8	0	M0039	0.223
RBFOX1	SLC17A6	0	M0039	0.23263
RBFOX1	SEZ6L	0	M0039	0.224657
CLSTN3	PRICKLE1	0	M0039	0.229594
CLSTN3	OSBPL10	0	M0039	0.22928
CLSTN3	PCSK2	0	M0039	0.235821
CLSTN3	KCNS2	0	M0039	0.221334
CLSTN3	ATP6V1B2	0	M0039	0.22896
CLSTN3	RGS4	0	M0039	0.225922
CLSTN3	CBLN2	0	M0039	0.223659
CLSTN3	REEP1	0	M0039	0.233675
CLSTN3	MICAL2	0	M0039	0.237246
CLSTN3	SCN2A	0	M0039	0.223194
CLSTN3	MLIP	0	M0039	0.224899
CLSTN3	KIAA0513	0	M0039	0.225142
CLSTN3	STXBP1	0	M0039	0.253424
CLSTN3	PTPRR	0	M0039	0.221431
CLSTN3	KCNK1	0	M0039	0.229875
CLSTN3	CHGB	0	M0039	0.229439
CLSTN3	FAXC	0	M0039	0.220878
CLSTN3	RTN1	0	M0039	0.233315
CLSTN3	PTK2B	0	M0039	0.227321
CLSTN3	NSF	0	M0039	0.260514
CLSTN3	ASB2	0	M0039	0.228258
CLSTN3	RASL11B	0	M0039	0.221203
CLSTN3	UNC13A	0	M0039	0.221437
CLSTN3	SYT1	0	M0039	0.231704
CLSTN3	SULT4A1	0	M0039	0.223687
CLSTN3	FBXL2	0	M0039	0.232516
CLSTN3	TESPA1	0	M0039	0.226029
CLSTN3	GLS2	0	M0039	0.233258
CLSTN3	ATP2B3	0	M0039	0.232028
CLSTN3	GLS	0	M0039	0.234644
CLSTN3	SNAP91	0	M0039	0.230685
CLSTN3	R3HDM1	0	M0039	0.223453
CLSTN3	CDH13	0	M0039	0.220831
CLSTN3	CDH8	0	M0039	0.222167
CLSTN3	ATP1A3	0	M0039	0.228195
CLSTN3	PGRMC1	0	M0039	0.220453
CLSTN3	PTPN3	0	M0039	0.225797
CLSTN3	GDA	0	M0039	0.229031
CLSTN3	SLC17A6	0	M0039	0.223322
CLSTN3	ANO3	0	M0039	0.225604
CLSTN3	CAMK2D	0	M0039	0.220195
SULT4A1	SNAP25	0	M0039	0.232693
SULT4A1	TESPA1	0	M0039	0.233516
SULT4A1	GLS2	0	M0039	0.24296
SULT4A1	ATP2B3	0	M0039	0.240644
SULT4A1	GABBR2	0	M0039	0.224376
SULT4A1	PAK1	0	M0039	0.221846
SULT4A1	FGF9	0	M0039	0.243842
SULT4A1	SNAP91	0	M0039	0.274949
SULT4A1	YWHAH	0	M0039	0.238507
SULT4A1	BEX1	0	M0039	0.242729
SULT4A1	R3HDM1	0	M0039	0.250295
SULT4A1	ACOT7	0	M0039	0.23639
SULT4A1	ATP8A2	0	M0039	0.251995
SULT4A1	AFF2	0	M0039	0.22475
SULT4A1	KIAA2022	0	M0039	0.227748
SULT4A1	SYT4	0	M0039	0.261119
SULT4A1	HECW1	0	M0039	0.267185
SULT4A1	SLC1A6	0	M0039	0.222402
SULT4A1	CDH13	0	M0039	0.226567
SULT4A1	IPCEF1	0	M0039	0.243724
SULT4A1	RNF175	0	M0039	0.250191
SULT4A1	BEX2	0	M0039	0.23825
SULT4A1	PPP3CA	0	M0039	0.239742
SULT4A1	VSTM2L	0	M0039	0.254713
SULT4A1	SLC30A3	0	M0039	0.227086
SULT4A1	KATNB1	0	M0039	0.240111
SULT4A1	ATP1A3	0	M0039	0.250636
SULT4A1	PRRG3	0	M0039	0.2485
SULT4A1	NUAK1	0	M0039	0.23973
SULT4A1	MYO15A	0	M0039	0.242319
SULT4A1	SYNGR3	0	M0039	0.249824
SULT4A1	PTPN3	0	M0039	0.247584
SULT4A1	GDA	0	M0039	0.241286
SULT4A1	PRMT8	0	M0039	0.268433
SULT4A1	SLC17A6	0	M0039	0.2427
SULT4A1	SLC6A7	0	M0039	0.233608
SULT4A1	CDH22	0	M0039	0.235671
SULT4A1	ANO3	0	M0039	0.252507
SULT4A1	KCNA1	0	M0039	0.237285
MEF2C	PLK2	0	M0039	0.237594
MEF2C	SUSD4	0	M0039	0.223443
MEF2C	STMN2	0	M0039	0.227006
MEF2C	KIAA1549L	0	M0039	0.251591
MEF2C	RAB27B	0	M0039	0.224326
MEF2C	AP3B2	0	M0039	0.233086
MEF2C	UBE2T	0	M0039	0.220605
MEF2C	SLC12A5	0	M0039	0.24082
MEF2C	MAL2	0	M0039	0.234483
MEF2C	WIPF3	0	M0039	0.236731
MEF2C	GABRG2	0	M0039	0.231181
MEF2C	LGALSL	0	M0039	0.224146
MEF2C	CLSTN3	0	M0039	0.223091
MEF2C	ACTR3B	0	M0039	0.230192
MEF2C	PCSK2	0	M0039	0.231782
MEF2C	RGS4	0	M0039	0.226288
MEF2C	PAK3	0	M0039	0.223433
MEF2C	REEP1	0	M0039	0.226004
MEF2C	KIAA0513	0	M0039	0.226213
MEF2C	STXBP1	0	M0039	0.252476
MEF2C	FGF12	0	M0039	0.22694
MEF2C	CHGB	0	M0039	0.234131
MEF2C	RAB15	0	M0039	0.22118
MEF2C	KCTD1	0	M0039	0.224769
MEF2C	NSF	0	M0039	0.274491
MEF2C	RAB6B	0	M0039	0.220932
MEF2C	RASL11B	0	M0039	0.227586
MEF2C	UNC13A	0	M0039	0.244887
MEF2C	FBLN7	0	M0039	0.225231
MEF2C	GLT1D1	0	M0039	0.223871
MEF2C	SULT4A1	0	M0039	0.260897
MEF2C	SNAP91	0	M0039	0.250117
MEF2C	YWHAH	0	M0039	0.227773
MEF2C	ATP1A3	0	M0039	0.234764
MEF2C	PRMT8	0	M0039	0.23666
MEF2C	SLC17A6	0	M0039	0.225818
UNC13A	FBLN7	0	M0039	0.221877
UNC13A	SYT1	0	M0039	0.24777
UNC13A	TMEM132D	0	M0039	0.223807
UNC13A	GLT1D1	0	M0039	0.237971
UNC13A	TSPAN13	0	M0039	0.227221
UNC13A	SULT4A1	0	M0039	0.263265
UNC13A	FBXL2	0	M0039	0.224238
UNC13A	SNAP25	0	M0039	0.232686
UNC13A	TESPA1	0	M0039	0.226422
UNC13A	GLS2	0	M0039	0.232588
UNC13A	ATP2B3	0	M0039	0.232823
UNC13A	FGF9	0	M0039	0.23624
UNC13A	SNAP91	0	M0039	0.260643
UNC13A	YWHAH	0	M0039	0.228581
UNC13A	R3HDM1	0	M0039	0.239538
UNC13A	ATP8A2	0	M0039	0.240435
UNC13A	AFF2	0	M0039	0.223442
UNC13A	SYT4	0	M0039	0.237878
UNC13A	HECW1	0	M0039	0.249756
UNC13A	CDH13	0	M0039	0.227316
UNC13A	PPP3CA	0	M0039	0.231985
UNC13A	VSTM2L	0	M0039	0.232286
UNC13A	KATNB1	0	M0039	0.224384
UNC13A	CDH8	0	M0039	0.221125
UNC13A	ATP1A3	0	M0039	0.245064
UNC13A	PRRG3	0	M0039	0.23649
UNC13A	NUAK1	0	M0039	0.225543
UNC13A	SYNGR3	0	M0039	0.223233
UNC13A	PTPN3	0	M0039	0.240598
UNC13A	GDA	0	M0039	0.238042
UNC13A	PRMT8	0	M0039	0.251592
UNC13A	SLC17A6	0	M0039	0.243537
UNC13A	CDH22	0	M0039	0.220381
UNC13A	ANO3	0	M0039	0.248086
UNC13A	KCNA1	0	M0039	0.223354
SNAP91	YWHAH	0	M0039	0.239344
SNAP91	R3HDM1	0	M0039	0.236577
SNAP91	ATP8A2	0	M0039	0.235925
SNAP91	AFF2	0	M0039	0.243761
SNAP91	GPR12	0	M0039	0.230892
SNAP91	SYT4	0	M0039	0.242241
SNAP91	HECW1	0	M0039	0.24724
SNAP91	RTN4	0	M0039	0.224625
SNAP91	CDH13	0	M0039	0.231864
SNAP91	CCNA1	0	M0039	0.240471
SNAP91	IPCEF1	0	M0039	0.223198
SNAP91	PPP3CA	0	M0039	0.256062
SNAP91	VSTM2L	0	M0039	0.229102
SNAP91	RAB9B	0	M0039	0.230947
SNAP91	PDE1A	0	M0039	0.237814
SNAP91	ATRNL1	0	M0039	0.221108
SNAP91	SRD5A1	0	M0039	0.22495
SNAP91	KATNB1	0	M0039	0.222814
SNAP91	CDH8	0	M0039	0.232119
SNAP91	ATP1A3	0	M0039	0.251859
SNAP91	PRRG3	0	M0039	0.25301
SNAP91	NUAK1	0	M0039	0.239306
SNAP91	MYO15A	0	M0039	0.227571
SNAP91	SYNGR3	0	M0039	0.225036
SNAP91	PTPN3	0	M0039	0.238601
SNAP91	GDA	0	M0039	0.238623
SNAP91	NRN1	0	M0039	0.223793
SNAP91	TRIM37	0	M0039	0.220028
SNAP91	PRMT8	0	M0039	0.261907
SNAP91	GLRA2	0	M0039	0.22014
SNAP91	SLC17A6	0	M0039	0.255782
SNAP91	ANO3	0	M0039	0.25442
SNAP91	KCNA1	0	M0039	0.233382
CHGB	GAD2	0	M0039	0.222161
CHGB	AMPH	0	M0039	0.223307
CHGB	FAXC	0	M0039	0.223795
CHGB	MAP2	0	M0039	0.224014
CHGB	PTK2B	0	M0039	0.221534
CHGB	SERPINF1	0	M0039	0.229539
CHGB	NSF	0	M0039	0.27723
CHGB	UNC13A	0	M0039	0.242541
CHGB	SYT1	0	M0039	0.235937
CHGB	GLT1D1	0	M0039	0.228515
CHGB	SULT4A1	0	M0039	0.249052
CHGB	SNAP25	0	M0039	0.229818
CHGB	TESPA1	0	M0039	0.220473
CHGB	PAK1	0	M0039	0.235617
CHGB	SNAP91	0	M0039	0.243266
CHGB	YWHAH	0	M0039	0.229176
CHGB	R3HDM1	0	M0039	0.2244
CHGB	AFF2	0	M0039	0.232821
CHGB	RTN4	0	M0039	0.23308
CHGB	CDH13	0	M0039	0.23344
CHGB	PEX11B	0	M0039	0.222905
CHGB	KATNB1	0	M0039	0.228944
CHGB	ATP1A3	0	M0039	0.230205
CHGB	PGRMC1	0	M0039	0.224685
CHGB	PTPN3	0	M0039	0.226103
CHGB	GDA	0	M0039	0.228779
CHGB	TRIM37	0	M0039	0.222451
CHGB	PRMT8	0	M0039	0.240418
CHGB	SLC17A6	0	M0039	0.226886
[truncated: 1,358 more rows]
