# Supplementary material for: Alterations of transcriptome signatures in head trauma-related neurodegenerative disorders
Source: Sci Rep. 2020 Jun 1;10:8811. doi: 10.1038/s41598-020-65916-y (PMC7264177; doi:10.1038/s41598-020-65916-y)
Supplement: Supplementary file 10 — Supplementary Table 9. [file 41598_2020_65916_MOESM10_ESM.xlsx]

## Sheet: Sheet1
Supplementary Table S9. qPCR primer that was used for the detection of mRNA level in human samples
Gene	Oligo Sequence
SYT1	Forward : 5'-TCATTCAGGCTGCCGAACTGCC-3'
	Reverse : 5'-TCAGCACTTTGCAGGTCACGCC-3'
